# Supplementary material for: Mass azithromycin distribution and antibiotic resistance in the gut and nasopharynx: a cluster-randomized trial
Source: Nat Med. 2026 Mar 17;32(3):859–68. doi: 10.1038/s41591-026-04217-9 (PMC13004693; doi:10.1038/s41591-026-04217-9)
Supplement: Supplementary file 3 — Detailed demographics and pooling information about each sample used in the study. [file 41591_2026_4217_MOESM3_ESM.xlsx]

## Sheet: AVENIR-NP_Zymo_individ.samples
sample_id	site_id	child_id	region	district	sex	ageinmonths	type	timepoint	village_id	number	arm
sample_1696	site_080	child_4694	Dosso	Dosso	Female	48	npzymo	24months	1	1	Infant
sample_4459	site_080	child_5517	Dosso	Dosso	Male	58	npzymo	24months	1	2	Infant
sample_5589	site_080	child_6994	Dosso	Dosso	Male	24	npzymo	24months	1	3	Infant
sample_6041	site_080	child_1835	Dosso	Dosso	Male	48	npzymo	24months	1	4	Infant
sample_3546	site_080	child_2274	Dosso	Dosso	Male	24	npzymo	24months	1	5	Infant
sample_2064	site_080	child_6339	Dosso	Dosso	Male	48	npzymo	24months	1	6	Infant
sample_8455	site_080	child_0653	Dosso	Dosso	Female	36	npzymo	24months	1	7	Infant
sample_4080	site_080	child_0442	Dosso	Dosso	Male	30	npzymo	24months	1	8	Infant
sample_8374	site_080	child_7183	Dosso	Dosso	Male	24	npzymo	24months	1	9	Infant
sample_8290	site_080	child_1680	Dosso	Dosso	Female	36	npzymo	24months	1	10	Infant
sample_2633	site_080	child_5164	Dosso	Dosso	Male	24	npzymo	24months	1	11	Infant
sample_0653	site_080	child_0386	Dosso	Dosso	Male	36	npzymo	24months	1	12	Infant
sample_8418	site_080	child_7580	Dosso	Dosso	Female	12	npzymo	24months	1	13	Infant
sample_8093	site_080	child_0793	Dosso	Dosso	Female	36	npzymo	24months	1	14	Infant
sample_2099	site_080	child_2092	Dosso	Dosso	Female	24	npzymo	24months	1	15	Infant
sample_8500	site_080	child_1120	Dosso	Dosso	Female	11	npzymo	24months	1	16	Infant
sample_0621	site_080	child_7870	Dosso	Dosso	Male	36	npzymo	24months	1	17	Infant
sample_4507	site_080	child_3473	Dosso	Dosso	Female	36	npzymo	24months	1	18	Infant
sample_7243	site_080	child_7431	Dosso	Dosso	Male	48	npzymo	24months	1	19	Infant
sample_7119	site_139	child_0408	Dosso	Tibiri (Doutchi)	Male	18	npzymo	24months	2	1	Infant
sample_8172	site_139	child_6254	Dosso	Tibiri (Doutchi)	Female	48	npzymo	24months	2	2	Infant
sample_1519	site_139	child_2330	Dosso	Tibiri (Doutchi)	Male	48	npzymo	24months	2	3	Infant
sample_3895	site_139	child_8652	Dosso	Tibiri (Doutchi)	Female	50	npzymo	24months	2	4	Infant
sample_0144	site_139	child_2833	Dosso	Tibiri (Doutchi)	Male	6	npzymo	24months	2	5	Infant
sample_7256	site_139	child_2391	Dosso	Tibiri (Doutchi)	Male	48	npzymo	24months	2	6	Infant
sample_1233	site_139	child_8078	Dosso	Tibiri (Doutchi)	Male	12	npzymo	24months	2	7	Infant
sample_0645	site_139	child_5253	Dosso	Tibiri (Doutchi)	Female	13	npzymo	24months	2	8	Infant
sample_4775	site_139	child_5149	Dosso	Tibiri (Doutchi)	Female	24	npzymo	24months	2	9	Infant
sample_3612	site_139	child_2370	Dosso	Tibiri (Doutchi)	Female	36	npzymo	24months	2	10	Infant
sample_6209	site_139	child_6540	Dosso	Tibiri (Doutchi)	Female	22	npzymo	24months	2	11	Infant
sample_5693	site_139	child_0357	Dosso	Tibiri (Doutchi)	Female	34	npzymo	24months	2	12	Infant
sample_3312	site_139	child_2103	Dosso	Tibiri (Doutchi)	Male	24	npzymo	24months	2	13	Infant
sample_4621	site_139	child_1774	Dosso	Tibiri (Doutchi)	Female	58	npzymo	24months	2	14	Infant
sample_5313	site_139	child_1444	Dosso	Tibiri (Doutchi)	Female	54	npzymo	24months	2	15	Infant
sample_8635	site_139	child_0662	Dosso	Tibiri (Doutchi)	Female	24	npzymo	24months	2	16	Infant
sample_5221	site_139	child_7659	Dosso	Tibiri (Doutchi)	Male	12	npzymo	24months	2	17	Infant
sample_6650	site_139	child_6626	Dosso	Tibiri (Doutchi)	Female	48	npzymo	24months	2	18	Infant
sample_0248	site_139	child_0956	Dosso	Tibiri (Doutchi)	Female	48	npzymo	24months	2	19	Infant
sample_4943	site_139	child_3926	Dosso	Tibiri (Doutchi)	Female	48	npzymo	24months	2	20	Infant
sample_7997	site_139	child_4675	Dosso	Tibiri (Doutchi)	Male	24	npzymo	24months	2	21	Infant
sample_1665	site_139	child_3467	Dosso	Tibiri (Doutchi)	Male	48	npzymo	24months	2	22	Infant
sample_6755	site_139	child_6931	Dosso	Tibiri (Doutchi)	Female	48	npzymo	24months	2	23	Infant
sample_0399	site_139	child_6097	Dosso	Tibiri (Doutchi)	Female	18	npzymo	24months	2	24	Infant
sample_3138	site_139	child_7912	Dosso	Tibiri (Doutchi)	Female	37	npzymo	24months	2	25	Infant
sample_4400	site_139	child_0897	Dosso	Tibiri (Doutchi)	Male	36	npzymo	24months	2	26	Infant
sample_5998	site_139	child_6787	Dosso	Tibiri (Doutchi)	Male	36	npzymo	24months	2	27	Infant
sample_2436	site_139	child_4660	Dosso	Tibiri (Doutchi)	Female	39	npzymo	24months	2	28	Infant
sample_4007	site_139	child_0401	Dosso	Tibiri (Doutchi)	Male	58	npzymo	24months	2	29	Infant
sample_8310	site_139	child_0885	Dosso	Tibiri (Doutchi)	Female	24	npzymo	24months	2	30	Infant
sample_4092	site_102	child_4517	Dosso	Dosso	Male	38	npzymo	24months	3	1	Child
sample_6809	site_102	child_1037	Dosso	Dosso	Male	22	npzymo	24months	3	2	Child
sample_7611	site_102	child_4819	Dosso	Dosso	Male	12	npzymo	24months	3	3	Child
sample_2214	site_102	child_5371	Dosso	Dosso	Female	19	npzymo	24months	3	4	Child
sample_0096	site_102	child_1526	Dosso	Dosso	Female	13	npzymo	24months	3	5	Child
sample_1822	site_102	child_7159	Dosso	Dosso	Male	18	npzymo	24months	3	6	Child
sample_0019	site_102	child_2900	Dosso	Dosso	Female	24	npzymo	24months	3	7	Child
sample_0411	site_102	child_2961	Dosso	Dosso	Female	30	npzymo	24months	3	8	Child
sample_2603	site_102	child_1924	Dosso	Dosso	Male	30	npzymo	24months	3	9	Child
sample_7704	site_102	child_7749	Dosso	Dosso	Female	35	npzymo	24months	3	10	Child
sample_0566	site_102	child_6406	Dosso	Dosso	Female	14	npzymo	24months	3	11	Child
sample_3821	site_102	child_7558	Dosso	Dosso	Female	40	npzymo	24months	3	12	Child
sample_2274	site_102	child_0920	Dosso	Dosso	Male	6	npzymo	24months	3	13	Child
sample_7842	site_102	child_5375	Dosso	Dosso	Male	26	npzymo	24months	3	14	Child
sample_6634	site_102	child_0223	Dosso	Dosso	Male	10	npzymo	24months	3	15	Child
sample_2955	site_102	child_5496	Dosso	Dosso	Female	21	npzymo	24months	3	16	Child
sample_4213	site_102	child_0993	Dosso	Dosso	Male	55	npzymo	24months	3	17	Child
sample_3802	site_102	child_3332	Dosso	Dosso	Female	55	npzymo	24months	3	18	Child
sample_0872	site_102	child_3406	Dosso	Dosso	Male	26	npzymo	24months	3	19	Child
sample_7818	site_102	child_4647	Dosso	Dosso	Female	28	npzymo	24months	3	20	Child
sample_4243	site_102	child_2082	Dosso	Dosso	Male	33	npzymo	24months	3	21	Child
sample_5662	site_102	child_6640	Dosso	Dosso	Female	16	npzymo	24months	3	22	Child
sample_4579	site_102	child_4322	Dosso	Dosso	Male	12	npzymo	24months	3	23	Child
sample_5046	site_102	child_6206	Dosso	Dosso	Female	12	npzymo	24months	3	24	Child
sample_7891	site_102	child_5257	Dosso	Dosso	Female	19	npzymo	24months	3	25	Child
sample_2598	site_102	child_5157	Dosso	Dosso	Male	30	npzymo	24months	3	26	Child
sample_2102	site_102	child_3196	Dosso	Dosso	Female	36	npzymo	24months	3	27	Child
sample_3102	site_102	child_8053	Dosso	Dosso	Male	28	npzymo	24months	3	28	Child
sample_1990	site_102	child_3654	Dosso	Dosso	Female	55	npzymo	24months	3	29	Child
sample_5980	site_102	child_2362	Dosso	Dosso	Female	26	npzymo	24months	3	30	Child
sample_3655	site_091	child_0770	Dosso	Dosso	Female	8	npzymo	24months	4	1	Placebo
sample_5139	site_091	child_3785	Dosso	Dosso	Female	30	npzymo	24months	4	2	Placebo
sample_2455	site_091	child_4568	Dosso	Dosso	Male	6	npzymo	24months	4	3	Placebo
sample_3327	site_091	child_1521	Dosso	Dosso	Male	40	npzymo	24months	4	4	Placebo
sample_8363	site_091	child_1025	Dosso	Dosso	Male	15	npzymo	24months	4	5	Placebo
sample_2861	site_091	child_0169	Dosso	Dosso	Male	59	npzymo	24months	4	6	Placebo
sample_3038	site_091	child_5412	Dosso	Dosso	Female	38	npzymo	24months	4	7	Placebo
sample_0105	site_091	child_2308	Dosso	Dosso	Male	24	npzymo	24months	4	8	Placebo
sample_2873	site_091	child_4734	Dosso	Dosso	Female	26	npzymo	24months	4	9	Placebo
sample_5502	site_091	child_6258	Dosso	Dosso	Male	24	npzymo	24months	4	10	Placebo
sample_5318	site_091	child_0050	Dosso	Dosso	Male	48	npzymo	24months	4	11	Placebo
sample_8487	site_091	child_5601	Dosso	Dosso	Female	59	npzymo	24months	4	12	Placebo
sample_0334	site_091	child_0109	Dosso	Dosso	Male	59	npzymo	24months	4	13	Placebo
sample_6085	site_091	child_8401	Dosso	Dosso	Male	48	npzymo	24months	4	14	Placebo
sample_4962	site_091	child_5819	Dosso	Dosso	Female	24	npzymo	24months	4	15	Placebo
sample_4225	site_091	child_7852	Dosso	Dosso	Female	31	npzymo	24months	4	16	Placebo
sample_2545	site_091	child_4993	Dosso	Dosso	Female	36	npzymo	24months	4	17	Placebo
sample_2205	site_091	child_4442	Dosso	Dosso	Male	50	npzymo	24months	4	18	Placebo
sample_8760	site_091	child_6509	Dosso	Dosso	Male	59	npzymo	24months	4	19	Placebo
sample_8382	site_091	child_6541	Dosso	Dosso	Male	36	npzymo	24months	4	20	Placebo
sample_1498	site_091	child_7302	Dosso	Dosso	Female	13	npzymo	24months	4	21	Placebo
sample_6786	site_091	child_5809	Dosso	Dosso	Female	48	npzymo	24months	4	22	Placebo
sample_1596	site_091	child_4269	Dosso	Dosso	Female	15	npzymo	24months	4	23	Placebo
sample_7519	site_091	child_8284	Dosso	Dosso	Male	14	npzymo	24months	4	24	Placebo
sample_8492	site_091	child_7729	Dosso	Dosso	Female	59	npzymo	24months	4	25	Placebo
sample_0454	site_091	child_1358	Dosso	Dosso	Male	36	npzymo	24months	4	26	Placebo
sample_7186	site_091	child_6728	Dosso	Dosso	Male	25	npzymo	24months	4	27	Placebo
sample_5106	site_091	child_0716	Dosso	Dosso	Male	34	npzymo	24months	4	28	Placebo
sample_6452	site_091	child_8352	Dosso	Dosso	Female	36	npzymo	24months	4	29	Placebo
sample_2751	site_091	child_6454	Dosso	Dosso	Male	59	npzymo	24months	4	30	Placebo
sample_0679	site_079	child_0986	Dosso	Dosso	Male	13	npzymo	24months	5	1	Infant
sample_7827	site_079	child_4597	Dosso	Dosso	Male	36	npzymo	24months	5	2	Infant
sample_6501	site_079	child_4572	Dosso	Dosso	Male	24	npzymo	24months	5	3	Infant
sample_4163	site_079	child_1725	Dosso	Dosso	Male	36	npzymo	24months	5	4	Infant
sample_3073	site_079	child_4652	Dosso	Dosso	Male	48	npzymo	24months	5	5	Infant
sample_5527	site_079	child_1569	Dosso	Dosso	Male	7	npzymo	24months	5	6	Infant
sample_7449	site_079	child_3487	Dosso	Dosso	Male	13	npzymo	24months	5	7	Infant
sample_2333	site_079	child_4559	Dosso	Dosso	Female	36	npzymo	24months	5	8	Infant
sample_0498	site_079	child_0387	Dosso	Dosso	Female	17	npzymo	24months	5	9	Infant
sample_5352	site_079	child_4187	Dosso	Dosso	Male	58	npzymo	24months	5	10	Infant
sample_7125	site_079	child_4011	Dosso	Dosso	Male	38	npzymo	24months	5	11	Infant
sample_0638	site_079	child_2726	Dosso	Dosso	Male	59	npzymo	24months	5	12	Infant
sample_7135	site_079	child_4612	Dosso	Dosso	Male	28	npzymo	24months	5	13	Infant
sample_4063	site_079	child_2615	Dosso	Dosso	Female	40	npzymo	24months	5	14	Infant
sample_5140	site_079	child_1879	Dosso	Dosso	Female	15	npzymo	24months	5	15	Infant
sample_4654	site_079	child_4372	Dosso	Dosso	Female	39	npzymo	24months	5	16	Infant
sample_6366	site_079	child_8032	Dosso	Dosso	Male	36	npzymo	24months	5	17	Infant
sample_3005	site_079	child_4424	Dosso	Dosso	Male	36	npzymo	24months	5	18	Infant
sample_1935	site_079	child_4625	Dosso	Dosso	Female	59	npzymo	24months	5	19	Infant
sample_6588	site_079	child_6647	Dosso	Dosso	Female	12	npzymo	24months	5	20	Infant
sample_8344	site_079	child_0595	Dosso	Dosso	Male	48	npzymo	24months	5	21	Infant
sample_0586	site_079	child_4874	Dosso	Dosso	Male	59	npzymo	24months	5	22	Infant
sample_5059	site_079	child_7963	Dosso	Dosso	Male	36	npzymo	24months	5	23	Infant
sample_1265	site_079	child_5421	Dosso	Dosso	Male	59	npzymo	24months	5	24	Infant
sample_1008	site_079	child_6117	Dosso	Dosso	Female	36	npzymo	24months	5	25	Infant
sample_5134	site_079	child_5275	Dosso	Dosso	Female	24	npzymo	24months	5	26	Infant
sample_8422	site_079	child_4444	Dosso	Dosso	Female	36	npzymo	24months	5	27	Infant
sample_4691	site_079	child_6950	Dosso	Dosso	Female	59	npzymo	24months	5	28	Infant
sample_4182	site_079	child_4510	Dosso	Dosso	Female	24	npzymo	24months	5	29	Infant
sample_2632	site_116	child_7284	Dosso	Gaya	Male	36	npzymo	24months	6	1	Placebo
sample_0801	site_116	child_0211	Dosso	Gaya	Male	58	npzymo	24months	6	2	Placebo
sample_6732	site_116	child_7086	Dosso	Gaya	Male	25	npzymo	24months	6	3	Placebo
sample_1890	site_116	child_7398	Dosso	Gaya	Male	32	npzymo	24months	6	4	Placebo
sample_4244	site_116	child_8064	Dosso	Gaya	Female	2	npzymo	24months	6	5	Placebo
sample_1425	site_116	child_5821	Dosso	Gaya	Female	14	npzymo	24months	6	6	Placebo
sample_0841	site_116	child_6676	Dosso	Gaya	Female	56	npzymo	24months	6	7	Placebo
sample_2831	site_116	child_4533	Dosso	Gaya	Male	57	npzymo	24months	6	8	Placebo
sample_4378	site_116	child_3506	Dosso	Gaya	Female	8	npzymo	24months	6	9	Placebo
sample_6738	site_116	child_0377	Dosso	Gaya	Male	32	npzymo	24months	6	10	Placebo
sample_5384	site_116	child_5066	Dosso	Gaya	Male	30	npzymo	24months	6	11	Placebo
sample_8718	site_116	child_5212	Dosso	Gaya	Male	31	npzymo	24months	6	12	Placebo
sample_3929	site_116	child_7782	Dosso	Gaya	Male	47	npzymo	24months	6	13	Placebo
sample_2513	site_116	child_6242	Dosso	Gaya	Female	52	npzymo	24months	6	14	Placebo
sample_7247	site_116	child_0759	Dosso	Gaya	Female	48	npzymo	24months	6	15	Placebo
sample_7327	site_116	child_5852	Dosso	Gaya	Male	48	npzymo	24months	6	16	Placebo
sample_5374	site_116	child_2706	Dosso	Gaya	Male	15	npzymo	24months	6	17	Placebo
sample_1290	site_116	child_2886	Dosso	Gaya	Female	6	npzymo	24months	6	18	Placebo
sample_1688	site_116	child_3403	Dosso	Gaya	Male	24	npzymo	24months	6	19	Placebo
sample_3202	site_116	child_3095	Dosso	Gaya	Female	58	npzymo	24months	6	20	Placebo
sample_4573	site_116	child_1463	Dosso	Gaya	Male	13	npzymo	24months	6	21	Placebo
sample_4804	site_116	child_0484	Dosso	Gaya	Female	23	npzymo	24months	6	22	Placebo
sample_1526	site_116	child_1674	Dosso	Gaya	Male	48	npzymo	24months	6	23	Placebo
sample_6870	site_116	child_4497	Dosso	Gaya	Female	24	npzymo	24months	6	24	Placebo
sample_2467	site_116	child_5956	Dosso	Gaya	Female	41	npzymo	24months	6	25	Placebo
sample_5091	site_116	child_5434	Dosso	Gaya	Male	52	npzymo	24months	6	26	Placebo
sample_2272	site_116	child_0982	Dosso	Gaya	Female	56	npzymo	24months	6	27	Placebo
sample_2192	site_116	child_6238	Dosso	Gaya	Female	3	npzymo	24months	6	28	Placebo
sample_7178	site_116	child_8687	Dosso	Gaya	Female	23	npzymo	24months	6	29	Placebo
sample_6744	site_116	child_7268	Dosso	Gaya	Male	11	npzymo	24months	6	30	Placebo
sample_4892	site_142	child_6023	Dosso	Tibiri (Doutchi)	Male	11	npzymo	24months	7	1	Infant
sample_0037	site_142	child_6522	Dosso	Tibiri (Doutchi)	Female	50	npzymo	24months	7	2	Infant
sample_4351	site_142	child_8752	Dosso	Tibiri (Doutchi)	Male	36	npzymo	24months	7	3	Infant
sample_6188	site_142	child_2685	Dosso	Tibiri (Doutchi)	Male	15	npzymo	24months	7	4	Infant
sample_6719	site_142	child_6157	Dosso	Tibiri (Doutchi)	Female	28	npzymo	24months	7	5	Infant
sample_7729	site_142	child_2074	Dosso	Tibiri (Doutchi)	Female	36	npzymo	24months	7	6	Infant
sample_7800	site_142	child_3049	Dosso	Tibiri (Doutchi)	Male	27	npzymo	24months	7	7	Infant
sample_3845	site_142	child_6664	Dosso	Tibiri (Doutchi)	Female	23	npzymo	24months	7	8	Infant
sample_1901	site_142	child_6561	Dosso	Tibiri (Doutchi)	Female	36	npzymo	24months	7	9	Infant
sample_8124	site_142	child_8416	Dosso	Tibiri (Doutchi)	Female	59	npzymo	24months	7	10	Infant
sample_4853	site_142	child_6955	Dosso	Tibiri (Doutchi)	Male	46	npzymo	24months	7	11	Infant
sample_6477	site_142	child_0383	Dosso	Tibiri (Doutchi)	Female	36	npzymo	24months	7	12	Infant
sample_3374	site_142	child_3064	Dosso	Tibiri (Doutchi)	Female	36	npzymo	24months	7	13	Infant
sample_2294	site_142	child_2705	Dosso	Tibiri (Doutchi)	Male	20	npzymo	24months	7	14	Infant
sample_3721	site_142	child_5648	Dosso	Tibiri (Doutchi)	Male	10	npzymo	24months	7	15	Infant
sample_2558	site_142	child_2564	Dosso	Tibiri (Doutchi)	Female	36	npzymo	24months	7	16	Infant
sample_2337	site_142	child_5526	Dosso	Tibiri (Doutchi)	Male	15	npzymo	24months	7	17	Infant
sample_2522	site_142	child_5783	Dosso	Tibiri (Doutchi)	Female	18	npzymo	24months	7	18	Infant
sample_4129	site_142	child_1743	Dosso	Tibiri (Doutchi)	Female	59	npzymo	24months	7	19	Infant
sample_3573	site_142	child_2920	Dosso	Tibiri (Doutchi)	Female	18	npzymo	24months	7	20	Infant
sample_8626	site_142	child_1840	Dosso	Tibiri (Doutchi)	Female	36	npzymo	24months	7	21	Infant
sample_8485	site_142	child_5508	Dosso	Tibiri (Doutchi)	Female	31	npzymo	24months	7	22	Infant
sample_1667	site_142	child_7876	Dosso	Tibiri (Doutchi)	Male	16	npzymo	24months	7	23	Infant
sample_7731	site_142	child_4925	Dosso	Tibiri (Doutchi)	Male	48	npzymo	24months	7	24	Infant
sample_8346	site_142	child_2631	Dosso	Tibiri (Doutchi)	Female	48	npzymo	24months	7	25	Infant
sample_7595	site_142	child_0621	Dosso	Tibiri (Doutchi)	Female	59	npzymo	24months	7	26	Infant
sample_5512	site_142	child_8784	Dosso	Tibiri (Doutchi)	Male	40	npzymo	24months	7	27	Infant
sample_2876	site_142	child_4534	Dosso	Tibiri (Doutchi)	Female	36	npzymo	24months	7	28	Infant
sample_2273	site_142	child_5174	Dosso	Tibiri (Doutchi)	Male	36	npzymo	24months	7	29	Infant
sample_0274	site_142	child_1460	Dosso	Tibiri (Doutchi)	Male	36	npzymo	24months	7	30	Infant
sample_1711	site_027	child_3709	Dosso	Dogondoutchi	Male	40	npzymo	24months	8	1	Placebo
sample_5248	site_027	child_1142	Dosso	Dogondoutchi	Female	38	npzymo	24months	8	2	Placebo
sample_4257	site_027	child_8730	Dosso	Dogondoutchi	Female	24	npzymo	24months	8	3	Placebo
sample_8061	site_027	child_3439	Dosso	Dogondoutchi	Male	59	npzymo	24months	8	4	Placebo
sample_7273	site_027	child_4374	Dosso	Dogondoutchi	Male	20	npzymo	24months	8	5	Placebo
sample_0996	site_027	child_4235	Dosso	Dogondoutchi	Female	59	npzymo	24months	8	6	Placebo
sample_5988	site_027	child_7588	Dosso	Dogondoutchi	Male	39	npzymo	24months	8	7	Placebo
sample_0537	site_027	child_1236	Dosso	Dogondoutchi	Female	30	npzymo	24months	8	8	Placebo
sample_6125	site_027	child_6917	Dosso	Dogondoutchi	Male	46	npzymo	24months	8	9	Placebo
sample_6011	site_027	child_4486	Dosso	Dogondoutchi	Male	40	npzymo	24months	8	10	Placebo
sample_3617	site_027	child_0844	Dosso	Dogondoutchi	Female	50	npzymo	24months	8	11	Placebo
sample_4923	site_027	child_5170	Dosso	Dogondoutchi	Female	39	npzymo	24months	8	12	Placebo
sample_2343	site_027	child_0287	Dosso	Dogondoutchi	Male	59	npzymo	24months	8	13	Placebo
sample_4288	site_027	child_1353	Dosso	Dogondoutchi	Female	27	npzymo	24months	8	14	Placebo
sample_6581	site_027	child_4474	Dosso	Dogondoutchi	Male	43	npzymo	24months	8	15	Placebo
sample_3856	site_027	child_2586	Dosso	Dogondoutchi	Female	59	npzymo	24months	8	16	Placebo
sample_8370	site_027	child_8304	Dosso	Dogondoutchi	Female	59	npzymo	24months	8	17	Placebo
sample_6959	site_027	child_8683	Dosso	Dogondoutchi	Male	40	npzymo	24months	8	18	Placebo
sample_3160	site_027	child_6188	Dosso	Dogondoutchi	Female	15	npzymo	24months	8	19	Placebo
sample_7417	site_027	child_7599	Dosso	Dogondoutchi	Male	8	npzymo	24months	8	20	Placebo
sample_5625	site_027	child_2554	Dosso	Dogondoutchi	Female	49	npzymo	24months	8	21	Placebo
sample_0353	site_027	child_5044	Dosso	Dogondoutchi	Male	47	npzymo	24months	8	22	Placebo
sample_0511	site_027	child_0728	Dosso	Dogondoutchi	Male	54	npzymo	24months	8	23	Placebo
sample_0875	site_027	child_8092	Dosso	Dogondoutchi	Female	33	npzymo	24months	8	24	Placebo
sample_7856	site_027	child_5680	Dosso	Dogondoutchi	Female	36	npzymo	24months	8	25	Placebo
sample_8301	site_027	child_5354	Dosso	Dogondoutchi	Female	36	npzymo	24months	8	26	Placebo
sample_3344	site_027	child_5538	Dosso	Dogondoutchi	Male	36	npzymo	24months	8	27	Placebo
sample_4849	site_027	child_2901	Dosso	Dogondoutchi	Male	48	npzymo	24months	8	28	Placebo
sample_7074	site_027	child_6941	Dosso	Dogondoutchi	Female	48	npzymo	24months	8	29	Placebo
sample_2738	site_027	child_0178	Dosso	Dogondoutchi	Male	47	npzymo	24months	8	30	Placebo
sample_2786	site_023	child_4193	Dosso	Dogondoutchi	Male	58	npzymo	24months	9	1	Infant
sample_8335	site_023	child_4923	Dosso	Dogondoutchi	Female	51	npzymo	24months	9	2	Infant
sample_8049	site_023	child_7079	Dosso	Dogondoutchi	Female	40	npzymo	24months	9	3	Infant
sample_0027	site_023	child_7023	Dosso	Dogondoutchi	Male	27	npzymo	24months	9	4	Infant
sample_0722	site_023	child_1099	Dosso	Dogondoutchi	Male	10	npzymo	24months	9	5	Infant
sample_8731	site_023	child_5645	Dosso	Dogondoutchi	Male	48	npzymo	24months	9	6	Infant
sample_8381	site_023	child_8616	Dosso	Dogondoutchi	Male	15	npzymo	24months	9	7	Infant
sample_4671	site_023	child_0055	Dosso	Dogondoutchi	Female	45	npzymo	24months	9	8	Infant
sample_5281	site_023	child_1232	Dosso	Dogondoutchi	Female	42	npzymo	24months	9	9	Infant
sample_2185	site_023	child_3171	Dosso	Dogondoutchi	Female	48	npzymo	24months	9	10	Infant
sample_4584	site_023	child_0380	Dosso	Dogondoutchi	Female	47	npzymo	24months	9	11	Infant
sample_1539	site_023	child_6601	Dosso	Dogondoutchi	Male	24	npzymo	24months	9	12	Infant
sample_0125	site_023	child_7419	Dosso	Dogondoutchi	Female	55	npzymo	24months	9	13	Infant
sample_7100	site_023	child_5148	Dosso	Dogondoutchi	Male	58	npzymo	24months	9	14	Infant
sample_2992	site_023	child_2039	Dosso	Dogondoutchi	Male	12	npzymo	24months	9	15	Infant
sample_2990	site_023	child_2263	Dosso	Dogondoutchi	Male	38	npzymo	24months	9	16	Infant
sample_0995	site_023	child_4646	Dosso	Dogondoutchi	Male	15	npzymo	24months	9	17	Infant
sample_3726	site_023	child_0630	Dosso	Dogondoutchi	Female	52	npzymo	24months	9	18	Infant
sample_0762	site_023	child_6871	Dosso	Dogondoutchi	Male	32	npzymo	24months	9	19	Infant
sample_2584	site_023	child_3175	Dosso	Dogondoutchi	Female	7	npzymo	24months	9	20	Infant
sample_0840	site_023	child_0823	Dosso	Dogondoutchi	Female	50	npzymo	24months	9	21	Infant
sample_5378	site_023	child_2730	Dosso	Dogondoutchi	Male	50	npzymo	24months	9	22	Infant
sample_0520	site_023	child_3170	Dosso	Dogondoutchi	Male	58	npzymo	24months	9	23	Infant
sample_1687	site_023	child_0328	Dosso	Dogondoutchi	Male	38	npzymo	24months	9	24	Infant
sample_0656	site_023	child_0520	Dosso	Dogondoutchi	Male	48	npzymo	24months	9	25	Infant
sample_3461	site_023	child_8602	Dosso	Dogondoutchi	Male	24	npzymo	24months	9	26	Infant
sample_1421	site_023	child_7297	Dosso	Dogondoutchi	Male	12	npzymo	24months	9	27	Infant
sample_3920	site_023	child_8283	Dosso	Dogondoutchi	Female	50	npzymo	24months	9	28	Infant
sample_7829	site_023	child_7721	Dosso	Dogondoutchi	Female	14	npzymo	24months	9	29	Infant
sample_5235	site_023	child_6016	Dosso	Dogondoutchi	Female	22	npzymo	24months	9	30	Infant
sample_7355	site_069	child_6575	Dosso	Dosso	Male	48	npzymo	24months	10	1	Infant
sample_7648	site_069	child_6694	Dosso	Dosso	Male	48	npzymo	24months	10	2	Infant
sample_7959	site_069	child_0032	Dosso	Dosso	Female	27	npzymo	24months	10	3	Infant
sample_3213	site_069	child_3376	Dosso	Dosso	Female	18	npzymo	24months	10	4	Infant
sample_7514	site_069	child_4373	Dosso	Dosso	Male	40	npzymo	24months	10	5	Infant
sample_3757	site_069	child_0102	Dosso	Dosso	Female	34	npzymo	24months	10	6	Infant
sample_6514	site_069	child_4404	Dosso	Dosso	Male	29	npzymo	24months	10	7	Infant
sample_4154	site_069	child_8329	Dosso	Dosso	Male	36	npzymo	24months	10	8	Infant
sample_1375	site_069	child_3415	Dosso	Dosso	Male	48	npzymo	24months	10	9	Infant
sample_7548	site_069	child_0758	Dosso	Dosso	Female	12	npzymo	24months	10	10	Infant
sample_5696	site_069	child_2080	Dosso	Dosso	Female	46	npzymo	24months	10	11	Infant
sample_2380	site_069	child_8503	Dosso	Dosso	Female	20	npzymo	24months	10	12	Infant
sample_5655	site_069	child_8442	Dosso	Dosso	Male	9	npzymo	24months	10	13	Infant
sample_4422	site_069	child_5455	Dosso	Dosso	Male	35	npzymo	24months	10	14	Infant
sample_2362	site_069	child_0190	Dosso	Dosso	Female	9	npzymo	24months	10	15	Infant
sample_1272	site_069	child_1211	Dosso	Dosso	Female	58	npzymo	24months	10	16	Infant
sample_7688	site_069	child_7593	Dosso	Dosso	Male	54	npzymo	24months	10	17	Infant
sample_1961	site_069	child_6185	Dosso	Dosso	Male	34	npzymo	24months	10	18	Infant
sample_2018	site_069	child_4479	Dosso	Dosso	Female	14	npzymo	24months	10	19	Infant
sample_5979	site_069	child_5425	Dosso	Dosso	Male	51	npzymo	24months	10	20	Infant
sample_7531	site_069	child_1658	Dosso	Dosso	Female	3	npzymo	24months	10	21	Infant
sample_5962	site_069	child_7446	Dosso	Dosso	Female	48	npzymo	24months	10	22	Infant
sample_8746	site_069	child_7997	Dosso	Dosso	Female	10	npzymo	24months	10	23	Infant
sample_1454	site_069	child_0382	Dosso	Dosso	Female	36	npzymo	24months	10	24	Infant
sample_7949	site_069	child_1388	Dosso	Dosso	Female	54	npzymo	24months	10	25	Infant
sample_0780	site_069	child_3152	Dosso	Dosso	Female	29	npzymo	24months	10	26	Infant
sample_6709	site_069	child_2488	Dosso	Dosso	Male	58	npzymo	24months	10	27	Infant
sample_2672	site_069	child_8105	Dosso	Dosso	Female	11	npzymo	24months	10	28	Infant
sample_5592	site_069	child_0456	Dosso	Dosso	Male	58	npzymo	24months	10	29	Infant
sample_2816	site_069	child_6571	Dosso	Dosso	Male	13	npzymo	24months	10	30	Infant
sample_5214	site_034	child_4401	Dosso	Dogondoutchi	Female	46	npzymo	24months	11	1	Infant
sample_0552	site_034	child_5777	Dosso	Dogondoutchi	Male	18	npzymo	24months	11	2	Infant
sample_0870	site_034	child_1505	Dosso	Dogondoutchi	Female	30	npzymo	24months	11	3	Infant
sample_5444	site_034	child_3225	Dosso	Dogondoutchi	Male	24	npzymo	24months	11	4	Infant
sample_5382	site_034	child_7616	Dosso	Dogondoutchi	Male	24	npzymo	24months	11	5	Infant
sample_4833	site_034	child_5530	Dosso	Dogondoutchi	Male	11	npzymo	24months	11	6	Infant
sample_6444	site_034	child_7427	Dosso	Dogondoutchi	Female	59	npzymo	24months	11	7	Infant
sample_3275	site_034	child_6551	Dosso	Dogondoutchi	Male	58	npzymo	24months	11	8	Infant
sample_8610	site_034	child_6332	Dosso	Dogondoutchi	Male	22	npzymo	24months	11	9	Infant
sample_0421	site_034	child_1171	Dosso	Dogondoutchi	Female	49	npzymo	24months	11	10	Infant
sample_4012	site_034	child_6966	Dosso	Dogondoutchi	Female	24	npzymo	24months	11	11	Infant
sample_3241	site_034	child_8761	Dosso	Dogondoutchi	Male	36	npzymo	24months	11	12	Infant
sample_4608	site_034	child_5325	Dosso	Dogondoutchi	Male	35	npzymo	24months	11	13	Infant
sample_6363	site_034	child_4222	Dosso	Dogondoutchi	Male	35	npzymo	24months	11	14	Infant
sample_4636	site_034	child_1594	Dosso	Dogondoutchi	Female	16	npzymo	24months	11	15	Infant
sample_0381	site_034	child_7437	Dosso	Dogondoutchi	Male	36	npzymo	24months	11	16	Infant
sample_6404	site_034	child_6607	Dosso	Dogondoutchi	Female	59	npzymo	24months	11	17	Infant
sample_2691	site_034	child_2547	Dosso	Dogondoutchi	Female	10	npzymo	24months	11	18	Infant
sample_7998	site_034	child_7407	Dosso	Dogondoutchi	Male	44	npzymo	24months	11	19	Infant
sample_1514	site_034	child_5558	Dosso	Dogondoutchi	Male	36	npzymo	24months	11	20	Infant
sample_1433	site_034	child_7208	Dosso	Dogondoutchi	Male	33	npzymo	24months	11	21	Infant
sample_5688	site_034	child_1281	Dosso	Dogondoutchi	Male	18	npzymo	24months	11	22	Infant
sample_8063	site_034	child_8745	Dosso	Dogondoutchi	Female	36	npzymo	24months	11	23	Infant
sample_0071	site_034	child_6493	Dosso	Dogondoutchi	Female	18	npzymo	24months	11	24	Infant
sample_3513	site_034	child_4613	Dosso	Dogondoutchi	Female	42	npzymo	24months	11	25	Infant
sample_8573	site_034	child_1241	Dosso	Dogondoutchi	Male	50	npzymo	24months	11	26	Infant
sample_8361	site_034	child_2681	Dosso	Dogondoutchi	Female	26	npzymo	24months	11	27	Infant
sample_8015	site_034	child_0398	Dosso	Dogondoutchi	Male	35	npzymo	24months	11	28	Infant
sample_5577	site_034	child_4290	Dosso	Dogondoutchi	Male	33	npzymo	24months	11	29	Infant
sample_7447	site_034	child_2791	Dosso	Dogondoutchi	Female	5	npzymo	24months	11	30	Infant
sample_5847	site_066	child_3589	Dosso	Dosso	Male	36	npzymo	24months	12	1	Infant
sample_3962	site_066	child_2065	Dosso	Dosso	Female	24	npzymo	24months	12	2	Infant
sample_5135	site_066	child_7136	Dosso	Dosso	Female	12	npzymo	24months	12	3	Infant
sample_2300	site_066	child_4610	Dosso	Dosso	Male	24	npzymo	24months	12	4	Infant
sample_2315	site_066	child_4410	Dosso	Dosso	Male	36	npzymo	24months	12	5	Infant
sample_0821	site_066	child_2611	Dosso	Dosso	Female	36	npzymo	24months	12	6	Infant
sample_7767	site_066	child_7178	Dosso	Dosso	Male	8	npzymo	24months	12	7	Infant
sample_6837	site_066	child_1140	Dosso	Dosso	Female	36	npzymo	24months	12	8	Infant
sample_1547	site_066	child_8223	Dosso	Dosso	Male	36	npzymo	24months	12	9	Infant
sample_4715	site_066	child_1903	Dosso	Dosso	Female	27	npzymo	24months	12	10	Infant
sample_0581	site_066	child_3946	Dosso	Dosso	Female	24	npzymo	24months	12	11	Infant
sample_7698	site_066	child_0975	Dosso	Dosso	Male	26	npzymo	24months	12	12	Infant
sample_1812	site_066	child_5381	Dosso	Dosso	Male	48	npzymo	24months	12	13	Infant
sample_0644	site_066	child_1617	Dosso	Dosso	Male	36	npzymo	24months	12	14	Infant
sample_7509	site_066	child_0531	Dosso	Dosso	Female	37	npzymo	24months	12	15	Infant
sample_5751	site_066	child_0448	Dosso	Dosso	Female	40	npzymo	24months	12	16	Infant
sample_3226	site_066	child_4393	Dosso	Dosso	Male	24	npzymo	24months	12	17	Infant
sample_3605	site_066	child_5019	Dosso	Dosso	Male	12	npzymo	24months	12	18	Infant
sample_2012	site_066	child_0133	Dosso	Dosso	Male	50	npzymo	24months	12	19	Infant
sample_5197	site_066	child_5955	Dosso	Dosso	Male	35	npzymo	24months	12	20	Infant
sample_1040	site_066	child_7357	Dosso	Dosso	Male	48	npzymo	24months	12	21	Infant
sample_2500	site_066	child_0801	Dosso	Dosso	Male	48	npzymo	24months	12	22	Infant
sample_4187	site_066	child_4376	Dosso	Dosso	Female	36	npzymo	24months	12	23	Infant
sample_4387	site_066	child_4968	Dosso	Dosso	Male	24	npzymo	24months	12	24	Infant
sample_1656	site_066	child_0395	Dosso	Dosso	Female	24	npzymo	24months	12	25	Infant
sample_5796	site_066	child_3063	Dosso	Dosso	Male	12	npzymo	24months	12	26	Infant
sample_4618	site_066	child_2134	Dosso	Dosso	Male	36	npzymo	24months	12	27	Infant
sample_6557	site_066	child_0224	Dosso	Dosso	Female	24	npzymo	24months	12	28	Infant
sample_5770	site_066	child_8307	Dosso	Dosso	Female	55	npzymo	24months	12	29	Infant
sample_3860	site_066	child_0726	Dosso	Dosso	Female	50	npzymo	24months	12	30	Infant
sample_1876	site_049	child_0426	Dosso	Dogondoutchi	Male	39	npzymo	24months	13	1	Child
sample_0569	site_049	child_0806	Dosso	Dogondoutchi	Female	10	npzymo	24months	13	2	Child
sample_8342	site_049	child_4178	Dosso	Dogondoutchi	Female	36	npzymo	24months	13	3	Child
sample_4779	site_049	child_3846	Dosso	Dogondoutchi	Female	15	npzymo	24months	13	4	Child
sample_7098	site_049	child_8058	Dosso	Dogondoutchi	Female	24	npzymo	24months	13	5	Child
sample_3930	site_049	child_6902	Dosso	Dogondoutchi	Female	48	npzymo	24months	13	6	Child
sample_2989	site_049	child_6000	Dosso	Dogondoutchi	Male	50	npzymo	24months	13	7	Child
sample_7064	site_049	child_1978	Dosso	Dogondoutchi	Female	48	npzymo	24months	13	8	Child
sample_5231	site_049	child_0124	Dosso	Dogondoutchi	Female	29	npzymo	24months	13	9	Child
sample_6528	site_049	child_3211	Dosso	Dogondoutchi	Female	24	npzymo	24months	13	10	Child
sample_7778	site_049	child_0734	Dosso	Dogondoutchi	Male	27	npzymo	24months	13	11	Child
sample_2585	site_049	child_5183	Dosso	Dogondoutchi	Female	26	npzymo	24months	13	12	Child
sample_0750	site_049	child_4864	Dosso	Dogondoutchi	Male	59	npzymo	24months	13	13	Child
sample_2729	site_049	child_0367	Dosso	Dogondoutchi	Male	48	npzymo	24months	13	14	Child
sample_3608	site_049	child_4425	Dosso	Dogondoutchi	Male	45	npzymo	24months	13	15	Child
sample_2618	site_049	child_1226	Dosso	Dogondoutchi	Female	28	npzymo	24months	13	16	Child
sample_5706	site_049	child_7555	Dosso	Dogondoutchi	Female	55	npzymo	24months	13	17	Child
sample_0668	site_049	child_4883	Dosso	Dogondoutchi	Male	20	npzymo	24months	13	18	Child
sample_6535	site_049	child_4616	Dosso	Dogondoutchi	Female	38	npzymo	24months	13	19	Child
sample_0036	site_049	child_1945	Dosso	Dogondoutchi	Male	21	npzymo	24months	13	20	Child
sample_3999	site_049	child_0528	Dosso	Dogondoutchi	Female	38	npzymo	24months	13	21	Child
sample_8461	site_049	child_3408	Dosso	Dogondoutchi	Male	24	npzymo	24months	13	22	Child
sample_0032	site_049	child_1265	Dosso	Dogondoutchi	Female	47	npzymo	24months	13	23	Child
sample_7133	site_049	child_7324	Dosso	Dogondoutchi	Female	43	npzymo	24months	13	24	Child
sample_8102	site_049	child_8225	Dosso	Dogondoutchi	Female	50	npzymo	24months	13	25	Child
sample_7227	site_049	child_4964	Dosso	Dogondoutchi	Female	59	npzymo	24months	13	26	Child
sample_1891	site_049	child_7148	Dosso	Dogondoutchi	Male	15	npzymo	24months	13	27	Child
sample_4803	site_049	child_3294	Dosso	Dogondoutchi	Female	59	npzymo	24months	13	28	Child
sample_0387	site_049	child_0999	Dosso	Dogondoutchi	Female	41	npzymo	24months	13	29	Child
sample_1388	site_049	child_3107	Dosso	Dogondoutchi	Male	48	npzymo	24months	13	30	Child
sample_3389	site_039	child_0903	Dosso	Dogondoutchi	Female	9	npzymo	24months	14	1	Placebo
sample_5950	site_039	child_3673	Dosso	Dogondoutchi	Male	7	npzymo	24months	14	2	Placebo
sample_3076	site_039	child_1103	Dosso	Dogondoutchi	Female	33	npzymo	24months	14	3	Placebo
sample_2227	site_039	child_4397	Dosso	Dogondoutchi	Female	33	npzymo	24months	14	4	Placebo
sample_2077	site_039	child_0265	Dosso	Dogondoutchi	Female	39	npzymo	24months	14	5	Placebo
sample_1907	site_039	child_1810	Dosso	Dogondoutchi	Male	10	npzymo	24months	14	6	Placebo
sample_8698	site_039	child_6498	Dosso	Dogondoutchi	Male	44	npzymo	24months	14	7	Placebo
sample_7296	site_039	child_7924	Dosso	Dogondoutchi	Male	50	npzymo	24months	14	8	Placebo
sample_3375	site_039	child_7352	Dosso	Dogondoutchi	Male	45	npzymo	24months	14	9	Placebo
sample_3657	site_039	child_0749	Dosso	Dogondoutchi	Male	7	npzymo	24months	14	10	Placebo
sample_5703	site_039	child_6182	Dosso	Dogondoutchi	Female	30	npzymo	24months	14	11	Placebo
sample_6052	site_039	child_7416	Dosso	Dogondoutchi	Male	5	npzymo	24months	14	12	Placebo
sample_1364	site_039	child_8782	Dosso	Dogondoutchi	Male	55	npzymo	24months	14	13	Placebo
sample_3882	site_039	child_6410	Dosso	Dogondoutchi	Male	28	npzymo	24months	14	14	Placebo
sample_1655	site_039	child_8080	Dosso	Dogondoutchi	Female	19	npzymo	24months	14	15	Placebo
sample_3200	site_039	child_8246	Dosso	Dogondoutchi	Female	33	npzymo	24months	14	16	Placebo
sample_0043	site_039	child_6428	Dosso	Dogondoutchi	Male	50	npzymo	24months	14	17	Placebo
sample_4344	site_039	child_6156	Dosso	Dogondoutchi	Male	24	npzymo	24months	14	18	Placebo
sample_7433	site_039	child_7972	Dosso	Dogondoutchi	Male	31	npzymo	24months	14	19	Placebo
sample_8287	site_039	child_6869	Dosso	Dogondoutchi	Female	29	npzymo	24months	14	20	Placebo
sample_8688	site_039	child_0342	Dosso	Dogondoutchi	Male	32	npzymo	24months	14	21	Placebo
sample_5266	site_039	child_1018	Dosso	Dogondoutchi	Female	22	npzymo	24months	14	22	Placebo
sample_0871	site_039	child_7414	Dosso	Dogondoutchi	Female	30	npzymo	24months	14	23	Placebo
sample_2571	site_039	child_7316	Dosso	Dogondoutchi	Female	45	npzymo	24months	14	24	Placebo
sample_2250	site_039	child_3556	Dosso	Dogondoutchi	Female	5	npzymo	24months	14	25	Placebo
sample_1669	site_039	child_7741	Dosso	Dogondoutchi	Male	33	npzymo	24months	14	26	Placebo
sample_2466	site_039	child_8459	Dosso	Dogondoutchi	Male	9	npzymo	24months	14	27	Placebo
sample_5737	site_039	child_1639	Dosso	Dogondoutchi	Female	36	npzymo	24months	14	28	Placebo
sample_2194	site_039	child_6884	Dosso	Dogondoutchi	Male	27	npzymo	24months	14	29	Placebo
sample_7465	site_039	child_1925	Dosso	Dogondoutchi	Male	42	npzymo	24months	14	30	Placebo
sample_5150	site_020	child_2747	Dosso	Dogondoutchi	Male	29	npzymo	24months	15	1	Infant
sample_1916	site_020	child_4095	Dosso	Dogondoutchi	Male	15	npzymo	24months	15	2	Infant
sample_8213	site_020	child_0057	Dosso	Dogondoutchi	Female	16	npzymo	24months	15	3	Infant
sample_5375	site_020	child_2137	Dosso	Dogondoutchi	Female	17	npzymo	24months	15	4	Infant
sample_4931	site_020	child_1197	Dosso	Dogondoutchi	Male	13	npzymo	24months	15	5	Infant
sample_0699	site_020	child_0942	Dosso	Dogondoutchi	Male	7	npzymo	24months	15	6	Infant
sample_7345	site_020	child_8026	Dosso	Dogondoutchi	Female	29	npzymo	24months	15	7	Infant
sample_2875	site_020	child_4213	Dosso	Dogondoutchi	Male	36	npzymo	24months	15	8	Infant
sample_2784	site_020	child_2252	Dosso	Dogondoutchi	Female	59	npzymo	24months	15	9	Infant
sample_4055	site_020	child_6643	Dosso	Dogondoutchi	Male	22	npzymo	24months	15	10	Infant
sample_7650	site_020	child_4766	Dosso	Dogondoutchi	Female	41	npzymo	24months	15	11	Infant
sample_3521	site_020	child_4291	Dosso	Dogondoutchi	Male	58	npzymo	24months	15	12	Infant
sample_6887	site_020	child_1074	Dosso	Dogondoutchi	Male	30	npzymo	24months	15	13	Infant
sample_4413	site_020	child_6566	Dosso	Dogondoutchi	Female	32	npzymo	24months	15	14	Infant
sample_6872	site_020	child_2609	Dosso	Dogondoutchi	Male	17	npzymo	24months	15	15	Infant
sample_3682	site_020	child_1769	Dosso	Dogondoutchi	Male	18	npzymo	24months	15	16	Infant
sample_8264	site_020	child_6687	Dosso	Dogondoutchi	Female	18	npzymo	24months	15	17	Infant
sample_5744	site_020	child_4941	Dosso	Dogondoutchi	Female	23	npzymo	24months	15	18	Infant
sample_5045	site_020	child_6738	Dosso	Dogondoutchi	Female	48	npzymo	24months	15	19	Infant
sample_7991	site_020	child_8130	Dosso	Dogondoutchi	Male	44	npzymo	24months	15	20	Infant
sample_2165	site_020	child_8463	Dosso	Dogondoutchi	Female	31	npzymo	24months	15	21	Infant
sample_1235	site_020	child_3365	Dosso	Dogondoutchi	Male	5	npzymo	24months	15	22	Infant
sample_8763	site_020	child_0464	Dosso	Dogondoutchi	Female	48	npzymo	24months	15	23	Infant
sample_7987	site_020	child_3895	Dosso	Dogondoutchi	Male	21	npzymo	24months	15	24	Infant
sample_1316	site_020	child_4608	Dosso	Dogondoutchi	Female	32	npzymo	24months	15	25	Infant
sample_8468	site_020	child_3164	Dosso	Dogondoutchi	Female	58	npzymo	24months	15	26	Infant
sample_2412	site_020	child_8068	Dosso	Dogondoutchi	Female	39	npzymo	24months	15	27	Infant
sample_2530	site_020	child_8056	Dosso	Dogondoutchi	Male	48	npzymo	24months	15	28	Infant
sample_5043	site_020	child_7179	Dosso	Dogondoutchi	Male	37	npzymo	24months	15	29	Infant
sample_1535	site_020	child_5499	Dosso	Dogondoutchi	Male	9	npzymo	24months	15	30	Infant
sample_2189	site_088	child_1831	Dosso	Dosso	Male	36	npzymo	24months	16	1	Child
sample_3869	site_088	child_6800	Dosso	Dosso	Male	28	npzymo	24months	16	2	Child
sample_3178	site_088	child_3715	Dosso	Dosso	Female	57	npzymo	24months	16	3	Child
sample_3541	site_088	child_1223	Dosso	Dosso	Male	38	npzymo	24months	16	4	Child
sample_6963	site_088	child_0152	Dosso	Dosso	Female	48	npzymo	24months	16	5	Child
sample_3922	site_088	child_1844	Dosso	Dosso	Female	36	npzymo	24months	16	6	Child
sample_6111	site_088	child_5492	Dosso	Dosso	Male	6	npzymo	24months	16	7	Child
sample_7925	site_088	child_6707	Dosso	Dosso	Female	30	npzymo	24months	16	8	Child
sample_1446	site_088	child_5301	Dosso	Dosso	Female	4	npzymo	24months	16	9	Child
sample_4742	site_088	child_4851	Dosso	Dosso	Female	36	npzymo	24months	16	10	Child
sample_6576	site_088	child_5229	Dosso	Dosso	Male	48	npzymo	24months	16	11	Child
sample_1057	site_088	child_8137	Dosso	Dosso	Male	24	npzymo	24months	16	12	Child
sample_4465	site_088	child_6289	Dosso	Dosso	Male	24	npzymo	24months	16	13	Child
sample_2945	site_088	child_5552	Dosso	Dosso	Female	36	npzymo	24months	16	14	Child
sample_6743	site_088	child_3856	Dosso	Dosso	Male	18	npzymo	24months	16	15	Child
sample_4903	site_088	child_3489	Dosso	Dosso	Male	36	npzymo	24months	16	16	Child
sample_5641	site_088	child_2973	Dosso	Dosso	Female	10	npzymo	24months	16	17	Child
sample_4526	site_088	child_2121	Dosso	Dosso	Male	10	npzymo	24months	16	18	Child
sample_6865	site_088	child_6464	Dosso	Dosso	Male	48	npzymo	24months	16	19	Child
sample_5648	site_088	child_0500	Dosso	Dosso	Male	50	npzymo	24months	16	20	Child
sample_4219	site_088	child_4674	Dosso	Dosso	Female	14	npzymo	24months	16	21	Child
sample_0407	site_088	child_3679	Dosso	Dosso	Male	49	npzymo	24months	16	22	Child
sample_7130	site_088	child_6780	Dosso	Dosso	Male	36	npzymo	24months	16	23	Child
sample_4268	site_088	child_5713	Dosso	Dosso	Male	48	npzymo	24months	16	24	Child
sample_5995	site_088	child_4855	Dosso	Dosso	Female	56	npzymo	24months	16	25	Child
sample_4088	site_088	child_3700	Dosso	Dosso	Female	57	npzymo	24months	16	26	Child
sample_0584	site_088	child_3146	Dosso	Dosso	Male	36	npzymo	24months	16	27	Child
sample_5682	site_088	child_4147	Dosso	Dosso	Female	24	npzymo	24months	16	28	Child
sample_0395	site_088	child_3290	Dosso	Dosso	Female	36	npzymo	24months	16	29	Child
sample_8398	site_088	child_8212	Dosso	Dosso	Female	24	npzymo	24months	16	30	Child
sample_7824	site_149	child_4250	Dosso	Tibiri (Doutchi)	Female	11	npzymo	24months	17	1	Child
sample_3877	site_149	child_1874	Dosso	Tibiri (Doutchi)	Male	59	npzymo	24months	17	2	Child
sample_6561	site_149	child_0976	Dosso	Tibiri (Doutchi)	Male	52	npzymo	24months	17	3	Child
sample_4846	site_149	child_2824	Dosso	Tibiri (Doutchi)	Male	29	npzymo	24months	17	4	Child
sample_6143	site_149	child_4648	Dosso	Tibiri (Doutchi)	Male	6	npzymo	24months	17	5	Child
sample_2017	site_149	child_4782	Dosso	Tibiri (Doutchi)	Female	53	npzymo	24months	17	6	Child
sample_5067	site_149	child_3498	Dosso	Tibiri (Doutchi)	Female	59	npzymo	24months	17	7	Child
sample_7423	site_149	child_3139	Dosso	Tibiri (Doutchi)	Female	28	npzymo	24months	17	8	Child
sample_4662	site_149	child_8136	Dosso	Tibiri (Doutchi)	Female	31	npzymo	24months	17	9	Child
sample_6235	site_149	child_4297	Dosso	Tibiri (Doutchi)	Female	59	npzymo	24months	17	10	Child
sample_8568	site_149	child_3620	Dosso	Tibiri (Doutchi)	Male	17	npzymo	24months	17	11	Child
sample_6792	site_149	child_6477	Dosso	Tibiri (Doutchi)	Female	40	npzymo	24months	17	12	Child
sample_1029	site_149	child_8725	Dosso	Tibiri (Doutchi)	Female	22	npzymo	24months	17	13	Child
sample_0861	site_149	child_7801	Dosso	Tibiri (Doutchi)	Female	55	npzymo	24months	17	14	Child
sample_1385	site_149	child_1520	Dosso	Tibiri (Doutchi)	Female	42	npzymo	24months	17	15	Child
sample_4285	site_149	child_0066	Dosso	Tibiri (Doutchi)	Female	12	npzymo	24months	17	16	Child
sample_6103	site_149	child_1720	Dosso	Tibiri (Doutchi)	Female	14	npzymo	24months	17	17	Child
sample_1930	site_149	child_2458	Dosso	Tibiri (Doutchi)	Female	54	npzymo	24months	17	18	Child
sample_3439	site_149	child_7561	Dosso	Tibiri (Doutchi)	Male	51	npzymo	24months	17	19	Child
sample_7882	site_149	child_7016	Dosso	Tibiri (Doutchi)	Female	52	npzymo	24months	17	20	Child
sample_1237	site_149	child_4493	Dosso	Tibiri (Doutchi)	Male	16	npzymo	24months	17	21	Child
sample_4146	site_149	child_8150	Dosso	Tibiri (Doutchi)	Male	46	npzymo	24months	17	22	Child
sample_5501	site_149	child_6949	Dosso	Tibiri (Doutchi)	Male	55	npzymo	24months	17	23	Child
sample_4289	site_149	child_8034	Dosso	Tibiri (Doutchi)	Female	59	npzymo	24months	17	24	Child
sample_8349	site_149	child_6981	Dosso	Tibiri (Doutchi)	Female	36	npzymo	24months	17	25	Child
sample_8029	site_149	child_2432	Dosso	Tibiri (Doutchi)	Female	53	npzymo	24months	17	26	Child
sample_6296	site_149	child_7764	Dosso	Tibiri (Doutchi)	Female	59	npzymo	24months	17	27	Child
sample_3523	site_149	child_7540	Dosso	Tibiri (Doutchi)	Female	48	npzymo	24months	17	28	Child
sample_2634	site_149	child_3549	Dosso	Tibiri (Doutchi)	Male	22	npzymo	24months	17	29	Child
sample_8649	site_149	child_2878	Dosso	Tibiri (Doutchi)	Female	20	npzymo	24months	17	30	Child
sample_5687	site_070	child_3928	Dosso	Dosso	Male	48	npzymo	24months	18	1	Infant
sample_0671	site_070	child_0132	Dosso	Dosso	Female	24	npzymo	24months	18	2	Infant
sample_6227	site_070	child_0886	Dosso	Dosso	Female	15	npzymo	24months	18	3	Infant
sample_6436	site_070	child_7229	Dosso	Dosso	Male	38	npzymo	24months	18	4	Infant
sample_8457	site_070	child_1366	Dosso	Dosso	Female	23	npzymo	24months	18	5	Infant
sample_5667	site_070	child_3059	Dosso	Dosso	Female	25	npzymo	24months	18	6	Infant
sample_6947	site_070	child_3872	Dosso	Dosso	Female	28	npzymo	24months	18	7	Infant
sample_1240	site_070	child_0146	Dosso	Dosso	Male	28	npzymo	24months	18	8	Infant
sample_7454	site_070	child_4591	Dosso	Dosso	Male	22	npzymo	24months	18	9	Infant
sample_4048	site_070	child_7789	Dosso	Dosso	Female	55	npzymo	24months	18	10	Infant
sample_2534	site_070	child_7024	Dosso	Dosso	Male	11	npzymo	24months	18	11	Infant
sample_1841	site_070	child_6593	Dosso	Dosso	Female	38	npzymo	24months	18	12	Infant
sample_6216	site_070	child_6621	Dosso	Dosso	Female	48	npzymo	24months	18	13	Infant
sample_2352	site_070	child_6722	Dosso	Dosso	Female	25	npzymo	24months	18	14	Infant
sample_5250	site_070	child_5667	Dosso	Dosso	Female	36	npzymo	24months	18	15	Infant
sample_4842	site_070	child_0281	Dosso	Dosso	Male	25	npzymo	24months	18	16	Infant
sample_3249	site_070	child_6137	Dosso	Dosso	Female	27	npzymo	24months	18	17	Infant
sample_6176	site_070	child_5894	Dosso	Dosso	Female	13	npzymo	24months	18	18	Infant
sample_4371	site_070	child_7484	Dosso	Dosso	Male	36	npzymo	24months	18	19	Infant
sample_3507	site_070	child_6239	Dosso	Dosso	Female	33	npzymo	24months	18	20	Infant
sample_5200	site_070	child_8563	Dosso	Dosso	Female	54	npzymo	24months	18	21	Infant
sample_1956	site_070	child_2908	Dosso	Dosso	Female	49	npzymo	24months	18	22	Infant
sample_6567	site_070	child_3192	Dosso	Dosso	Male	10	npzymo	24months	18	23	Infant
sample_8452	site_070	child_8665	Dosso	Dosso	Male	59	npzymo	24months	18	24	Infant
sample_5652	site_070	child_7480	Dosso	Dosso	Female	48	npzymo	24months	18	25	Infant
sample_4640	site_070	child_3786	Dosso	Dosso	Female	23	npzymo	24months	18	26	Infant
sample_0415	site_070	child_4399	Dosso	Dosso	Female	36	npzymo	24months	18	27	Infant
sample_0618	site_070	child_8445	Dosso	Dosso	Male	49	npzymo	24months	18	28	Infant
sample_6458	site_070	child_4329	Dosso	Dosso	Male	58	npzymo	24months	18	29	Infant
sample_4572	site_070	child_8580	Dosso	Dosso	Male	48	npzymo	24months	18	30	Infant
sample_1919	site_095	child_6283	Dosso	Dosso	Female	5	npzymo	24months	19	1	Placebo
sample_1323	site_095	child_8421	Dosso	Dosso	Male	36	npzymo	24months	19	2	Placebo
sample_1934	site_095	child_8063	Dosso	Dosso	Male	33	npzymo	24months	19	3	Placebo
sample_2600	site_095	child_8235	Dosso	Dosso	Female	25	npzymo	24months	19	4	Placebo
sample_3634	site_095	child_7201	Dosso	Dosso	Female	48	npzymo	24months	19	5	Placebo
sample_6596	site_095	child_0798	Dosso	Dosso	Female	3	npzymo	24months	19	6	Placebo
sample_2950	site_095	child_6636	Dosso	Dosso	Male	49	npzymo	24months	19	7	Placebo
sample_0028	site_095	child_2087	Dosso	Dosso	Male	27	npzymo	24months	19	8	Placebo
sample_1099	site_095	child_5125	Dosso	Dosso	Female	59	npzymo	24months	19	9	Placebo
sample_8183	site_095	child_0865	Dosso	Dosso	Female	56	npzymo	24months	19	10	Placebo
sample_6850	site_095	child_3296	Dosso	Dosso	Male	57	npzymo	24months	19	11	Placebo
sample_4147	site_095	child_8500	Dosso	Dosso	Male	26	npzymo	24months	19	12	Placebo
sample_2619	site_095	child_3513	Dosso	Dosso	Male	15	npzymo	24months	19	13	Placebo
sample_3309	site_095	child_3721	Dosso	Dosso	Female	43	npzymo	24months	19	14	Placebo
sample_0126	site_095	child_4792	Dosso	Dosso	Male	58	npzymo	24months	19	15	Placebo
sample_5571	site_095	child_3566	Dosso	Dosso	Male	40	npzymo	24months	19	16	Placebo
sample_0748	site_095	child_0695	Dosso	Dosso	Male	37	npzymo	24months	19	17	Placebo
sample_6831	site_095	child_6426	Dosso	Dosso	Male	29	npzymo	24months	19	18	Placebo
sample_0204	site_095	child_5711	Dosso	Dosso	Male	17	npzymo	24months	19	19	Placebo
sample_7122	site_095	child_5378	Dosso	Dosso	Male	59	npzymo	24months	19	20	Placebo
sample_1347	site_095	child_5661	Dosso	Dosso	Female	59	npzymo	24months	19	21	Placebo
sample_1536	site_095	child_3168	Dosso	Dosso	Female	49	npzymo	24months	19	22	Placebo
sample_2326	site_095	child_7780	Dosso	Dosso	Female	38	npzymo	24months	19	23	Placebo
sample_5020	site_095	child_7060	Dosso	Dosso	Male	45	npzymo	24months	19	24	Placebo
sample_6526	site_095	child_3364	Dosso	Dosso	Male	20	npzymo	24months	19	25	Placebo
sample_3225	site_095	child_7409	Dosso	Dosso	Male	20	npzymo	24months	19	26	Placebo
sample_2485	site_095	child_4898	Dosso	Dosso	Male	48	npzymo	24months	19	27	Placebo
sample_8736	site_095	child_2823	Dosso	Dosso	Male	56	npzymo	24months	19	28	Placebo
sample_4977	site_095	child_6356	Dosso	Dosso	Male	38	npzymo	24months	19	29	Placebo
sample_2985	site_043	child_2721	Dosso	Dogondoutchi	Male	36	npzymo	24months	20	1	Infant
sample_2668	site_043	child_8240	Dosso	Dogondoutchi	Male	25	npzymo	24months	20	2	Infant
sample_7780	site_043	child_2361	Dosso	Dogondoutchi	Female	22	npzymo	24months	20	3	Infant
sample_8621	site_043	child_4227	Dosso	Dogondoutchi	Female	26	npzymo	24months	20	4	Infant
sample_1621	site_043	child_4247	Dosso	Dogondoutchi	Male	21	npzymo	24months	20	5	Infant
sample_1485	site_043	child_1123	Dosso	Dogondoutchi	Male	28	npzymo	24months	20	6	Infant
sample_7897	site_043	child_6815	Dosso	Dogondoutchi	Male	46	npzymo	24months	20	7	Infant
sample_1376	site_043	child_6909	Dosso	Dogondoutchi	Female	6	npzymo	24months	20	8	Infant
sample_4864	site_043	child_4063	Dosso	Dogondoutchi	Female	36	npzymo	24months	20	9	Infant
sample_5193	site_043	child_7092	Dosso	Dogondoutchi	Female	31	npzymo	24months	20	10	Infant
sample_2563	site_043	child_3328	Dosso	Dogondoutchi	Male	17	npzymo	24months	20	11	Infant
sample_2794	site_043	child_8052	Dosso	Dogondoutchi	Female	19	npzymo	24months	20	12	Infant
sample_5478	site_043	child_3419	Dosso	Dogondoutchi	Male	8	npzymo	24months	20	13	Infant
sample_3588	site_043	child_4113	Dosso	Dogondoutchi	Male	45	npzymo	24months	20	14	Infant
sample_4401	site_043	child_5474	Dosso	Dogondoutchi	Female	4	npzymo	24months	20	15	Infant
sample_2404	site_043	child_8757	Dosso	Dogondoutchi	Female	44	npzymo	24months	20	16	Infant
sample_3106	site_043	child_7034	Dosso	Dogondoutchi	Male	15	npzymo	24months	20	17	Infant
sample_3302	site_043	child_5735	Dosso	Dogondoutchi	Male	36	npzymo	24months	20	18	Infant
sample_4417	site_043	child_5549	Dosso	Dogondoutchi	Male	14	npzymo	24months	20	19	Infant
sample_7974	site_043	child_8116	Dosso	Dogondoutchi	Male	12	npzymo	24months	20	20	Infant
sample_4632	site_043	child_3815	Dosso	Dogondoutchi	Male	48	npzymo	24months	20	21	Infant
sample_5630	site_043	child_1881	Dosso	Dogondoutchi	Male	23	npzymo	24months	20	22	Infant
sample_3164	site_043	child_0566	Dosso	Dogondoutchi	Male	59	npzymo	24months	20	23	Infant
sample_1420	site_043	child_7961	Dosso	Dogondoutchi	Female	9	npzymo	24months	20	24	Infant
sample_5114	site_043	child_4563	Dosso	Dogondoutchi	Male	48	npzymo	24months	20	25	Infant
sample_0803	site_043	child_0605	Dosso	Dogondoutchi	Female	25	npzymo	24months	20	26	Infant
sample_4889	site_043	child_6629	Dosso	Dogondoutchi	Female	55	npzymo	24months	20	27	Infant
sample_5904	site_043	child_2861	Dosso	Dogondoutchi	Female	15	npzymo	24months	20	28	Infant
sample_0634	site_043	child_3371	Dosso	Dogondoutchi	Male	22	npzymo	24months	20	29	Infant
sample_1389	site_086	child_4016	Dosso	Dosso	Male	16	npzymo	24months	21	1	Child
sample_7301	site_086	child_2442	Dosso	Dosso	Female	5	npzymo	24months	21	2	Child
sample_6736	site_086	child_5879	Dosso	Dosso	Female	5	npzymo	24months	21	3	Child
sample_8069	site_086	child_5306	Dosso	Dosso	Female	14	npzymo	24months	21	4	Child
sample_0828	site_086	child_1012	Dosso	Dosso	Male	12	npzymo	24months	21	5	Child
sample_1143	site_086	child_3800	Dosso	Dosso	Male	14	npzymo	24months	21	6	Child
sample_3535	site_086	child_6610	Dosso	Dosso	Female	52	npzymo	24months	21	7	Child
sample_7562	site_086	child_0984	Dosso	Dosso	Female	11	npzymo	24months	21	8	Child
sample_1868	site_086	child_0384	Dosso	Dosso	Male	36	npzymo	24months	21	9	Child
sample_2193	site_086	child_5135	Dosso	Dosso	Female	48	npzymo	24months	21	10	Child
sample_7577	site_086	child_3218	Dosso	Dosso	Male	36	npzymo	24months	21	11	Child
sample_0598	site_086	child_5787	Dosso	Dosso	Female	7	npzymo	24months	21	12	Child
sample_1295	site_086	child_7371	Dosso	Dosso	Male	28	npzymo	24months	21	13	Child
sample_4359	site_086	child_2124	Dosso	Dosso	Female	36	npzymo	24months	21	14	Child
sample_6109	site_086	child_3683	Dosso	Dosso	Female	36	npzymo	24months	21	15	Child
sample_0938	site_086	child_6511	Dosso	Dosso	Male	17	npzymo	24months	21	16	Child
sample_1648	site_086	child_8066	Dosso	Dosso	Female	30	npzymo	24months	21	17	Child
sample_1594	site_086	child_0949	Dosso	Dosso	Female	56	npzymo	24months	21	18	Child
sample_5867	site_086	child_4599	Dosso	Dosso	Male	24	npzymo	24months	21	19	Child
sample_7234	site_086	child_2076	Dosso	Dosso	Male	11	npzymo	24months	21	20	Child
sample_3500	site_086	child_6807	Dosso	Dosso	Male	48	npzymo	24months	21	21	Child
sample_3768	site_086	child_6959	Dosso	Dosso	Female	20	npzymo	24months	21	22	Child
sample_5530	site_086	child_2385	Dosso	Dosso	Female	36	npzymo	24months	21	23	Child
sample_5674	site_086	child_1469	Dosso	Dosso	Female	17	npzymo	24months	21	24	Child
sample_5388	site_086	child_2610	Dosso	Dosso	Female	36	npzymo	24months	21	25	Child
sample_7351	site_086	child_7438	Dosso	Dosso	Female	53	npzymo	24months	21	26	Child
sample_8752	site_086	child_1243	Dosso	Dosso	Female	36	npzymo	24months	21	27	Child
sample_6543	site_086	child_7259	Dosso	Dosso	Female	27	npzymo	24months	21	28	Child
sample_3358	site_086	child_6474	Dosso	Dosso	Female	25	npzymo	24months	21	29	Child
sample_3003	site_086	child_8252	Dosso	Dosso	Female	20	npzymo	24months	21	30	Child
sample_7646	site_104	child_4347	Dosso	Dosso	Male	48	npzymo	24months	22	1	Child
sample_7792	site_104	child_0434	Dosso	Dosso	Female	22	npzymo	24months	22	2	Child
sample_8716	site_104	child_2226	Dosso	Dosso	Female	58	npzymo	24months	22	3	Child
sample_7476	site_104	child_3190	Dosso	Dosso	Female	19	npzymo	24months	22	4	Child
sample_7475	site_104	child_3453	Dosso	Dosso	Female	31	npzymo	24months	22	5	Child
sample_4149	site_104	child_0896	Dosso	Dosso	Female	45	npzymo	24months	22	6	Child
sample_4724	site_104	child_3922	Dosso	Dosso	Male	59	npzymo	24months	22	7	Child
sample_4569	site_104	child_1270	Dosso	Dosso	Female	27	npzymo	24months	22	8	Child
sample_3142	site_104	child_7727	Dosso	Dosso	Female	20	npzymo	24months	22	9	Child
sample_0934	site_104	child_8723	Dosso	Dosso	Male	12	npzymo	24months	22	10	Child
sample_2168	site_104	child_2763	Dosso	Dosso	Male	48	npzymo	24months	22	11	Child
sample_4034	site_104	child_2493	Dosso	Dosso	Female	36	npzymo	24months	22	12	Child
sample_6962	site_104	child_1783	Dosso	Dosso	Female	12	npzymo	24months	22	13	Child
sample_3279	site_104	child_0337	Dosso	Dosso	Female	36	npzymo	24months	22	14	Child
sample_2101	site_104	child_2565	Dosso	Dosso	Male	24	npzymo	24months	22	15	Child
sample_3036	site_104	child_3267	Dosso	Dosso	Male	56	npzymo	24months	22	16	Child
sample_1137	site_104	child_7082	Dosso	Dosso	Female	20	npzymo	24months	22	17	Child
sample_7742	site_104	child_5757	Dosso	Dosso	Female	36	npzymo	24months	22	18	Child
sample_7319	site_104	child_7948	Dosso	Dosso	Female	12	npzymo	24months	22	19	Child
sample_5204	site_104	child_8312	Dosso	Dosso	Female	36	npzymo	24months	22	20	Child
sample_6884	site_104	child_4453	Dosso	Dosso	Male	10	npzymo	24months	22	21	Child
sample_7750	site_104	child_4117	Dosso	Dosso	Female	24	npzymo	24months	22	22	Child
sample_2281	site_104	child_5724	Dosso	Dosso	Female	48	npzymo	24months	22	23	Child
sample_0127	site_104	child_7032	Dosso	Dosso	Female	48	npzymo	24months	22	24	Child
sample_2737	site_104	child_6459	Dosso	Dosso	Female	36	npzymo	24months	22	25	Child
sample_2042	site_104	child_4482	Dosso	Dosso	Male	48	npzymo	24months	22	26	Child
sample_2132	site_104	child_8590	Dosso	Dosso	Female	19	npzymo	24months	22	27	Child
sample_1975	site_104	child_7911	Dosso	Dosso	Female	11	npzymo	24months	22	28	Child
sample_3974	site_104	child_4057	Dosso	Dosso	Male	59	npzymo	24months	22	29	Child
sample_7218	site_122	child_3678	Dosso	Tibiri (Doutchi)	Female	7	npzymo	24months	23	1	Infant
sample_0806	site_122	child_0195	Dosso	Tibiri (Doutchi)	Female	36	npzymo	24months	23	2	Infant
sample_8228	site_122	child_0476	Dosso	Tibiri (Doutchi)	Female	24	npzymo	24months	23	3	Infant
sample_8336	site_122	child_8491	Dosso	Tibiri (Doutchi)	Female	56	npzymo	24months	23	4	Infant
sample_7217	site_122	child_6860	Dosso	Tibiri (Doutchi)	Female	14	npzymo	24months	23	5	Infant
sample_3086	site_122	child_1327	Dosso	Tibiri (Doutchi)	Female	48	npzymo	24months	23	6	Infant
sample_3864	site_122	child_6437	Dosso	Tibiri (Doutchi)	Female	10	npzymo	24months	23	7	Infant
sample_8720	site_122	child_0397	Dosso	Tibiri (Doutchi)	Female	23	npzymo	24months	23	8	Infant
sample_0216	site_122	child_8355	Dosso	Tibiri (Doutchi)	Male	8	npzymo	24months	23	9	Infant
sample_8239	site_122	child_3645	Dosso	Tibiri (Doutchi)	Male	40	npzymo	24months	23	10	Infant
sample_3598	site_122	child_3318	Dosso	Tibiri (Doutchi)	Female	40	npzymo	24months	23	11	Infant
sample_1607	site_122	child_0437	Dosso	Tibiri (Doutchi)	Male	48	npzymo	24months	23	12	Infant
sample_5240	site_122	child_1558	Dosso	Tibiri (Doutchi)	Female	11	npzymo	24months	23	13	Infant
sample_4326	site_122	child_8672	Dosso	Tibiri (Doutchi)	Female	24	npzymo	24months	23	14	Infant
sample_2756	site_122	child_1777	Dosso	Tibiri (Doutchi)	Male	48	npzymo	24months	23	15	Infant
sample_5646	site_122	child_3261	Dosso	Tibiri (Doutchi)	Male	56	npzymo	24months	23	16	Infant
sample_0563	site_122	child_0578	Dosso	Tibiri (Doutchi)	Male	48	npzymo	24months	23	17	Infant
sample_3372	site_122	child_5472	Dosso	Tibiri (Doutchi)	Female	48	npzymo	24months	23	18	Infant
sample_5038	site_122	child_0871	Dosso	Tibiri (Doutchi)	Male	24	npzymo	24months	23	19	Infant
sample_3016	site_122	child_7551	Dosso	Tibiri (Doutchi)	Male	36	npzymo	24months	23	20	Infant
sample_2450	site_122	child_4518	Dosso	Tibiri (Doutchi)	Female	8	npzymo	24months	23	21	Infant
sample_1705	site_122	child_3321	Dosso	Tibiri (Doutchi)	Male	20	npzymo	24months	23	22	Infant
sample_3719	site_122	child_4020	Dosso	Tibiri (Doutchi)	Male	36	npzymo	24months	23	23	Infant
sample_6048	site_122	child_6743	Dosso	Tibiri (Doutchi)	Female	36	npzymo	24months	23	24	Infant
sample_0606	site_122	child_4334	Dosso	Tibiri (Doutchi)	Male	24	npzymo	24months	23	25	Infant
sample_8699	site_122	child_1261	Dosso	Tibiri (Doutchi)	Male	58	npzymo	24months	23	26	Infant
sample_7706	site_122	child_1100	Dosso	Tibiri (Doutchi)	Male	14	npzymo	24months	23	27	Infant
sample_4209	site_122	child_2910	Dosso	Tibiri (Doutchi)	Female	18	npzymo	24months	23	28	Infant
sample_4035	site_122	child_6996	Dosso	Tibiri (Doutchi)	Female	24	npzymo	24months	23	29	Infant
sample_0891	site_122	child_7795	Dosso	Tibiri (Doutchi)	Female	49	npzymo	24months	23	30	Infant
sample_3473	site_031	child_4873	Dosso	Dogondoutchi	Female	15	npzymo	24months	24	1	Infant
sample_1346	site_031	child_5685	Dosso	Dogondoutchi	Male	58	npzymo	24months	24	2	Infant
sample_6133	site_031	child_4004	Dosso	Dogondoutchi	Female	25	npzymo	24months	24	3	Infant
sample_5615	site_031	child_7073	Dosso	Dogondoutchi	Female	32	npzymo	24months	24	4	Infant
sample_5112	site_031	child_1317	Dosso	Dogondoutchi	Male	22	npzymo	24months	24	5	Infant
sample_5178	site_031	child_7767	Dosso	Dogondoutchi	Female	31	npzymo	24months	24	6	Infant
sample_6976	site_031	child_0550	Dosso	Dogondoutchi	Female	48	npzymo	24months	24	7	Infant
sample_3710	site_031	child_1078	Dosso	Dogondoutchi	Female	36	npzymo	24months	24	8	Infant
sample_3779	site_031	child_1093	Dosso	Dogondoutchi	Male	41	npzymo	24months	24	9	Infant
sample_5873	site_031	child_2022	Dosso	Dogondoutchi	Female	34	npzymo	24months	24	10	Infant
sample_6082	site_031	child_0677	Dosso	Dogondoutchi	Male	36	npzymo	24months	24	11	Infant
sample_1678	site_031	child_2812	Dosso	Dogondoutchi	Female	51	npzymo	24months	24	12	Infant
sample_3179	site_031	child_2930	Dosso	Dogondoutchi	Female	48	npzymo	24months	24	13	Infant
sample_8137	site_031	child_1618	Dosso	Dogondoutchi	Female	48	npzymo	24months	24	14	Infant
sample_0912	site_031	child_5240	Dosso	Dogondoutchi	Male	24	npzymo	24months	24	15	Infant
sample_8253	site_031	child_5093	Dosso	Dogondoutchi	Male	26	npzymo	24months	24	16	Infant
sample_6294	site_031	child_5634	Dosso	Dogondoutchi	Female	4	npzymo	24months	24	17	Infant
sample_8207	site_031	child_7654	Dosso	Dogondoutchi	Female	48	npzymo	24months	24	18	Infant
sample_3969	site_031	child_1860	Dosso	Dogondoutchi	Female	24	npzymo	24months	24	19	Infant
sample_1070	site_031	child_1591	Dosso	Dogondoutchi	Male	57	npzymo	24months	24	20	Infant
sample_2209	site_031	child_7465	Dosso	Dogondoutchi	Female	7	npzymo	24months	24	21	Infant
sample_7913	site_031	child_1473	Dosso	Dogondoutchi	Male	18	npzymo	24months	24	22	Infant
sample_5432	site_031	child_4189	Dosso	Dogondoutchi	Male	48	npzymo	24months	24	23	Infant
sample_5165	site_031	child_5533	Dosso	Dogondoutchi	Female	18	npzymo	24months	24	24	Infant
sample_4192	site_031	child_7102	Dosso	Dogondoutchi	Female	46	npzymo	24months	24	25	Infant
sample_4099	site_031	child_2046	Dosso	Dogondoutchi	Male	26	npzymo	24months	24	26	Infant
sample_3451	site_031	child_0906	Dosso	Dogondoutchi	Female	24	npzymo	24months	24	27	Infant
sample_6838	site_031	child_3300	Dosso	Dogondoutchi	Female	48	npzymo	24months	24	28	Infant
sample_4817	site_031	child_7904	Dosso	Dogondoutchi	Male	36	npzymo	24months	24	29	Infant
sample_0120	site_031	child_4889	Dosso	Dogondoutchi	Female	24	npzymo	24months	24	30	Infant
sample_7082	site_024	child_4201	Dosso	Dogondoutchi	Male	24	npzymo	24months	25	1	Placebo
sample_7888	site_024	child_6761	Dosso	Dogondoutchi	Female	13	npzymo	24months	25	2	Placebo
sample_8539	site_024	child_3965	Dosso	Dogondoutchi	Male	59	npzymo	24months	25	3	Placebo
sample_3554	site_024	child_8718	Dosso	Dogondoutchi	Male	13	npzymo	24months	25	4	Placebo
sample_5269	site_024	child_3326	Dosso	Dogondoutchi	Female	29	npzymo	24months	25	5	Placebo
sample_7344	site_024	child_2935	Dosso	Dogondoutchi	Male	59	npzymo	24months	25	6	Placebo
sample_5870	site_024	child_1960	Dosso	Dogondoutchi	Male	44	npzymo	24months	25	7	Placebo
sample_0180	site_024	child_8346	Dosso	Dogondoutchi	Female	9	npzymo	24months	25	8	Placebo
sample_6958	site_024	child_2382	Dosso	Dogondoutchi	Male	13	npzymo	24months	25	9	Placebo
sample_2527	site_024	child_7619	Dosso	Dogondoutchi	Female	39	npzymo	24months	25	10	Placebo
sample_5472	site_024	child_4383	Dosso	Dogondoutchi	Female	20	npzymo	24months	25	11	Placebo
sample_1762	site_024	child_1033	Dosso	Dogondoutchi	Male	37	npzymo	24months	25	12	Placebo
sample_4197	site_024	child_5352	Dosso	Dogondoutchi	Male	42	npzymo	24months	25	13	Placebo
sample_0073	site_024	child_2998	Dosso	Dogondoutchi	Female	39	npzymo	24months	25	14	Placebo
sample_7415	site_024	child_8765	Dosso	Dogondoutchi	Male	23	npzymo	24months	25	15	Placebo
sample_5426	site_024	child_2257	Dosso	Dogondoutchi	Male	49	npzymo	24months	25	16	Placebo
sample_0839	site_024	child_2596	Dosso	Dogondoutchi	Male	59	npzymo	24months	25	17	Placebo
sample_8123	site_024	child_1626	Dosso	Dogondoutchi	Male	15	npzymo	24months	25	18	Placebo
sample_5866	site_024	child_6503	Dosso	Dogondoutchi	Female	30	npzymo	24months	25	19	Placebo
sample_3408	site_024	child_7296	Dosso	Dogondoutchi	Female	20	npzymo	24months	25	20	Placebo
sample_4410	site_024	child_0519	Dosso	Dogondoutchi	Female	42	npzymo	24months	25	21	Placebo
sample_5719	site_024	child_4056	Dosso	Dogondoutchi	Male	49	npzymo	24months	25	22	Placebo
sample_8368	site_024	child_4218	Dosso	Dogondoutchi	Male	59	npzymo	24months	25	23	Placebo
sample_8243	site_024	child_8646	Dosso	Dogondoutchi	Male	39	npzymo	24months	25	24	Placebo
sample_2141	site_024	child_5438	Dosso	Dogondoutchi	Female	24	npzymo	24months	25	25	Placebo
sample_1757	site_024	child_5910	Dosso	Dogondoutchi	Female	29	npzymo	24months	25	26	Placebo
sample_1395	site_024	child_2416	Dosso	Dogondoutchi	Female	28	npzymo	24months	25	27	Placebo
sample_4179	site_024	child_0457	Dosso	Dogondoutchi	Female	58	npzymo	24months	25	28	Placebo
sample_4221	site_024	child_8291	Dosso	Dogondoutchi	Male	58	npzymo	24months	25	29	Placebo
sample_2349	site_044	child_8637	Dosso	Dogondoutchi	Female	49	npzymo	24months	26	1	Child
sample_3376	site_044	child_2066	Dosso	Dogondoutchi	Female	20	npzymo	24months	26	2	Child
sample_6752	site_044	child_6033	Dosso	Dogondoutchi	Male	58	npzymo	24months	26	3	Child
sample_7224	site_044	child_5104	Dosso	Dogondoutchi	Male	12	npzymo	24months	26	4	Child
sample_6010	site_044	child_1172	Dosso	Dogondoutchi	Male	55	npzymo	24months	26	5	Child
sample_6702	site_044	child_0522	Dosso	Dogondoutchi	Female	30	npzymo	24months	26	6	Child
sample_2857	site_044	child_0754	Dosso	Dogondoutchi	Male	26	npzymo	24months	26	7	Child
sample_4382	site_044	child_1729	Dosso	Dogondoutchi	Male	59	npzymo	24months	26	8	Child
sample_2678	site_044	child_1218	Dosso	Dogondoutchi	Female	21	npzymo	24months	26	9	Child
sample_5108	site_044	child_3812	Dosso	Dogondoutchi	Male	31	npzymo	24months	26	10	Child
sample_2297	site_044	child_4623	Dosso	Dogondoutchi	Male	24	npzymo	24months	26	11	Child
sample_6539	site_044	child_2180	Dosso	Dogondoutchi	Female	59	npzymo	24months	26	12	Child
sample_2290	site_044	child_5001	Dosso	Dogondoutchi	Male	6	npzymo	24months	26	13	Child
sample_7981	site_044	child_5453	Dosso	Dogondoutchi	Male	59	npzymo	24months	26	14	Child
sample_4732	site_044	child_6351	Dosso	Dogondoutchi	Male	51	npzymo	24months	26	15	Child
sample_3394	site_044	child_7562	Dosso	Dogondoutchi	Male	30	npzymo	24months	26	16	Child
sample_6811	site_044	child_2486	Dosso	Dogondoutchi	Female	9	npzymo	24months	26	17	Child
sample_4747	site_044	child_2783	Dosso	Dogondoutchi	Female	30	npzymo	24months	26	18	Child
sample_6022	site_044	child_0024	Dosso	Dogondoutchi	Female	26	npzymo	24months	26	19	Child
sample_3838	site_044	child_3602	Dosso	Dogondoutchi	Male	55	npzymo	24months	26	20	Child
sample_0915	site_044	child_5473	Dosso	Dogondoutchi	Male	54	npzymo	24months	26	21	Child
sample_7677	site_044	child_3121	Dosso	Dogondoutchi	Female	58	npzymo	24months	26	22	Child
sample_0674	site_044	child_7415	Dosso	Dogondoutchi	Female	27	npzymo	24months	26	23	Child
sample_4430	site_044	child_5162	Dosso	Dogondoutchi	Male	27	npzymo	24months	26	24	Child
sample_7955	site_044	child_8441	Dosso	Dogondoutchi	Female	56	npzymo	24months	26	25	Child
sample_7228	site_044	child_1056	Dosso	Dogondoutchi	Female	9	npzymo	24months	26	26	Child
sample_1905	site_044	child_1116	Dosso	Dogondoutchi	Male	12	npzymo	24months	26	27	Child
sample_5505	site_044	child_2164	Dosso	Dogondoutchi	Female	51	npzymo	24months	26	28	Child
sample_0434	site_044	child_3714	Dosso	Dogondoutchi	Female	30	npzymo	24months	26	29	Child
sample_6616	site_044	child_7347	Dosso	Dogondoutchi	Female	17	npzymo	24months	26	30	Child
sample_2795	site_121	child_2538	Dosso	Tibiri (Doutchi)	Male	32	npzymo	24months	27	1	Infant
sample_3932	site_121	child_2780	Dosso	Tibiri (Doutchi)	Male	9	npzymo	24months	27	2	Infant
sample_6935	site_121	child_3675	Dosso	Tibiri (Doutchi)	Male	58	npzymo	24months	27	3	Infant
sample_1205	site_121	child_3083	Dosso	Tibiri (Doutchi)	Female	7	npzymo	24months	27	4	Infant
sample_4256	site_121	child_8708	Dosso	Tibiri (Doutchi)	Female	13	npzymo	24months	27	5	Infant
sample_5828	site_121	child_6263	Dosso	Tibiri (Doutchi)	Female	12	npzymo	24months	27	6	Infant
sample_7237	site_121	child_7811	Dosso	Tibiri (Doutchi)	Male	36	npzymo	24months	27	7	Infant
sample_8033	site_121	child_8146	Dosso	Tibiri (Doutchi)	Male	55	npzymo	24months	27	8	Infant
sample_2701	site_121	child_8564	Dosso	Tibiri (Doutchi)	Female	22	npzymo	24months	27	9	Infant
sample_8274	site_121	child_2359	Dosso	Tibiri (Doutchi)	Male	52	npzymo	24months	27	10	Infant
sample_0495	site_121	child_0724	Dosso	Tibiri (Doutchi)	Female	42	npzymo	24months	27	11	Infant
sample_7338	site_121	child_0674	Dosso	Tibiri (Doutchi)	Female	7	npzymo	24months	27	12	Infant
sample_5526	site_121	child_0991	Dosso	Tibiri (Doutchi)	Male	52	npzymo	24months	27	13	Infant
sample_2560	site_121	child_2527	Dosso	Tibiri (Doutchi)	Female	32	npzymo	24months	27	14	Infant
sample_2902	site_121	child_3462	Dosso	Tibiri (Doutchi)	Female	59	npzymo	24months	27	15	Infant
sample_1269	site_121	child_8317	Dosso	Tibiri (Doutchi)	Female	32	npzymo	24months	27	16	Infant
sample_1752	site_121	child_3476	Dosso	Tibiri (Doutchi)	Female	36	npzymo	24months	27	17	Infant
sample_4066	site_121	child_2918	Dosso	Tibiri (Doutchi)	Male	48	npzymo	24months	27	18	Infant
sample_4111	site_121	child_2272	Dosso	Tibiri (Doutchi)	Male	15	npzymo	24months	27	19	Infant
sample_2746	site_121	child_2579	Dosso	Tibiri (Doutchi)	Female	59	npzymo	24months	27	20	Infant
sample_8216	site_121	child_4313	Dosso	Tibiri (Doutchi)	Female	48	npzymo	24months	27	21	Infant
sample_4648	site_121	child_6873	Dosso	Tibiri (Doutchi)	Female	6	npzymo	24months	27	22	Infant
sample_7306	site_121	child_2558	Dosso	Tibiri (Doutchi)	Male	48	npzymo	24months	27	23	Infant
sample_0172	site_121	child_5835	Dosso	Tibiri (Doutchi)	Female	55	npzymo	24months	27	24	Infant
sample_6523	site_121	child_2060	Dosso	Tibiri (Doutchi)	Female	52	npzymo	24months	27	25	Infant
sample_2006	site_121	child_6758	Dosso	Tibiri (Doutchi)	Female	28	npzymo	24months	27	26	Infant
sample_3534	site_121	child_5002	Dosso	Tibiri (Doutchi)	Female	31	npzymo	24months	27	27	Infant
sample_3784	site_121	child_4564	Dosso	Tibiri (Doutchi)	Male	5	npzymo	24months	27	28	Infant
sample_0246	site_121	child_4371	Dosso	Tibiri (Doutchi)	Male	43	npzymo	24months	27	29	Infant
sample_7398	site_121	child_8328	Dosso	Tibiri (Doutchi)	Female	26	npzymo	24months	27	30	Infant
sample_5401	site_057	child_3952	Dosso	Dosso	Female	37	npzymo	24months	28	1	Child
sample_1162	site_057	child_4633	Dosso	Dosso	Female	57	npzymo	24months	28	2	Child
sample_4993	site_057	child_4684	Dosso	Dosso	Female	48	npzymo	24months	28	3	Child
sample_5430	site_057	child_3655	Dosso	Dosso	Female	18	npzymo	24months	28	4	Child
sample_6291	site_057	child_8145	Dosso	Dosso	Male	56	npzymo	24months	28	5	Child
sample_8541	site_057	child_4242	Dosso	Dosso	Male	13	npzymo	24months	28	6	Child
sample_7883	site_057	child_6132	Dosso	Dosso	Male	43	npzymo	24months	28	7	Child
sample_5312	site_057	child_2794	Dosso	Dosso	Male	48	npzymo	24months	28	8	Child
sample_3470	site_057	child_7816	Dosso	Dosso	Male	18	npzymo	24months	28	9	Child
sample_1510	site_057	child_4828	Dosso	Dosso	Female	34	npzymo	24months	28	10	Child
sample_1832	site_057	child_8330	Dosso	Dosso	Male	24	npzymo	24months	28	11	Child
sample_3835	site_057	child_4690	Dosso	Dosso	Male	36	npzymo	24months	28	12	Child
sample_8337	site_057	child_3531	Dosso	Dosso	Female	48	npzymo	24months	28	13	Child
sample_7311	site_057	child_8734	Dosso	Dosso	Male	49	npzymo	24months	28	14	Child
sample_7000	site_057	child_2797	Dosso	Dosso	Male	24	npzymo	24months	28	15	Child
sample_8722	site_057	child_2188	Dosso	Dosso	Male	59	npzymo	24months	28	16	Child
sample_5595	site_057	child_8024	Dosso	Dosso	Female	25	npzymo	24months	28	17	Child
sample_8480	site_057	child_7744	Dosso	Dosso	Male	17	npzymo	24months	28	18	Child
sample_6833	site_057	child_4788	Dosso	Dosso	Female	40	npzymo	24months	28	19	Child
sample_2202	site_057	child_4316	Dosso	Dosso	Male	16	npzymo	24months	28	20	Child
sample_7670	site_057	child_4947	Dosso	Dosso	Female	56	npzymo	24months	28	21	Child
sample_0813	site_057	child_7626	Dosso	Dosso	Male	30	npzymo	24months	28	22	Child
sample_0936	site_057	child_6658	Dosso	Dosso	Male	5	npzymo	24months	28	23	Child
sample_1187	site_057	child_5454	Dosso	Dosso	Female	40	npzymo	24months	28	24	Child
sample_3556	site_057	child_7987	Dosso	Dosso	Male	56	npzymo	24months	28	25	Child
sample_4009	site_057	child_0529	Dosso	Dosso	Male	40	npzymo	24months	28	26	Child
sample_8340	site_057	child_5365	Dosso	Dosso	Female	59	npzymo	24months	28	27	Child
sample_6140	site_057	child_3975	Dosso	Dosso	Female	59	npzymo	24months	28	28	Child
sample_1979	site_057	child_0186	Dosso	Dosso	Male	10	npzymo	24months	28	29	Child
sample_0091	site_057	child_6978	Dosso	Dosso	Male	36	npzymo	24months	28	30	Child
sample_2817	site_052	child_1429	Dosso	Dogondoutchi	Male	18	npzymo	24months	29	1	Placebo
sample_5927	site_052	child_2749	Dosso	Dogondoutchi	Male	3	npzymo	24months	29	2	Placebo
sample_7305	site_052	child_0461	Dosso	Dogondoutchi	Male	13	npzymo	24months	29	3	Placebo
sample_2231	site_052	child_6773	Dosso	Dogondoutchi	Female	23	npzymo	24months	29	4	Placebo
sample_5366	site_052	child_2140	Dosso	Dogondoutchi	Male	58	npzymo	24months	29	5	Placebo
sample_1406	site_052	child_0227	Dosso	Dogondoutchi	Male	10	npzymo	24months	29	6	Placebo
sample_6864	site_052	child_4784	Dosso	Dogondoutchi	Female	20	npzymo	24months	29	7	Placebo
sample_1733	site_052	child_7223	Dosso	Dogondoutchi	Male	48	npzymo	24months	29	8	Placebo
sample_1568	site_052	child_2954	Dosso	Dogondoutchi	Female	19	npzymo	24months	29	9	Placebo
sample_1218	site_052	child_5592	Dosso	Dogondoutchi	Male	8	npzymo	24months	29	10	Placebo
sample_2699	site_052	child_2337	Dosso	Dogondoutchi	Female	23	npzymo	24months	29	11	Placebo
sample_1408	site_052	child_2095	Dosso	Dogondoutchi	Female	47	npzymo	24months	29	12	Placebo
sample_3688	site_052	child_7735	Dosso	Dogondoutchi	Female	35	npzymo	24months	29	13	Placebo
sample_3560	site_052	child_3858	Dosso	Dogondoutchi	Male	9	npzymo	24months	29	14	Placebo
sample_5919	site_052	child_8062	Dosso	Dogondoutchi	Male	26	npzymo	24months	29	15	Placebo
sample_5054	site_052	child_3210	Dosso	Dogondoutchi	Male	46	npzymo	24months	29	16	Placebo
sample_0554	site_052	child_2840	Dosso	Dogondoutchi	Male	36	npzymo	24months	29	17	Placebo
sample_6606	site_052	child_4068	Dosso	Dogondoutchi	Female	4	npzymo	24months	29	18	Placebo
sample_5236	site_052	child_7116	Dosso	Dogondoutchi	Male	59	npzymo	24months	29	19	Placebo
sample_1440	site_052	child_1164	Dosso	Dogondoutchi	Male	13	npzymo	24months	29	20	Placebo
sample_0081	site_052	child_4476	Dosso	Dogondoutchi	Male	54	npzymo	24months	29	21	Placebo
sample_7693	site_052	child_3293	Dosso	Dogondoutchi	Male	30	npzymo	24months	29	22	Placebo
sample_4454	site_052	child_0729	Dosso	Dogondoutchi	Male	46	npzymo	24months	29	23	Placebo
sample_0943	site_052	child_8159	Dosso	Dogondoutchi	Male	30	npzymo	24months	29	24	Placebo
sample_6417	site_052	child_4653	Dosso	Dogondoutchi	Female	43	npzymo	24months	29	25	Placebo
sample_1591	site_052	child_6962	Dosso	Dogondoutchi	Male	7	npzymo	24months	29	26	Placebo
sample_7282	site_052	child_8386	Dosso	Dogondoutchi	Female	24	npzymo	24months	29	27	Placebo
sample_1419	site_052	child_1948	Dosso	Dogondoutchi	Male	57	npzymo	24months	29	28	Placebo
sample_1748	site_052	child_7440	Dosso	Dogondoutchi	Female	13	npzymo	24months	29	29	Placebo
sample_3781	site_052	child_1049	Dosso	Dogondoutchi	Female	41	npzymo	24months	29	30	Placebo
sample_3663	site_101	child_3944	Dosso	Dosso	Female	48	npzymo	24months	30	1	Placebo
sample_5629	site_101	child_0803	Dosso	Dosso	Male	18	npzymo	24months	30	2	Placebo
sample_4064	site_101	child_7793	Dosso	Dosso	Female	38	npzymo	24months	30	3	Placebo
sample_2477	site_101	child_3151	Dosso	Dosso	Female	55	npzymo	24months	30	4	Placebo
sample_1442	site_101	child_8241	Dosso	Dosso	Male	48	npzymo	24months	30	5	Placebo
sample_8082	site_101	child_6184	Dosso	Dosso	Female	36	npzymo	24months	30	6	Placebo
sample_5884	site_101	child_2553	Dosso	Dosso	Male	27	npzymo	24months	30	7	Placebo
sample_1941	site_101	child_2992	Dosso	Dosso	Male	30	npzymo	24months	30	8	Placebo
sample_1579	site_101	child_8147	Dosso	Dosso	Female	36	npzymo	24months	30	9	Placebo
sample_4151	site_101	child_3298	Dosso	Dosso	Male	58	npzymo	24months	30	10	Placebo
sample_3348	site_101	child_5055	Dosso	Dosso	Male	32	npzymo	24months	30	11	Placebo
sample_5944	site_101	child_6641	Dosso	Dosso	Female	58	npzymo	24months	30	12	Placebo
sample_7383	site_101	child_6550	Dosso	Dosso	Female	16	npzymo	24months	30	13	Placebo
sample_3816	site_101	child_6060	Dosso	Dosso	Male	28	npzymo	24months	30	14	Placebo
sample_1689	site_101	child_5477	Dosso	Dosso	Female	34	npzymo	24months	30	15	Placebo
sample_3459	site_101	child_8495	Dosso	Dosso	Female	48	npzymo	24months	30	16	Placebo
sample_1450	site_101	child_5784	Dosso	Dosso	Female	12	npzymo	24months	30	17	Placebo
sample_1893	site_101	child_3330	Dosso	Dosso	Male	24	npzymo	24months	30	18	Placebo
sample_3437	site_101	child_2963	Dosso	Dosso	Female	48	npzymo	24months	30	19	Placebo
sample_7219	site_101	child_4918	Dosso	Dosso	Female	50	npzymo	24months	30	20	Placebo
sample_6564	site_101	child_3749	Dosso	Dosso	Female	49	npzymo	24months	30	21	Placebo
sample_7336	site_101	child_5432	Dosso	Dosso	Male	17	npzymo	24months	30	22	Placebo
sample_6447	site_101	child_1687	Dosso	Dosso	Male	50	npzymo	24months	30	23	Placebo
sample_4787	site_101	child_5080	Dosso	Dosso	Male	39	npzymo	24months	30	24	Placebo
sample_3165	site_101	child_6144	Dosso	Dosso	Male	45	npzymo	24months	30	25	Placebo
sample_6598	site_101	child_0664	Dosso	Dosso	Female	6	npzymo	24months	30	26	Placebo
sample_8440	site_101	child_5779	Dosso	Dosso	Male	36	npzymo	24months	30	27	Placebo
sample_4519	site_101	child_5254	Dosso	Dosso	Female	53	npzymo	24months	30	28	Placebo
sample_7136	site_101	child_2513	Dosso	Dosso	Male	48	npzymo	24months	30	29	Placebo
sample_0609	site_101	child_7960	Dosso	Dosso	Male	24	npzymo	24months	30	30	Placebo
sample_1086	site_076	child_7236	Dosso	Dosso	Male	36	npzymo	24months	31	1	Child
sample_1471	site_076	child_6693	Dosso	Dosso	Female	50	npzymo	24months	31	2	Child
sample_2978	site_076	child_1843	Dosso	Dosso	Female	24	npzymo	24months	31	3	Child
sample_0209	site_076	child_4340	Dosso	Dosso	Female	24	npzymo	24months	31	4	Child
sample_0265	site_076	child_4000	Dosso	Dosso	Male	12	npzymo	24months	31	5	Child
sample_0379	site_076	child_8653	Dosso	Dosso	Male	18	npzymo	24months	31	6	Child
sample_1792	site_076	child_1604	Dosso	Dosso	Female	28	npzymo	24months	31	7	Child
sample_1592	site_076	child_7053	Dosso	Dosso	Male	36	npzymo	24months	31	8	Child
sample_0677	site_076	child_5938	Dosso	Dosso	Male	50	npzymo	24months	31	9	Child
sample_6763	site_076	child_5606	Dosso	Dosso	Female	36	npzymo	24months	31	10	Child
sample_3902	site_076	child_7784	Dosso	Dosso	Male	36	npzymo	24months	31	11	Child
sample_3913	site_076	child_0745	Dosso	Dosso	Female	36	npzymo	24months	31	12	Child
sample_6467	site_076	child_8021	Dosso	Dosso	Female	36	npzymo	24months	31	13	Child
sample_2610	site_076	child_7905	Dosso	Dosso	Male	58	npzymo	24months	31	14	Child
sample_2446	site_076	child_4594	Dosso	Dosso	Female	36	npzymo	24months	31	15	Child
sample_1534	site_076	child_2929	Dosso	Dosso	Male	48	npzymo	24months	31	16	Child
sample_6685	site_076	child_6998	Dosso	Dosso	Female	50	npzymo	24months	31	17	Child
sample_0970	site_076	child_7303	Dosso	Dosso	Male	9	npzymo	24months	31	18	Child
sample_2150	site_076	child_8601	Dosso	Dosso	Female	48	npzymo	24months	31	19	Child
sample_8632	site_076	child_2094	Dosso	Dosso	Female	48	npzymo	24months	31	20	Child
sample_5346	site_076	child_5796	Dosso	Dosso	Male	55	npzymo	24months	31	21	Child
sample_7201	site_076	child_7476	Dosso	Dosso	Female	48	npzymo	24months	31	22	Child
sample_1977	site_076	child_5321	Dosso	Dosso	Male	36	npzymo	24months	31	23	Child
sample_3014	site_076	child_3162	Dosso	Dosso	Male	36	npzymo	24months	31	24	Child
sample_0401	site_076	child_2294	Dosso	Dosso	Male	50	npzymo	24months	31	25	Child
sample_4881	site_076	child_2255	Dosso	Dosso	Female	36	npzymo	24months	31	26	Child
sample_4056	site_076	child_2746	Dosso	Dosso	Male	24	npzymo	24months	31	27	Child
sample_3295	site_076	child_0612	Dosso	Dosso	Female	36	npzymo	24months	31	28	Child
sample_2841	site_076	child_2281	Dosso	Dosso	Male	36	npzymo	24months	31	29	Child
sample_5665	site_076	child_4880	Dosso	Dosso	Female	24	npzymo	24months	31	30	Child
sample_5152	site_071	child_4085	Dosso	Dosso	Male	18	npzymo	24months	32	1	Placebo
sample_2770	site_071	child_8224	Dosso	Dosso	Female	11	npzymo	24months	32	2	Placebo
sample_1177	site_071	child_6172	Dosso	Dosso	Female	48	npzymo	24months	32	3	Placebo
sample_7587	site_071	child_4389	Dosso	Dosso	Male	21	npzymo	24months	32	4	Placebo
sample_1373	site_071	child_5356	Dosso	Dosso	Male	13	npzymo	24months	32	5	Placebo
sample_0665	site_071	child_3711	Dosso	Dosso	Male	48	npzymo	24months	32	6	Placebo
sample_8329	site_071	child_5764	Dosso	Dosso	Male	45	npzymo	24months	32	7	Placebo
sample_8638	site_071	child_7185	Dosso	Dosso	Male	59	npzymo	24months	32	8	Placebo
sample_2170	site_071	child_2113	Dosso	Dosso	Female	20	npzymo	24months	32	9	Placebo
sample_3089	site_071	child_2942	Dosso	Dosso	Female	5	npzymo	24months	32	10	Placebo
sample_7812	site_071	child_0292	Dosso	Dosso	Male	59	npzymo	24months	32	11	Placebo
sample_5146	site_071	child_8473	Dosso	Dosso	Female	47	npzymo	24months	32	12	Placebo
sample_8627	site_071	child_4475	Dosso	Dosso	Female	46	npzymo	24months	32	13	Placebo
sample_6578	site_071	child_7840	Dosso	Dosso	Male	36	npzymo	24months	32	14	Placebo
sample_2070	site_071	child_3809	Dosso	Dosso	Female	55	npzymo	24months	32	15	Placebo
sample_3091	site_071	child_5208	Dosso	Dosso	Male	58	npzymo	24months	32	16	Placebo
sample_8616	site_071	child_2262	Dosso	Dosso	Female	55	npzymo	24months	32	17	Placebo
sample_1422	site_071	child_1585	Dosso	Dosso	Female	49	npzymo	24months	32	18	Placebo
sample_3878	site_071	child_4641	Dosso	Dosso	Female	45	npzymo	24months	32	19	Placebo
sample_5198	site_071	child_0508	Dosso	Dosso	Male	57	npzymo	24months	32	20	Placebo
sample_4991	site_071	child_5484	Dosso	Dosso	Male	20	npzymo	24months	32	21	Placebo
sample_5007	site_071	child_6627	Dosso	Dosso	Female	48	npzymo	24months	32	22	Placebo
sample_6812	site_071	child_1185	Dosso	Dosso	Female	13	npzymo	24months	32	23	Placebo
sample_7155	site_071	child_1679	Dosso	Dosso	Female	26	npzymo	24months	32	24	Placebo
sample_0017	site_071	child_7746	Dosso	Dosso	Male	32	npzymo	24months	32	25	Placebo
sample_7191	site_071	child_7326	Dosso	Dosso	Male	35	npzymo	24months	32	26	Placebo
sample_0005	site_071	child_1160	Dosso	Dosso	Female	54	npzymo	24months	32	27	Placebo
sample_5483	site_071	child_2367	Dosso	Dosso	Male	31	npzymo	24months	32	28	Placebo
sample_0467	site_071	child_6889	Dosso	Dosso	Female	48	npzymo	24months	32	29	Placebo
sample_1032	site_071	child_1085	Dosso	Dosso	Male	19	npzymo	24months	32	30	Placebo
sample_6921	site_137	child_8649	Dosso	Tibiri (Doutchi)	Male	47	npzymo	24months	33	1	Placebo
sample_8687	site_137	child_2238	Dosso	Tibiri (Doutchi)	Male	13	npzymo	24months	33	2	Placebo
sample_7095	site_137	child_5013	Dosso	Tibiri (Doutchi)	Female	56	npzymo	24months	33	3	Placebo
sample_7543	site_137	child_1504	Dosso	Tibiri (Doutchi)	Male	12	npzymo	24months	33	4	Placebo
sample_4548	site_137	child_8405	Dosso	Tibiri (Doutchi)	Male	14	npzymo	24months	33	5	Placebo
sample_3820	site_137	child_7529	Dosso	Tibiri (Doutchi)	Male	15	npzymo	24months	33	6	Placebo
sample_0817	site_137	child_7160	Dosso	Tibiri (Doutchi)	Female	44	npzymo	24months	33	7	Placebo
sample_4734	site_137	child_6201	Dosso	Tibiri (Doutchi)	Female	6	npzymo	24months	33	8	Placebo
sample_7232	site_137	child_0842	Dosso	Tibiri (Doutchi)	Female	41	npzymo	24months	33	9	Placebo
sample_6170	site_137	child_1523	Dosso	Tibiri (Doutchi)	Male	36	npzymo	24months	33	10	Placebo
sample_5079	site_137	child_8226	Dosso	Tibiri (Doutchi)	Male	50	npzymo	24months	33	11	Placebo
sample_8519	site_137	child_1587	Dosso	Tibiri (Doutchi)	Male	56	npzymo	24months	33	12	Placebo
sample_3854	site_137	child_1318	Dosso	Tibiri (Doutchi)	Male	46	npzymo	24months	33	13	Placebo
sample_7042	site_137	child_0692	Dosso	Tibiri (Doutchi)	Male	55	npzymo	24months	33	14	Placebo
sample_2220	site_137	child_8129	Dosso	Tibiri (Doutchi)	Male	6	npzymo	24months	33	15	Placebo
sample_4478	site_137	child_8527	Dosso	Tibiri (Doutchi)	Male	17	npzymo	24months	33	16	Placebo
sample_8392	site_137	child_1503	Dosso	Tibiri (Doutchi)	Male	54	npzymo	24months	33	17	Placebo
sample_1496	site_137	child_7920	Dosso	Tibiri (Doutchi)	Male	28	npzymo	24months	33	18	Placebo
sample_2166	site_137	child_1393	Dosso	Tibiri (Doutchi)	Male	4	npzymo	24months	33	19	Placebo
sample_3446	site_137	child_7432	Dosso	Tibiri (Doutchi)	Female	37	npzymo	24months	33	20	Placebo
sample_0270	site_137	child_8728	Dosso	Tibiri (Doutchi)	Female	59	npzymo	24months	33	21	Placebo
sample_2575	site_137	child_5716	Dosso	Tibiri (Doutchi)	Male	4	npzymo	24months	33	22	Placebo
sample_7079	site_137	child_3481	Dosso	Tibiri (Doutchi)	Male	30	npzymo	24months	33	23	Placebo
sample_7496	site_137	child_5385	Dosso	Tibiri (Doutchi)	Male	36	npzymo	24months	33	24	Placebo
sample_0431	site_137	child_2470	Dosso	Tibiri (Doutchi)	Male	52	npzymo	24months	33	25	Placebo
sample_1460	site_137	child_7601	Dosso	Tibiri (Doutchi)	Female	6	npzymo	24months	33	26	Placebo
sample_1285	site_137	child_0977	Dosso	Tibiri (Doutchi)	Male	39	npzymo	24months	33	27	Placebo
sample_4112	site_137	child_1694	Dosso	Tibiri (Doutchi)	Female	22	npzymo	24months	33	28	Placebo
sample_5295	site_137	child_4181	Dosso	Tibiri (Doutchi)	Female	36	npzymo	24months	33	29	Placebo
sample_7106	site_081	child_5701	Dosso	Dosso	Male	36	npzymo	24months	34	1	Placebo
sample_0308	site_081	child_5346	Dosso	Dosso	Male	48	npzymo	24months	34	2	Placebo
sample_6009	site_081	child_7377	Dosso	Dosso	Male	12	npzymo	24months	34	3	Placebo
sample_1585	site_081	child_7392	Dosso	Dosso	Male	59	npzymo	24months	34	4	Placebo
sample_3540	site_081	child_2450	Dosso	Dosso	Male	9	npzymo	24months	34	5	Placebo
sample_3873	site_081	child_5880	Dosso	Dosso	Male	36	npzymo	24months	34	6	Placebo
sample_2292	site_081	child_1962	Dosso	Dosso	Female	10	npzymo	24months	34	7	Placebo
sample_3385	site_081	child_2778	Dosso	Dosso	Male	36	npzymo	24months	34	8	Placebo
sample_7200	site_081	child_8038	Dosso	Dosso	Male	24	npzymo	24months	34	9	Placebo
sample_3486	site_081	child_1193	Dosso	Dosso	Female	59	npzymo	24months	34	10	Placebo
sample_5541	site_081	child_6169	Dosso	Dosso	Male	59	npzymo	24months	34	11	Placebo
sample_3995	site_081	child_4695	Dosso	Dosso	Female	36	npzymo	24months	34	12	Placebo
sample_5635	site_081	child_6968	Dosso	Dosso	Male	15	npzymo	24months	34	13	Placebo
sample_8615	site_081	child_6762	Dosso	Dosso	Female	59	npzymo	24months	34	14	Placebo
sample_3262	site_081	child_2698	Dosso	Dosso	Female	48	npzymo	24months	34	15	Placebo
sample_2484	site_081	child_4515	Dosso	Dosso	Female	36	npzymo	24months	34	16	Placebo
sample_3645	site_081	child_2315	Dosso	Dosso	Male	18	npzymo	24months	34	17	Placebo
sample_0893	site_081	child_8559	Dosso	Dosso	Male	24	npzymo	24months	34	18	Placebo
sample_3622	site_081	child_5705	Dosso	Dosso	Female	48	npzymo	24months	34	19	Placebo
sample_1217	site_081	child_5590	Dosso	Dosso	Male	24	npzymo	24months	34	20	Placebo
sample_3849	site_081	child_7824	Dosso	Dosso	Female	59	npzymo	24months	34	21	Placebo
sample_1076	site_081	child_5026	Dosso	Dosso	Male	59	npzymo	24months	34	22	Placebo
sample_5128	site_081	child_8552	Dosso	Dosso	Male	48	npzymo	24months	34	23	Placebo
sample_7717	site_081	child_6837	Dosso	Dosso	Male	59	npzymo	24months	34	24	Placebo
sample_7144	site_081	child_5210	Dosso	Dosso	Female	36	npzymo	24months	34	25	Placebo
sample_1800	site_081	child_0778	Dosso	Dosso	Male	48	npzymo	24months	34	26	Placebo
sample_6083	site_081	child_1246	Dosso	Dosso	Female	24	npzymo	24months	34	27	Placebo
sample_0607	site_081	child_8450	Dosso	Dosso	Female	59	npzymo	24months	34	28	Placebo
sample_1155	site_081	child_6368	Dosso	Dosso	Female	59	npzymo	24months	34	29	Placebo
sample_1896	site_081	child_6881	Dosso	Dosso	Female	30	npzymo	24months	34	30	Placebo
sample_3839	site_134	child_3102	Dosso	Tibiri (Doutchi)	Male	42	npzymo	24months	35	1	Child
sample_5272	site_134	child_1724	Dosso	Tibiri (Doutchi)	Female	10	npzymo	24months	35	2	Child
sample_3174	site_134	child_3120	Dosso	Tibiri (Doutchi)	Female	30	npzymo	24months	35	3	Child
sample_1490	site_134	child_7783	Dosso	Tibiri (Doutchi)	Female	36	npzymo	24months	35	4	Child
sample_7782	site_134	child_3354	Dosso	Tibiri (Doutchi)	Male	24	npzymo	24months	35	5	Child
sample_8582	site_134	child_1509	Dosso	Tibiri (Doutchi)	Male	42	npzymo	24months	35	6	Child
sample_2229	site_134	child_0561	Dosso	Tibiri (Doutchi)	Male	26	npzymo	24months	35	7	Child
sample_4138	site_134	child_4259	Dosso	Tibiri (Doutchi)	Male	40	npzymo	24months	35	8	Child
sample_0312	site_134	child_8044	Dosso	Tibiri (Doutchi)	Female	55	npzymo	24months	35	9	Child
sample_0139	site_134	child_5037	Dosso	Tibiri (Doutchi)	Female	16	npzymo	24months	35	10	Child
sample_7113	site_134	child_5561	Dosso	Tibiri (Doutchi)	Female	29	npzymo	24months	35	11	Child
sample_7366	site_134	child_6606	Dosso	Tibiri (Doutchi)	Male	59	npzymo	24months	35	12	Child
sample_0642	site_134	child_5589	Dosso	Tibiri (Doutchi)	Male	27	npzymo	24months	35	13	Child
sample_1292	site_134	child_2755	Dosso	Tibiri (Doutchi)	Female	36	npzymo	24months	35	14	Child
sample_0015	site_134	child_2657	Dosso	Tibiri (Doutchi)	Male	30	npzymo	24months	35	15	Child
sample_3252	site_134	child_4791	Dosso	Tibiri (Doutchi)	Female	18	npzymo	24months	35	16	Child
sample_1749	site_134	child_2146	Dosso	Tibiri (Doutchi)	Male	30	npzymo	24months	35	17	Child
sample_7855	site_134	child_6548	Dosso	Tibiri (Doutchi)	Male	30	npzymo	24months	35	18	Child
sample_1003	site_134	child_2023	Dosso	Tibiri (Doutchi)	Female	36	npzymo	24months	35	19	Child
sample_0755	site_134	child_2338	Dosso	Tibiri (Doutchi)	Male	5	npzymo	24months	35	20	Child
sample_7724	site_134	child_3405	Dosso	Tibiri (Doutchi)	Female	4	npzymo	24months	35	21	Child
sample_1845	site_134	child_8351	Dosso	Tibiri (Doutchi)	Female	56	npzymo	24months	35	22	Child
sample_4714	site_134	child_2353	Dosso	Tibiri (Doutchi)	Male	13	npzymo	24months	35	23	Child
sample_3606	site_047	child_3634	Dosso	Dogondoutchi	Female	24	npzymo	24months	36	1	Placebo
sample_0979	site_047	child_5470	Dosso	Dogondoutchi	Female	27	npzymo	24months	36	2	Placebo
sample_1213	site_047	child_0700	Dosso	Dogondoutchi	Female	36	npzymo	24months	36	3	Placebo
sample_0167	site_047	child_1661	Dosso	Dogondoutchi	Female	36	npzymo	24months	36	4	Placebo
sample_4676	site_047	child_0498	Dosso	Dogondoutchi	Male	39	npzymo	24months	36	5	Placebo
sample_7342	site_047	child_4570	Dosso	Dogondoutchi	Female	36	npzymo	24months	36	6	Placebo
sample_7153	site_047	child_2506	Dosso	Dogondoutchi	Male	11	npzymo	24months	36	7	Placebo
sample_8397	site_047	child_1848	Dosso	Dogondoutchi	Female	59	npzymo	24months	36	8	Placebo
sample_2923	site_047	child_0752	Dosso	Dogondoutchi	Female	59	npzymo	24months	36	9	Placebo
sample_5798	site_047	child_7511	Dosso	Dogondoutchi	Male	24	npzymo	24months	36	10	Placebo
sample_1097	site_047	child_4243	Dosso	Dogondoutchi	Male	59	npzymo	24months	36	11	Placebo
sample_8669	site_047	child_4557	Dosso	Dogondoutchi	Male	12	npzymo	24months	36	12	Placebo
sample_2044	site_047	child_1690	Dosso	Dogondoutchi	Male	38	npzymo	24months	36	13	Placebo
sample_6776	site_047	child_8694	Dosso	Dogondoutchi	Female	48	npzymo	24months	36	14	Placebo
sample_4741	site_047	child_6485	Dosso	Dogondoutchi	Female	48	npzymo	24months	36	15	Placebo
sample_8131	site_047	child_4141	Dosso	Dogondoutchi	Female	31	npzymo	24months	36	16	Placebo
sample_8355	site_047	child_0868	Dosso	Dogondoutchi	Male	59	npzymo	24months	36	17	Placebo
sample_6798	site_047	child_7835	Dosso	Dogondoutchi	Female	26	npzymo	24months	36	18	Placebo
sample_1549	site_047	child_4126	Dosso	Dogondoutchi	Female	23	npzymo	24months	36	19	Placebo
sample_4666	site_047	child_2872	Dosso	Dogondoutchi	Male	40	npzymo	24months	36	20	Placebo
sample_6718	site_047	child_0790	Dosso	Dogondoutchi	Female	41	npzymo	24months	36	21	Placebo
sample_5035	site_047	child_4514	Dosso	Dogondoutchi	Male	59	npzymo	24months	36	22	Placebo
sample_8175	site_047	child_0585	Dosso	Dogondoutchi	Male	40	npzymo	24months	36	23	Placebo
sample_7099	site_047	child_7775	Dosso	Dogondoutchi	Male	44	npzymo	24months	36	24	Placebo
sample_1371	site_047	child_5249	Dosso	Dogondoutchi	Male	36	npzymo	24months	36	25	Placebo
sample_4843	site_047	child_8192	Dosso	Dogondoutchi	Female	48	npzymo	24months	36	26	Placebo
sample_4553	site_047	child_7975	Dosso	Dogondoutchi	Male	30	npzymo	24months	36	27	Placebo
sample_0827	site_047	child_2589	Dosso	Dogondoutchi	Male	59	npzymo	24months	36	28	Placebo
sample_6328	site_047	child_5841	Dosso	Dogondoutchi	Female	40	npzymo	24months	36	29	Placebo
sample_4307	site_047	child_7399	Dosso	Dogondoutchi	Male	36	npzymo	24months	36	30	Placebo
sample_7174	site_118	child_2329	Dosso	Gaya	Male	24	npzymo	24months	37	1	Placebo
sample_4447	site_118	child_6874	Dosso	Gaya	Male	24	npzymo	24months	37	2	Placebo
sample_0356	site_118	child_5268	Dosso	Gaya	Female	6	npzymo	24months	37	3	Placebo
sample_4432	site_118	child_4381	Dosso	Gaya	Male	31	npzymo	24months	37	4	Placebo
sample_5924	site_118	child_1162	Dosso	Gaya	Male	16	npzymo	24months	37	5	Placebo
sample_8066	site_118	child_3459	Dosso	Gaya	Male	12	npzymo	24months	37	6	Placebo
sample_8302	site_118	child_4309	Dosso	Gaya	Female	50	npzymo	24months	37	7	Placebo
sample_2898	site_118	child_4287	Dosso	Gaya	Male	36	npzymo	24months	37	8	Placebo
sample_5196	site_118	child_8444	Dosso	Gaya	Female	48	npzymo	24months	37	9	Placebo
sample_2669	site_118	child_1127	Dosso	Gaya	Male	36	npzymo	24months	37	10	Placebo
sample_2215	site_118	child_3036	Dosso	Gaya	Female	46	npzymo	24months	37	11	Placebo
sample_4703	site_118	child_5864	Dosso	Gaya	Female	48	npzymo	24months	37	12	Placebo
sample_4204	site_118	child_1381	Dosso	Gaya	Male	24	npzymo	24months	37	13	Placebo
sample_1544	site_118	child_5483	Dosso	Gaya	Male	26	npzymo	24months	37	14	Placebo
sample_3964	site_118	child_2804	Dosso	Gaya	Male	55	npzymo	24months	37	15	Placebo
sample_1521	site_118	child_4031	Dosso	Gaya	Female	30	npzymo	24months	37	16	Placebo
sample_4633	site_118	child_4544	Dosso	Gaya	Male	36	npzymo	24months	37	17	Placebo
sample_0675	site_118	child_8268	Dosso	Gaya	Male	6	npzymo	24months	37	18	Placebo
sample_5604	site_118	child_7289	Dosso	Gaya	Male	48	npzymo	24months	37	19	Placebo
sample_3674	site_118	child_5623	Dosso	Gaya	Female	24	npzymo	24months	37	20	Placebo
sample_7290	site_118	child_3447	Dosso	Gaya	Female	6	npzymo	24months	37	21	Placebo
sample_2151	site_118	child_4221	Dosso	Gaya	Male	36	npzymo	24months	37	22	Placebo
sample_3310	site_118	child_5246	Dosso	Gaya	Female	36	npzymo	24months	37	23	Placebo
sample_2319	site_118	child_6020	Dosso	Gaya	Male	8	npzymo	24months	37	24	Placebo
sample_4687	site_118	child_3140	Dosso	Gaya	Male	11	npzymo	24months	37	25	Placebo
sample_2735	site_118	child_0510	Dosso	Gaya	Male	17	npzymo	24months	37	26	Placebo
sample_8527	site_118	child_0092	Dosso	Gaya	Female	24	npzymo	24months	37	27	Placebo
sample_1702	site_118	child_1421	Dosso	Gaya	Male	27	npzymo	24months	37	28	Placebo
sample_1771	site_118	child_1689	Dosso	Gaya	Female	6	npzymo	24months	37	29	Placebo
sample_4533	site_118	child_4051	Dosso	Gaya	Female	26	npzymo	24months	37	30	Placebo
sample_5101	site_055	child_8572	Dosso	Dosso	Female	59	npzymo	24months	38	1	Child
sample_6717	site_055	child_1939	Dosso	Dosso	Female	36	npzymo	24months	38	2	Child
sample_8130	site_055	child_2469	Dosso	Dosso	Male	36	npzymo	24months	38	3	Child
sample_1056	site_055	child_6068	Dosso	Dosso	Male	6	npzymo	24months	38	4	Child
sample_2068	site_055	child_2625	Dosso	Dosso	Male	4	npzymo	24months	38	5	Child
sample_8504	site_055	child_6303	Dosso	Dosso	Male	25	npzymo	24months	38	6	Child
sample_4543	site_055	child_1291	Dosso	Dosso	Male	36	npzymo	24months	38	7	Child
sample_5274	site_055	child_0909	Dosso	Dosso	Male	54	npzymo	24months	38	8	Child
sample_5207	site_055	child_0067	Dosso	Dosso	Male	15	npzymo	24months	38	9	Child
sample_6737	site_055	child_1758	Dosso	Dosso	Female	19	npzymo	24months	38	10	Child
sample_6536	site_055	child_2695	Dosso	Dosso	Female	48	npzymo	24months	38	11	Child
sample_7023	site_055	child_0115	Dosso	Dosso	Female	59	npzymo	24months	38	12	Child
sample_4399	site_055	child_7516	Dosso	Dosso	Female	8	npzymo	24months	38	13	Child
sample_0643	site_055	child_3803	Dosso	Dosso	Male	24	npzymo	24months	38	14	Child
sample_3069	site_055	child_7839	Dosso	Dosso	Male	36	npzymo	24months	38	15	Child
sample_8255	site_055	child_2264	Dosso	Dosso	Female	46	npzymo	24months	38	16	Child
sample_8744	site_055	child_6663	Dosso	Dosso	Female	14	npzymo	24months	38	17	Child
sample_5683	site_055	child_6057	Dosso	Dosso	Female	36	npzymo	24months	38	18	Child
sample_5750	site_055	child_4145	Dosso	Dosso	Female	24	npzymo	24months	38	19	Child
sample_8598	site_055	child_7262	Dosso	Dosso	Male	59	npzymo	24months	38	20	Child
sample_6322	site_055	child_0041	Dosso	Dosso	Female	26	npzymo	24months	38	21	Child
sample_0533	site_055	child_3461	Dosso	Dosso	Female	24	npzymo	24months	38	22	Child
sample_1398	site_055	child_2332	Dosso	Dosso	Female	50	npzymo	24months	38	23	Child
sample_3833	site_055	child_7856	Dosso	Dosso	Male	13	npzymo	24months	38	24	Child
sample_5977	site_055	child_5305	Dosso	Dosso	Male	59	npzymo	24months	38	25	Child
sample_1908	site_055	child_2556	Dosso	Dosso	Male	36	npzymo	24months	38	26	Child
sample_1414	site_055	child_1315	Dosso	Dosso	Male	27	npzymo	24months	38	27	Child
sample_1228	site_055	child_8178	Dosso	Dosso	Male	54	npzymo	24months	38	28	Child
sample_6228	site_055	child_1062	Dosso	Dosso	Female	52	npzymo	24months	38	29	Child
sample_3516	site_055	child_2772	Dosso	Dosso	Female	50	npzymo	24months	38	30	Child
sample_7196	site_115	child_5045	Dosso	Gaya	Male	8	npzymo	24months	39	1	Placebo
sample_5370	site_115	child_0097	Dosso	Gaya	Male	42	npzymo	24months	39	2	Placebo
sample_6055	site_115	child_5355	Dosso	Gaya	Male	20	npzymo	24months	39	3	Placebo
sample_6874	site_115	child_7387	Dosso	Gaya	Female	39	npzymo	24months	39	4	Placebo
sample_5724	site_115	child_8415	Dosso	Gaya	Male	39	npzymo	24months	39	5	Placebo
sample_6190	site_115	child_4379	Dosso	Gaya	Female	49	npzymo	24months	39	6	Placebo
sample_0344	site_115	child_1113	Dosso	Gaya	Male	34	npzymo	24months	39	7	Placebo
sample_0315	site_115	child_3279	Dosso	Gaya	Female	37	npzymo	24months	39	8	Placebo
sample_5092	site_115	child_5021	Dosso	Gaya	Male	40	npzymo	24months	39	9	Placebo
sample_5033	site_115	child_7955	Dosso	Gaya	Male	30	npzymo	24months	39	10	Placebo
sample_6594	site_115	child_0433	Dosso	Gaya	Female	27	npzymo	24months	39	11	Placebo
sample_0950	site_115	child_0613	Dosso	Gaya	Male	13	npzymo	24months	39	12	Placebo
sample_8214	site_115	child_6374	Dosso	Gaya	Male	10	npzymo	24months	39	13	Placebo
sample_1369	site_115	child_4314	Dosso	Gaya	Male	5	npzymo	24months	39	14	Placebo
sample_3720	site_115	child_3092	Dosso	Gaya	Male	25	npzymo	24months	39	15	Placebo
sample_1997	site_115	child_1023	Dosso	Gaya	Male	51	npzymo	24months	39	16	Placebo
sample_1191	site_115	child_7359	Dosso	Gaya	Female	19	npzymo	24months	39	17	Placebo
sample_6878	site_115	child_4806	Dosso	Gaya	Male	55	npzymo	24months	39	18	Placebo
sample_6335	site_115	child_7565	Dosso	Gaya	Male	25	npzymo	24months	39	19	Placebo
sample_2398	site_115	child_4091	Dosso	Gaya	Male	39	npzymo	24months	39	20	Placebo
sample_0983	site_115	child_0083	Dosso	Gaya	Male	27	npzymo	24months	39	21	Placebo
sample_4069	site_115	child_5828	Dosso	Gaya	Male	40	npzymo	24months	39	22	Placebo
sample_4342	site_115	child_3580	Dosso	Gaya	Male	29	npzymo	24months	39	23	Placebo
sample_3894	site_115	child_3337	Dosso	Gaya	Female	46	npzymo	24months	39	24	Placebo
sample_0596	site_115	child_1458	Dosso	Gaya	Male	5	npzymo	24months	39	25	Placebo
sample_6670	site_115	child_1325	Dosso	Gaya	Male	59	npzymo	24months	39	26	Placebo
sample_6640	site_115	child_5151	Dosso	Gaya	Male	30	npzymo	24months	39	27	Placebo
sample_1299	site_115	child_6537	Dosso	Gaya	Female	48	npzymo	24months	39	28	Placebo
sample_7189	site_115	child_2070	Dosso	Gaya	Female	55	npzymo	24months	39	29	Placebo
sample_2573	site_115	child_5642	Dosso	Gaya	Male	36	npzymo	24months	39	30	Placebo
sample_7411	site_041	child_1077	Dosso	Dogondoutchi	Female	25	npzymo	24months	40	1	Placebo
sample_6219	site_041	child_8517	Dosso	Dogondoutchi	Male	55	npzymo	24months	40	2	Placebo
sample_7940	site_041	child_8213	Dosso	Dogondoutchi	Female	6	npzymo	24months	40	3	Placebo
sample_3194	site_041	child_6662	Dosso	Dogondoutchi	Male	48	npzymo	24months	40	4	Placebo
sample_8129	site_041	child_7389	Dosso	Dogondoutchi	Male	28	npzymo	24months	40	5	Placebo
sample_8603	site_041	child_5115	Dosso	Dogondoutchi	Male	6	npzymo	24months	40	6	Placebo
sample_3553	site_041	child_3401	Dosso	Dogondoutchi	Male	7	npzymo	24months	40	7	Placebo
sample_5771	site_041	child_8436	Dosso	Dogondoutchi	Male	39	npzymo	24months	40	8	Placebo
sample_1900	site_041	child_0039	Dosso	Dogondoutchi	Male	24	npzymo	24months	40	9	Placebo
sample_2722	site_041	child_7685	Dosso	Dogondoutchi	Female	58	npzymo	24months	40	10	Placebo
sample_5509	site_041	child_0014	Dosso	Dogondoutchi	Male	7	npzymo	24months	40	11	Placebo
sample_2552	site_041	child_3718	Dosso	Dogondoutchi	Male	53	npzymo	24months	40	12	Placebo
sample_8549	site_041	child_5062	Dosso	Dogondoutchi	Male	23	npzymo	24months	40	13	Placebo
sample_6339	site_041	child_4467	Dosso	Dogondoutchi	Male	20	npzymo	24months	40	14	Placebo
sample_6954	site_041	child_5039	Dosso	Dogondoutchi	Female	50	npzymo	24months	40	15	Placebo
sample_2282	site_041	child_0478	Dosso	Dogondoutchi	Female	56	npzymo	24months	40	16	Placebo
sample_7194	site_041	child_3775	Dosso	Dogondoutchi	Female	50	npzymo	24months	40	17	Placebo
sample_4176	site_041	child_8774	Dosso	Dogondoutchi	Female	20	npzymo	24months	40	18	Placebo
sample_1315	site_041	child_7478	Dosso	Dogondoutchi	Male	48	npzymo	24months	40	19	Placebo
sample_7010	site_041	child_5394	Dosso	Dogondoutchi	Female	23	npzymo	24months	40	20	Placebo
sample_3296	site_041	child_5834	Dosso	Dogondoutchi	Female	31	npzymo	24months	40	21	Placebo
sample_3927	site_041	child_1893	Dosso	Dogondoutchi	Female	40	npzymo	24months	40	22	Placebo
sample_5357	site_041	child_7059	Dosso	Dogondoutchi	Female	7	npzymo	24months	40	23	Placebo
sample_3276	site_041	child_3758	Dosso	Dogondoutchi	Female	57	npzymo	24months	40	24	Placebo
sample_0646	site_041	child_1434	Dosso	Dogondoutchi	Female	40	npzymo	24months	40	25	Placebo
sample_5089	site_041	child_5944	Dosso	Dogondoutchi	Female	41	npzymo	24months	40	26	Placebo
sample_3544	site_041	child_0452	Dosso	Dogondoutchi	Female	56	npzymo	24months	40	27	Placebo
sample_4532	site_041	child_1598	Dosso	Dogondoutchi	Male	51	npzymo	24months	40	28	Placebo
sample_4964	site_041	child_4300	Dosso	Dogondoutchi	Female	39	npzymo	24months	40	29	Placebo
sample_5292	site_041	child_3722	Dosso	Dogondoutchi	Male	46	npzymo	24months	40	30	Placebo
sample_6456	site_008	child_5213	Dosso	Dioundiou	Female	24	npzymo	24months	41	1	Infant
sample_6445	site_008	child_3791	Dosso	Dioundiou	Female	13	npzymo	24months	41	2	Infant
sample_4499	site_008	child_4954	Dosso	Dioundiou	Female	23	npzymo	24months	41	3	Infant
sample_3621	site_008	child_8321	Dosso	Dioundiou	Male	56	npzymo	24months	41	4	Infant
sample_6312	site_008	child_4840	Dosso	Dioundiou	Female	56	npzymo	24months	41	5	Infant
sample_5332	site_008	child_2151	Dosso	Dioundiou	Female	12	npzymo	24months	41	6	Infant
sample_4166	site_008	child_3130	Dosso	Dioundiou	Male	42	npzymo	24months	41	7	Infant
sample_7608	site_008	child_7454	Dosso	Dioundiou	Female	51	npzymo	24months	41	8	Infant
sample_1181	site_008	child_2414	Dosso	Dioundiou	Male	30	npzymo	24months	41	9	Infant
sample_6555	site_008	child_0894	Dosso	Dioundiou	Male	58	npzymo	24months	41	10	Infant
sample_8231	site_008	child_0670	Dosso	Dioundiou	Male	6	npzymo	24months	41	11	Infant
sample_3254	site_008	child_2814	Dosso	Dioundiou	Male	28	npzymo	24months	41	12	Infant
sample_3776	site_008	child_2314	Dosso	Dioundiou	Female	7	npzymo	24months	41	13	Infant
sample_3658	site_008	child_5857	Dosso	Dioundiou	Female	25	npzymo	24months	41	14	Infant
sample_2577	site_008	child_2574	Dosso	Dioundiou	Male	14	npzymo	24months	41	15	Infant
sample_1790	site_008	child_0900	Dosso	Dioundiou	Female	30	npzymo	24months	41	16	Infant
sample_1193	site_008	child_4677	Dosso	Dioundiou	Male	24	npzymo	24months	41	17	Infant
sample_8561	site_008	child_8717	Dosso	Dioundiou	Male	48	npzymo	24months	41	18	Infant
sample_2503	site_008	child_7517	Dosso	Dioundiou	Male	38	npzymo	24months	41	19	Infant
sample_0964	site_008	child_6544	Dosso	Dioundiou	Female	28	npzymo	24months	41	20	Infant
sample_2511	site_008	child_3124	Dosso	Dioundiou	Female	11	npzymo	24months	41	21	Infant
sample_0662	site_008	child_3333	Dosso	Dioundiou	Female	24	npzymo	24months	41	22	Infant
sample_5377	site_008	child_3706	Dosso	Dioundiou	Male	36	npzymo	24months	41	23	Infant
sample_7975	site_008	child_2884	Dosso	Dioundiou	Female	7	npzymo	24months	41	24	Infant
sample_6869	site_008	child_8411	Dosso	Dioundiou	Male	24	npzymo	24months	41	25	Infant
sample_2053	site_008	child_6808	Dosso	Dioundiou	Male	46	npzymo	24months	41	26	Infant
sample_1996	site_008	child_0004	Dosso	Dioundiou	Female	10	npzymo	24months	41	27	Infant
sample_0614	site_008	child_1063	Dosso	Dioundiou	Female	46	npzymo	24months	41	28	Infant
sample_4800	site_008	child_5340	Dosso	Dioundiou	Female	38	npzymo	24months	41	29	Infant
sample_2532	site_008	child_0200	Dosso	Dioundiou	Male	24	npzymo	24months	41	30	Infant
sample_2199	site_019	child_7494	Dosso	Dogondoutchi	Male	14	npzymo	24months	42	1	Placebo
sample_0417	site_019	child_6011	Dosso	Dogondoutchi	Male	36	npzymo	24months	42	2	Placebo
sample_0942	site_019	child_0654	Dosso	Dogondoutchi	Male	30	npzymo	24months	42	3	Placebo
sample_5695	site_019	child_8748	Dosso	Dogondoutchi	Female	52	npzymo	24months	42	4	Placebo
sample_0717	site_019	child_2341	Dosso	Dogondoutchi	Male	53	npzymo	24months	42	5	Placebo
sample_7364	site_019	child_5965	Dosso	Dogondoutchi	Female	15	npzymo	24months	42	6	Placebo
sample_4980	site_019	child_4461	Dosso	Dogondoutchi	Female	40	npzymo	24months	42	7	Placebo
sample_5061	site_019	child_2557	Dosso	Dogondoutchi	Female	33	npzymo	24months	42	8	Placebo
sample_1084	site_019	child_7089	Dosso	Dogondoutchi	Male	16	npzymo	24months	42	9	Placebo
sample_0810	site_019	child_1803	Dosso	Dogondoutchi	Male	42	npzymo	24months	42	10	Placebo
sample_3690	site_019	child_6912	Dosso	Dogondoutchi	Female	16	npzymo	24months	42	11	Placebo
sample_6220	site_019	child_8428	Dosso	Dogondoutchi	Male	8	npzymo	24months	42	12	Placebo
sample_1320	site_019	child_1865	Dosso	Dogondoutchi	Male	14	npzymo	24months	42	13	Placebo
sample_3377	site_019	child_7518	Dosso	Dogondoutchi	Female	50	npzymo	24months	42	14	Placebo
sample_5624	site_019	child_5861	Dosso	Dogondoutchi	Male	26	npzymo	24months	42	15	Placebo
sample_3124	site_019	child_3674	Dosso	Dogondoutchi	Male	32	npzymo	24months	42	16	Placebo
sample_4004	site_019	child_4967	Dosso	Dogondoutchi	Female	24	npzymo	24months	42	17	Placebo
sample_6183	site_019	child_8640	Dosso	Dogondoutchi	Male	23	npzymo	24months	42	18	Placebo
sample_7286	site_019	child_2446	Dosso	Dogondoutchi	Female	57	npzymo	24months	42	19	Placebo
sample_1092	site_019	child_8438	Dosso	Dogondoutchi	Male	30	npzymo	24months	42	20	Placebo
sample_4571	site_019	child_0279	Dosso	Dogondoutchi	Male	11	npzymo	24months	42	21	Placebo
sample_0227	site_019	child_3119	Dosso	Dogondoutchi	Male	5	npzymo	24months	42	22	Placebo
sample_4065	site_019	child_0368	Dosso	Dogondoutchi	Male	38	npzymo	24months	42	23	Placebo
sample_4578	site_019	child_2482	Dosso	Dogondoutchi	Female	29	npzymo	24months	42	24	Placebo
sample_2718	site_019	child_7123	Dosso	Dogondoutchi	Male	35	npzymo	24months	42	25	Placebo
sample_3870	site_019	child_5605	Dosso	Dogondoutchi	Female	17	npzymo	24months	42	26	Placebo
sample_8268	site_019	child_7754	Dosso	Dogondoutchi	Male	10	npzymo	24months	42	27	Placebo
sample_6098	site_019	child_5989	Dosso	Dogondoutchi	Female	20	npzymo	24months	42	28	Placebo
sample_6134	site_019	child_1117	Dosso	Dogondoutchi	Female	36	npzymo	24months	42	29	Placebo
sample_1805	site_019	child_1114	Dosso	Dogondoutchi	Male	35	npzymo	24months	42	30	Placebo
sample_0233	site_006	child_7233	Dosso	Dioundiou	Male	39	npzymo	24months	43	1	Placebo
sample_3489	site_006	child_7152	Dosso	Dioundiou	Female	59	npzymo	24months	43	2	Placebo
sample_2105	site_006	child_0556	Dosso	Dioundiou	Male	36	npzymo	24months	43	3	Placebo
sample_7089	site_006	child_4143	Dosso	Dioundiou	Female	46	npzymo	24months	43	4	Placebo
sample_7789	site_006	child_3287	Dosso	Dioundiou	Male	46	npzymo	24months	43	5	Placebo
sample_0135	site_006	child_7194	Dosso	Dioundiou	Male	16	npzymo	24months	43	6	Placebo
sample_5113	site_006	child_0290	Dosso	Dioundiou	Male	15	npzymo	24months	43	7	Placebo
sample_6049	site_006	child_1322	Dosso	Dioundiou	Male	26	npzymo	24months	43	8	Placebo
sample_1335	site_006	child_6039	Dosso	Dioundiou	Female	30	npzymo	24months	43	9	Placebo
sample_8536	site_006	child_3753	Dosso	Dioundiou	Male	5	npzymo	24months	43	10	Placebo
sample_5381	site_006	child_4637	Dosso	Dioundiou	Male	27	npzymo	24months	43	11	Placebo
sample_2368	site_006	child_0667	Dosso	Dioundiou	Female	46	npzymo	24months	43	12	Placebo
sample_5569	site_006	child_0161	Dosso	Dioundiou	Male	3	npzymo	24months	43	13	Placebo
sample_3709	site_006	child_6162	Dosso	Dioundiou	Male	46	npzymo	24months	43	14	Placebo
sample_0406	site_006	child_5537	Dosso	Dioundiou	Male	26	npzymo	24months	43	15	Placebo
sample_0148	site_006	child_8094	Dosso	Dioundiou	Male	6	npzymo	24months	43	16	Placebo
sample_6673	site_006	child_5366	Dosso	Dioundiou	Male	11	npzymo	24months	43	17	Placebo
sample_6965	site_006	child_2062	Dosso	Dioundiou	Male	46	npzymo	24months	43	18	Placebo
sample_6454	site_006	child_3833	Dosso	Dioundiou	Male	48	npzymo	24months	43	19	Placebo
sample_7403	site_006	child_5388	Dosso	Dioundiou	Female	20	npzymo	24months	43	20	Placebo
sample_6025	site_006	child_0687	Dosso	Dioundiou	Male	57	npzymo	24months	43	21	Placebo
sample_5447	site_006	child_0608	Dosso	Dioundiou	Male	46	npzymo	24months	43	22	Placebo
sample_2148	site_006	child_5056	Dosso	Dioundiou	Male	36	npzymo	24months	43	23	Placebo
sample_0749	site_006	child_4275	Dosso	Dioundiou	Female	30	npzymo	24months	43	24	Placebo
sample_2611	site_006	child_4696	Dosso	Dioundiou	Male	59	npzymo	24months	43	25	Placebo
sample_3519	site_006	child_1119	Dosso	Dioundiou	Female	24	npzymo	24months	43	26	Placebo
sample_4575	site_006	child_2487	Dosso	Dioundiou	Female	48	npzymo	24months	43	27	Placebo
sample_6005	site_006	child_5909	Dosso	Dioundiou	Male	9	npzymo	24months	43	28	Placebo
sample_0006	site_100	child_6639	Dosso	Dosso	Male	48	npzymo	24months	44	1	Placebo
sample_2030	site_100	child_1192	Dosso	Dosso	Female	24	npzymo	24months	44	2	Placebo
sample_6782	site_100	child_4643	Dosso	Dosso	Female	36	npzymo	24months	44	3	Placebo
sample_7177	site_100	child_5077	Dosso	Dosso	Female	12	npzymo	24months	44	4	Placebo
sample_5776	site_100	child_0846	Dosso	Dosso	Male	36	npzymo	24months	44	5	Placebo
sample_0459	site_100	child_1990	Dosso	Dosso	Male	5	npzymo	24months	44	6	Placebo
sample_7139	site_100	child_3485	Dosso	Dosso	Male	28	npzymo	24months	44	7	Placebo
sample_3217	site_100	child_1105	Dosso	Dosso	Male	48	npzymo	24months	44	8	Placebo
sample_7624	site_100	child_8160	Dosso	Dosso	Male	14	npzymo	24months	44	9	Placebo
sample_4365	site_100	child_6044	Dosso	Dosso	Female	48	npzymo	24months	44	10	Placebo
sample_0608	site_100	child_7256	Dosso	Dosso	Female	24	npzymo	24months	44	11	Placebo
sample_4558	site_100	child_5303	Dosso	Dosso	Female	36	npzymo	24months	44	12	Placebo
sample_5920	site_100	child_8098	Dosso	Dosso	Male	24	npzymo	24months	44	13	Placebo
sample_0850	site_100	child_6050	Dosso	Dosso	Female	59	npzymo	24months	44	14	Placebo
sample_7279	site_100	child_4574	Dosso	Dosso	Male	24	npzymo	24months	44	15	Placebo
sample_2965	site_100	child_0228	Dosso	Dosso	Male	48	npzymo	24months	44	16	Placebo
sample_0560	site_100	child_2360	Dosso	Dosso	Male	36	npzymo	24months	44	17	Placebo
sample_3566	site_100	child_0455	Dosso	Dosso	Female	36	npzymo	24months	44	18	Placebo
sample_5729	site_100	child_4509	Dosso	Dosso	Male	24	npzymo	24months	44	19	Placebo
sample_1222	site_100	child_6119	Dosso	Dosso	Female	48	npzymo	24months	44	20	Placebo
sample_7146	site_100	child_8262	Dosso	Dosso	Male	36	npzymo	24months	44	21	Placebo
sample_0108	site_100	child_7680	Dosso	Dosso	Male	27	npzymo	24months	44	22	Placebo
sample_6084	site_100	child_4710	Dosso	Dosso	Male	48	npzymo	24months	44	23	Placebo
sample_4617	site_100	child_6811	Dosso	Dosso	Female	48	npzymo	24months	44	24	Placebo
sample_5000	site_100	child_4686	Dosso	Dosso	Female	27	npzymo	24months	44	25	Placebo
sample_0147	site_100	child_7413	Dosso	Dosso	Female	48	npzymo	24months	44	26	Placebo
sample_2829	site_100	child_1165	Dosso	Dosso	Female	48	npzymo	24months	44	27	Placebo
sample_8067	site_100	child_7111	Dosso	Dosso	Female	24	npzymo	24months	44	28	Placebo
sample_5437	site_100	child_6517	Dosso	Dosso	Male	48	npzymo	24months	44	29	Placebo
sample_7081	site_120	child_6084	Dosso	Gaya	Male	12	npzymo	24months	45	1	Child
sample_3291	site_120	child_8297	Dosso	Gaya	Female	48	npzymo	24months	45	2	Child
sample_4874	site_120	child_8193	Dosso	Gaya	Female	36	npzymo	24months	45	3	Child
sample_8414	site_120	child_0436	Dosso	Gaya	Female	11	npzymo	24months	45	4	Child
sample_1257	site_120	child_2851	Dosso	Gaya	Male	4	npzymo	24months	45	5	Child
sample_0007	site_120	child_7337	Dosso	Gaya	Male	40	npzymo	24months	45	6	Child
sample_4361	site_120	child_2305	Dosso	Gaya	Male	55	npzymo	24months	45	7	Child
sample_1310	site_120	child_6444	Dosso	Gaya	Male	5	npzymo	24months	45	8	Child
sample_7802	site_120	child_3629	Dosso	Gaya	Male	36	npzymo	24months	45	9	Child
sample_8401	site_120	child_7712	Dosso	Gaya	Male	30	npzymo	24months	45	10	Child
sample_6409	site_120	child_8350	Dosso	Gaya	Male	50	npzymo	24months	45	11	Child
sample_1199	site_120	child_1825	Dosso	Gaya	Male	36	npzymo	24months	45	12	Child
sample_3092	site_120	child_0962	Dosso	Gaya	Male	7	npzymo	24months	45	13	Child
sample_7239	site_120	child_7691	Dosso	Gaya	Male	26	npzymo	24months	45	14	Child
sample_1626	site_120	child_0346	Dosso	Gaya	Female	3	npzymo	24months	45	15	Child
sample_6181	site_120	child_7106	Dosso	Gaya	Female	27	npzymo	24months	45	16	Child
sample_4610	site_120	child_4879	Dosso	Gaya	Male	30	npzymo	24months	45	17	Child
sample_4540	site_120	child_1599	Dosso	Gaya	Female	50	npzymo	24months	45	18	Child
sample_7365	site_120	child_0541	Dosso	Gaya	Female	30	npzymo	24months	45	19	Child
sample_3792	site_120	child_0037	Dosso	Gaya	Female	25	npzymo	24months	45	20	Child
sample_1338	site_120	child_3569	Dosso	Gaya	Female	24	npzymo	24months	45	21	Child
sample_6816	site_120	child_0172	Dosso	Gaya	Female	24	npzymo	24months	45	22	Child
sample_6327	site_120	child_1985	Dosso	Gaya	Male	12	npzymo	24months	45	23	Child
sample_2507	site_120	child_2743	Dosso	Gaya	Female	18	npzymo	24months	45	24	Child
sample_3095	site_120	child_8292	Dosso	Gaya	Male	14	npzymo	24months	45	25	Child
sample_7691	site_120	child_5755	Dosso	Gaya	Male	50	npzymo	24months	45	26	Child
sample_8283	site_120	child_4071	Dosso	Gaya	Male	55	npzymo	24months	45	27	Child
sample_7894	site_120	child_3933	Dosso	Gaya	Male	24	npzymo	24months	45	28	Child
sample_0250	site_120	child_5564	Dosso	Gaya	Female	16	npzymo	24months	45	29	Child
sample_1147	site_120	child_2189	Dosso	Gaya	Female	40	npzymo	24months	45	30	Child
sample_3872	site_003	child_5312	Dosso	Dioundiou	Female	8	npzymo	24months	46	1	Placebo
sample_4951	site_003	child_0488	Dosso	Dioundiou	Female	48	npzymo	24months	46	2	Placebo
sample_5507	site_003	child_7868	Dosso	Dioundiou	Male	7	npzymo	24months	46	3	Placebo
sample_7875	site_003	child_2715	Dosso	Dioundiou	Male	24	npzymo	24months	46	4	Placebo
sample_4248	site_003	child_8439	Dosso	Dioundiou	Female	29	npzymo	24months	46	5	Placebo
sample_8196	site_003	child_5962	Dosso	Dioundiou	Female	14	npzymo	24months	46	6	Placebo
sample_6944	site_003	child_5069	Dosso	Dioundiou	Female	31	npzymo	24months	46	7	Placebo
sample_0284	site_003	child_0348	Dosso	Dioundiou	Female	48	npzymo	24months	46	8	Placebo
sample_2035	site_003	child_5584	Dosso	Dioundiou	Female	36	npzymo	24months	46	9	Placebo
sample_2431	site_003	child_1613	Dosso	Dioundiou	Male	10	npzymo	24months	46	10	Placebo
sample_8467	site_003	child_3517	Dosso	Dioundiou	Male	9	npzymo	24months	46	11	Placebo
sample_6995	site_003	child_4019	Dosso	Dioundiou	Male	48	npzymo	24months	46	12	Placebo
sample_6267	site_003	child_0201	Dosso	Dioundiou	Female	36	npzymo	24months	46	13	Placebo
sample_4518	site_003	child_6957	Dosso	Dioundiou	Female	27	npzymo	24months	46	14	Placebo
sample_6774	site_003	child_6513	Dosso	Dioundiou	Female	24	npzymo	24months	46	15	Placebo
sample_3087	site_003	child_0567	Dosso	Dioundiou	Female	48	npzymo	24months	46	16	Placebo
sample_8168	site_003	child_8537	Dosso	Dioundiou	Male	48	npzymo	24months	46	17	Placebo
sample_2818	site_003	child_7107	Dosso	Dioundiou	Male	12	npzymo	24months	46	18	Placebo
sample_4306	site_003	child_5813	Dosso	Dioundiou	Female	15	npzymo	24months	46	19	Placebo
sample_7114	site_003	child_0503	Dosso	Dioundiou	Male	24	npzymo	24months	46	20	Placebo
sample_4205	site_003	child_0065	Dosso	Dioundiou	Male	36	npzymo	24months	46	21	Placebo
sample_5777	site_003	child_8364	Dosso	Dioundiou	Female	24	npzymo	24months	46	22	Placebo
sample_6106	site_003	child_0153	Dosso	Dioundiou	Female	12	npzymo	24months	46	23	Placebo
sample_2347	site_003	child_0162	Dosso	Dioundiou	Male	36	npzymo	24months	46	24	Placebo
sample_0525	site_003	child_1987	Dosso	Dioundiou	Female	40	npzymo	24months	46	25	Placebo
sample_4254	site_003	child_5905	Dosso	Dioundiou	Male	24	npzymo	24months	46	26	Placebo
sample_3648	site_003	child_6717	Dosso	Dioundiou	Male	42	npzymo	24months	46	27	Placebo
sample_6728	site_003	child_6353	Dosso	Dioundiou	Male	46	npzymo	24months	46	28	Placebo
sample_5129	site_003	child_7589	Dosso	Dioundiou	Male	24	npzymo	24months	46	29	Placebo
sample_2880	site_003	child_6816	Dosso	Dioundiou	Male	12	npzymo	24months	46	30	Placebo
sample_2033	site_077	child_0719	Dosso	Dosso	Female	9	npzymo	24months	47	1	Infant
sample_4878	site_077	child_3861	Dosso	Dosso	Female	40	npzymo	24months	47	2	Infant
sample_5068	site_077	child_3266	Dosso	Dosso	Male	40	npzymo	24months	47	3	Infant
sample_1773	site_077	child_7553	Dosso	Dosso	Male	57	npzymo	24months	47	4	Infant
sample_6425	site_077	child_7112	Dosso	Dosso	Female	13	npzymo	24months	47	5	Infant
sample_4468	site_077	child_2199	Dosso	Dosso	Female	36	npzymo	24months	47	6	Infant
sample_2394	site_077	child_2214	Dosso	Dosso	Female	48	npzymo	24months	47	7	Infant
sample_8256	site_077	child_4030	Dosso	Dosso	Male	48	npzymo	24months	47	8	Infant
sample_6193	site_077	child_4105	Dosso	Dosso	Female	9	npzymo	24months	47	9	Infant
sample_8362	site_077	child_3664	Dosso	Dosso	Female	41	npzymo	24months	47	10	Infant
sample_1002	site_077	child_5881	Dosso	Dosso	Male	46	npzymo	24months	47	11	Infant
sample_2464	site_077	child_8222	Dosso	Dosso	Male	20	npzymo	24months	47	12	Infant
sample_7329	site_077	child_6275	Dosso	Dosso	Male	36	npzymo	24months	47	13	Infant
sample_0114	site_077	child_8735	Dosso	Dosso	Female	36	npzymo	24months	47	14	Infant
sample_2743	site_077	child_2634	Dosso	Dosso	Male	36	npzymo	24months	47	15	Infant
sample_4039	site_077	child_0302	Dosso	Dosso	Male	6	npzymo	24months	47	16	Infant
sample_3409	site_077	child_4022	Dosso	Dosso	Female	48	npzymo	24months	47	17	Infant
sample_2332	site_077	child_8476	Dosso	Dosso	Female	58	npzymo	24months	47	18	Infant
sample_0090	site_077	child_8555	Dosso	Dosso	Male	48	npzymo	24months	47	19	Infant
sample_5948	site_077	child_2972	Dosso	Dosso	Male	48	npzymo	24months	47	20	Infant
sample_0660	site_077	child_6171	Dosso	Dosso	Male	7	npzymo	24months	47	21	Infant
sample_2570	site_077	child_5851	Dosso	Dosso	Female	8	npzymo	24months	47	22	Infant
sample_7895	site_077	child_2270	Dosso	Dosso	Male	54	npzymo	24months	47	23	Infant
sample_3261	site_077	child_1895	Dosso	Dosso	Female	48	npzymo	24months	47	24	Infant
sample_6988	site_077	child_7728	Dosso	Dosso	Female	30	npzymo	24months	47	25	Infant
sample_1383	site_077	child_5936	Dosso	Dosso	Female	36	npzymo	24months	47	26	Infant
sample_4247	site_077	child_6301	Dosso	Dosso	Female	24	npzymo	24months	47	27	Infant
sample_5293	site_077	child_3727	Dosso	Dosso	Female	48	npzymo	24months	47	28	Infant
sample_7016	site_077	child_2434	Dosso	Dosso	Female	23	npzymo	24months	47	29	Infant
sample_3723	site_077	child_3662	Dosso	Dosso	Female	48	npzymo	24months	47	30	Infant
sample_4868	site_060	child_0465	Dosso	Dosso	Female	59	npzymo	24months	48	1	Child
sample_0625	site_060	child_4456	Dosso	Dosso	Female	36	npzymo	24months	48	2	Child
sample_5433	site_060	child_2254	Dosso	Dosso	Female	48	npzymo	24months	48	3	Child
sample_6521	site_060	child_3973	Dosso	Dosso	Male	36	npzymo	24months	48	4	Child
sample_2216	site_060	child_2431	Dosso	Dosso	Male	12	npzymo	24months	48	5	Child
sample_5411	site_060	child_5110	Dosso	Dosso	Female	24	npzymo	24months	48	6	Child
sample_7386	site_060	child_7739	Dosso	Dosso	Male	30	npzymo	24months	48	7	Child
sample_2328	site_060	child_2301	Dosso	Dosso	Female	59	npzymo	24months	48	8	Child
sample_7561	site_060	child_1422	Dosso	Dosso	Female	48	npzymo	24months	48	9	Child
sample_0816	site_060	child_1277	Dosso	Dosso	Female	36	npzymo	24months	48	10	Child
sample_6302	site_060	child_4982	Dosso	Dosso	Female	24	npzymo	24months	48	11	Child
sample_3692	site_060	child_0941	Dosso	Dosso	Male	12	npzymo	24months	48	12	Child
sample_1192	site_060	child_7525	Dosso	Dosso	Male	28	npzymo	24months	48	13	Child
sample_7388	site_060	child_2986	Dosso	Dosso	Female	40	npzymo	24months	48	14	Child
sample_2157	site_060	child_6611	Dosso	Dosso	Female	36	npzymo	24months	48	15	Child
sample_5575	site_060	child_3814	Dosso	Dosso	Male	48	npzymo	24months	48	16	Child
sample_8096	site_060	child_1971	Dosso	Dosso	Male	48	npzymo	24months	48	17	Child
sample_1937	site_060	child_0422	Dosso	Dosso	Female	59	npzymo	24months	48	18	Child
sample_0435	site_060	child_1237	Dosso	Dosso	Female	48	npzymo	24months	48	19	Child
sample_7265	site_060	child_4516	Dosso	Dosso	Male	48	npzymo	24months	48	20	Child
sample_2832	site_060	child_8173	Dosso	Dosso	Female	36	npzymo	24months	48	21	Child
sample_0503	site_060	child_0882	Dosso	Dosso	Male	59	npzymo	24months	48	22	Child
sample_2596	site_060	child_8014	Dosso	Dosso	Male	24	npzymo	24months	48	23	Child
sample_8184	site_060	child_6100	Dosso	Dosso	Female	20	npzymo	24months	48	24	Child
sample_0647	site_060	child_4580	Dosso	Dosso	Female	30	npzymo	24months	48	25	Child
sample_5938	site_060	child_1357	Dosso	Dosso	Male	19	npzymo	24months	48	26	Child
sample_3951	site_060	child_5893	Dosso	Dosso	Male	59	npzymo	24months	48	27	Child
sample_1301	site_060	child_6220	Dosso	Dosso	Female	36	npzymo	24months	48	28	Child
sample_2174	site_060	child_4396	Dosso	Dosso	Male	59	npzymo	24months	48	29	Child
sample_0262	site_060	child_0606	Dosso	Dosso	Female	36	npzymo	24months	48	30	Child
sample_7760	site_033	child_5732	Dosso	Dogondoutchi	Male	24	npzymo	24months	49	1	Placebo
sample_5406	site_033	child_3057	Dosso	Dogondoutchi	Female	17	npzymo	24months	49	2	Placebo
sample_6446	site_033	child_0339	Dosso	Dogondoutchi	Female	48	npzymo	24months	49	3	Placebo
sample_1609	site_033	child_7077	Dosso	Dogondoutchi	Male	20	npzymo	24months	49	4	Placebo
sample_5412	site_033	child_0830	Dosso	Dogondoutchi	Male	30	npzymo	24months	49	5	Placebo
sample_0926	site_033	child_7896	Dosso	Dogondoutchi	Male	50	npzymo	24months	49	6	Placebo
sample_2960	site_033	child_1586	Dosso	Dogondoutchi	Male	50	npzymo	24months	49	7	Placebo
sample_6423	site_033	child_7940	Dosso	Dogondoutchi	Male	51	npzymo	24months	49	8	Placebo
sample_4509	site_033	child_3236	Dosso	Dogondoutchi	Male	3	npzymo	24months	49	9	Placebo
sample_7859	site_033	child_8354	Dosso	Dogondoutchi	Male	38	npzymo	24months	49	10	Placebo
sample_0781	site_033	child_7345	Dosso	Dogondoutchi	Male	14	npzymo	24months	49	11	Placebo
sample_7297	site_033	child_7543	Dosso	Dogondoutchi	Male	20	npzymo	24months	49	12	Placebo
sample_2089	site_033	child_0736	Dosso	Dogondoutchi	Female	28	npzymo	24months	49	13	Placebo
sample_1567	site_033	child_4315	Dosso	Dogondoutchi	Female	38	npzymo	24months	49	14	Placebo
sample_7121	site_033	child_0983	Dosso	Dogondoutchi	Male	49	npzymo	24months	49	15	Placebo
sample_1117	site_033	child_7817	Dosso	Dogondoutchi	Male	17	npzymo	24months	49	16	Placebo
sample_6645	site_033	child_6799	Dosso	Dogondoutchi	Male	31	npzymo	24months	49	17	Placebo
sample_2708	site_033	child_1430	Dosso	Dogondoutchi	Female	39	npzymo	24months	49	18	Placebo
sample_0160	site_033	child_1592	Dosso	Dogondoutchi	Female	36	npzymo	24months	49	19	Placebo
sample_7199	site_033	child_6524	Dosso	Dogondoutchi	Male	59	npzymo	24months	49	20	Placebo
sample_2355	site_033	child_2191	Dosso	Dogondoutchi	Male	21	npzymo	24months	49	21	Placebo
sample_2528	site_033	child_3046	Dosso	Dogondoutchi	Male	59	npzymo	24months	49	22	Placebo
sample_4823	site_033	child_2311	Dosso	Dogondoutchi	Female	7	npzymo	24months	49	23	Placebo
sample_1033	site_033	child_1857	Dosso	Dogondoutchi	Male	27	npzymo	24months	49	24	Placebo
sample_6643	site_033	child_1739	Dosso	Dogondoutchi	Female	58	npzymo	24months	49	25	Placebo
sample_1520	site_033	child_4029	Dosso	Dogondoutchi	Male	3	npzymo	24months	49	26	Placebo
sample_3592	site_033	child_3889	Dosso	Dogondoutchi	Female	59	npzymo	24months	49	27	Placebo
sample_0981	site_033	child_6899	Dosso	Dogondoutchi	Male	19	npzymo	24months	49	28	Placebo
sample_1275	site_033	child_3149	Dosso	Dogondoutchi	Male	50	npzymo	24months	49	29	Placebo
sample_8449	site_033	child_7458	Dosso	Dogondoutchi	Male	24	npzymo	24months	49	30	Placebo
sample_1465	site_051	child_3438	Dosso	Dogondoutchi	Female	24	npzymo	24months	50	1	Placebo
sample_0242	site_051	child_2701	Dosso	Dogondoutchi	Male	18	npzymo	24months	50	2	Placebo
sample_4096	site_051	child_2980	Dosso	Dogondoutchi	Male	46	npzymo	24months	50	3	Placebo
sample_7356	site_051	child_3414	Dosso	Dogondoutchi	Female	12	npzymo	24months	50	4	Placebo
sample_1011	site_051	child_3924	Dosso	Dogondoutchi	Female	36	npzymo	24months	50	5	Placebo
sample_6620	site_051	child_3656	Dosso	Dogondoutchi	Male	42	npzymo	24months	50	6	Placebo
sample_6433	site_051	child_6672	Dosso	Dogondoutchi	Male	16	npzymo	24months	50	7	Placebo
sample_1314	site_051	child_2457	Dosso	Dogondoutchi	Female	44	npzymo	24months	50	8	Placebo
sample_0192	site_051	child_2779	Dosso	Dogondoutchi	Female	21	npzymo	24months	50	9	Placebo
sample_1820	site_051	child_1656	Dosso	Dogondoutchi	Male	22	npzymo	24months	50	10	Placebo
sample_3502	site_051	child_3411	Dosso	Dogondoutchi	Female	59	npzymo	24months	50	11	Placebo
sample_3760	site_051	child_5833	Dosso	Dogondoutchi	Male	27	npzymo	24months	50	12	Placebo
sample_5201	site_051	child_0963	Dosso	Dogondoutchi	Male	5	npzymo	24months	50	13	Placebo
sample_6030	site_051	child_6729	Dosso	Dogondoutchi	Male	15	npzymo	24months	50	14	Placebo
sample_5556	site_051	child_5655	Dosso	Dogondoutchi	Male	24	npzymo	24months	50	15	Placebo
sample_3156	site_051	child_3916	Dosso	Dogondoutchi	Male	50	npzymo	24months	50	16	Placebo
sample_3280	site_051	child_0850	Dosso	Dogondoutchi	Female	30	npzymo	24months	50	17	Placebo
sample_7867	site_051	child_5599	Dosso	Dogondoutchi	Female	17	npzymo	24months	50	18	Placebo
sample_5264	site_051	child_0023	Dosso	Dogondoutchi	Male	9	npzymo	24months	50	19	Placebo
sample_6295	site_051	child_5091	Dosso	Dogondoutchi	Female	57	npzymo	24months	50	20	Placebo
sample_7389	site_051	child_1644	Dosso	Dogondoutchi	Female	40	npzymo	24months	50	21	Placebo
sample_5322	site_051	child_0725	Dosso	Dogondoutchi	Male	55	npzymo	24months	50	22	Placebo
sample_4834	site_051	child_7922	Dosso	Dogondoutchi	Male	41	npzymo	24months	50	23	Placebo
sample_5825	site_051	child_5145	Dosso	Dogondoutchi	Male	30	npzymo	24months	50	24	Placebo
sample_3363	site_051	child_4759	Dosso	Dogondoutchi	Male	28	npzymo	24months	50	25	Placebo
sample_0504	site_051	child_5398	Dosso	Dogondoutchi	Male	48	npzymo	24months	50	26	Placebo
sample_1944	site_051	child_6504	Dosso	Dogondoutchi	Male	27	npzymo	24months	50	27	Placebo
sample_0959	site_051	child_1188	Dosso	Dogondoutchi	Female	23	npzymo	24months	50	28	Placebo
sample_5210	site_051	child_0901	Dosso	Dogondoutchi	Female	53	npzymo	24months	50	29	Placebo
sample_3699	site_051	child_8526	Dosso	Dogondoutchi	Male	59	npzymo	24months	50	30	Placebo
sample_8672	site_133	child_1577	Dosso	Tibiri (Doutchi)	Male	48	npzymo	24months	51	1	Infant
sample_2002	site_133	child_5391	Dosso	Tibiri (Doutchi)	Male	26	npzymo	24months	51	2	Infant
sample_1775	site_133	child_2036	Dosso	Tibiri (Doutchi)	Female	38	npzymo	24months	51	3	Infant
sample_0831	site_133	child_8007	Dosso	Tibiri (Doutchi)	Male	8	npzymo	24months	51	4	Infant
sample_5548	site_133	child_5884	Dosso	Tibiri (Doutchi)	Male	54	npzymo	24months	51	5	Infant
sample_3203	site_133	child_0166	Dosso	Tibiri (Doutchi)	Female	24	npzymo	24months	51	6	Infant
sample_7757	site_133	child_1314	Dosso	Tibiri (Doutchi)	Female	59	npzymo	24months	51	7	Infant
sample_0546	site_133	child_3240	Dosso	Tibiri (Doutchi)	Female	14	npzymo	24months	51	8	Infant
sample_4928	site_133	child_1494	Dosso	Tibiri (Doutchi)	Male	44	npzymo	24months	51	9	Infant
sample_4680	site_133	child_5224	Dosso	Tibiri (Doutchi)	Male	39	npzymo	24months	51	10	Infant
sample_0221	site_133	child_7612	Dosso	Tibiri (Doutchi)	Male	28	npzymo	24months	51	11	Infant
sample_4059	site_133	child_3848	Dosso	Tibiri (Doutchi)	Female	17	npzymo	24months	51	12	Infant
sample_1984	site_133	child_1239	Dosso	Tibiri (Doutchi)	Male	17	npzymo	24months	51	13	Infant
sample_4652	site_133	child_3412	Dosso	Tibiri (Doutchi)	Female	17	npzymo	24months	51	14	Infant
sample_2413	site_133	child_6079	Dosso	Tibiri (Doutchi)	Male	59	npzymo	24months	51	15	Infant
sample_4717	site_133	child_3028	Dosso	Tibiri (Doutchi)	Female	44	npzymo	24months	51	16	Infant
sample_1925	site_133	child_4123	Dosso	Tibiri (Doutchi)	Male	36	npzymo	24months	51	17	Infant
sample_7120	site_133	child_6252	Dosso	Tibiri (Doutchi)	Male	26	npzymo	24months	51	18	Infant
sample_5074	site_133	child_3588	Dosso	Tibiri (Doutchi)	Female	13	npzymo	24months	51	19	Infant
sample_1963	site_133	child_8380	Dosso	Tibiri (Doutchi)	Male	3	npzymo	24months	51	20	Infant
sample_4029	site_133	child_2126	Dosso	Tibiri (Doutchi)	Male	5	npzymo	24months	51	21	Infant
sample_6905	site_133	child_3292	Dosso	Tibiri (Doutchi)	Male	33	npzymo	24months	51	22	Infant
sample_6398	site_133	child_0289	Dosso	Tibiri (Doutchi)	Female	9	npzymo	24months	51	23	Infant
sample_2583	site_133	child_8128	Dosso	Tibiri (Doutchi)	Female	51	npzymo	24months	51	24	Infant
sample_7325	site_133	child_1286	Dosso	Tibiri (Doutchi)	Female	16	npzymo	24months	51	25	Infant
sample_7822	site_133	child_8480	Dosso	Tibiri (Doutchi)	Male	20	npzymo	24months	51	26	Infant
sample_5466	site_133	child_3995	Dosso	Tibiri (Doutchi)	Female	30	npzymo	24months	51	27	Infant
sample_5837	site_133	child_3712	Dosso	Tibiri (Doutchi)	Male	21	npzymo	24months	51	28	Infant
sample_0076	site_133	child_6109	Dosso	Tibiri (Doutchi)	Male	55	npzymo	24months	51	29	Infant
sample_7040	site_133	child_6878	Dosso	Tibiri (Doutchi)	Male	53	npzymo	24months	51	30	Infant
sample_6060	site_105	child_7891	Dosso	Falmey	Female	9	npzymo	24months	52	1	Placebo
sample_4280	site_105	child_3468	Dosso	Falmey	Female	38	npzymo	24months	52	2	Placebo
sample_5048	site_105	child_3058	Dosso	Falmey	Female	36	npzymo	24months	52	3	Placebo
sample_5186	site_105	child_0859	Dosso	Falmey	Male	7	npzymo	24months	52	4	Placebo
sample_4386	site_105	child_5515	Dosso	Falmey	Male	36	npzymo	24months	52	5	Placebo
sample_0088	site_105	child_7929	Dosso	Falmey	Male	37	npzymo	24months	52	6	Placebo
sample_0316	site_105	child_0646	Dosso	Falmey	Female	7	npzymo	24months	52	7	Placebo
sample_4124	site_105	child_4064	Dosso	Falmey	Female	5	npzymo	24months	52	8	Placebo
sample_6006	site_105	child_1516	Dosso	Falmey	Male	48	npzymo	24months	52	9	Placebo
sample_3953	site_105	child_8368	Dosso	Falmey	Male	27	npzymo	24months	52	10	Placebo
sample_1271	site_105	child_1030	Dosso	Falmey	Female	7	npzymo	24months	52	11	Placebo
sample_4713	site_105	child_0636	Dosso	Falmey	Female	51	npzymo	24months	52	12	Placebo
sample_0971	site_105	child_2449	Dosso	Falmey	Male	23	npzymo	24months	52	13	Placebo
sample_0721	site_105	child_6918	Dosso	Falmey	Female	19	npzymo	24months	52	14	Placebo
sample_0382	site_105	child_1675	Dosso	Falmey	Male	24	npzymo	24months	52	15	Placebo
sample_8048	site_105	child_8301	Dosso	Falmey	Male	35	npzymo	24months	52	16	Placebo
sample_4431	site_105	child_7470	Dosso	Falmey	Female	7	npzymo	24months	52	17	Placebo
sample_5125	site_105	child_1311	Dosso	Falmey	Female	52	npzymo	24months	52	18	Placebo
sample_5812	site_105	child_3470	Dosso	Falmey	Male	13	npzymo	24months	52	19	Placebo
sample_6829	site_105	child_6048	Dosso	Falmey	Male	36	npzymo	24months	52	20	Placebo
sample_0093	site_105	child_2026	Dosso	Falmey	Male	24	npzymo	24months	52	21	Placebo
sample_6839	site_105	child_8538	Dosso	Falmey	Male	31	npzymo	24months	52	22	Placebo
sample_0156	site_105	child_0952	Dosso	Falmey	Male	24	npzymo	24months	52	23	Placebo
sample_5463	site_105	child_8306	Dosso	Falmey	Female	22	npzymo	24months	52	24	Placebo
sample_0578	site_105	child_3123	Dosso	Falmey	Female	40	npzymo	24months	52	25	Placebo
sample_6859	site_105	child_0277	Dosso	Falmey	Female	36	npzymo	24months	52	26	Placebo
sample_1196	site_105	child_4530	Dosso	Falmey	Female	27	npzymo	24months	52	27	Placebo
sample_6930	site_105	child_7355	Dosso	Falmey	Female	48	npzymo	24months	52	28	Placebo
sample_0132	site_105	child_7457	Dosso	Falmey	Female	16	npzymo	24months	52	29	Placebo
sample_2739	site_105	child_7382	Dosso	Falmey	Female	14	npzymo	24months	52	30	Placebo
sample_0118	site_038	child_4688	Dosso	Dogondoutchi	Female	4	npzymo	24months	53	1	Child
sample_4534	site_038	child_4454	Dosso	Dogondoutchi	Male	40	npzymo	24months	53	2	Child
sample_5199	site_038	child_5358	Dosso	Dogondoutchi	Female	6	npzymo	24months	53	3	Child
sample_7881	site_038	child_2209	Dosso	Dogondoutchi	Female	38	npzymo	24months	53	4	Child
sample_6803	site_038	child_0012	Dosso	Dogondoutchi	Female	40	npzymo	24months	53	5	Child
sample_0165	site_038	child_1913	Dosso	Dogondoutchi	Female	46	npzymo	24months	53	6	Child
sample_6731	site_038	child_8659	Dosso	Dogondoutchi	Male	21	npzymo	24months	53	7	Child
sample_3804	site_038	child_2452	Dosso	Dogondoutchi	Male	38	npzymo	24months	53	8	Child
sample_3680	site_038	child_1435	Dosso	Dogondoutchi	Male	27	npzymo	24months	53	9	Child
sample_1140	site_038	child_6110	Dosso	Dogondoutchi	Female	50	npzymo	24months	53	10	Child
sample_2517	site_038	child_4278	Dosso	Dogondoutchi	Female	36	npzymo	24months	53	11	Child
sample_6230	site_038	child_6709	Dosso	Dogondoutchi	Female	16	npzymo	24months	53	12	Child
sample_1653	site_038	child_4970	Dosso	Dogondoutchi	Male	37	npzymo	24months	53	13	Child
sample_2951	site_038	child_2058	Dosso	Dogondoutchi	Male	45	npzymo	24months	53	14	Child
sample_0528	site_038	child_3708	Dosso	Dogondoutchi	Male	42	npzymo	24months	53	15	Child
sample_2972	site_038	child_6322	Dosso	Dogondoutchi	Female	36	npzymo	24months	53	16	Child
sample_8078	site_038	child_2394	Dosso	Dogondoutchi	Female	24	npzymo	24months	53	17	Child
sample_1862	site_038	child_6155	Dosso	Dogondoutchi	Female	55	npzymo	24months	53	18	Child
sample_3353	site_038	child_7098	Dosso	Dogondoutchi	Male	33	npzymo	24months	53	19	Child
sample_6024	site_038	child_7706	Dosso	Dogondoutchi	Female	48	npzymo	24months	53	20	Child
sample_1657	site_038	child_0182	Dosso	Dogondoutchi	Female	38	npzymo	24months	53	21	Child
sample_4826	site_038	child_4638	Dosso	Dogondoutchi	Male	46	npzymo	24months	53	22	Child
sample_5090	site_038	child_8200	Dosso	Dogondoutchi	Male	47	npzymo	24months	53	23	Child
sample_7255	site_038	child_4550	Dosso	Dogondoutchi	Female	38	npzymo	24months	53	24	Child
sample_3447	site_038	child_2708	Dosso	Dogondoutchi	Female	24	npzymo	24months	53	25	Child
sample_6848	site_038	child_3912	Dosso	Dogondoutchi	Male	29	npzymo	24months	53	26	Child
sample_1094	site_038	child_4210	Dosso	Dogondoutchi	Female	13	npzymo	24months	53	27	Child
sample_0136	site_038	child_2691	Dosso	Dogondoutchi	Male	24	npzymo	24months	53	28	Child
sample_2675	site_038	child_1911	Dosso	Dogondoutchi	Male	43	npzymo	24months	53	29	Child
sample_0170	site_038	child_7694	Dosso	Dogondoutchi	Female	44	npzymo	24months	53	30	Child
sample_6492	site_128	child_3113	Dosso	Tibiri (Doutchi)	Female	24	npzymo	24months	54	1	Infant
sample_4394	site_128	child_4767	Dosso	Tibiri (Doutchi)	Male	24	npzymo	24months	54	2	Infant
sample_8596	site_128	child_7602	Dosso	Tibiri (Doutchi)	Female	24	npzymo	24months	54	3	Infant
sample_0962	site_128	child_0755	Dosso	Tibiri (Doutchi)	Male	14	npzymo	24months	54	4	Infant
sample_5715	site_128	child_3643	Dosso	Tibiri (Doutchi)	Female	24	npzymo	24months	54	5	Infant
sample_4776	site_128	child_0554	Dosso	Tibiri (Doutchi)	Female	9	npzymo	24months	54	6	Infant
sample_5243	site_128	child_5047	Dosso	Tibiri (Doutchi)	Male	50	npzymo	24months	54	7	Infant
sample_0954	site_128	child_2313	Dosso	Tibiri (Doutchi)	Female	14	npzymo	24months	54	8	Infant
sample_2707	site_128	child_5993	Dosso	Tibiri (Doutchi)	Male	48	npzymo	24months	54	9	Infant
sample_3075	site_128	child_4303	Dosso	Tibiri (Doutchi)	Male	20	npzymo	24months	54	10	Infant
sample_2904	site_128	child_6514	Dosso	Tibiri (Doutchi)	Female	20	npzymo	24months	54	11	Infant
sample_7396	site_128	child_3512	Dosso	Tibiri (Doutchi)	Male	15	npzymo	24months	54	12	Infant
sample_1313	site_128	child_3159	Dosso	Tibiri (Doutchi)	Female	27	npzymo	24months	54	13	Infant
sample_8295	site_128	child_3008	Dosso	Tibiri (Doutchi)	Female	48	npzymo	24months	54	14	Infant
sample_8308	site_128	child_0060	Dosso	Tibiri (Doutchi)	Female	8	npzymo	24months	54	15	Infant
sample_1103	site_128	child_2334	Dosso	Tibiri (Doutchi)	Female	18	npzymo	24months	54	16	Infant
sample_3758	site_128	child_5856	Dosso	Tibiri (Doutchi)	Female	58	npzymo	24months	54	17	Infant
sample_2892	site_128	child_0526	Dosso	Tibiri (Doutchi)	Male	48	npzymo	24months	54	18	Infant
sample_8114	site_128	child_6674	Dosso	Tibiri (Doutchi)	Female	8	npzymo	24months	54	19	Infant
sample_1758	site_128	child_2386	Dosso	Tibiri (Doutchi)	Female	36	npzymo	24months	54	20	Infant
sample_4321	site_128	child_5931	Dosso	Tibiri (Doutchi)	Female	36	npzymo	24months	54	21	Infant
sample_8160	site_128	child_3582	Dosso	Tibiri (Doutchi)	Male	36	npzymo	24months	54	22	Infant
sample_3037	site_128	child_1126	Dosso	Tibiri (Doutchi)	Female	8	npzymo	24months	54	23	Infant
sample_7941	site_128	child_6347	Dosso	Tibiri (Doutchi)	Female	48	npzymo	24months	54	24	Infant
sample_4168	site_128	child_8269	Dosso	Tibiri (Doutchi)	Male	54	npzymo	24months	54	25	Infant
sample_5857	site_128	child_5878	Dosso	Tibiri (Doutchi)	Female	36	npzymo	24months	54	26	Infant
sample_6269	site_128	child_6740	Dosso	Tibiri (Doutchi)	Male	5	npzymo	24months	54	27	Infant
sample_4765	site_128	child_7451	Dosso	Tibiri (Doutchi)	Male	36	npzymo	24months	54	28	Infant
sample_7697	site_128	child_6315	Dosso	Tibiri (Doutchi)	Male	24	npzymo	24months	54	29	Infant
sample_6273	site_128	child_0471	Dosso	Tibiri (Doutchi)	Female	24	npzymo	24months	54	30	Infant
sample_7160	site_015	child_5838	Dosso	Dioundiou	Female	20	npzymo	24months	55	1	Placebo
sample_4508	site_015	child_2276	Dosso	Dioundiou	Female	20	npzymo	24months	55	2	Placebo
sample_3424	site_015	child_5058	Dosso	Dioundiou	Female	22	npzymo	24months	55	3	Placebo
sample_2613	site_015	child_1222	Dosso	Dioundiou	Female	46	npzymo	24months	55	4	Placebo
sample_4722	site_015	child_1718	Dosso	Dioundiou	Male	36	npzymo	24months	55	5	Placebo
sample_4381	site_015	child_0619	Dosso	Dioundiou	Male	20	npzymo	24months	55	6	Placebo
sample_6072	site_015	child_4018	Dosso	Dioundiou	Female	18	npzymo	24months	55	7	Placebo
sample_4855	site_015	child_7560	Dosso	Dioundiou	Female	48	npzymo	24months	55	8	Placebo
sample_8054	site_015	child_4150	Dosso	Dioundiou	Male	40	npzymo	24months	55	9	Placebo
sample_1474	site_015	child_7412	Dosso	Dioundiou	Female	36	npzymo	24months	55	10	Placebo
sample_5308	site_015	child_2734	Dosso	Dioundiou	Female	39	npzymo	24months	55	11	Placebo
sample_1322	site_015	child_0615	Dosso	Dioundiou	Female	24	npzymo	24months	55	12	Placebo
sample_4089	site_015	child_0181	Dosso	Dioundiou	Male	36	npzymo	24months	55	13	Placebo
sample_6443	site_015	child_5379	Dosso	Dioundiou	Male	48	npzymo	24months	55	14	Placebo
sample_3108	site_015	child_4364	Dosso	Dioundiou	Male	36	npzymo	24months	55	15	Placebo
sample_1605	site_015	child_6402	Dosso	Dioundiou	Male	48	npzymo	24months	55	16	Placebo
sample_4155	site_015	child_1535	Dosso	Dioundiou	Male	27	npzymo	24months	55	17	Placebo
sample_8046	site_015	child_4522	Dosso	Dioundiou	Female	24	npzymo	24months	55	18	Placebo
sample_8297	site_015	child_0679	Dosso	Dioundiou	Female	54	npzymo	24months	55	19	Placebo
sample_5002	site_015	child_2009	Dosso	Dioundiou	Male	33	npzymo	24months	55	20	Placebo
sample_0314	site_015	child_7750	Dosso	Dioundiou	Male	38	npzymo	24months	55	21	Placebo
sample_3698	site_015	child_6377	Dosso	Dioundiou	Male	48	npzymo	24months	55	22	Placebo
sample_3904	site_015	child_6648	Dosso	Dioundiou	Female	28	npzymo	24months	55	23	Placebo
sample_6395	site_015	child_2522	Dosso	Dioundiou	Male	29	npzymo	24months	55	24	Placebo
sample_1241	site_015	child_6841	Dosso	Dioundiou	Female	48	npzymo	24months	55	25	Placebo
sample_2543	site_015	child_3021	Dosso	Dioundiou	Female	48	npzymo	24months	55	26	Placebo
sample_0558	site_015	child_4260	Dosso	Dioundiou	Female	27	npzymo	24months	55	27	Placebo
sample_0764	site_015	child_0564	Dosso	Dioundiou	Male	30	npzymo	24months	55	28	Placebo
sample_2967	site_015	child_0417	Dosso	Dioundiou	Female	48	npzymo	24months	55	29	Placebo
sample_4123	site_015	child_8300	Dosso	Dioundiou	Male	33	npzymo	24months	55	30	Placebo
sample_0955	site_009	child_5803	Dosso	Dioundiou	Female	54	npzymo	24months	56	1	Placebo
sample_0736	site_009	child_1478	Dosso	Dioundiou	Male	12	npzymo	24months	56	2	Placebo
sample_3331	site_009	child_5782	Dosso	Dioundiou	Female	30	npzymo	24months	56	3	Placebo
sample_4402	site_009	child_6405	Dosso	Dioundiou	Male	58	npzymo	24months	56	4	Placebo
sample_0760	site_009	child_2265	Dosso	Dioundiou	Female	35	npzymo	24months	56	5	Placebo
sample_7564	site_009	child_2317	Dosso	Dioundiou	Female	10	npzymo	24months	56	6	Placebo
sample_6751	site_009	child_0833	Dosso	Dioundiou	Female	48	npzymo	24months	56	7	Placebo
sample_3590	site_009	child_7114	Dosso	Dioundiou	Male	19	npzymo	24months	56	8	Placebo
sample_0682	site_009	child_0947	Dosso	Dioundiou	Male	7	npzymo	24months	56	9	Placebo
sample_6784	site_009	child_5488	Dosso	Dioundiou	Female	13	npzymo	24months	56	10	Placebo
sample_6895	site_009	child_3341	Dosso	Dioundiou	Female	56	npzymo	24months	56	11	Placebo
sample_4735	site_009	child_3093	Dosso	Dioundiou	Male	16	npzymo	24months	56	12	Placebo
sample_0794	site_009	child_3564	Dosso	Dioundiou	Male	15	npzymo	24months	56	13	Placebo
sample_6881	site_009	child_6818	Dosso	Dioundiou	Female	5	npzymo	24months	56	14	Placebo
sample_5027	site_009	child_7291	Dosso	Dioundiou	Male	58	npzymo	24months	56	15	Placebo
sample_5479	site_009	child_8043	Dosso	Dioundiou	Female	9	npzymo	24months	56	16	Placebo
sample_5445	site_009	child_5084	Dosso	Dioundiou	Female	48	npzymo	24months	56	17	Placebo
sample_1427	site_009	child_2613	Dosso	Dioundiou	Male	16	npzymo	24months	56	18	Placebo
sample_1258	site_009	child_5181	Dosso	Dioundiou	Female	58	npzymo	24months	56	19	Placebo
sample_1083	site_009	child_3787	Dosso	Dioundiou	Female	12	npzymo	24months	56	20	Placebo
sample_1156	site_009	child_1828	Dosso	Dioundiou	Female	37	npzymo	24months	56	21	Placebo
sample_2169	site_009	child_7177	Dosso	Dioundiou	Female	57	npzymo	24months	56	22	Placebo
sample_0585	site_009	child_4449	Dosso	Dioundiou	Male	13	npzymo	24months	56	23	Placebo
sample_7723	site_009	child_4281	Dosso	Dioundiou	Female	48	npzymo	24months	56	24	Placebo
sample_3578	site_009	child_6417	Dosso	Dioundiou	Female	29	npzymo	24months	56	25	Placebo
sample_7278	site_009	child_2839	Dosso	Dioundiou	Male	13	npzymo	24months	56	26	Placebo
sample_8506	site_009	child_8049	Dosso	Dioundiou	Male	22	npzymo	24months	56	27	Placebo
sample_4233	site_009	child_5225	Dosso	Dioundiou	Male	7	npzymo	24months	56	28	Placebo
sample_1500	site_009	child_2256	Dosso	Dioundiou	Female	5	npzymo	24months	56	29	Placebo
sample_4831	site_009	child_4975	Dosso	Dioundiou	Male	5	npzymo	24months	56	30	Placebo
sample_3923	site_063	child_6421	Dosso	Dosso	Male	19	npzymo	24months	57	1	Placebo
sample_8591	site_063	child_5137	Dosso	Dosso	Female	3	npzymo	24months	57	2	Placebo
sample_2123	site_063	child_6040	Dosso	Dosso	Male	25	npzymo	24months	57	3	Placebo
sample_3960	site_063	child_4740	Dosso	Dosso	Female	16	npzymo	24months	57	4	Placebo
sample_1781	site_063	child_7300	Dosso	Dosso	Female	42	npzymo	24months	57	5	Placebo
sample_5598	site_063	child_5602	Dosso	Dosso	Female	42	npzymo	24months	57	6	Placebo
sample_4782	site_063	child_2857	Dosso	Dosso	Male	36	npzymo	24months	57	7	Placebo
sample_0687	site_063	child_4244	Dosso	Dosso	Male	38	npzymo	24months	57	8	Placebo
sample_2354	site_063	child_5040	Dosso	Dosso	Female	36	npzymo	24months	57	9	Placebo
sample_7347	site_063	child_5912	Dosso	Dosso	Male	48	npzymo	24months	57	10	Placebo
sample_6147	site_063	child_0733	Dosso	Dosso	Female	24	npzymo	24months	57	11	Placebo
sample_7313	site_063	child_8197	Dosso	Dosso	Female	11	npzymo	24months	57	12	Placebo
sample_7474	site_063	child_6176	Dosso	Dosso	Female	12	npzymo	24months	57	13	Placebo
sample_4876	site_063	child_6888	Dosso	Dosso	Female	53	npzymo	24months	57	14	Placebo
sample_0700	site_063	child_5818	Dosso	Dosso	Female	36	npzymo	24months	57	15	Placebo
sample_5120	site_063	child_4231	Dosso	Dosso	Female	14	npzymo	24months	57	16	Placebo
sample_6964	site_063	child_1013	Dosso	Dosso	Male	48	npzymo	24months	57	17	Placebo
sample_3550	site_063	child_4176	Dosso	Dosso	Female	23	npzymo	24months	57	18	Placebo
sample_2440	site_063	child_5815	Dosso	Dosso	Male	49	npzymo	24months	57	19	Placebo
sample_5039	site_063	child_5812	Dosso	Dosso	Female	15	npzymo	24months	57	20	Placebo
sample_6210	site_063	child_5551	Dosso	Dosso	Female	37	npzymo	24months	57	21	Placebo
sample_0083	site_063	child_8182	Dosso	Dosso	Female	29	npzymo	24months	57	22	Placebo
sample_2864	site_063	child_4537	Dosso	Dosso	Female	25	npzymo	24months	57	23	Placebo
sample_1047	site_063	child_2011	Dosso	Dosso	Female	28	npzymo	24months	57	24	Placebo
sample_5661	site_063	child_1683	Dosso	Dosso	Male	23	npzymo	24months	57	25	Placebo
sample_2296	site_063	child_1540	Dosso	Dosso	Female	48	npzymo	24months	57	26	Placebo
sample_7490	site_063	child_3314	Dosso	Dosso	Male	36	npzymo	24months	57	27	Placebo
sample_7068	site_063	child_3534	Dosso	Dosso	Male	24	npzymo	24months	57	28	Placebo
sample_1639	site_063	child_3478	Dosso	Dosso	Female	24	npzymo	24months	57	29	Placebo
sample_4094	site_063	child_3561	Dosso	Dosso	Female	16	npzymo	24months	57	30	Placebo
sample_4560	site_145	child_8295	Dosso	Tibiri (Doutchi)	Female	58	npzymo	24months	58	1	Child
sample_8604	site_145	child_8623	Dosso	Tibiri (Doutchi)	Female	25	npzymo	24months	58	2	Child
sample_8044	site_145	child_5410	Dosso	Tibiri (Doutchi)	Female	6	npzymo	24months	58	3	Child
sample_3729	site_145	child_1737	Dosso	Tibiri (Doutchi)	Female	14	npzymo	24months	58	4	Child
sample_3681	site_145	child_0916	Dosso	Tibiri (Doutchi)	Male	36	npzymo	24months	58	5	Child
sample_1470	site_145	child_4769	Dosso	Tibiri (Doutchi)	Male	6	npzymo	24months	58	6	Child
sample_5082	site_145	child_2740	Dosso	Tibiri (Doutchi)	Female	24	npzymo	24months	58	7	Child
sample_8571	site_145	child_5643	Dosso	Tibiri (Doutchi)	Male	34	npzymo	24months	58	8	Child
sample_0116	site_145	child_0675	Dosso	Tibiri (Doutchi)	Male	12	npzymo	24months	58	9	Child
sample_3510	site_145	child_6876	Dosso	Tibiri (Doutchi)	Male	36	npzymo	24months	58	10	Child
sample_6199	site_145	child_5025	Dosso	Tibiri (Doutchi)	Male	48	npzymo	24months	58	11	Child
sample_7645	site_145	child_1382	Dosso	Tibiri (Doutchi)	Female	48	npzymo	24months	58	12	Child
sample_8774	site_145	child_0955	Dosso	Tibiri (Doutchi)	Male	36	npzymo	24months	58	13	Child
sample_6388	site_145	child_7212	Dosso	Tibiri (Doutchi)	Male	24	npzymo	24months	58	14	Child
sample_0958	site_145	child_3131	Dosso	Tibiri (Doutchi)	Female	25	npzymo	24months	58	15	Child
sample_8116	site_145	child_2993	Dosso	Tibiri (Doutchi)	Female	16	npzymo	24months	58	16	Child
sample_6845	site_145	child_5763	Dosso	Tibiri (Doutchi)	Female	36	npzymo	24months	58	17	Child
sample_8145	site_145	child_3623	Dosso	Tibiri (Doutchi)	Female	34	npzymo	24months	58	18	Child
sample_8332	site_145	child_6597	Dosso	Tibiri (Doutchi)	Female	39	npzymo	24months	58	19	Child
sample_8454	site_145	child_4478	Dosso	Tibiri (Doutchi)	Male	54	npzymo	24months	58	20	Child
sample_0106	site_145	child_4569	Dosso	Tibiri (Doutchi)	Female	37	npzymo	24months	58	21	Child
sample_3970	site_145	child_3264	Dosso	Tibiri (Doutchi)	Female	40	npzymo	24months	58	22	Child
sample_7272	site_145	child_0535	Dosso	Tibiri (Doutchi)	Male	12	npzymo	24months	58	23	Child
sample_4109	site_145	child_1830	Dosso	Tibiri (Doutchi)	Male	48	npzymo	24months	58	24	Child
sample_6961	site_145	child_1533	Dosso	Tibiri (Doutchi)	Female	49	npzymo	24months	58	25	Child
sample_3659	site_145	child_4132	Dosso	Tibiri (Doutchi)	Male	7	npzymo	24months	58	26	Child
sample_3130	site_145	child_1885	Dosso	Tibiri (Doutchi)	Female	48	npzymo	24months	58	27	Child
sample_4216	site_145	child_4631	Dosso	Tibiri (Doutchi)	Male	18	npzymo	24months	58	28	Child
sample_6735	site_126	child_1519	Dosso	Tibiri (Doutchi)	Female	24	npzymo	24months	59	1	Child
sample_7414	site_126	child_5374	Dosso	Tibiri (Doutchi)	Male	9	npzymo	24months	59	2	Child
sample_3836	site_126	child_3611	Dosso	Tibiri (Doutchi)	Female	43	npzymo	24months	59	3	Child
sample_7107	site_126	child_2729	Dosso	Tibiri (Doutchi)	Female	27	npzymo	24months	59	4	Child
sample_0187	site_126	child_0873	Dosso	Tibiri (Doutchi)	Female	39	npzymo	24months	59	5	Child
sample_4596	site_126	child_3410	Dosso	Tibiri (Doutchi)	Female	15	npzymo	24months	59	6	Child
sample_4224	site_126	child_5083	Dosso	Tibiri (Doutchi)	Female	19	npzymo	24months	59	7	Child
sample_7869	site_126	child_4895	Dosso	Tibiri (Doutchi)	Female	49	npzymo	24months	59	8	Child
sample_7172	site_126	child_7072	Dosso	Tibiri (Doutchi)	Male	12	npzymo	24months	59	9	Child
sample_7349	site_126	child_3738	Dosso	Tibiri (Doutchi)	Female	40	npzymo	24months	59	10	Child
sample_1902	site_126	child_7108	Dosso	Tibiri (Doutchi)	Male	4	npzymo	24months	59	11	Child
sample_3483	site_126	child_2211	Dosso	Tibiri (Doutchi)	Male	54	npzymo	24months	59	12	Child
sample_5394	site_126	child_7968	Dosso	Tibiri (Doutchi)	Male	46	npzymo	24months	59	13	Child
sample_4423	site_126	child_1151	Dosso	Tibiri (Doutchi)	Male	38	npzymo	24months	59	14	Child
sample_5041	site_126	child_2177	Dosso	Tibiri (Doutchi)	Male	8	npzymo	24months	59	15	Child
sample_2984	site_126	child_5518	Dosso	Tibiri (Doutchi)	Male	50	npzymo	24months	59	16	Child
sample_0461	site_126	child_5146	Dosso	Tibiri (Doutchi)	Female	36	npzymo	24months	59	17	Child
sample_0733	site_126	child_6632	Dosso	Tibiri (Doutchi)	Male	34	npzymo	24months	59	18	Child
sample_5557	site_126	child_8302	Dosso	Tibiri (Doutchi)	Female	39	npzymo	24months	59	19	Child
sample_7809	site_126	child_7199	Dosso	Tibiri (Doutchi)	Female	19	npzymo	24months	59	20	Child
sample_1005	site_126	child_6054	Dosso	Tibiri (Doutchi)	Male	7	npzymo	24months	59	21	Child
sample_4566	site_126	child_0513	Dosso	Tibiri (Doutchi)	Female	54	npzymo	24months	59	22	Child
sample_1503	site_126	child_2476	Dosso	Tibiri (Doutchi)	Female	47	npzymo	24months	59	23	Child
sample_1595	site_126	child_6298	Dosso	Tibiri (Doutchi)	Male	26	npzymo	24months	59	24	Child
sample_2670	site_126	child_0565	Dosso	Tibiri (Doutchi)	Male	35	npzymo	24months	59	25	Child
sample_1378	site_126	child_2776	Dosso	Tibiri (Doutchi)	Male	44	npzymo	24months	59	26	Child
sample_5504	site_126	child_6434	Dosso	Tibiri (Doutchi)	Male	58	npzymo	24months	59	27	Child
sample_1732	site_126	child_1517	Dosso	Tibiri (Doutchi)	Female	53	npzymo	24months	59	28	Child
sample_0854	site_126	child_0813	Dosso	Tibiri (Doutchi)	Female	24	npzymo	24months	59	29	Child
sample_2891	site_126	child_6354	Dosso	Tibiri (Doutchi)	Male	54	npzymo	24months	59	30	Child
sample_6077	site_089	child_7792	Dosso	Dosso	Male	22	npzymo	24months	60	1	Infant
sample_5225	site_089	child_8174	Dosso	Dosso	Female	10	npzymo	24months	60	2	Infant
sample_6122	site_089	child_0762	Dosso	Dosso	Male	24	npzymo	24months	60	3	Infant
sample_0922	site_089	child_6338	Dosso	Dosso	Female	49	npzymo	24months	60	4	Infant
sample_6260	site_089	child_4034	Dosso	Dosso	Male	12	npzymo	24months	60	5	Infant
sample_0512	site_089	child_2719	Dosso	Dosso	Female	33	npzymo	24months	60	6	Infant
sample_1349	site_089	child_4667	Dosso	Dosso	Female	59	npzymo	24months	60	7	Infant
sample_4128	site_089	child_6733	Dosso	Dosso	Female	18	npzymo	24months	60	8	Infant
sample_5399	site_089	child_1968	Dosso	Dosso	Male	54	npzymo	24months	60	9	Infant
sample_4847	site_089	child_7421	Dosso	Dosso	Male	36	npzymo	24months	60	10	Infant
sample_5056	site_089	child_3187	Dosso	Dosso	Female	59	npzymo	24months	60	11	Infant
sample_3918	site_089	child_7433	Dosso	Dosso	Male	26	npzymo	24months	60	12	Infant
sample_5219	site_089	child_3018	Dosso	Dosso	Female	12	npzymo	24months	60	13	Infant
sample_2135	site_089	child_2582	Dosso	Dosso	Male	58	npzymo	24months	60	14	Infant
sample_5004	site_089	child_7584	Dosso	Dosso	Female	25	npzymo	24months	60	15	Infant
sample_4825	site_089	child_7956	Dosso	Dosso	Male	38	npzymo	24months	60	16	Infant
sample_2684	site_089	child_3363	Dosso	Dosso	Male	54	npzymo	24months	60	17	Infant
sample_7786	site_089	child_1538	Dosso	Dosso	Female	59	npzymo	24months	60	18	Infant
sample_6633	site_089	child_3331	Dosso	Dosso	Female	24	npzymo	24months	60	19	Infant
sample_4258	site_089	child_3055	Dosso	Dosso	Male	21	npzymo	24months	60	20	Infant
sample_4140	site_089	child_2888	Dosso	Dosso	Female	48	npzymo	24months	60	21	Infant
sample_3643	site_089	child_5339	Dosso	Dosso	Female	58	npzymo	24months	60	22	Infant
sample_1133	site_089	child_8655	Dosso	Dosso	Female	13	npzymo	24months	60	23	Infant
sample_4195	site_089	child_0206	Dosso	Dosso	Male	53	npzymo	24months	60	24	Infant
sample_8512	site_089	child_4468	Dosso	Dosso	Female	24	npzymo	24months	60	25	Infant
sample_7446	site_089	child_6197	Dosso	Dosso	Male	48	npzymo	24months	60	26	Infant
sample_2427	site_089	child_6569	Dosso	Dosso	Female	22	npzymo	24months	60	27	Infant
sample_3023	site_089	child_4084	Dosso	Dosso	Male	7	npzymo	24months	60	28	Infant
sample_3625	site_089	child_3906	Dosso	Dosso	Female	36	npzymo	24months	60	29	Infant
sample_4453	site_089	child_0056	Dosso	Dosso	Male	36	npzymo	24months	60	30	Infant
sample_1970	site_117	child_5774	Dosso	Gaya	Female	34	npzymo	24months	61	1	Placebo
sample_7185	site_117	child_6352	Dosso	Gaya	Female	27	npzymo	24months	61	2	Placebo
sample_0886	site_117	child_1415	Dosso	Gaya	Female	36	npzymo	24months	61	3	Placebo
sample_7865	site_117	child_2021	Dosso	Gaya	Female	20	npzymo	24months	61	4	Placebo
sample_3980	site_117	child_6204	Dosso	Gaya	Male	50	npzymo	24months	61	5	Placebo
sample_6370	site_117	child_3222	Dosso	Gaya	Female	38	npzymo	24months	61	6	Placebo
sample_7922	site_117	child_8288	Dosso	Gaya	Male	35	npzymo	24months	61	7	Placebo
sample_6840	site_117	child_7535	Dosso	Gaya	Female	30	npzymo	24months	61	8	Placebo
sample_3881	site_117	child_1451	Dosso	Gaya	Male	54	npzymo	24months	61	9	Placebo
sample_1437	site_117	child_2620	Dosso	Gaya	Male	12	npzymo	24months	61	10	Placebo
sample_5006	site_117	child_5107	Dosso	Gaya	Male	25	npzymo	24months	61	11	Placebo
sample_3326	site_117	child_7110	Dosso	Gaya	Female	42	npzymo	24months	61	12	Placebo
sample_3529	site_117	child_1571	Dosso	Gaya	Male	59	npzymo	24months	61	13	Placebo
sample_0345	site_117	child_8186	Dosso	Gaya	Female	7	npzymo	24months	61	14	Placebo
sample_6342	site_117	child_3274	Dosso	Gaya	Female	48	npzymo	24months	61	15	Placebo
sample_2023	site_117	child_8377	Dosso	Gaya	Male	43	npzymo	24months	61	16	Placebo
sample_1396	site_117	child_5824	Dosso	Gaya	Female	21	npzymo	24months	61	17	Placebo
sample_7728	site_117	child_3799	Dosso	Gaya	Female	40	npzymo	24months	61	18	Placebo
sample_4625	site_117	child_6255	Dosso	Gaya	Male	21	npzymo	24months	61	19	Placebo
sample_4494	site_117	child_2166	Dosso	Gaya	Male	15	npzymo	24months	61	20	Placebo
sample_5222	site_117	child_4179	Dosso	Gaya	Male	21	npzymo	24months	61	21	Placebo
sample_8696	site_117	child_3642	Dosso	Gaya	Male	32	npzymo	24months	61	22	Placebo
sample_7002	site_117	child_1742	Dosso	Gaya	Female	25	npzymo	24months	61	23	Placebo
sample_5498	site_117	child_1447	Dosso	Gaya	Male	35	npzymo	24months	61	24	Placebo
sample_8014	site_117	child_0722	Dosso	Gaya	Male	24	npzymo	24months	61	25	Placebo
sample_3527	site_117	child_0744	Dosso	Gaya	Female	12	npzymo	24months	61	26	Placebo
sample_7522	site_117	child_4090	Dosso	Gaya	Female	44	npzymo	24months	61	27	Placebo
sample_7180	site_117	child_0173	Dosso	Gaya	Female	10	npzymo	24months	61	28	Placebo
sample_8438	site_117	child_8076	Dosso	Gaya	Male	46	npzymo	24months	61	29	Placebo
sample_1991	site_117	child_6487	Dosso	Gaya	Female	46	npzymo	24months	61	30	Placebo
sample_8206	site_030	child_4407	Dosso	Dogondoutchi	Male	54	npzymo	24months	62	1	Child
sample_6987	site_030	child_4107	Dosso	Dogondoutchi	Male	54	npzymo	24months	62	2	Child
sample_7603	site_030	child_1457	Dosso	Dogondoutchi	Male	8	npzymo	24months	62	3	Child
sample_3586	site_030	child_8666	Dosso	Dogondoutchi	Male	45	npzymo	24months	62	4	Child
sample_8741	site_030	child_0278	Dosso	Dogondoutchi	Female	13	npzymo	24months	62	5	Child
sample_1122	site_030	child_0267	Dosso	Dogondoutchi	Female	48	npzymo	24months	62	6	Child
sample_7335	site_030	child_4470	Dosso	Dogondoutchi	Male	2	npzymo	24months	62	7	Child
sample_5663	site_030	child_1096	Dosso	Dogondoutchi	Female	43	npzymo	24months	62	8	Child
sample_2445	site_030	child_1476	Dosso	Dogondoutchi	Male	30	npzymo	24months	62	9	Child
sample_7350	site_030	child_1257	Dosso	Dogondoutchi	Male	30	npzymo	24months	62	10	Child
sample_0485	site_030	child_4771	Dosso	Dogondoutchi	Female	39	npzymo	24months	62	11	Child
sample_5303	site_030	child_1539	Dosso	Dogondoutchi	Male	24	npzymo	24months	62	12	Child
sample_3469	site_030	child_2504	Dosso	Dogondoutchi	Female	12	npzymo	24months	62	13	Child
sample_3028	site_030	child_8777	Dosso	Dogondoutchi	Male	12	npzymo	24months	62	14	Child
sample_3537	site_030	child_4600	Dosso	Dogondoutchi	Male	38	npzymo	24months	62	15	Child
sample_1306	site_030	child_7899	Dosso	Dogondoutchi	Male	13	npzymo	24months	62	16	Child
sample_1959	site_030	child_7332	Dosso	Dogondoutchi	Female	45	npzymo	24months	62	17	Child
sample_3300	site_030	child_3677	Dosso	Dogondoutchi	Male	38	npzymo	24months	62	18	Child
sample_1482	site_030	child_3751	Dosso	Dogondoutchi	Female	7	npzymo	24months	62	19	Child
sample_2927	site_030	child_4983	Dosso	Dogondoutchi	Male	37	npzymo	24months	62	20	Child
sample_1443	site_030	child_6521	Dosso	Dogondoutchi	Female	36	npzymo	24months	62	21	Child
sample_8036	site_030	child_8461	Dosso	Dogondoutchi	Male	33	npzymo	24months	62	22	Child
sample_1894	site_030	child_4504	Dosso	Dogondoutchi	Female	50	npzymo	24months	62	23	Child
sample_7876	site_030	child_3759	Dosso	Dogondoutchi	Male	26	npzymo	24months	62	24	Child
sample_0588	site_030	child_5671	Dosso	Dogondoutchi	Male	24	npzymo	24months	62	25	Child
sample_7585	site_030	child_8245	Dosso	Dogondoutchi	Male	59	npzymo	24months	62	26	Child
sample_2093	site_030	child_0447	Dosso	Dogondoutchi	Female	52	npzymo	24months	62	27	Child
sample_6299	site_030	child_6764	Dosso	Dogondoutchi	Female	16	npzymo	24months	62	28	Child
sample_0025	site_030	child_2601	Dosso	Dogondoutchi	Male	49	npzymo	24months	62	29	Child
sample_5271	site_010	child_4171	Dosso	Dioundiou	Female	24	npzymo	24months	63	1	Child
sample_3908	site_010	child_2700	Dosso	Dioundiou	Female	23	npzymo	24months	63	2	Child
sample_8300	site_010	child_6267	Dosso	Dioundiou	Male	15	npzymo	24months	63	3	Child
sample_2928	site_010	child_0441	Dosso	Dioundiou	Male	26	npzymo	24months	63	4	Child
sample_0604	site_010	child_4655	Dosso	Dioundiou	Male	36	npzymo	24months	63	5	Child
sample_3422	site_010	child_0678	Dosso	Dioundiou	Male	25	npzymo	24months	63	6	Child
sample_6681	site_010	child_6420	Dosso	Dioundiou	Female	36	npzymo	24months	63	7	Child
sample_3584	site_010	child_6363	Dosso	Dioundiou	Female	24	npzymo	24months	63	8	Child
sample_4252	site_010	child_7384	Dosso	Dioundiou	Male	28	npzymo	24months	63	9	Child
sample_0725	site_010	child_7693	Dosso	Dioundiou	Female	24	npzymo	24months	63	10	Child
sample_1091	site_010	child_5888	Dosso	Dioundiou	Female	12	npzymo	24months	63	11	Child
sample_8249	site_010	child_5934	Dosso	Dioundiou	Male	50	npzymo	24months	63	12	Child
sample_5521	site_010	child_4042	Dosso	Dioundiou	Female	6	npzymo	24months	63	13	Child
sample_0702	site_010	child_6391	Dosso	Dioundiou	Male	36	npzymo	24months	63	14	Child
sample_2805	site_010	child_1157	Dosso	Dioundiou	Female	12	npzymo	24months	63	15	Child
sample_8636	site_010	child_7172	Dosso	Dioundiou	Female	8	npzymo	24months	63	16	Child
sample_3725	site_010	child_5844	Dosso	Dioundiou	Female	36	npzymo	24months	63	17	Child
sample_6161	site_010	child_1262	Dosso	Dioundiou	Female	20	npzymo	24months	63	18	Child
sample_5500	site_010	child_8279	Dosso	Dioundiou	Male	59	npzymo	24months	63	19	Child
sample_0278	site_010	child_1888	Dosso	Dioundiou	Male	36	npzymo	24months	63	20	Child
sample_0133	site_010	child_7865	Dosso	Dioundiou	Female	18	npzymo	24months	63	21	Child
sample_7993	site_010	child_4435	Dosso	Dioundiou	Female	12	npzymo	24months	63	22	Child
sample_1889	site_010	child_4629	Dosso	Dioundiou	Male	12	npzymo	24months	63	23	Child
sample_7889	site_010	child_6665	Dosso	Dioundiou	Female	8	npzymo	24months	63	24	Child
sample_5586	site_010	child_7219	Dosso	Dioundiou	Female	50	npzymo	24months	63	25	Child
sample_5263	site_010	child_6724	Dosso	Dioundiou	Female	36	npzymo	24months	63	26	Child
sample_6254	site_010	child_0017	Dosso	Dioundiou	Male	18	npzymo	24months	63	27	Child
sample_2961	site_010	child_4282	Dosso	Dioundiou	Male	12	npzymo	24months	63	28	Child
sample_0837	site_010	child_4980	Dosso	Dioundiou	Male	48	npzymo	24months	63	29	Child
sample_8482	site_010	child_1908	Dosso	Dioundiou	Male	36	npzymo	24months	63	30	Child
sample_2094	site_062	child_3035	Dosso	Dosso	Male	36	npzymo	24months	64	1	Infant
sample_7416	site_062	child_6580	Dosso	Dosso	Male	36	npzymo	24months	64	2	Infant
sample_8432	site_062	child_2777	Dosso	Dosso	Male	59	npzymo	24months	64	3	Infant
sample_6316	site_062	child_1946	Dosso	Dosso	Male	59	npzymo	24months	64	4	Infant
sample_7138	site_062	child_4837	Dosso	Dosso	Female	48	npzymo	24months	64	5	Infant
sample_6387	site_062	child_1371	Dosso	Dosso	Male	9	npzymo	24months	64	6	Infant
sample_8270	site_062	child_4079	Dosso	Dosso	Male	24	npzymo	24months	64	7	Infant
sample_4682	site_062	child_3650	Dosso	Dosso	Male	27	npzymo	24months	64	8	Infant
sample_2826	site_062	child_5660	Dosso	Dosso	Male	29	npzymo	24months	64	9	Infant
sample_5439	site_062	child_0316	Dosso	Dosso	Female	24	npzymo	24months	64	10	Infant
sample_7156	site_062	child_6692	Dosso	Dosso	Female	48	npzymo	24months	64	11	Infant
sample_6522	site_062	child_5201	Dosso	Dosso	Male	48	npzymo	24months	64	12	Infant
sample_3322	site_062	child_5343	Dosso	Dosso	Male	12	npzymo	24months	64	13	Infant
sample_6638	site_062	child_8553	Dosso	Dosso	Male	24	npzymo	24months	64	14	Infant
sample_4955	site_062	child_7829	Dosso	Dosso	Male	48	npzymo	24months	64	15	Infant
sample_2491	site_062	child_3253	Dosso	Dosso	Female	36	npzymo	24months	64	16	Infant
sample_5069	site_062	child_8144	Dosso	Dosso	Female	24	npzymo	24months	64	17	Infant
sample_1194	site_062	child_7957	Dosso	Dosso	Female	36	npzymo	24months	64	18	Infant
sample_7813	site_062	child_5706	Dosso	Dosso	Female	48	npzymo	24months	64	19	Infant
sample_3749	site_062	child_1437	Dosso	Dosso	Female	12	npzymo	24months	64	20	Infant
sample_6135	site_062	child_2712	Dosso	Dosso	Female	24	npzymo	24months	64	21	Infant
sample_8260	site_062	child_1454	Dosso	Dosso	Male	48	npzymo	24months	64	22	Infant
sample_8056	site_062	child_5778	Dosso	Dosso	Female	36	npzymo	24months	64	23	Infant
sample_1647	site_062	child_8764	Dosso	Dosso	Male	59	npzymo	24months	64	24	Infant
sample_8227	site_062	child_3017	Dosso	Dosso	Male	59	npzymo	24months	64	25	Infant
sample_4760	site_062	child_1390	Dosso	Dosso	Male	59	npzymo	24months	64	26	Infant
sample_3576	site_062	child_6563	Dosso	Dosso	Male	9	npzymo	24months	64	27	Infant
sample_3992	site_062	child_4639	Dosso	Dosso	Female	36	npzymo	24months	64	28	Infant
sample_2350	site_062	child_2965	Dosso	Dosso	Male	59	npzymo	24months	64	29	Infant
sample_5184	site_046	child_8177	Dosso	Dogondoutchi	Female	8	npzymo	24months	65	1	Child
sample_5009	site_046	child_1059	Dosso	Dogondoutchi	Female	26	npzymo	24months	65	2	Child
sample_8517	site_046	child_5987	Dosso	Dogondoutchi	Male	26	npzymo	24months	65	3	Child
sample_6793	site_046	child_5328	Dosso	Dogondoutchi	Female	48	npzymo	24months	65	4	Child
sample_6937	site_046	child_4811	Dosso	Dogondoutchi	Female	19	npzymo	24months	65	5	Child
sample_7643	site_046	child_7846	Dosso	Dogondoutchi	Male	53	npzymo	24months	65	6	Child
sample_6480	site_046	child_5364	Dosso	Dogondoutchi	Female	48	npzymo	24months	65	7	Child
sample_7878	site_046	child_2161	Dosso	Dogondoutchi	Male	49	npzymo	24months	65	8	Child
sample_3949	site_046	child_5906	Dosso	Dogondoutchi	Male	27	npzymo	24months	65	9	Child
sample_1877	site_046	child_2088	Dosso	Dogondoutchi	Female	50	npzymo	24months	65	10	Child
sample_0317	site_046	child_2645	Dosso	Dogondoutchi	Male	11	npzymo	24months	65	11	Child
sample_3917	site_046	child_5279	Dosso	Dogondoutchi	Female	59	npzymo	24months	65	12	Child
sample_1974	site_046	child_0631	Dosso	Dogondoutchi	Male	49	npzymo	24months	65	13	Child
sample_6459	site_046	child_1961	Dosso	Dogondoutchi	Male	15	npzymo	24months	65	14	Child
sample_2775	site_046	child_7057	Dosso	Dogondoutchi	Male	22	npzymo	24months	65	15	Child
sample_4370	site_046	child_1818	Dosso	Dogondoutchi	Female	59	npzymo	24months	65	16	Child
sample_5780	site_046	child_3233	Dosso	Dogondoutchi	Male	22	npzymo	24months	65	17	Child
sample_4481	site_046	child_7820	Dosso	Dogondoutchi	Female	13	npzymo	24months	65	18	Child
sample_5488	site_046	child_2054	Dosso	Dogondoutchi	Female	55	npzymo	24months	65	19	Child
sample_6003	site_046	child_0416	Dosso	Dogondoutchi	Male	34	npzymo	24months	65	20	Child
sample_0229	site_046	child_0507	Dosso	Dogondoutchi	Male	13	npzymo	24months	65	21	Child
sample_8019	site_046	child_0220	Dosso	Dogondoutchi	Male	59	npzymo	24months	65	22	Child
sample_0577	site_046	child_5323	Dosso	Dogondoutchi	Male	51	npzymo	24months	65	23	Child
sample_2028	site_046	child_1255	Dosso	Dogondoutchi	Male	44	npzymo	24months	65	24	Child
sample_7143	site_046	child_6558	Dosso	Dogondoutchi	Female	8	npzymo	24months	65	25	Child
sample_1899	site_046	child_4140	Dosso	Dogondoutchi	Male	30	npzymo	24months	65	26	Child
sample_6306	site_046	child_8614	Dosso	Dogondoutchi	Male	48	npzymo	24months	65	27	Child
sample_7568	site_046	child_1692	Dosso	Dogondoutchi	Female	59	npzymo	24months	65	28	Child
sample_5893	site_046	child_5178	Dosso	Dogondoutchi	Male	12	npzymo	24months	65	29	Child
sample_3110	site_046	child_5000	Dosso	Dogondoutchi	Female	27	npzymo	24months	65	30	Child
sample_7622	site_132	child_6251	Dosso	Tibiri (Doutchi)	Male	3	npzymo	24months	66	1	Infant
sample_7323	site_132	child_0925	Dosso	Tibiri (Doutchi)	Female	50	npzymo	24months	66	2	Infant
sample_1051	site_132	child_6323	Dosso	Tibiri (Doutchi)	Male	25	npzymo	24months	66	3	Infant
sample_6434	site_132	child_0671	Dosso	Tibiri (Doutchi)	Female	16	npzymo	24months	66	4	Infant
sample_0805	site_132	child_3773	Dosso	Tibiri (Doutchi)	Female	36	npzymo	24months	66	5	Infant
sample_3025	site_132	child_6207	Dosso	Tibiri (Doutchi)	Male	48	npzymo	24months	66	6	Infant
sample_1680	site_132	child_6302	Dosso	Tibiri (Doutchi)	Male	48	npzymo	24months	66	7	Infant
sample_0559	site_132	child_4109	Dosso	Tibiri (Doutchi)	Male	16	npzymo	24months	66	8	Infant
sample_7437	site_132	child_5933	Dosso	Tibiri (Doutchi)	Female	59	npzymo	24months	66	9	Infant
sample_5536	site_132	child_0492	Dosso	Tibiri (Doutchi)	Male	15	npzymo	24months	66	10	Infant
sample_6212	site_132	child_8143	Dosso	Tibiri (Doutchi)	Male	18	npzymo	24months	66	11	Infant
sample_5617	site_132	child_5631	Dosso	Tibiri (Doutchi)	Male	41	npzymo	24months	66	12	Infant
sample_0391	site_132	child_1751	Dosso	Tibiri (Doutchi)	Male	28	npzymo	24months	66	13	Infant
sample_8513	site_132	child_2247	Dosso	Tibiri (Doutchi)	Female	36	npzymo	24months	66	14	Infant
sample_1806	site_132	child_1899	Dosso	Tibiri (Doutchi)	Male	48	npzymo	24months	66	15	Infant
sample_7428	site_132	child_8061	Dosso	Tibiri (Doutchi)	Female	24	npzymo	24months	66	16	Infant
sample_8251	site_132	child_8339	Dosso	Tibiri (Doutchi)	Female	24	npzymo	24months	66	17	Infant
sample_7025	site_132	child_8464	Dosso	Tibiri (Doutchi)	Female	18	npzymo	24months	66	18	Infant
sample_7470	site_132	child_7760	Dosso	Tibiri (Doutchi)	Female	36	npzymo	24months	66	19	Infant
sample_4727	site_132	child_0100	Dosso	Tibiri (Doutchi)	Male	32	npzymo	24months	66	20	Infant
sample_2587	site_132	child_4162	Dosso	Tibiri (Doutchi)	Male	8	npzymo	24months	66	21	Infant
sample_4087	site_132	child_6999	Dosso	Tibiri (Doutchi)	Female	16	npzymo	24months	66	22	Infant
sample_7939	site_132	child_7514	Dosso	Tibiri (Doutchi)	Male	48	npzymo	24months	66	23	Infant
sample_2958	site_132	child_5751	Dosso	Tibiri (Doutchi)	Female	36	npzymo	24months	66	24	Infant
sample_2616	site_132	child_1474	Dosso	Tibiri (Doutchi)	Female	48	npzymo	24months	66	25	Infant
sample_0324	site_132	child_6538	Dosso	Tibiri (Doutchi)	Male	55	npzymo	24months	66	26	Infant
sample_6683	site_132	child_5265	Dosso	Tibiri (Doutchi)	Male	39	npzymo	24months	66	27	Infant
sample_0740	site_132	child_5239	Dosso	Tibiri (Doutchi)	Male	59	npzymo	24months	66	28	Infant
sample_8562	site_132	child_0995	Dosso	Tibiri (Doutchi)	Female	48	npzymo	24months	66	29	Infant
sample_0063	site_040	child_7686	Dosso	Dogondoutchi	Male	50	npzymo	24months	67	1	Infant
sample_5233	site_040	child_8533	Dosso	Dogondoutchi	Female	40	npzymo	24months	67	2	Infant
sample_6154	site_040	child_6226	Dosso	Dogondoutchi	Male	47	npzymo	24months	67	3	Infant
sample_6300	site_040	child_5116	Dosso	Dogondoutchi	Male	40	npzymo	24months	67	4	Infant
sample_7085	site_040	child_4805	Dosso	Dogondoutchi	Female	26	npzymo	24months	67	5	Infant
sample_3623	site_040	child_6286	Dosso	Dogondoutchi	Female	36	npzymo	24months	67	6	Infant
sample_2434	site_040	child_5582	Dosso	Dogondoutchi	Male	59	npzymo	24months	67	7	Infant
sample_1829	site_040	child_5076	Dosso	Dogondoutchi	Female	39	npzymo	24months	67	8	Infant
sample_2981	site_040	child_6883	Dosso	Dogondoutchi	Female	58	npzymo	24months	67	9	Infant
sample_5324	site_040	child_6686	Dosso	Dogondoutchi	Female	28	npzymo	24months	67	10	Infant
sample_6551	site_040	child_5520	Dosso	Dogondoutchi	Male	30	npzymo	24months	67	11	Infant
sample_6453	site_040	child_7037	Dosso	Dogondoutchi	Female	40	npzymo	24months	67	12	Infant
sample_5338	site_040	child_0284	Dosso	Dogondoutchi	Male	28	npzymo	24months	67	13	Infant
sample_5325	site_040	child_7013	Dosso	Dogondoutchi	Female	39	npzymo	24months	67	14	Infant
sample_1651	site_040	child_7608	Dosso	Dogondoutchi	Female	59	npzymo	24months	67	15	Infant
sample_7798	site_040	child_0676	Dosso	Dogondoutchi	Female	40	npzymo	24months	67	16	Infant
sample_1738	site_040	child_1247	Dosso	Dogondoutchi	Female	13	npzymo	24months	67	17	Infant
sample_3411	site_040	child_2043	Dosso	Dogondoutchi	Male	28	npzymo	24months	67	18	Infant
sample_6524	site_040	child_1181	Dosso	Dogondoutchi	Female	6	npzymo	24months	67	19	Infant
sample_4979	site_040	child_3911	Dosso	Dogondoutchi	Male	28	npzymo	24months	67	20	Infant
sample_6179	site_040	child_6769	Dosso	Dogondoutchi	Male	14	npzymo	24months	67	21	Infant
sample_5890	site_040	child_2981	Dosso	Dogondoutchi	Male	40	npzymo	24months	67	22	Infant
sample_2322	site_040	child_7404	Dosso	Dogondoutchi	Female	30	npzymo	24months	67	23	Infant
sample_7807	site_040	child_0075	Dosso	Dogondoutchi	Female	9	npzymo	24months	67	24	Infant
sample_0716	site_040	child_6572	Dosso	Dogondoutchi	Female	40	npzymo	24months	67	25	Infant
sample_1606	site_040	child_4382	Dosso	Dogondoutchi	Male	14	npzymo	24months	67	26	Infant
sample_6590	site_040	child_5300	Dosso	Dogondoutchi	Female	45	npzymo	24months	67	27	Infant
sample_4785	site_040	child_6602	Dosso	Dogondoutchi	Male	24	npzymo	24months	67	28	Infant
sample_4391	site_040	child_1170	Dosso	Dogondoutchi	Female	3	npzymo	24months	67	29	Infant
sample_7501	site_040	child_3452	Dosso	Dogondoutchi	Female	40	npzymo	24months	67	30	Infant
sample_6163	site_045	child_6849	Dosso	Dogondoutchi	Male	54	npzymo	24months	68	1	Infant
sample_5522	site_045	child_7661	Dosso	Dogondoutchi	Female	17	npzymo	24months	68	2	Infant
sample_6473	site_045	child_7226	Dosso	Dogondoutchi	Female	55	npzymo	24months	68	3	Infant
sample_1088	site_045	child_5422	Dosso	Dogondoutchi	Male	18	npzymo	24months	68	4	Infant
sample_0759	site_045	child_1756	Dosso	Dogondoutchi	Female	39	npzymo	24months	68	5	Infant
sample_4033	site_045	child_6445	Dosso	Dogondoutchi	Male	12	npzymo	24months	68	6	Infant
sample_2084	site_045	child_5963	Dosso	Dogondoutchi	Female	12	npzymo	24months	68	7	Infant
sample_0206	site_045	child_7596	Dosso	Dogondoutchi	Female	22	npzymo	24months	68	8	Infant
sample_2851	site_045	child_8191	Dosso	Dogondoutchi	Female	22	npzymo	24months	68	9	Infant
sample_1120	site_045	child_2630	Dosso	Dogondoutchi	Male	21	npzymo	24months	68	10	Infant
sample_7506	site_045	child_2143	Dosso	Dogondoutchi	Female	36	npzymo	24months	68	11	Infant
sample_8229	site_045	child_3368	Dosso	Dogondoutchi	Male	55	npzymo	24months	68	12	Infant
sample_5416	site_045	child_8493	Dosso	Dogondoutchi	Female	24	npzymo	24months	68	13	Infant
sample_6334	site_045	child_6343	Dosso	Dogondoutchi	Male	50	npzymo	24months	68	14	Infant
sample_4474	site_045	child_6010	Dosso	Dogondoutchi	Male	14	npzymo	24months	68	15	Infant
sample_2306	site_045	child_6279	Dosso	Dogondoutchi	Male	49	npzymo	24months	68	16	Infant
sample_4514	site_045	child_7374	Dosso	Dogondoutchi	Male	36	npzymo	24months	68	17	Infant
sample_5364	site_045	child_6136	Dosso	Dogondoutchi	Male	37	npzymo	24months	68	18	Infant
sample_5826	site_045	child_3671	Dosso	Dogondoutchi	Male	28	npzymo	24months	68	19	Infant
sample_1797	site_045	child_1877	Dosso	Dogondoutchi	Female	16	npzymo	24months	68	20	Infant
sample_7947	site_045	child_7174	Dosso	Dogondoutchi	Female	34	npzymo	24months	68	21	Infant
[truncated: 2,403 more rows]

## Sheet: AVENIR-Rectal_individ.samples
sample_id	site_id	child_id	region	district	sex	ageinmonths	type	timepoint	village_id	number	arm
sample_0574	site_052	child_2515	Dosso	Dogondoutchi	Male	18	rectal	24months	1	1	Placebo
sample_4758	site_052	child_3437	Dosso	Dogondoutchi	Male	3	rectal	24months	1	2	Placebo
sample_8386	site_052	child_5611	Dosso	Dogondoutchi	Male	13	rectal	24months	1	3	Placebo
sample_3936	site_052	child_1152	Dosso	Dogondoutchi	Female	23	rectal	24months	1	4	Placebo
sample_4756	site_052	child_5696	Dosso	Dogondoutchi	Male	58	rectal	24months	1	5	Placebo
sample_7549	site_052	child_1204	Dosso	Dogondoutchi	Male	10	rectal	24months	1	6	Placebo
sample_7551	site_052	child_5193	Dosso	Dogondoutchi	Female	20	rectal	24months	1	7	Placebo
sample_3752	site_052	child_0684	Dosso	Dogondoutchi	Male	48	rectal	24months	1	8	Placebo
sample_0432	site_052	child_6262	Dosso	Dogondoutchi	Female	19	rectal	24months	1	9	Placebo
sample_0689	site_052	child_0625	Dosso	Dogondoutchi	Male	8	rectal	24months	1	10	Placebo
sample_5454	site_052	child_5406	Dosso	Dogondoutchi	Female	23	rectal	24months	1	11	Placebo
sample_2769	site_052	child_0655	Dosso	Dogondoutchi	Female	47	rectal	24months	1	12	Placebo
sample_4501	site_052	child_1088	Dosso	Dogondoutchi	Female	35	rectal	24months	1	13	Placebo
sample_5732	site_052	child_7487	Dosso	Dogondoutchi	Male	9	rectal	24months	1	14	Placebo
sample_0858	site_052	child_5103	Dosso	Dogondoutchi	Male	26	rectal	24months	1	15	Placebo
sample_8550	site_052	child_6360	Dosso	Dogondoutchi	Male	46	rectal	24months	1	16	Placebo
sample_5947	site_052	child_4558	Dosso	Dogondoutchi	Female	24	rectal	24months	1	17	Placebo
sample_7410	site_052	child_7620	Dosso	Dogondoutchi	Female	4	rectal	24months	1	18	Placebo
sample_7028	site_052	child_1500	Dosso	Dogondoutchi	Male	59	rectal	24months	1	19	Placebo
sample_8388	site_052	child_8636	Dosso	Dogondoutchi	Male	13	rectal	24months	1	20	Placebo
sample_4435	site_052	child_6671	Dosso	Dogondoutchi	Male	54	rectal	24months	1	21	Placebo
sample_2039	site_052	child_0198	Dosso	Dogondoutchi	Male	30	rectal	24months	1	22	Placebo
sample_7850	site_052	child_6308	Dosso	Dogondoutchi	Male	46	rectal	24months	1	23	Placebo
sample_5909	site_052	child_0863	Dosso	Dogondoutchi	Male	30	rectal	24months	1	24	Placebo
sample_1270	site_052	child_8171	Dosso	Dogondoutchi	Female	43	rectal	24months	1	25	Placebo
sample_2303	site_052	child_0148	Dosso	Dogondoutchi	Male	7	rectal	24months	1	26	Placebo
sample_6277	site_052	child_1014	Dosso	Dogondoutchi	Male	36	rectal	24months	1	27	Placebo
sample_5282	site_052	child_2511	Dosso	Dogondoutchi	Male	57	rectal	24months	1	28	Placebo
sample_8534	site_052	child_4938	Dosso	Dogondoutchi	Female	13	rectal	24months	1	29	Placebo
sample_5096	site_052	child_8101	Dosso	Dogondoutchi	Female	41	rectal	24months	1	30	Placebo
sample_5710	site_070	child_1269	Dosso	Dosso	Female	24	rectal	24months	2	1	Infant
sample_1410	site_070	child_5792	Dosso	Dosso	Female	15	rectal	24months	2	2	Infant
sample_8111	site_070	child_6718	Dosso	Dosso	Female	23	rectal	24months	2	3	Infant
sample_0060	site_070	child_4512	Dosso	Dosso	Female	28	rectal	24months	2	4	Infant
sample_5064	site_070	child_2100	Dosso	Dosso	Male	28	rectal	24months	2	5	Infant
sample_8526	site_070	child_2187	Dosso	Dosso	Male	22	rectal	24months	2	6	Infant
sample_3899	site_070	child_7214	Dosso	Dosso	Female	55	rectal	24months	2	7	Infant
sample_1811	site_070	child_6836	Dosso	Dosso	Male	11	rectal	24months	2	8	Infant
sample_7673	site_070	child_3874	Dosso	Dosso	Female	38	rectal	24months	2	9	Infant
sample_4670	site_070	child_5130	Dosso	Dosso	Male	48	rectal	24months	2	10	Infant
sample_6898	site_070	child_1949	Dosso	Dosso	Female	48	rectal	24months	2	11	Infant
sample_6779	site_070	child_8749	Dosso	Dosso	Female	25	rectal	24months	2	12	Infant
sample_0329	site_070	child_1721	Dosso	Dosso	Female	25	rectal	24months	2	13	Infant
sample_2664	site_070	child_4358	Dosso	Dosso	Female	36	rectal	24months	2	14	Infant
sample_3070	site_070	child_5916	Dosso	Dosso	Male	25	rectal	24months	2	15	Infant
sample_2405	site_070	child_1997	Dosso	Dosso	Female	27	rectal	24months	2	16	Infant
sample_2353	site_070	child_7858	Dosso	Dosso	Female	13	rectal	24months	2	17	Infant
sample_7597	site_070	child_2136	Dosso	Dosso	Male	36	rectal	24months	2	18	Infant
sample_6211	site_070	child_1055	Dosso	Dosso	Female	33	rectal	24months	2	19	Infant
sample_0141	site_070	child_2541	Dosso	Dosso	Female	54	rectal	24months	2	20	Infant
sample_2309	site_070	child_6229	Dosso	Dosso	Female	49	rectal	24months	2	21	Infant
sample_2242	site_070	child_8134	Dosso	Dosso	Male	10	rectal	24months	2	22	Infant
sample_5745	site_070	child_4946	Dosso	Dosso	Male	59	rectal	24months	2	23	Infant
sample_5245	site_070	child_5010	Dosso	Dosso	Female	48	rectal	24months	2	24	Infant
sample_8303	site_070	child_5519	Dosso	Dosso	Female	23	rectal	24months	2	25	Infant
sample_7631	site_070	child_3182	Dosso	Dosso	Female	36	rectal	24months	2	26	Infant
sample_2713	site_070	child_4752	Dosso	Dosso	Male	49	rectal	24months	2	27	Infant
sample_1291	site_070	child_6583	Dosso	Dosso	Male	58	rectal	24months	2	28	Infant
sample_1960	site_070	child_8228	Dosso	Dosso	Male	48	rectal	24months	2	29	Infant
sample_3780	site_092	child_0329	Dosso	Dosso	Female	42	rectal	24months	3	1	Infant
sample_5824	site_092	child_8358	Dosso	Dosso	Female	58	rectal	24months	3	2	Infant
sample_4821	site_092	child_3535	Dosso	Dosso	Male	48	rectal	24months	3	3	Infant
sample_1367	site_092	child_7221	Dosso	Dosso	Male	28	rectal	24months	3	4	Infant
sample_3420	site_092	child_7557	Dosso	Dosso	Male	33	rectal	24months	3	5	Infant
sample_4990	site_092	child_8183	Dosso	Dosso	Male	11	rectal	24months	3	6	Infant
sample_1189	site_092	child_5399	Dosso	Dosso	Male	48	rectal	24months	3	7	Infant
sample_7905	site_092	child_8448	Dosso	Dosso	Female	36	rectal	24months	3	8	Infant
sample_1766	site_092	child_3491	Dosso	Dosso	Female	48	rectal	24months	3	9	Infant
sample_3907	site_092	child_7571	Dosso	Dosso	Male	42	rectal	24months	3	10	Infant
sample_1624	site_092	child_7261	Dosso	Dosso	Male	48	rectal	24months	3	11	Infant
sample_0905	site_092	child_1715	Dosso	Dosso	Male	33	rectal	24months	3	12	Infant
sample_7635	site_092	child_4888	Dosso	Dosso	Male	48	rectal	24months	3	13	Infant
sample_1913	site_092	child_4445	Dosso	Dosso	Male	19	rectal	24months	3	14	Infant
sample_0439	site_092	child_4323	Dosso	Dosso	Female	18	rectal	24months	3	15	Infant
sample_6575	site_092	child_3560	Dosso	Dosso	Female	32	rectal	24months	3	16	Infant
sample_6301	site_092	child_1046	Dosso	Dosso	Male	24	rectal	24months	3	17	Infant
sample_5228	site_092	child_3854	Dosso	Dosso	Male	48	rectal	24months	3	18	Infant
sample_0035	site_092	child_6774	Dosso	Dosso	Female	28	rectal	24months	3	19	Infant
sample_4952	site_092	child_3366	Dosso	Dosso	Female	24	rectal	24months	3	20	Infant
sample_1206	site_092	child_4412	Dosso	Dosso	Female	24	rectal	24months	3	21	Infant
sample_3345	site_092	child_5855	Dosso	Dosso	Male	36	rectal	24months	3	22	Infant
sample_5769	site_092	child_1629	Dosso	Dosso	Female	58	rectal	24months	3	23	Infant
sample_3010	site_092	child_6866	Dosso	Dosso	Female	42	rectal	24months	3	24	Infant
sample_7377	site_092	child_1595	Dosso	Dosso	Male	15	rectal	24months	3	25	Infant
sample_3705	site_092	child_1876	Dosso	Dosso	Female	30	rectal	24months	3	26	Infant
sample_7730	site_092	child_4102	Dosso	Dosso	Male	14	rectal	24months	3	27	Infant
sample_1247	site_092	child_3044	Dosso	Dosso	Female	36	rectal	24months	3	28	Infant
sample_1586	site_092	child_3587	Dosso	Dosso	Female	16	rectal	24months	3	29	Infant
sample_6868	site_092	child_6069	Dosso	Dosso	Female	36	rectal	24months	3	30	Infant
sample_7008	site_065	child_3816	Dosso	Dosso	Male	24	rectal	24months	4	1	Child
sample_4217	site_065	child_5397	Dosso	Dosso	Male	30	rectal	24months	4	2	Child
sample_1865	site_065	child_6914	Dosso	Dosso	Male	38	rectal	24months	4	3	Child
sample_6313	site_065	child_0732	Dosso	Dosso	Female	24	rectal	24months	4	4	Child
sample_3952	site_065	child_2912	Dosso	Dosso	Male	38	rectal	24months	4	5	Child
sample_4491	site_065	child_0263	Dosso	Dosso	Female	36	rectal	24months	4	6	Child
sample_4406	site_065	child_4739	Dosso	Dosso	Male	36	rectal	24months	4	7	Child
sample_2956	site_065	child_8423	Dosso	Dosso	Male	36	rectal	24months	4	8	Child
sample_0523	site_065	child_4995	Dosso	Dosso	Male	24	rectal	24months	4	9	Child
sample_3738	site_065	child_4433	Dosso	Dosso	Male	48	rectal	24months	4	10	Child
sample_3031	site_065	child_0839	Dosso	Dosso	Male	36	rectal	24months	4	11	Child
sample_0693	site_065	child_3788	Dosso	Dosso	Female	38	rectal	24months	4	12	Child
sample_3724	site_065	child_6053	Dosso	Dosso	Male	28	rectal	24months	4	13	Child
sample_4249	site_065	child_0322	Dosso	Dosso	Female	59	rectal	24months	4	14	Child
sample_5524	site_065	child_5647	Dosso	Dosso	Female	30	rectal	24months	4	15	Child
sample_7826	site_065	child_0390	Dosso	Dosso	Female	30	rectal	24months	4	16	Child
sample_4848	site_065	child_5186	Dosso	Dosso	Female	26	rectal	24months	4	17	Child
sample_1379	site_065	child_7880	Dosso	Dosso	Male	48	rectal	24months	4	18	Child
sample_8262	site_065	child_7033	Dosso	Dosso	Female	13	rectal	24months	4	19	Child
sample_0031	site_065	child_2090	Dosso	Dosso	Male	36	rectal	24months	4	20	Child
sample_7627	site_065	child_7327	Dosso	Dosso	Female	30	rectal	24months	4	21	Child
sample_6993	site_065	child_4405	Dosso	Dosso	Female	48	rectal	24months	4	22	Child
sample_1533	site_065	child_3084	Dosso	Dosso	Male	59	rectal	24months	4	23	Child
sample_7639	site_065	child_5595	Dosso	Dosso	Female	36	rectal	24months	4	24	Child
sample_3805	site_065	child_3964	Dosso	Dosso	Female	48	rectal	24months	4	25	Child
sample_5956	site_065	child_1002	Dosso	Dosso	Male	30	rectal	24months	4	26	Child
sample_5994	site_065	child_2663	Dosso	Dosso	Female	28	rectal	24months	4	27	Child
sample_3400	site_065	child_7634	Dosso	Dosso	Female	24	rectal	24months	4	28	Child
sample_1630	site_065	child_5087	Dosso	Dosso	Female	59	rectal	24months	4	29	Child
sample_8043	site_097	child_5997	Dosso	Dosso	Female	59	rectal	24months	5	1	Placebo
sample_7890	site_097	child_0470	Dosso	Dosso	Female	48	rectal	24months	5	2	Placebo
sample_8025	site_097	child_2838	Dosso	Dosso	Female	59	rectal	24months	5	3	Placebo
sample_2997	site_097	child_1335	Dosso	Dosso	Male	12	rectal	24months	5	4	Placebo
sample_2400	site_097	child_0021	Dosso	Dosso	Female	17	rectal	24months	5	5	Placebo
sample_3032	site_097	child_3878	Dosso	Dosso	Female	36	rectal	24months	5	6	Placebo
sample_4906	site_097	child_5628	Dosso	Dosso	Female	36	rectal	24months	5	7	Placebo
sample_1012	site_097	child_7473	Dosso	Dosso	Male	59	rectal	24months	5	8	Placebo
sample_2561	site_097	child_3383	Dosso	Dosso	Male	30	rectal	24months	5	9	Placebo
sample_8269	site_097	child_2572	Dosso	Dosso	Male	48	rectal	24months	5	10	Placebo
sample_3994	site_097	child_1793	Dosso	Dosso	Female	48	rectal	24months	5	11	Placebo
sample_6914	site_097	child_5172	Dosso	Dosso	Female	48	rectal	24months	5	12	Placebo
sample_0343	site_097	child_1398	Dosso	Dosso	Female	48	rectal	24months	5	13	Placebo
sample_5072	site_097	child_2068	Dosso	Dosso	Male	27	rectal	24months	5	14	Placebo
sample_0527	site_097	child_0777	Dosso	Dosso	Female	48	rectal	24months	5	15	Placebo
sample_3846	site_097	child_3733	Dosso	Dosso	Female	36	rectal	24months	5	16	Placebo
sample_1999	site_097	child_4288	Dosso	Dosso	Male	59	rectal	24months	5	17	Placebo
sample_6420	site_097	child_6071	Dosso	Dosso	Male	18	rectal	24months	5	18	Placebo
sample_5713	site_097	child_1688	Dosso	Dosso	Male	26	rectal	24months	5	19	Placebo
sample_2856	site_097	child_2106	Dosso	Dosso	Male	48	rectal	24months	5	20	Placebo
sample_1441	site_097	child_1376	Dosso	Dosso	Male	36	rectal	24months	5	21	Placebo
sample_0448	site_097	child_2271	Dosso	Dosso	Female	59	rectal	24months	5	22	Placebo
sample_0157	site_097	child_1935	Dosso	Dosso	Male	30	rectal	24months	5	23	Placebo
sample_4795	site_097	child_2171	Dosso	Dosso	Female	10	rectal	24months	5	24	Placebo
sample_3722	site_097	child_2320	Dosso	Dosso	Female	10	rectal	24months	5	25	Placebo
sample_1152	site_097	child_2206	Dosso	Dosso	Male	36	rectal	24months	5	26	Placebo
sample_6034	site_097	child_0070	Dosso	Dosso	Female	48	rectal	24months	5	27	Placebo
sample_6994	site_097	child_0932	Dosso	Dosso	Female	14	rectal	24months	5	28	Placebo
sample_6739	site_097	child_7122	Dosso	Dosso	Male	59	rectal	24months	5	29	Placebo
sample_4528	site_097	child_7334	Dosso	Dosso	Female	36	rectal	24months	5	30	Placebo
sample_4841	site_134	child_6152	Dosso	Tibiri (Doutchi)	Male	42	rectal	24months	6	1	Child
sample_6450	site_134	child_8002	Dosso	Tibiri (Doutchi)	Female	10	rectal	24months	6	2	Child
sample_8531	site_134	child_4689	Dosso	Tibiri (Doutchi)	Female	30	rectal	24months	6	3	Child
sample_0194	site_134	child_7740	Dosso	Tibiri (Doutchi)	Female	36	rectal	24months	6	4	Child
sample_3946	site_134	child_7567	Dosso	Tibiri (Doutchi)	Male	24	rectal	24months	6	5	Child
sample_2526	site_134	child_7029	Dosso	Tibiri (Doutchi)	Male	42	rectal	24months	6	6	Child
sample_2884	site_134	child_2398	Dosso	Tibiri (Doutchi)	Male	26	rectal	24months	6	7	Child
sample_8732	site_134	child_8090	Dosso	Tibiri (Doutchi)	Male	40	rectal	24months	6	8	Child
sample_7529	site_134	child_6942	Dosso	Tibiri (Doutchi)	Female	55	rectal	24months	6	9	Child
sample_3391	site_134	child_1132	Dosso	Tibiri (Doutchi)	Female	16	rectal	24months	6	10	Child
sample_5132	site_134	child_2696	Dosso	Tibiri (Doutchi)	Female	29	rectal	24months	6	11	Child
sample_6180	site_134	child_2144	Dosso	Tibiri (Doutchi)	Male	59	rectal	24months	6	12	Child
sample_5434	site_134	child_6297	Dosso	Tibiri (Doutchi)	Male	27	rectal	24months	6	13	Child
sample_7737	site_134	child_2346	Dosso	Tibiri (Doutchi)	Female	36	rectal	24months	6	14	Child
sample_2228	site_134	child_1399	Dosso	Tibiri (Doutchi)	Male	30	rectal	24months	6	15	Child
sample_4329	site_134	child_4466	Dosso	Tibiri (Doutchi)	Female	18	rectal	24months	6	16	Child
sample_1847	site_134	child_5140	Dosso	Tibiri (Doutchi)	Male	30	rectal	24months	6	17	Child
sample_6469	site_134	child_0579	Dosso	Tibiri (Doutchi)	Male	30	rectal	24months	6	18	Child
sample_7964	site_134	child_7428	Dosso	Tibiri (Doutchi)	Female	36	rectal	24months	6	19	Child
sample_5086	site_134	child_1855	Dosso	Tibiri (Doutchi)	Male	5	rectal	24months	6	20	Child
sample_4536	site_134	child_7200	Dosso	Tibiri (Doutchi)	Female	4	rectal	24months	6	21	Child
sample_1048	site_134	child_4786	Dosso	Tibiri (Doutchi)	Female	56	rectal	24months	6	22	Child
sample_8564	site_134	child_8400	Dosso	Tibiri (Doutchi)	Male	13	rectal	24months	6	23	Child
sample_5124	site_048	child_8457	Dosso	Dogondoutchi	Female	14	rectal	24months	7	1	Child
sample_8556	site_048	child_0033	Dosso	Dogondoutchi	Male	59	rectal	24months	7	2	Child
sample_1673	site_048	child_3538	Dosso	Dogondoutchi	Female	4	rectal	24months	7	3	Child
sample_4733	site_048	child_6408	Dosso	Dogondoutchi	Female	59	rectal	24months	7	4	Child
sample_6986	site_048	child_2347	Dosso	Dogondoutchi	Female	16	rectal	24months	7	5	Child
sample_5755	site_048	child_3779	Dosso	Dogondoutchi	Male	36	rectal	24months	7	6	Child
sample_7041	site_048	child_8172	Dosso	Dogondoutchi	Female	12	rectal	24months	7	7	Child
sample_4143	site_048	child_4860	Dosso	Dogondoutchi	Male	58	rectal	24months	7	8	Child
sample_5965	site_048	child_3188	Dosso	Dogondoutchi	Female	41	rectal	24months	7	9	Child
sample_8507	site_048	child_0923	Dosso	Dogondoutchi	Female	55	rectal	24months	7	10	Child
sample_2391	site_048	child_4212	Dosso	Dogondoutchi	Female	55	rectal	24months	7	11	Child
sample_5160	site_048	child_6530	Dosso	Dogondoutchi	Male	16	rectal	24months	7	12	Child
sample_0545	site_048	child_1095	Dosso	Dogondoutchi	Male	23	rectal	24months	7	13	Child
sample_3242	site_048	child_5679	Dosso	Dogondoutchi	Female	59	rectal	24months	7	14	Child
sample_4226	site_048	child_5218	Dosso	Dogondoutchi	Female	50	rectal	24months	7	15	Child
sample_3090	site_048	child_3451	Dosso	Dogondoutchi	Female	27	rectal	24months	7	16	Child
sample_5802	site_048	child_4272	Dosso	Dogondoutchi	Male	56	rectal	24months	7	17	Child
sample_1513	site_048	child_2071	Dosso	Dogondoutchi	Male	40	rectal	24months	7	18	Child
sample_6611	site_048	child_1760	Dosso	Dogondoutchi	Male	35	rectal	24months	7	19	Child
sample_8593	site_048	child_4746	Dosso	Dogondoutchi	Female	59	rectal	24months	7	20	Child
sample_5781	site_048	child_3262	Dosso	Dogondoutchi	Female	39	rectal	24months	7	21	Child
sample_1724	site_048	child_3161	Dosso	Dogondoutchi	Male	25	rectal	24months	7	22	Child
sample_2114	site_048	child_4513	Dosso	Dogondoutchi	Male	40	rectal	24months	7	23	Child
sample_4801	site_048	child_2020	Dosso	Dogondoutchi	Male	30	rectal	24months	7	24	Child
sample_7982	site_048	child_8456	Dosso	Dogondoutchi	Female	16	rectal	24months	7	25	Child
sample_1982	site_048	child_8622	Dosso	Dogondoutchi	Male	50	rectal	24months	7	26	Child
sample_4482	site_048	child_2517	Dosso	Dogondoutchi	Male	34	rectal	24months	7	27	Child
sample_3211	site_048	child_4722	Dosso	Dogondoutchi	Female	59	rectal	24months	7	28	Child
sample_4589	site_048	child_6140	Dosso	Dogondoutchi	Male	28	rectal	24months	7	29	Child
sample_5280	site_048	child_2443	Dosso	Dogondoutchi	Female	13	rectal	24months	7	30	Child
sample_3074	site_118	child_0314	Dosso	Gaya	Male	24	rectal	24months	8	1	Placebo
sample_7115	site_118	child_8660	Dosso	Gaya	Male	24	rectal	24months	8	2	Placebo
sample_2383	site_118	child_5059	Dosso	Gaya	Female	6	rectal	24months	8	3	Placebo
sample_7848	site_118	child_7301	Dosso	Gaya	Male	31	rectal	24months	8	4	Placebo
sample_8579	site_118	child_7129	Dosso	Gaya	Male	16	rectal	24months	8	5	Placebo
sample_0742	site_118	child_7447	Dosso	Gaya	Male	12	rectal	24months	8	6	Placebo
sample_1548	site_118	child_6570	Dosso	Gaya	Female	50	rectal	24months	8	7	Placebo
sample_6165	site_118	child_0524	Dosso	Gaya	Male	36	rectal	24months	8	8	Placebo
sample_5368	site_118	child_4431	Dosso	Gaya	Female	48	rectal	24months	8	9	Placebo
sample_7109	site_118	child_1488	Dosso	Gaya	Female	6	rectal	24months	8	10	Placebo
sample_7715	site_118	child_2632	Dosso	Gaya	Female	26	rectal	24months	8	11	Placebo
sample_2673	site_118	child_6042	Dosso	Gaya	Male	36	rectal	24months	8	12	Placebo
sample_1394	site_118	child_0120	Dosso	Gaya	Female	46	rectal	24months	8	13	Placebo
sample_1767	site_118	child_2072	Dosso	Gaya	Female	48	rectal	24months	8	14	Placebo
sample_8367	site_118	child_0234	Dosso	Gaya	Male	24	rectal	24months	8	15	Placebo
sample_2879	site_118	child_8743	Dosso	Gaya	Male	26	rectal	24months	8	16	Placebo
sample_2715	site_118	child_6273	Dosso	Gaya	Male	55	rectal	24months	8	17	Placebo
sample_8497	site_118	child_8349	Dosso	Gaya	Female	30	rectal	24months	8	18	Placebo
sample_8140	site_118	child_7524	Dosso	Gaya	Male	36	rectal	24months	8	19	Placebo
sample_1761	site_118	child_6112	Dosso	Gaya	Male	27	rectal	24months	8	20	Placebo
sample_2147	site_118	child_6953	Dosso	Gaya	Female	24	rectal	24months	8	21	Placebo
sample_3191	site_118	child_1403	Dosso	Gaya	Male	8	rectal	24months	8	22	Placebo
sample_4411	site_118	child_0264	Dosso	Gaya	Male	36	rectal	24months	8	23	Placebo
sample_4173	site_118	child_7250	Dosso	Gaya	Female	36	rectal	24months	8	24	Placebo
sample_1795	site_118	child_4483	Dosso	Gaya	Female	6	rectal	24months	8	25	Placebo
sample_2034	site_118	child_0167	Dosso	Gaya	Male	6	rectal	24months	8	26	Placebo
sample_3782	site_118	child_8249	Dosso	Gaya	Male	48	rectal	24months	8	27	Placebo
sample_0018	site_118	child_2490	Dosso	Gaya	Female	24	rectal	24months	8	28	Placebo
sample_0232	site_118	child_7369	Dosso	Gaya	Male	17	rectal	24months	8	29	Placebo
sample_3340	site_118	child_3275	Dosso	Gaya	Male	11	rectal	24months	8	30	Placebo
sample_2799	site_059	child_7958	Dosso	Dosso	Male	36	rectal	24months	9	1	Infant
sample_6013	site_059	child_6139	Dosso	Dosso	Male	48	rectal	24months	9	2	Infant
sample_0247	site_059	child_8020	Dosso	Dosso	Female	9	rectal	24months	9	3	Infant
sample_8313	site_059	child_7405	Dosso	Dosso	Female	48	rectal	24months	9	4	Infant
sample_1947	site_059	child_5616	Dosso	Dosso	Male	36	rectal	24months	9	5	Infant
sample_0631	site_059	child_7996	Dosso	Dosso	Male	48	rectal	24months	9	6	Infant
sample_2457	site_059	child_4525	Dosso	Dosso	Female	59	rectal	24months	9	7	Infant
sample_5605	site_059	child_3350	Dosso	Dosso	Female	17	rectal	24months	9	8	Infant
sample_5637	site_059	child_2945	Dosso	Dosso	Female	58	rectal	24months	9	9	Infant
sample_3733	site_059	child_0864	Dosso	Dosso	Male	24	rectal	24months	9	10	Infant
sample_3934	site_059	child_3104	Dosso	Dosso	Male	24	rectal	24months	9	11	Infant
sample_5104	site_059	child_1027	Dosso	Dosso	Female	37	rectal	24months	9	12	Infant
sample_5720	site_059	child_0028	Dosso	Dosso	Female	17	rectal	24months	9	13	Infant
sample_4354	site_059	child_5974	Dosso	Dosso	Female	18	rectal	24months	9	14	Infant
sample_7083	site_059	child_4814	Dosso	Dosso	Male	12	rectal	24months	9	15	Infant
sample_6886	site_059	child_1068	Dosso	Dosso	Male	9	rectal	24months	9	16	Infant
sample_8565	site_059	child_0285	Dosso	Dosso	Female	16	rectal	24months	9	17	Infant
sample_1507	site_059	child_4632	Dosso	Dosso	Male	52	rectal	24months	9	18	Infant
sample_7053	site_059	child_6143	Dosso	Dosso	Female	29	rectal	24months	9	19	Infant
sample_2566	site_059	child_4204	Dosso	Dosso	Male	59	rectal	24months	9	20	Infant
sample_2025	site_059	child_5700	Dosso	Dosso	Female	24	rectal	24months	9	21	Infant
sample_4005	site_059	child_3941	Dosso	Dosso	Female	10	rectal	24months	9	22	Infant
sample_6321	site_059	child_4798	Dosso	Dosso	Male	48	rectal	24months	9	23	Infant
sample_3905	site_059	child_5330	Dosso	Dosso	Male	50	rectal	24months	9	24	Infant
sample_5839	site_059	child_2649	Dosso	Dosso	Female	8	rectal	24months	9	25	Infant
sample_0859	site_059	child_7655	Dosso	Dosso	Male	57	rectal	24months	9	26	Infant
sample_5831	site_059	child_1050	Dosso	Dosso	Female	24	rectal	24months	9	27	Infant
sample_7901	site_059	child_5348	Dosso	Dosso	Female	8	rectal	24months	9	28	Infant
sample_5685	site_059	child_4505	Dosso	Dosso	Male	37	rectal	24months	9	29	Infant
sample_7961	site_116	child_7101	Dosso	Gaya	Male	36	rectal	24months	10	1	Placebo
sample_3669	site_116	child_7860	Dosso	Gaya	Male	58	rectal	24months	10	2	Placebo
sample_0540	site_116	child_3199	Dosso	Gaya	Male	25	rectal	24months	10	3	Placebo
sample_8456	site_116	child_5932	Dosso	Gaya	Male	32	rectal	24months	10	4	Placebo
sample_7584	site_116	child_1693	Dosso	Gaya	Female	2	rectal	24months	10	5	Placebo
sample_7134	site_116	child_8767	Dosso	Gaya	Female	14	rectal	24months	10	6	Placebo
sample_8233	site_116	child_4124	Dosso	Gaya	Female	56	rectal	24months	10	7	Placebo
sample_7656	site_116	child_5185	Dosso	Gaya	Male	57	rectal	24months	10	8	Placebo
sample_6981	site_116	child_2769	Dosso	Gaya	Female	8	rectal	24months	10	9	Placebo
sample_7810	site_116	child_6085	Dosso	Gaya	Male	32	rectal	24months	10	10	Placebo
sample_0745	site_116	child_5465	Dosso	Gaya	Male	30	rectal	24months	10	11	Placebo
sample_6354	site_116	child_6861	Dosso	Gaya	Male	31	rectal	24months	10	12	Placebo
sample_2845	site_116	child_4636	Dosso	Gaya	Male	47	rectal	24months	10	13	Placebo
sample_4899	site_116	child_6553	Dosso	Gaya	Female	52	rectal	24months	10	14	Placebo
sample_2998	site_116	child_7895	Dosso	Gaya	Female	48	rectal	24months	10	15	Placebo
sample_0200	site_116	child_5649	Dosso	Gaya	Male	48	rectal	24months	10	16	Placebo
sample_4190	site_116	child_1438	Dosso	Gaya	Male	15	rectal	24months	10	17	Placebo
sample_7968	site_116	child_4924	Dosso	Gaya	Female	6	rectal	24months	10	18	Placebo
sample_1487	site_116	child_5801	Dosso	Gaya	Male	24	rectal	24months	10	19	Placebo
sample_5088	site_116	child_5976	Dosso	Gaya	Female	58	rectal	24months	10	20	Placebo
sample_3136	site_116	child_1602	Dosso	Gaya	Male	13	rectal	24months	10	21	Placebo
sample_5638	site_116	child_6519	Dosso	Gaya	Female	23	rectal	24months	10	22	Placebo
sample_2882	site_116	child_2291	Dosso	Gaya	Male	48	rectal	24months	10	23	Placebo
sample_0223	site_116	child_8125	Dosso	Gaya	Female	24	rectal	24months	10	24	Placebo
sample_4784	site_116	child_7611	Dosso	Gaya	Female	41	rectal	24months	10	25	Placebo
sample_1694	site_116	child_3286	Dosso	Gaya	Male	52	rectal	24months	10	26	Placebo
sample_6950	site_116	child_5392	Dosso	Gaya	Female	56	rectal	24months	10	27	Placebo
sample_5572	site_116	child_4368	Dosso	Gaya	Female	3	rectal	24months	10	28	Placebo
sample_3222	site_116	child_0980	Dosso	Gaya	Female	23	rectal	24months	10	29	Placebo
sample_7515	site_116	child_0594	Dosso	Gaya	Male	11	rectal	24months	10	30	Placebo
sample_1342	site_068	child_7549	Dosso	Dosso	Female	31	rectal	24months	11	1	Child
sample_0173	site_068	child_1287	Dosso	Dosso	Male	10	rectal	24months	11	2	Child
sample_7418	site_068	child_8751	Dosso	Dosso	Male	59	rectal	24months	11	3	Child
sample_6790	site_068	child_7388	Dosso	Dosso	Female	53	rectal	24months	11	4	Child
sample_2438	site_068	child_1288	Dosso	Dosso	Female	38	rectal	24months	11	5	Child
sample_7591	site_068	child_5243	Dosso	Dosso	Female	30	rectal	24months	11	6	Child
sample_5782	site_068	child_2762	Dosso	Dosso	Female	29	rectal	24months	11	7	Child
sample_8325	site_068	child_6062	Dosso	Dosso	Male	24	rectal	24months	11	8	Child
sample_7653	site_068	child_3844	Dosso	Dosso	Female	36	rectal	24months	11	9	Child
sample_8107	site_068	child_4446	Dosso	Dosso	Female	48	rectal	24months	11	10	Child
sample_0991	site_068	child_3978	Dosso	Dosso	Male	36	rectal	24months	11	11	Child
sample_7395	site_068	child_3317	Dosso	Dosso	Female	54	rectal	24months	11	12	Child
sample_0491	site_068	child_8258	Dosso	Dosso	Female	53	rectal	24months	11	13	Child
sample_6727	site_068	child_1933	Dosso	Dosso	Female	23	rectal	24months	11	14	Child
sample_7756	site_068	child_2893	Dosso	Dosso	Male	48	rectal	24months	11	15	Child
sample_2049	site_068	child_4289	Dosso	Dosso	Male	4	rectal	24months	11	16	Child
sample_0370	site_068	child_5168	Dosso	Dosso	Female	38	rectal	24months	11	17	Child
sample_0372	site_068	child_8025	Dosso	Dosso	Female	36	rectal	24months	11	18	Child
sample_8072	site_068	child_1251	Dosso	Dosso	Male	56	rectal	24months	11	19	Child
sample_3954	site_068	child_7248	Dosso	Dosso	Male	23	rectal	24months	11	20	Child
sample_7015	site_068	child_3142	Dosso	Dosso	Male	31	rectal	24months	11	21	Child
sample_4647	site_068	child_7649	Dosso	Dosso	Male	11	rectal	24months	11	22	Child
sample_8090	site_068	child_3282	Dosso	Dosso	Female	48	rectal	24months	11	23	Child
sample_6047	site_068	child_5491	Dosso	Dosso	Female	36	rectal	24months	11	24	Child
sample_3334	site_068	child_1909	Dosso	Dosso	Female	20	rectal	24months	11	25	Child
sample_8094	site_068	child_3117	Dosso	Dosso	Male	22	rectal	24months	11	26	Child
sample_2339	site_068	child_7944	Dosso	Dosso	Male	48	rectal	24months	11	27	Child
sample_4308	site_068	child_7095	Dosso	Dosso	Female	58	rectal	24months	11	28	Child
sample_5878	site_068	child_2822	Dosso	Dosso	Male	22	rectal	24months	11	29	Child
sample_3453	site_136	child_6357	Dosso	Tibiri (Doutchi)	Female	40	rectal	24months	12	1	Child
sample_8711	site_136	child_3479	Dosso	Tibiri (Doutchi)	Female	24	rectal	24months	12	2	Child
sample_7920	site_136	child_1195	Dosso	Tibiri (Doutchi)	Male	19	rectal	24months	12	3	Child
sample_2747	site_136	child_8088	Dosso	Tibiri (Doutchi)	Female	7	rectal	24months	12	4	Child
sample_4145	site_136	child_6376	Dosso	Tibiri (Doutchi)	Female	26	rectal	24months	12	5	Child
sample_4042	site_136	child_2178	Dosso	Tibiri (Doutchi)	Male	41	rectal	24months	12	6	Child
sample_6131	site_136	child_1330	Dosso	Tibiri (Doutchi)	Female	59	rectal	24months	12	7	Child
sample_4162	site_136	child_8075	Dosso	Tibiri (Doutchi)	Female	51	rectal	24months	12	8	Child
sample_5967	site_136	child_8467	Dosso	Tibiri (Doutchi)	Female	24	rectal	24months	12	9	Child
sample_2954	site_136	child_0301	Dosso	Tibiri (Doutchi)	Female	29	rectal	24months	12	10	Child
sample_2959	site_136	child_8341	Dosso	Tibiri (Doutchi)	Female	7	rectal	24months	12	11	Child
sample_4777	site_136	child_4492	Dosso	Tibiri (Doutchi)	Male	19	rectal	24months	12	12	Child
sample_2872	site_136	child_3048	Dosso	Tibiri (Doutchi)	Male	50	rectal	24months	12	13	Child
sample_5607	site_136	child_5695	Dosso	Tibiri (Doutchi)	Female	24	rectal	24months	12	14	Child
sample_1024	site_136	child_5591	Dosso	Tibiri (Doutchi)	Female	26	rectal	24months	12	15	Child
sample_1102	site_136	child_1427	Dosso	Tibiri (Doutchi)	Male	40	rectal	24months	12	16	Child
sample_4310	site_136	child_2109	Dosso	Tibiri (Doutchi)	Female	21	rectal	24months	12	17	Child
sample_5894	site_136	child_1439	Dosso	Tibiri (Doutchi)	Male	57	rectal	24months	12	18	Child
sample_7452	site_136	child_1209	Dosso	Tibiri (Doutchi)	Male	10	rectal	24months	12	19	Child
sample_3818	site_136	child_0475	Dosso	Tibiri (Doutchi)	Female	59	rectal	24months	12	20	Child
sample_4006	site_136	child_5536	Dosso	Tibiri (Doutchi)	Female	56	rectal	24months	12	21	Child
sample_2842	site_136	child_6183	Dosso	Tibiri (Doutchi)	Female	50	rectal	24months	12	22	Child
sample_6021	site_136	child_1343	Dosso	Tibiri (Doutchi)	Male	27	rectal	24months	12	23	Child
sample_1345	site_136	child_5042	Dosso	Tibiri (Doutchi)	Male	26	rectal	24months	12	24	Child
sample_0113	site_136	child_6265	Dosso	Tibiri (Doutchi)	Male	48	rectal	24months	12	25	Child
sample_6815	site_136	child_1266	Dosso	Tibiri (Doutchi)	Male	36	rectal	24months	12	26	Child
sample_7849	site_136	child_6952	Dosso	Tibiri (Doutchi)	Male	26	rectal	24months	12	27	Child
sample_2750	site_136	child_5292	Dosso	Tibiri (Doutchi)	Male	56	rectal	24months	12	28	Child
sample_6544	site_136	child_1660	Dosso	Tibiri (Doutchi)	Female	42	rectal	24months	12	29	Child
sample_3830	site_136	child_4664	Dosso	Tibiri (Doutchi)	Female	59	rectal	24months	12	30	Child
sample_7093	site_131	child_7163	Dosso	Tibiri (Doutchi)	Male	8	rectal	24months	13	1	Placebo
sample_5822	site_131	child_2514	Dosso	Tibiri (Doutchi)	Male	17	rectal	24months	13	2	Placebo
sample_3053	site_131	child_8342	Dosso	Tibiri (Doutchi)	Male	32	rectal	24months	13	3	Placebo
sample_2537	site_131	child_7408	Dosso	Tibiri (Doutchi)	Male	36	rectal	24months	13	4	Placebo
sample_4828	site_131	child_4075	Dosso	Tibiri (Doutchi)	Male	12	rectal	24months	13	5	Placebo
sample_4178	site_131	child_3446	Dosso	Tibiri (Doutchi)	Male	59	rectal	24months	13	6	Placebo
sample_8146	site_131	child_7966	Dosso	Tibiri (Doutchi)	Male	59	rectal	24months	13	7	Placebo
sample_3989	site_131	child_0987	Dosso	Tibiri (Doutchi)	Male	12	rectal	24months	13	8	Placebo
sample_2078	site_131	child_0141	Dosso	Tibiri (Doutchi)	Female	59	rectal	24months	13	9	Placebo
sample_7408	site_131	child_7889	Dosso	Tibiri (Doutchi)	Male	15	rectal	24months	13	10	Placebo
sample_5660	site_131	child_3126	Dosso	Tibiri (Doutchi)	Male	37	rectal	24months	13	11	Placebo
sample_1760	site_131	child_5843	Dosso	Tibiri (Doutchi)	Female	59	rectal	24months	13	12	Placebo
sample_6424	site_131	child_0352	Dosso	Tibiri (Doutchi)	Female	29	rectal	24months	13	13	Placebo
sample_1693	site_131	child_5873	Dosso	Tibiri (Doutchi)	Female	27	rectal	24months	13	14	Placebo
sample_1753	site_131	child_2848	Dosso	Tibiri (Doutchi)	Female	22	rectal	24months	13	15	Placebo
sample_8299	site_131	child_4824	Dosso	Tibiri (Doutchi)	Male	48	rectal	24months	13	16	Placebo
sample_7528	site_131	child_1356	Dosso	Tibiri (Doutchi)	Male	8	rectal	24months	13	17	Placebo
sample_7708	site_131	child_5540	Dosso	Tibiri (Doutchi)	Male	48	rectal	24months	13	18	Placebo
sample_6563	site_131	child_1851	Dosso	Tibiri (Doutchi)	Female	5	rectal	24months	13	19	Placebo
sample_1467	site_131	child_2669	Dosso	Tibiri (Doutchi)	Female	36	rectal	24months	13	20	Placebo
sample_6023	site_131	child_7064	Dosso	Tibiri (Doutchi)	Male	37	rectal	24months	13	21	Placebo
sample_6644	site_131	child_2400	Dosso	Tibiri (Doutchi)	Male	58	rectal	24months	13	22	Placebo
sample_5858	site_131	child_1797	Dosso	Tibiri (Doutchi)	Female	59	rectal	24months	13	23	Placebo
sample_8144	site_131	child_5022	Dosso	Tibiri (Doutchi)	Male	59	rectal	24months	13	24	Placebo
sample_3585	site_131	child_4386	Dosso	Tibiri (Doutchi)	Male	59	rectal	24months	13	25	Placebo
sample_3128	site_131	child_8221	Dosso	Tibiri (Doutchi)	Female	10	rectal	24months	13	26	Placebo
sample_5981	site_131	child_7841	Dosso	Tibiri (Doutchi)	Female	7	rectal	24months	13	27	Placebo
sample_4914	site_131	child_3968	Dosso	Tibiri (Doutchi)	Female	59	rectal	24months	13	28	Placebo
sample_8394	site_011	child_2614	Dosso	Dioundiou	Female	16	rectal	24months	14	1	Infant
sample_5215	site_011	child_0293	Dosso	Dioundiou	Male	36	rectal	24months	14	2	Infant
sample_1501	site_011	child_7804	Dosso	Dioundiou	Female	34	rectal	24months	14	3	Infant
sample_4018	site_011	child_7618	Dosso	Dioundiou	Female	45	rectal	24months	14	4	Infant
sample_7432	site_011	child_4763	Dosso	Dioundiou	Female	24	rectal	24months	14	5	Infant
sample_6081	site_011	child_6830	Dosso	Dioundiou	Male	5	rectal	24months	14	6	Infant
sample_3412	site_011	child_4485	Dosso	Dioundiou	Female	18	rectal	24months	14	7	Infant
sample_4918	site_011	child_7002	Dosso	Dioundiou	Female	14	rectal	24months	14	8	Infant
sample_4420	site_011	child_6217	Dosso	Dioundiou	Male	32	rectal	24months	14	9	Infant
sample_7363	site_011	child_2290	Dosso	Dioundiou	Female	15	rectal	24months	14	10	Infant
sample_5542	site_011	child_6690	Dosso	Dioundiou	Female	48	rectal	24months	14	11	Infant
sample_7557	site_011	child_5122	Dosso	Dioundiou	Female	16	rectal	24months	14	12	Infant
sample_3115	site_011	child_0989	Dosso	Dioundiou	Female	58	rectal	24months	14	13	Infant
sample_3983	site_011	child_5915	Dosso	Dioundiou	Male	54	rectal	24months	14	14	Infant
sample_3778	site_011	child_8516	Dosso	Dioundiou	Male	44	rectal	24months	14	15	Infant
sample_7935	site_011	child_3116	Dosso	Dioundiou	Male	6	rectal	24months	14	16	Infant
sample_2195	site_011	child_5749	Dosso	Dioundiou	Female	40	rectal	24months	14	17	Infant
sample_0847	site_011	child_8287	Dosso	Dioundiou	Female	59	rectal	24months	14	18	Infant
sample_5945	site_011	child_6235	Dosso	Dioundiou	Male	20	rectal	24months	14	19	Infant
sample_7610	site_011	child_1361	Dosso	Dioundiou	Male	9	rectal	24months	14	20	Infant
sample_6663	site_011	child_6403	Dosso	Dioundiou	Male	30	rectal	24months	14	21	Infant
sample_1576	site_011	child_4415	Dosso	Dioundiou	Male	27	rectal	24months	14	22	Infant
sample_4337	site_011	child_6367	Dosso	Dioundiou	Female	34	rectal	24months	14	23	Infant
sample_4988	site_011	child_3112	Dosso	Dioundiou	Female	59	rectal	24months	14	24	Infant
sample_6972	site_011	child_5318	Dosso	Dioundiou	Male	10	rectal	24months	14	25	Infant
sample_2062	site_011	child_2865	Dosso	Dioundiou	Male	40	rectal	24months	14	26	Infant
sample_1554	site_011	child_7385	Dosso	Dioundiou	Female	10	rectal	24months	14	27	Infant
sample_7358	site_011	child_3086	Dosso	Dioundiou	Female	5	rectal	24months	14	28	Infant
sample_2331	site_032	child_6441	Dosso	Dogondoutchi	Male	25	rectal	24months	15	1	Placebo
sample_5940	site_032	child_7520	Dosso	Dogondoutchi	Female	20	rectal	24months	15	2	Placebo
sample_1821	site_032	child_2322	Dosso	Dogondoutchi	Male	40	rectal	24months	15	3	Placebo
sample_0199	site_032	child_3251	Dosso	Dogondoutchi	Male	13	rectal	24months	15	4	Placebo
sample_5336	site_032	child_1650	Dosso	Dogondoutchi	Female	11	rectal	24months	15	5	Placebo
sample_3810	site_032	child_2637	Dosso	Dogondoutchi	Male	49	rectal	24months	15	6	Placebo
sample_6722	site_032	child_2489	Dosso	Dogondoutchi	Male	11	rectal	24months	15	7	Placebo
sample_7101	site_032	child_7854	Dosso	Dogondoutchi	Male	33	rectal	24months	15	8	Placebo
sample_5901	site_032	child_3389	Dosso	Dogondoutchi	Female	59	rectal	24months	15	9	Placebo
sample_8557	site_032	child_3349	Dosso	Dogondoutchi	Female	58	rectal	24months	15	10	Placebo
sample_5080	site_032	child_7641	Dosso	Dogondoutchi	Male	32	rectal	24months	15	11	Placebo
sample_1244	site_032	child_4206	Dosso	Dogondoutchi	Female	15	rectal	24months	15	12	Placebo
sample_7951	site_032	child_3125	Dosso	Dogondoutchi	Male	46	rectal	24months	15	13	Placebo
sample_6247	site_032	child_2316	Dosso	Dogondoutchi	Male	15	rectal	24months	15	14	Placebo
sample_3150	site_032	child_8311	Dosso	Dogondoutchi	Female	37	rectal	24months	15	15	Placebo
sample_8707	site_032	child_7736	Dosso	Dogondoutchi	Male	48	rectal	24months	15	16	Placebo
sample_3308	site_032	child_2652	Dosso	Dogondoutchi	Female	12	rectal	24months	15	17	Placebo
sample_4412	site_032	child_7573	Dosso	Dogondoutchi	Male	59	rectal	24months	15	18	Placebo
sample_2490	site_032	child_8571	Dosso	Dogondoutchi	Male	36	rectal	24months	15	19	Placebo
sample_2569	site_032	child_4787	Dosso	Dogondoutchi	Male	27	rectal	24months	15	20	Placebo
sample_0975	site_032	child_5693	Dosso	Dogondoutchi	Female	43	rectal	24months	15	21	Placebo
sample_7361	site_032	child_6598	Dosso	Dogondoutchi	Male	36	rectal	24months	15	22	Placebo
sample_6438	site_032	child_1487	Dosso	Dogondoutchi	Male	59	rectal	24months	15	23	Placebo
sample_8399	site_032	child_8719	Dosso	Dogondoutchi	Male	59	rectal	24months	15	24	Placebo
sample_4175	site_032	child_7279	Dosso	Dogondoutchi	Female	41	rectal	24months	15	25	Placebo
sample_7658	site_032	child_2176	Dosso	Dogondoutchi	Male	35	rectal	24months	15	26	Placebo
sample_1840	site_032	child_7237	Dosso	Dogondoutchi	Female	48	rectal	24months	15	27	Placebo
sample_0251	site_032	child_4801	Dosso	Dogondoutchi	Female	48	rectal	24months	15	28	Placebo
sample_5531	site_032	child_4573	Dosso	Dogondoutchi	Male	29	rectal	24months	15	29	Placebo
sample_6215	site_018	child_7342	Dosso	Dogondoutchi	Male	20	rectal	24months	16	1	Infant
sample_2935	site_018	child_1331	Dosso	Dogondoutchi	Male	8	rectal	24months	16	2	Infant
sample_8639	site_018	child_8184	Dosso	Dogondoutchi	Male	35	rectal	24months	16	3	Infant
sample_5460	site_018	child_6649	Dosso	Dogondoutchi	Male	40	rectal	24months	16	4	Infant
sample_7579	site_018	child_1351	Dosso	Dogondoutchi	Male	40	rectal	24months	16	5	Infant
sample_6920	site_018	child_6027	Dosso	Dogondoutchi	Male	20	rectal	24months	16	6	Infant
sample_0834	site_018	child_7574	Dosso	Dogondoutchi	Male	57	rectal	24months	16	7	Infant
sample_0599	site_018	child_3043	Dosso	Dogondoutchi	Female	18	rectal	24months	16	8	Infant
sample_5960	site_018	child_3304	Dosso	Dogondoutchi	Male	21	rectal	24months	16	9	Infant
sample_8222	site_018	child_6371	Dosso	Dogondoutchi	Male	37	rectal	24months	16	10	Infant
sample_1644	site_018	child_7198	Dosso	Dogondoutchi	Male	22	rectal	24months	16	11	Infant
sample_0632	site_018	child_2285	Dosso	Dogondoutchi	Female	48	rectal	24months	16	12	Infant
sample_4278	site_018	child_4224	Dosso	Dogondoutchi	Male	30	rectal	24months	16	13	Infant
sample_5118	site_018	child_0261	Dosso	Dogondoutchi	Female	17	rectal	24months	16	14	Infant
sample_4477	site_018	child_2931	Dosso	Dogondoutchi	Female	49	rectal	24months	16	15	Infant
sample_6385	site_018	child_7167	Dosso	Dogondoutchi	Male	37	rectal	24months	16	16	Infant
sample_4314	site_018	child_6885	Dosso	Dogondoutchi	Male	44	rectal	24months	16	17	Infant
sample_6741	site_018	child_3045	Dosso	Dogondoutchi	Female	24	rectal	24months	16	18	Infant
sample_6057	site_018	child_5294	Dosso	Dogondoutchi	Male	33	rectal	24months	16	19	Infant
sample_7050	site_018	child_1365	Dosso	Dogondoutchi	Female	37	rectal	24months	16	20	Infant
sample_7226	site_018	child_3359	Dosso	Dogondoutchi	Female	56	rectal	24months	16	21	Infant
sample_2019	site_018	child_2759	Dosso	Dogondoutchi	Male	5	rectal	24months	16	22	Infant
sample_5897	site_018	child_3127	Dosso	Dogondoutchi	Female	40	rectal	24months	16	23	Infant
sample_0715	site_018	child_8153	Dosso	Dogondoutchi	Male	32	rectal	24months	16	24	Infant
sample_3975	site_018	child_1621	Dosso	Dogondoutchi	Female	41	rectal	24months	16	25	Infant
sample_2863	site_018	child_7224	Dosso	Dogondoutchi	Female	25	rectal	24months	16	26	Infant
sample_6226	site_018	child_0262	Dosso	Dogondoutchi	Female	6	rectal	24months	16	27	Infant
sample_7229	site_018	child_2540	Dosso	Dogondoutchi	Female	45	rectal	24months	16	28	Infant
sample_1920	site_018	child_6771	Dosso	Dogondoutchi	Male	29	rectal	24months	16	29	Infant
sample_4877	site_018	child_8371	Dosso	Dogondoutchi	Female	4	rectal	24months	16	30	Infant
sample_5971	site_003	child_6025	Dosso	Dioundiou	Female	8	rectal	24months	17	1	Placebo
sample_0819	site_003	child_2464	Dosso	Dioundiou	Female	48	rectal	24months	17	2	Placebo
sample_0770	site_003	child_4624	Dosso	Dioundiou	Male	7	rectal	24months	17	3	Placebo
sample_8766	site_003	child_0681	Dosso	Dioundiou	Male	24	rectal	24months	17	4	Placebo
sample_1015	site_003	child_1754	Dosso	Dioundiou	Female	29	rectal	24months	17	5	Placebo
sample_6415	site_003	child_6175	Dosso	Dioundiou	Female	14	rectal	24months	17	6	Placebo
sample_3896	site_003	child_1225	Dosso	Dioundiou	Female	31	rectal	24months	17	7	Placebo
sample_1118	site_003	child_4666	Dosso	Dioundiou	Female	48	rectal	24months	17	8	Placebo
sample_5584	site_003	child_1565	Dosso	Dioundiou	Female	36	rectal	24months	17	9	Placebo
sample_4958	site_003	child_6622	Dosso	Dioundiou	Male	10	rectal	24months	17	10	Placebo
sample_3712	site_003	child_7806	Dosso	Dioundiou	Male	9	rectal	24months	17	11	Placebo
sample_2067	site_003	child_5698	Dosso	Dioundiou	Male	48	rectal	24months	17	12	Placebo
sample_4739	site_003	child_8111	Dosso	Dioundiou	Female	36	rectal	24months	17	13	Placebo
sample_8522	site_003	child_2374	Dosso	Dioundiou	Female	27	rectal	24months	17	14	Placebo
sample_1055	site_003	child_0766	Dosso	Dioundiou	Female	24	rectal	24months	17	15	Placebo
sample_6350	site_003	child_6181	Dosso	Dioundiou	Female	48	rectal	24months	17	16	Placebo
sample_1418	site_003	child_8424	Dosso	Dioundiou	Male	48	rectal	24months	17	17	Placebo
sample_7086	site_003	child_2507	Dosso	Dioundiou	Male	12	rectal	24months	17	18	Placebo
sample_7569	site_003	child_8455	Dosso	Dioundiou	Female	15	rectal	24months	17	19	Placebo
sample_5203	site_003	child_7630	Dosso	Dioundiou	Male	24	rectal	24months	17	20	Placebo
sample_5647	site_003	child_2292	Dosso	Dioundiou	Male	36	rectal	24months	17	21	Placebo
sample_8189	site_003	child_8334	Dosso	Dioundiou	Female	24	rectal	24months	17	22	Placebo
sample_8643	site_003	child_4849	Dosso	Dioundiou	Female	12	rectal	24months	17	23	Placebo
sample_6033	site_003	child_2352	Dosso	Dioundiou	Male	36	rectal	24months	17	24	Placebo
sample_5047	site_003	child_3214	Dosso	Dioundiou	Female	40	rectal	24months	17	25	Placebo
sample_6073	site_003	child_4409	Dosso	Dioundiou	Male	24	rectal	24months	17	26	Placebo
sample_1234	site_003	child_5097	Dosso	Dioundiou	Male	42	rectal	24months	17	27	Placebo
sample_0670	site_003	child_2636	Dosso	Dioundiou	Male	12	rectal	24months	17	28	Placebo
sample_4559	site_003	child_6253	Dosso	Dioundiou	Male	24	rectal	24months	17	29	Placebo
sample_4984	site_001	child_3181	Dosso	Dioundiou	Male	36	rectal	24months	18	1	Placebo
sample_6040	site_001	child_2875	Dosso	Dioundiou	Female	24	rectal	24months	18	2	Placebo
sample_1025	site_001	child_6933	Dosso	Dioundiou	Female	32	rectal	24months	18	3	Placebo
sample_1165	site_001	child_3076	Dosso	Dioundiou	Male	24	rectal	24months	18	4	Placebo
sample_6966	site_001	child_0343	Dosso	Dioundiou	Female	7	rectal	24months	18	5	Placebo
sample_5620	site_001	child_7052	Dosso	Dioundiou	Male	48	rectal	24months	18	6	Placebo
sample_8068	site_001	child_7132	Dosso	Dioundiou	Female	48	rectal	24months	18	7	Placebo
sample_0992	site_001	child_2128	Dosso	Dioundiou	Female	32	rectal	24months	18	8	Placebo
sample_8566	site_001	child_8081	Dosso	Dioundiou	Female	18	rectal	24months	18	9	Placebo
sample_5110	site_001	child_6655	Dosso	Dioundiou	Male	48	rectal	24months	18	10	Placebo
sample_6070	site_001	child_4438	Dosso	Dioundiou	Male	40	rectal	24months	18	11	Placebo
sample_5284	site_001	child_2751	Dosso	Dioundiou	Male	24	rectal	24months	18	12	Placebo
sample_2719	site_001	child_3193	Dosso	Dioundiou	Male	24	rectal	24months	18	13	Placebo
sample_6765	site_001	child_8712	Dosso	Dioundiou	Female	18	rectal	24months	18	14	Placebo
sample_0272	site_001	child_4233	Dosso	Dioundiou	Male	30	rectal	24months	18	15	Placebo
sample_3001	site_001	child_0542	Dosso	Dioundiou	Female	21	rectal	24months	18	16	Placebo
sample_3078	site_001	child_3111	Dosso	Dioundiou	Male	18	rectal	24months	18	17	Placebo
sample_0119	site_001	child_1601	Dosso	Dioundiou	Female	13	rectal	24months	18	18	Placebo
sample_8204	site_001	child_6484	Dosso	Dioundiou	Male	36	rectal	24months	18	19	Placebo
sample_8298	site_001	child_0226	Dosso	Dioundiou	Male	36	rectal	24months	18	20	Placebo
sample_4746	site_001	child_6102	Dosso	Dioundiou	Male	3	rectal	24months	18	21	Placebo
sample_8026	site_001	child_0512	Dosso	Dioundiou	Female	58	rectal	24months	18	22	Placebo
sample_5474	site_001	child_7085	Dosso	Dioundiou	Male	7	rectal	24months	18	23	Placebo
sample_8676	site_001	child_5839	Dosso	Dioundiou	Female	10	rectal	24months	18	24	Placebo
sample_7036	site_001	child_4627	Dosso	Dioundiou	Male	25	rectal	24months	18	25	Placebo
sample_4591	site_001	child_2296	Dosso	Dioundiou	Female	7	rectal	24months	18	26	Placebo
sample_6509	site_001	child_4959	Dosso	Dioundiou	Male	40	rectal	24months	18	27	Placebo
sample_5205	site_001	child_8468	Dosso	Dioundiou	Male	24	rectal	24months	18	28	Placebo
sample_6319	site_001	child_2944	Dosso	Dioundiou	Male	8	rectal	24months	18	29	Placebo
sample_8280	site_001	child_0721	Dosso	Dioundiou	Male	24	rectal	24months	18	30	Placebo
sample_7264	site_024	child_7539	Dosso	Dogondoutchi	Male	24	rectal	24months	19	1	Placebo
sample_3492	site_024	child_1369	Dosso	Dogondoutchi	Female	13	rectal	24months	19	2	Placebo
sample_6985	site_024	child_1032	Dosso	Dogondoutchi	Male	59	rectal	24months	19	3	Placebo
sample_0957	site_024	child_1755	Dosso	Dogondoutchi	Male	13	rectal	24months	19	4	Placebo
sample_2345	site_024	child_6281	Dosso	Dogondoutchi	Female	29	rectal	24months	19	5	Placebo
sample_3685	site_024	child_4742	Dosso	Dogondoutchi	Male	59	rectal	24months	19	6	Placebo
sample_0867	site_024	child_4262	Dosso	Dogondoutchi	Male	44	rectal	24months	19	7	Placebo
sample_2647	site_024	child_0094	Dosso	Dogondoutchi	Female	9	rectal	24months	19	8	Placebo
sample_4681	site_024	child_3484	Dosso	Dogondoutchi	Male	13	rectal	24months	19	9	Placebo
sample_6560	site_024	child_2714	Dosso	Dogondoutchi	Female	39	rectal	24months	19	10	Placebo
sample_8606	site_024	child_7668	Dosso	Dogondoutchi	Female	20	rectal	24months	19	11	Placebo
sample_6148	site_024	child_2738	Dosso	Dogondoutchi	Male	37	rectal	24months	19	12	Placebo
sample_5490	site_024	child_3246	Dosso	Dogondoutchi	Male	42	rectal	24months	19	13	Placebo
sample_0080	site_024	child_2213	Dosso	Dogondoutchi	Female	39	rectal	24months	19	14	Placebo
sample_7834	site_024	child_7195	Dosso	Dogondoutchi	Male	23	rectal	24months	19	15	Placebo
sample_4820	site_024	child_0828	Dosso	Dogondoutchi	Male	49	rectal	24months	19	16	Placebo
sample_2463	site_024	child_0349	Dosso	Dogondoutchi	Male	59	rectal	24months	19	17	Placebo
sample_6511	site_024	child_5622	Dosso	Dogondoutchi	Male	15	rectal	24months	19	18	Placebo
sample_1721	site_024	child_5441	Dosso	Dogondoutchi	Female	30	rectal	24months	19	19	Placebo
sample_0337	site_024	child_2203	Dosso	Dogondoutchi	Female	20	rectal	24months	19	20	Placebo
sample_5846	site_024	child_4038	Dosso	Dogondoutchi	Female	42	rectal	24months	19	21	Placebo
sample_3806	site_024	child_8065	Dosso	Dogondoutchi	Male	49	rectal	24months	19	22	Placebo
sample_5963	site_024	child_7861	Dosso	Dogondoutchi	Male	59	rectal	24months	19	23	Placebo
sample_8147	site_024	child_4732	Dosso	Dogondoutchi	Male	39	rectal	24months	19	24	Placebo
sample_0714	site_024	child_1362	Dosso	Dogondoutchi	Female	24	rectal	24months	19	25	Placebo
sample_7860	site_024	child_3630	Dosso	Dogondoutchi	Female	29	rectal	24months	19	26	Placebo
sample_3571	site_024	child_1669	Dosso	Dogondoutchi	Female	28	rectal	24months	19	27	Placebo
sample_5327	site_024	child_5768	Dosso	Dogondoutchi	Female	58	rectal	24months	19	28	Placebo
sample_2097	site_024	child_0236	Dosso	Dogondoutchi	Male	58	rectal	24months	19	29	Placebo
sample_0880	site_101	child_1734	Dosso	Dosso	Female	48	rectal	24months	20	1	Placebo
sample_8237	site_101	child_1220	Dosso	Dosso	Male	18	rectal	24months	20	2	Placebo
sample_2843	site_101	child_6448	Dosso	Dosso	Female	38	rectal	24months	20	3	Placebo
sample_2211	site_101	child_6372	Dosso	Dosso	Female	55	rectal	24months	20	4	Placebo
sample_8053	site_101	child_1028	Dosso	Dosso	Male	48	rectal	24months	20	5	Placebo
sample_4542	site_101	child_6245	Dosso	Dosso	Female	36	rectal	24months	20	6	Placebo
sample_8372	site_101	child_3313	Dosso	Dosso	Male	27	rectal	24months	20	7	Placebo
sample_5063	site_101	child_6701	Dosso	Dosso	Male	30	rectal	24months	20	8	Placebo
sample_0728	site_101	child_0856	Dosso	Dosso	Female	36	rectal	24months	20	9	Placebo
sample_2628	site_101	child_8644	Dosso	Dosso	Male	58	rectal	24months	20	10	Placebo
sample_1215	site_101	child_2508	Dosso	Dosso	Male	32	rectal	24months	20	11	Placebo
sample_3399	site_101	child_3020	Dosso	Dosso	Female	58	rectal	24months	20	12	Placebo
sample_4104	site_101	child_8012	Dosso	Dosso	Female	16	rectal	24months	20	13	Placebo
sample_3538	site_101	child_2664	Dosso	Dosso	Male	28	rectal	24months	20	14	Placebo
sample_0930	site_101	child_7942	Dosso	Dosso	Female	34	rectal	24months	20	15	Placebo
sample_3149	site_101	child_3442	Dosso	Dosso	Female	48	rectal	24months	20	16	Placebo
sample_6892	site_101	child_5598	Dosso	Dosso	Female	12	rectal	24months	20	17	Placebo
sample_8690	site_101	child_7286	Dosso	Dosso	Female	48	rectal	24months	20	18	Placebo
sample_2198	site_101	child_4432	Dosso	Dosso	Female	50	rectal	24months	20	19	Placebo
sample_6412	site_101	child_0497	Dosso	Dosso	Female	49	rectal	24months	20	20	Placebo
sample_5391	site_101	child_6947	Dosso	Dosso	Male	17	rectal	24months	20	21	Placebo
sample_2009	site_101	child_0359	Dosso	Dosso	Male	50	rectal	24months	20	22	Placebo
sample_7580	site_101	child_2958	Dosso	Dosso	Male	39	rectal	24months	20	23	Placebo
sample_1701	site_101	child_4198	Dosso	Dosso	Male	45	rectal	24months	20	24	Placebo
sample_4193	site_101	child_1573	Dosso	Dosso	Female	6	rectal	24months	20	25	Placebo
sample_2451	site_101	child_5618	Dosso	Dosso	Male	36	rectal	24months	20	26	Placebo
sample_2909	site_101	child_8263	Dosso	Dosso	Male	24	rectal	24months	20	27	Placebo
sample_2179	site_101	child_7482	Dosso	Dosso	Female	53	rectal	24months	20	28	Placebo
sample_5759	site_101	child_0895	Dosso	Dosso	Male	48	rectal	24months	20	29	Placebo
sample_7749	site_101	child_0731	Dosso	Dosso	Male	24	rectal	24months	20	30	Placebo
sample_3013	site_067	child_8089	Dosso	Dosso	Female	24	rectal	24months	21	1	Child
sample_5206	site_067	child_3834	Dosso	Dosso	Female	8	rectal	24months	21	2	Child
sample_4677	site_067	child_7379	Dosso	Dosso	Male	36	rectal	24months	21	3	Child
sample_2736	site_067	child_5570	Dosso	Dosso	Female	24	rectal	24months	21	4	Child
sample_7702	site_067	child_4943	Dosso	Dosso	Male	31	rectal	24months	21	5	Child
sample_3474	site_067	child_8104	Dosso	Dosso	Female	37	rectal	24months	21	6	Child
sample_6805	site_067	child_0154	Dosso	Dosso	Female	24	rectal	24months	21	7	Child
sample_5468	site_067	child_3547	Dosso	Dosso	Female	12	rectal	24months	21	8	Child
sample_3387	site_067	child_8739	Dosso	Dosso	Female	14	rectal	24months	21	9	Child
sample_5588	site_067	child_7949	Dosso	Dosso	Female	59	rectal	24months	21	10	Child
sample_4552	site_067	child_2905	Dosso	Dosso	Male	48	rectal	24months	21	11	Child
sample_8490	site_067	child_0609	Dosso	Dosso	Female	59	rectal	24months	21	12	Child
sample_2680	site_067	child_6706	Dosso	Dosso	Male	12	rectal	24months	21	13	Child
sample_4879	site_067	child_2129	Dosso	Dosso	Female	59	rectal	24months	21	14	Child
sample_3122	site_067	child_1092	Dosso	Dosso	Male	59	rectal	24months	21	15	Child
sample_6675	site_067	child_7193	Dosso	Dosso	Female	48	rectal	24months	21	16	Child
sample_8597	site_067	child_2952	Dosso	Dosso	Female	8	rectal	24months	21	17	Child
sample_0507	site_067	child_7157	Dosso	Dosso	Female	36	rectal	24months	21	18	Child
sample_1978	site_067	child_1733	Dosso	Dosso	Male	30	rectal	24months	21	19	Child
sample_0142	site_067	child_3081	Dosso	Dosso	Female	24	rectal	24months	21	20	Child
sample_3665	site_067	child_4753	Dosso	Dosso	Male	59	rectal	24months	21	21	Child
sample_6922	site_067	child_4157	Dosso	Dosso	Male	48	rectal	24months	21	22	Child
sample_6893	site_067	child_5708	Dosso	Dosso	Male	24	rectal	24months	21	23	Child
sample_2122	site_067	child_6326	Dosso	Dosso	Male	48	rectal	24months	21	24	Child
sample_2830	site_067	child_6095	Dosso	Dosso	Male	38	rectal	24months	21	25	Child
sample_7405	site_067	child_3597	Dosso	Dosso	Female	48	rectal	24months	21	26	Child
sample_2602	site_067	child_5176	Dosso	Dosso	Female	59	rectal	24months	21	27	Child
sample_3716	site_067	child_4835	Dosso	Dosso	Female	36	rectal	24months	21	28	Child
sample_6208	site_067	child_0047	Dosso	Dosso	Female	36	rectal	24months	21	29	Child
sample_6750	site_067	child_1649	Dosso	Dosso	Male	48	rectal	24months	21	30	Child
sample_0600	site_066	child_4553	Dosso	Dosso	Male	36	rectal	24months	22	1	Infant
sample_2755	site_066	child_3163	Dosso	Dosso	Female	24	rectal	24months	22	2	Infant
sample_4158	site_066	child_3591	Dosso	Dosso	Female	12	rectal	24months	22	3	Infant
sample_2085	site_066	child_2364	Dosso	Dosso	Male	24	rectal	24months	22	4	Infant
sample_8106	site_066	child_0875	Dosso	Dosso	Male	36	rectal	24months	22	5	Infant
sample_0766	site_066	child_3991	Dosso	Dosso	Female	36	rectal	24months	22	6	Infant
sample_7641	site_066	child_4596	Dosso	Dosso	Male	8	rectal	24months	22	7	Infant
sample_8521	site_066	child_0438	Dosso	Dosso	Female	36	rectal	24months	22	8	Infant
sample_0869	site_066	child_0506	Dosso	Dosso	Male	36	rectal	24months	22	9	Infant
sample_2804	site_066	child_2568	Dosso	Dosso	Female	27	rectal	24months	22	10	Infant
sample_7910	site_066	child_7331	Dosso	Dosso	Female	24	rectal	24months	22	11	Infant
sample_4837	site_066	child_2841	Dosso	Dosso	Male	26	rectal	24months	22	12	Infant
sample_6984	site_066	child_6770	Dosso	Dosso	Male	48	rectal	24months	22	13	Infant
sample_4421	site_066	child_7745	Dosso	Dosso	Male	36	rectal	24months	22	14	Infant
sample_7510	site_066	child_1145	Dosso	Dosso	Female	37	rectal	24months	22	15	Infant
sample_1001	site_066	child_0583	Dosso	Dosso	Female	40	rectal	24months	22	16	Infant
sample_7694	site_066	child_4305	Dosso	Dosso	Male	24	rectal	24months	22	17	Infant
sample_0756	site_066	child_1847	Dosso	Dosso	Male	12	rectal	24months	22	18	Infant
sample_6637	site_066	child_6695	Dosso	Dosso	Male	50	rectal	24months	22	19	Infant
sample_0649	site_066	child_1514	Dosso	Dosso	Male	35	rectal	24months	22	20	Infant
sample_7672	site_066	child_4254	Dosso	Dosso	Male	48	rectal	24months	22	21	Infant
sample_7060	site_066	child_0904	Dosso	Dosso	Male	48	rectal	24months	22	22	Infant
sample_1577	site_066	child_4733	Dosso	Dosso	Female	36	rectal	24months	22	23	Infant
sample_0054	site_066	child_6840	Dosso	Dosso	Male	24	rectal	24months	22	24	Infant
sample_5121	site_066	child_3921	Dosso	Dosso	Female	24	rectal	24months	22	25	Infant
sample_8445	site_066	child_0449	Dosso	Dosso	Male	12	rectal	24months	22	26	Infant
sample_5462	site_066	child_1662	Dosso	Dosso	Male	36	rectal	24months	22	27	Infant
sample_5390	site_066	child_3265	Dosso	Dosso	Female	24	rectal	24months	22	28	Infant
sample_2095	site_066	child_0230	Dosso	Dosso	Female	55	rectal	24months	22	29	Infant
sample_3800	site_066	child_0081	Dosso	Dosso	Female	50	rectal	24months	22	30	Infant
sample_2191	site_104	child_1776	Dosso	Dosso	Male	48	rectal	24months	23	1	Child
sample_4484	site_104	child_2042	Dosso	Dosso	Female	22	rectal	24months	23	2	Child
sample_1384	site_104	child_6034	Dosso	Dosso	Female	58	rectal	24months	23	3	Child
sample_1525	site_104	child_3242	Dosso	Dosso	Female	19	rectal	24months	23	4	Child
sample_4379	site_104	child_1282	Dosso	Dosso	Female	31	rectal	24months	23	5	Child
sample_7238	site_104	child_6186	Dosso	Dosso	Female	45	rectal	24months	23	6	Child
sample_5494	site_104	child_8337	Dosso	Dosso	Male	59	rectal	24months	23	7	Child
sample_5262	site_104	child_5981	Dosso	Dosso	Female	27	rectal	24months	23	8	Child
sample_8624	site_104	child_7814	Dosso	Dosso	Female	20	rectal	24months	23	9	Child
sample_4503	site_104	child_6470	Dosso	Dosso	Male	12	rectal	24months	23	10	Child
sample_2118	site_104	child_6012	Dosso	Dosso	Male	48	rectal	24months	23	11	Child
sample_2588	site_104	child_1263	Dosso	Dosso	Female	36	rectal	24months	23	12	Child
sample_1623	site_104	child_2123	Dosso	Dosso	Female	12	rectal	24months	23	13	Child
sample_5764	site_104	child_5689	Dosso	Dosso	Female	36	rectal	24months	23	14	Child
sample_0208	site_104	child_0509	Dosso	Dosso	Male	24	rectal	24months	23	15	Child
sample_7654	site_104	child_1940	Dosso	Dosso	Male	56	rectal	24months	23	16	Child
sample_3223	site_104	child_2472	Dosso	Dosso	Female	20	rectal	24months	23	17	Child
sample_2210	site_104	child_5948	Dosso	Dosso	Female	36	rectal	24months	23	18	Child
sample_5671	site_104	child_8356	Dosso	Dosso	Female	12	rectal	24months	23	19	Child
sample_0986	site_104	child_2051	Dosso	Dosso	Female	36	rectal	24months	23	20	Child
sample_8753	site_104	child_4524	Dosso	Dosso	Male	10	rectal	24months	23	21	Child
sample_4090	site_104	child_8682	Dosso	Dosso	Female	24	rectal	24months	23	22	Child
sample_7652	site_104	child_4295	Dosso	Dosso	Female	48	rectal	24months	23	23	Child
sample_5171	site_104	child_1436	Dosso	Dosso	Female	48	rectal	24months	23	24	Child
sample_8012	site_104	child_5359	Dosso	Dosso	Female	36	rectal	24months	23	25	Child
sample_2233	site_104	child_3687	Dosso	Dosso	Male	48	rectal	24months	23	26	Child
sample_6169	site_104	child_1553	Dosso	Dosso	Female	19	rectal	24months	23	27	Child
sample_3058	site_104	child_4027	Dosso	Dosso	Female	11	rectal	24months	23	28	Child
sample_7714	site_104	child_6890	Dosso	Dosso	Male	59	rectal	24months	23	29	Child
sample_1918	site_039	child_0351	Dosso	Dogondoutchi	Female	9	rectal	24months	24	1	Placebo
sample_5097	site_039	child_3837	Dosso	Dogondoutchi	Male	7	rectal	24months	24	2	Placebo
sample_4718	site_039	child_1212	Dosso	Dogondoutchi	Female	33	rectal	24months	24	3	Placebo
sample_0075	site_039	child_7299	Dosso	Dogondoutchi	Female	33	rectal	24months	24	4	Placebo
sample_5566	site_039	child_0879	Dosso	Dogondoutchi	Female	39	rectal	24months	24	5	Placebo
sample_3144	site_039	child_1896	Dosso	Dogondoutchi	Male	10	rectal	24months	24	6	Placebo
sample_0878	site_039	child_6937	Dosso	Dogondoutchi	Male	44	rectal	24months	24	7	Placebo
sample_1449	site_039	child_4708	Dosso	Dogondoutchi	Male	50	rectal	24months	24	8	Placebo
sample_8074	site_039	child_0354	Dosso	Dogondoutchi	Male	45	rectal	24months	24	9	Placebo
sample_8404	site_039	child_7381	Dosso	Dogondoutchi	Male	7	rectal	24months	24	10	Placebo
sample_7732	site_039	child_0096	Dosso	Dogondoutchi	Female	30	rectal	24months	24	11	Placebo
sample_1201	site_039	child_3191	Dosso	Dogondoutchi	Male	5	rectal	24months	24	12	Placebo
sample_2663	site_039	child_5175	Dosso	Dogondoutchi	Male	55	rectal	24months	24	13	Placebo
sample_4334	site_039	child_4728	Dosso	Dogondoutchi	Male	28	rectal	24months	24	14	Placebo
sample_3304	site_039	child_1304	Dosso	Dogondoutchi	Female	19	rectal	24months	24	15	Placebo
sample_1843	site_039	child_0622	Dosso	Dogondoutchi	Female	33	rectal	24months	24	16	Placebo
sample_0388	site_039	child_4238	Dosso	Dogondoutchi	Male	50	rectal	24months	24	17	Placebo
sample_2844	site_039	child_4017	Dosso	Dogondoutchi	Male	24	rectal	24months	24	18	Placebo
sample_0442	site_039	child_1544	Dosso	Dogondoutchi	Male	31	rectal	24months	24	19	Placebo
sample_7854	site_039	child_6565	Dosso	Dogondoutchi	Female	29	rectal	24months	24	20	Placebo
sample_5153	site_039	child_7503	Dosso	Dogondoutchi	Male	32	rectal	24months	24	21	Placebo
sample_5634	site_039	child_0908	Dosso	Dogondoutchi	Female	22	rectal	24months	24	22	Placebo
sample_7167	site_039	child_7343	Dosso	Dogondoutchi	Female	30	rectal	24months	24	23	Placebo
sample_7038	site_039	child_6494	Dosso	Dogondoutchi	Female	45	rectal	24months	24	24	Placebo
sample_4971	site_039	child_5850	Dosso	Dogondoutchi	Female	5	rectal	24months	24	25	Placebo
sample_7836	site_039	child_3984	Dosso	Dogondoutchi	Male	33	rectal	24months	24	26	Placebo
sample_1184	site_039	child_4443	Dosso	Dogondoutchi	Male	9	rectal	24months	24	27	Placebo
sample_0688	site_039	child_8770	Dosso	Dogondoutchi	Female	36	rectal	24months	24	28	Placebo
sample_3879	site_039	child_7121	Dosso	Dogondoutchi	Male	27	rectal	24months	24	29	Placebo
sample_4144	site_039	child_2343	Dosso	Dogondoutchi	Male	42	rectal	24months	24	30	Placebo
sample_6345	site_139	child_5866	Dosso	Tibiri (Doutchi)	Male	18	rectal	24months	25	1	Infant
sample_7990	site_139	child_4876	Dosso	Tibiri (Doutchi)	Female	48	rectal	24months	25	2	Infant
sample_6888	site_139	child_4901	Dosso	Tibiri (Doutchi)	Male	48	rectal	24months	25	3	Infant
sample_2812	site_139	child_7373	Dosso	Tibiri (Doutchi)	Female	50	rectal	24months	25	4	Infant
sample_5889	site_139	child_1455	Dosso	Tibiri (Doutchi)	Male	6	rectal	24months	25	5	Infant
sample_1808	site_139	child_6634	Dosso	Tibiri (Doutchi)	Male	48	rectal	24months	25	6	Infant
sample_4694	site_139	child_3665	Dosso	Tibiri (Doutchi)	Male	12	rectal	24months	25	7	Infant
sample_4206	site_139	child_8598	Dosso	Tibiri (Doutchi)	Female	13	rectal	24months	25	8	Infant
sample_3012	site_139	child_6469	Dosso	Tibiri (Doutchi)	Female	24	rectal	24months	25	9	Infant
sample_2058	site_139	child_7422	Dosso	Tibiri (Doutchi)	Female	36	rectal	24months	25	10	Infant
sample_4373	site_139	child_4948	Dosso	Tibiri (Doutchi)	Female	22	rectal	24months	25	11	Infant
sample_3763	site_139	child_3387	Dosso	Tibiri (Doutchi)	Female	34	rectal	24months	25	12	Infant
sample_8426	site_139	child_1839	Dosso	Tibiri (Doutchi)	Male	24	rectal	24months	25	13	Infant
sample_7929	site_139	child_0299	Dosso	Tibiri (Doutchi)	Female	58	rectal	24months	25	14	Infant
sample_3148	site_139	child_3891	Dosso	Tibiri (Doutchi)	Female	54	rectal	24months	25	15	Infant
sample_4450	site_139	child_2864	Dosso	Tibiri (Doutchi)	Female	24	rectal	24months	25	16	Infant
sample_5161	site_139	child_8508	Dosso	Tibiri (Doutchi)	Male	12	rectal	24months	25	17	Infant
sample_0492	site_139	child_1746	Dosso	Tibiri (Doutchi)	Female	48	rectal	24months	25	18	Infant
sample_1081	site_139	child_2368	Dosso	Tibiri (Doutchi)	Female	48	rectal	24months	25	19	Infant
sample_5614	site_139	child_3838	Dosso	Tibiri (Doutchi)	Female	48	rectal	24months	25	20	Infant
sample_1826	site_139	child_1355	Dosso	Tibiri (Doutchi)	Male	24	rectal	24months	25	21	Infant
sample_0650	site_139	child_2251	Dosso	Tibiri (Doutchi)	Male	48	rectal	24months	25	22	Infant
sample_3574	site_139	child_4097	Dosso	Tibiri (Doutchi)	Female	48	rectal	24months	25	23	Infant
sample_6836	site_139	child_7756	Dosso	Tibiri (Doutchi)	Female	18	rectal	24months	25	24	Infant
sample_2858	site_139	child_0196	Dosso	Tibiri (Doutchi)	Female	37	rectal	24months	25	25	Infant
sample_5681	site_139	child_2405	Dosso	Tibiri (Doutchi)	Male	36	rectal	24months	25	26	Infant
sample_7989	site_139	child_2856	Dosso	Tibiri (Doutchi)	Male	58	rectal	24months	25	27	Infant
sample_5320	site_139	child_7836	Dosso	Tibiri (Doutchi)	Female	24	rectal	24months	25	28	Infant
sample_6684	site_139	child_5273	Dosso	Tibiri (Doutchi)	Male	36	rectal	24months	25	29	Infant
sample_6171	site_139	child_3925	Dosso	Tibiri (Doutchi)	Female	39	rectal	24months	25	30	Infant
sample_5005	site_096	child_0216	Dosso	Dosso	Male	24	rectal	24months	26	1	Child
sample_2356	site_096	child_4555	Dosso	Dosso	Female	36	rectal	24months	26	2	Child
sample_0289	site_096	child_4547	Dosso	Dosso	Female	41	rectal	24months	26	3	Child
sample_2338	site_096	child_5256	Dosso	Dosso	Female	55	rectal	24months	26	4	Child
sample_1172	site_096	child_1083	Dosso	Dosso	Female	30	rectal	24months	26	5	Child
sample_2471	site_096	child_4590	Dosso	Dosso	Male	55	rectal	24months	26	6	Child
sample_7766	site_096	child_0042	Dosso	Dosso	Female	15	rectal	24months	26	7	Child
sample_4807	site_096	child_0723	Dosso	Dosso	Male	48	rectal	24months	26	8	Child
sample_3266	site_096	child_0410	Dosso	Dosso	Female	12	rectal	24months	26	9	Child
sample_5491	site_096	child_6915	Dosso	Dosso	Male	48	rectal	24months	26	10	Child
sample_0538	site_096	child_6924	Dosso	Dosso	Female	42	rectal	24months	26	11	Child
sample_2581	site_096	child_3015	Dosso	Dosso	Male	13	rectal	24months	26	12	Child
sample_5095	site_096	child_5144	Dosso	Dosso	Male	36	rectal	24months	26	13	Child
sample_8354	site_096	child_3486	Dosso	Dosso	Female	57	rectal	24months	26	14	Child
sample_2369	site_096	child_4240	Dosso	Dosso	Male	24	rectal	24months	26	15	Child
sample_6617	site_096	child_4913	Dosso	Dosso	Female	2	rectal	24months	26	16	Child
sample_2690	site_096	child_1898	Dosso	Dosso	Male	49	rectal	24months	26	17	Child
sample_0734	site_096	child_0638	Dosso	Dosso	Female	30	rectal	24months	26	18	Child
sample_0364	site_096	child_0375	Dosso	Dosso	Male	23	rectal	24months	26	19	Child
sample_7544	site_096	child_6070	Dosso	Dosso	Female	57	rectal	24months	26	20	Child
sample_7570	site_096	child_8425	Dosso	Dosso	Male	17	rectal	24months	26	21	Child
sample_0122	site_096	child_6500	Dosso	Dosso	Male	22	rectal	24months	26	22	Child
sample_2519	site_096	child_4096	Dosso	Dosso	Male	20	rectal	24months	26	23	Child
sample_0389	site_096	child_1169	Dosso	Dosso	Male	42	rectal	24months	26	24	Child
sample_6542	site_096	child_0193	Dosso	Dosso	Female	37	rectal	24months	26	25	Child
sample_3051	site_096	child_4490	Dosso	Dosso	Female	20	rectal	24months	26	26	Child
sample_7966	site_096	child_4411	Dosso	Dosso	Female	13	rectal	24months	26	27	Child
sample_7393	site_096	child_1245	Dosso	Dosso	Female	28	rectal	24months	26	28	Child
sample_4915	site_096	child_5459	Dosso	Dosso	Male	31	rectal	24months	26	29	Child
sample_3170	site_053	child_5389	Dosso	Dogondoutchi	Male	7	rectal	24months	27	1	Child
sample_6281	site_053	child_2498	Dosso	Dogondoutchi	Male	44	rectal	24months	27	2	Child
sample_3580	site_053	child_7493	Dosso	Dogondoutchi	Female	40	rectal	24months	27	3	Child
sample_0547	site_053	child_1332	Dosso	Dogondoutchi	Female	21	rectal	24months	27	4	Child
sample_1499	site_053	child_1823	Dosso	Dogondoutchi	Female	36	rectal	24months	27	5	Child
sample_5347	site_053	child_5467	Dosso	Dogondoutchi	Male	51	rectal	24months	27	6	Child
sample_6696	site_053	child_6232	Dosso	Dogondoutchi	Male	59	rectal	24months	27	7	Child
sample_6797	site_053	child_2268	Dosso	Dogondoutchi	Female	15	rectal	24months	27	8	Child
sample_1787	site_053	child_7125	Dosso	Dogondoutchi	Male	59	rectal	24months	27	9	Child
sample_7776	site_053	child_6154	Dosso	Dogondoutchi	Female	59	rectal	24months	27	10	Child
sample_0603	site_053	child_8344	Dosso	Dogondoutchi	Female	48	rectal	24months	27	11	Child
sample_3423	site_053	child_7527	Dosso	Dogondoutchi	Male	47	rectal	24months	27	12	Child
sample_3477	site_053	child_4052	Dosso	Dogondoutchi	Male	24	rectal	24months	27	13	Child
sample_1478	site_053	child_3174	Dosso	Dogondoutchi	Male	54	rectal	24months	27	14	Child
sample_6508	site_053	child_8429	Dosso	Dogondoutchi	Female	36	rectal	24months	27	15	Child
sample_4142	site_053	child_2704	Dosso	Dogondoutchi	Female	36	rectal	24months	27	16	Child
sample_0348	site_053	child_6224	Dosso	Dogondoutchi	Female	48	rectal	24months	27	17	Child
sample_8493	site_053	child_7684	Dosso	Dogondoutchi	Female	24	rectal	24months	27	18	Child
sample_7821	site_053	child_7665	Dosso	Dogondoutchi	Male	38	rectal	24months	27	19	Child
sample_0988	site_053	child_3289	Dosso	Dogondoutchi	Male	14	rectal	24months	27	20	Child
sample_6158	site_053	child_3416	Dosso	Dogondoutchi	Female	33	rectal	24months	27	21	Child
sample_4944	site_053	child_1122	Dosso	Dogondoutchi	Male	46	rectal	24months	27	22	Child
sample_5874	site_053	child_3827	Dosso	Dogondoutchi	Female	49	rectal	24months	27	23	Child
sample_3884	site_053	child_6814	Dosso	Dogondoutchi	Female	56	rectal	24months	27	24	Child
sample_0452	site_053	child_0098	Dosso	Dogondoutchi	Female	59	rectal	24months	27	25	Child
sample_7602	site_053	child_1956	Dosso	Dogondoutchi	Female	52	rectal	24months	27	26	Child
sample_1776	site_053	child_5415	Dosso	Dogondoutchi	Male	15	rectal	24months	27	27	Child
sample_5238	site_053	child_0521	Dosso	Dogondoutchi	Male	24	rectal	24months	27	28	Child
sample_3460	site_053	child_2939	Dosso	Dogondoutchi	Male	24	rectal	24months	27	29	Child
sample_1352	site_053	child_5754	Dosso	Dogondoutchi	Male	40	rectal	24months	27	30	Child
sample_0366	site_135	child_0355	Dosso	Tibiri (Doutchi)	Male	33	rectal	24months	28	1	Child
sample_3405	site_135	child_5776	Dosso	Tibiri (Doutchi)	Female	6	rectal	24months	28	2	Child
sample_2186	site_135	child_5370	Dosso	Tibiri (Doutchi)	Male	52	rectal	24months	28	3	Child
sample_0464	site_135	child_3784	Dosso	Tibiri (Doutchi)	Male	10	rectal	24months	28	4	Child
sample_1089	site_135	child_7977	Dosso	Tibiri (Doutchi)	Female	7	rectal	24months	28	5	Child
sample_7188	site_135	child_0628	Dosso	Tibiri (Doutchi)	Male	23	rectal	24months	28	6	Child
sample_5289	site_135	child_4779	Dosso	Tibiri (Doutchi)	Male	33	rectal	24months	28	7	Child
sample_4762	site_135	child_4844	Dosso	Tibiri (Doutchi)	Female	48	rectal	24months	28	8	Child
sample_3644	site_135	child_8392	Dosso	Tibiri (Doutchi)	Male	29	rectal	24months	28	9	Child
sample_6662	site_135	child_0374	Dosso	Tibiri (Doutchi)	Male	55	rectal	24months	28	10	Child
sample_4661	site_135	child_6659	Dosso	Tibiri (Doutchi)	Male	59	rectal	24months	28	11	Child
sample_6000	site_135	child_1784	Dosso	Tibiri (Doutchi)	Male	24	rectal	24months	28	12	Child
sample_6224	site_135	child_4257	Dosso	Tibiri (Doutchi)	Female	54	rectal	24months	28	13	Child
sample_8481	site_135	child_8360	Dosso	Tibiri (Doutchi)	Male	26	rectal	24months	28	14	Child
sample_4362	site_135	child_3310	Dosso	Tibiri (Doutchi)	Female	56	rectal	24months	28	15	Child
sample_3455	site_135	child_3497	Dosso	Tibiri (Doutchi)	Female	17	rectal	24months	28	16	Child
sample_2208	site_135	child_5314	Dosso	Tibiri (Doutchi)	Male	50	rectal	24months	28	17	Child
sample_3373	site_135	child_8199	Dosso	Tibiri (Doutchi)	Female	44	rectal	24months	28	18	Child
sample_2374	site_135	child_0142	Dosso	Tibiri (Doutchi)	Female	41	rectal	24months	28	19	Child
sample_2047	site_135	child_8305	Dosso	Tibiri (Doutchi)	Male	6	rectal	24months	28	20	Child
sample_5756	site_135	child_3041	Dosso	Tibiri (Doutchi)	Male	52	rectal	24months	28	21	Child
sample_0914	site_135	child_5102	Dosso	Tibiri (Doutchi)	Male	7	rectal	24months	28	22	Child
sample_2523	site_135	child_8376	Dosso	Tibiri (Doutchi)	Male	16	rectal	24months	28	23	Child
sample_7805	site_135	child_1811	Dosso	Tibiri (Doutchi)	Female	40	rectal	24months	28	24	Child
sample_4073	site_135	child_7853	Dosso	Tibiri (Doutchi)	Male	36	rectal	24months	28	25	Child
sample_2874	site_135	child_4807	Dosso	Tibiri (Doutchi)	Female	24	rectal	24months	28	26	Child
sample_4924	site_135	child_1646	Dosso	Tibiri (Doutchi)	Female	36	rectal	24months	28	27	Child
sample_2346	site_135	child_2215	Dosso	Tibiri (Doutchi)	Female	54	rectal	24months	28	28	Child
sample_5698	site_135	child_4679	Dosso	Tibiri (Doutchi)	Female	19	rectal	24months	28	29	Child
sample_7448	site_135	child_4267	Dosso	Tibiri (Doutchi)	Male	44	rectal	24months	28	30	Child
sample_7007	site_081	child_7265	Dosso	Dosso	Male	36	rectal	24months	29	1	Placebo
sample_5341	site_081	child_8236	Dosso	Dosso	Male	48	rectal	24months	29	2	Placebo
sample_4336	site_081	child_3492	Dosso	Dosso	Male	12	rectal	24months	29	3	Placebo
sample_1712	site_081	child_3001	Dosso	Dosso	Male	59	rectal	24months	29	4	Placebo
sample_1615	site_081	child_0549	Dosso	Dosso	Male	9	rectal	24months	29	5	Placebo
sample_6012	site_081	child_7137	Dosso	Dosso	Male	36	rectal	24months	29	6	Placebo
sample_0255	site_081	child_5284	Dosso	Dosso	Female	10	rectal	24months	29	7	Placebo
sample_4829	site_081	child_6316	Dosso	Dosso	Male	36	rectal	24months	29	8	Placebo
sample_1340	site_081	child_7292	Dosso	Dosso	Male	24	rectal	24months	29	9	Placebo
sample_1616	site_081	child_7710	Dosso	Dosso	Female	59	rectal	24months	29	10	Placebo
sample_6115	site_081	child_0607	Dosso	Dosso	Male	59	rectal	24months	29	11	Placebo
sample_1204	site_081	child_1767	Dosso	Dosso	Female	36	rectal	24months	29	12	Placebo
sample_7110	site_081	child_6216	Dosso	Dosso	Male	15	rectal	24months	29	13	Placebo
sample_2745	site_081	child_3101	Dosso	Dosso	Female	59	rectal	24months	29	14	Placebo
sample_7202	site_081	child_0304	Dosso	Dosso	Female	48	rectal	24months	29	15	Placebo
sample_4085	site_081	child_2744	Dosso	Dosso	Female	36	rectal	24months	29	16	Placebo
sample_4642	site_081	child_2221	Dosso	Dosso	Male	18	rectal	24months	29	17	Placebo
sample_7545	site_081	child_7582	Dosso	Dosso	Male	24	rectal	24months	29	18	Placebo
sample_4564	site_081	child_6843	Dosso	Dosso	Female	48	rectal	24months	29	19	Placebo
sample_0832	site_081	child_1996	Dosso	Dosso	Male	24	rectal	24months	29	20	Placebo
sample_0855	site_081	child_5482	Dosso	Dosso	Female	59	rectal	24months	29	21	Placebo
sample_1469	site_081	child_4426	Dosso	Dosso	Male	59	rectal	24months	29	22	Placebo
sample_0918	site_081	child_4351	Dosso	Dosso	Male	48	rectal	24months	29	23	Placebo
sample_4487	site_081	child_2969	Dosso	Dosso	Male	59	rectal	24months	29	24	Placebo
sample_6340	site_081	child_5555	Dosso	Dosso	Male	48	rectal	24months	29	25	Placebo
sample_2791	site_081	child_3011	Dosso	Dosso	Female	36	rectal	24months	29	26	Placebo
sample_5013	site_081	child_6173	Dosso	Dosso	Female	24	rectal	24months	29	27	Placebo
sample_0851	site_081	child_3502	Dosso	Dosso	Female	59	rectal	24months	29	28	Placebo
sample_2540	site_081	child_8158	Dosso	Dosso	Female	59	rectal	24months	29	29	Placebo
sample_6885	site_081	child_3668	Dosso	Dosso	Female	30	rectal	24months	29	30	Placebo
sample_2140	site_103	child_6067	Dosso	Dosso	Male	30	rectal	24months	30	1	Infant
sample_3221	site_103	child_0245	Dosso	Dosso	Female	24	rectal	24months	30	2	Infant
sample_4061	site_103	child_6944	Dosso	Dosso	Female	36	rectal	24months	30	3	Infant
sample_6661	site_103	child_4794	Dosso	Dosso	Female	48	rectal	24months	30	4	Infant
sample_7245	site_103	child_2866	Dosso	Dosso	Male	24	rectal	24months	30	5	Infant
sample_8321	site_103	child_8443	Dosso	Dosso	Female	48	rectal	24months	30	6	Infant
sample_4969	site_103	child_0666	Dosso	Dosso	Female	24	rectal	24months	30	7	Infant
sample_6102	site_103	child_3369	Dosso	Dosso	Female	36	rectal	24months	30	8	Infant
sample_8306	site_103	child_0334	Dosso	Dosso	Female	24	rectal	24months	30	9	Infant
sample_6090	site_103	child_0785	Dosso	Dosso	Female	36	rectal	24months	30	10	Infant
sample_4279	site_103	child_5675	Dosso	Dosso	Female	36	rectal	24months	30	11	Infant
sample_3237	site_103	child_3731	Dosso	Dosso	Male	33	rectal	24months	30	12	Infant
sample_4827	site_103	child_3836	Dosso	Dosso	Female	9	rectal	24months	30	13	Infant
sample_2137	site_103	child_0981	Dosso	Dosso	Male	36	rectal	24months	30	14	Infant
sample_5413	site_103	child_2890	Dosso	Dosso	Female	3	rectal	24months	30	15	Infant
sample_3434	site_103	child_5171	Dosso	Dosso	Male	50	rectal	24months	30	16	Infant
sample_5543	site_019	child_0180	Dosso	Dogondoutchi	Male	53	rectal	24months	31	1	Placebo
sample_8572	site_019	child_7245	Dosso	Dogondoutchi	Female	52	rectal	24months	31	2	Placebo
sample_7181	site_019	child_6031	Dosso	Dogondoutchi	Male	30	rectal	24months	31	3	Placebo
sample_2299	site_019	child_0064	Dosso	Dogondoutchi	Male	36	rectal	24months	31	4	Placebo
sample_4512	site_019	child_0705	Dosso	Dogondoutchi	Male	14	rectal	24months	31	5	Placebo
sample_5623	site_019	child_6584	Dosso	Dogondoutchi	Female	16	rectal	24months	31	6	Placebo
sample_4541	site_019	child_0773	Dosso	Dogondoutchi	Male	42	rectal	24months	31	7	Placebo
sample_0579	site_019	child_8427	Dosso	Dogondoutchi	Male	16	rectal	24months	31	8	Placebo
sample_3258	site_019	child_2153	Dosso	Dogondoutchi	Female	33	rectal	24months	31	9	Placebo
sample_0999	site_019	child_0787	Dosso	Dogondoutchi	Female	40	rectal	24months	31	10	Placebo
sample_6694	site_019	child_5750	Dosso	Dogondoutchi	Female	15	rectal	24months	31	11	Placebo
sample_2175	site_019	child_1497	Dosso	Dogondoutchi	Female	24	rectal	24months	31	12	Placebo
sample_7886	site_019	child_3115	Dosso	Dogondoutchi	Male	32	rectal	24months	31	13	Placebo
sample_1157	site_019	child_0913	Dosso	Dogondoutchi	Male	26	rectal	24months	31	14	Placebo
sample_2462	site_019	child_6018	Dosso	Dogondoutchi	Female	50	rectal	24months	31	15	Placebo
sample_6541	site_019	child_7697	Dosso	Dogondoutchi	Male	14	rectal	24months	31	16	Placebo
sample_7953	site_019	child_0534	Dosso	Dogondoutchi	Male	8	rectal	24months	31	17	Placebo
sample_5241	site_019	child_5204	Dosso	Dogondoutchi	Male	5	rectal	24months	31	18	Placebo
sample_7302	site_019	child_0827	Dosso	Dogondoutchi	Male	11	rectal	24months	31	19	Placebo
sample_5175	site_019	child_5436	Dosso	Dogondoutchi	Male	30	rectal	24months	31	20	Placebo
sample_7576	site_019	child_3998	Dosso	Dogondoutchi	Female	57	rectal	24months	31	21	Placebo
sample_4900	site_019	child_7364	Dosso	Dogondoutchi	Male	23	rectal	24months	31	22	Placebo
sample_5876	site_019	child_0483	Dosso	Dogondoutchi	Female	20	rectal	24months	31	23	Placebo
sample_7914	site_019	child_2024	Dosso	Dogondoutchi	Female	29	rectal	24months	31	24	Placebo
sample_4912	site_019	child_3007	Dosso	Dogondoutchi	Male	35	rectal	24months	31	25	Placebo
sample_3715	site_019	child_4292	Dosso	Dogondoutchi	Female	17	rectal	24months	31	26	Placebo
sample_4022	site_019	child_5150	Dosso	Dogondoutchi	Male	10	rectal	24months	31	27	Placebo
sample_3990	site_019	child_4112	Dosso	Dogondoutchi	Female	36	rectal	24months	31	28	Placebo
sample_0610	site_019	child_8050	Dosso	Dogondoutchi	Male	35	rectal	24months	31	29	Placebo
sample_3192	site_019	child_2552	Dosso	Dogondoutchi	Male	38	rectal	24months	31	30	Placebo
sample_0636	site_040	child_0046	Dosso	Dogondoutchi	Male	50	rectal	24months	32	1	Infant
sample_6725	site_040	child_3565	Dosso	Dogondoutchi	Female	40	rectal	24months	32	2	Infant
sample_6462	site_040	child_1329	Dosso	Dogondoutchi	Male	47	rectal	24months	32	3	Infant
sample_2887	site_040	child_1489	Dosso	Dogondoutchi	Male	40	rectal	24months	32	4	Infant
sample_8695	site_040	child_7707	Dosso	Dogondoutchi	Female	26	rectal	24months	32	5	Infant
sample_1030	site_040	child_0118	Dosso	Dogondoutchi	Female	36	rectal	24months	32	6	Infant
sample_3798	site_040	child_1141	Dosso	Dogondoutchi	Male	59	rectal	24months	32	7	Infant
sample_6917	site_040	child_7350	Dosso	Dogondoutchi	Female	39	rectal	24months	32	8	Infant
sample_1253	site_040	child_1292	Dosso	Dogondoutchi	Female	58	rectal	24months	32	9	Infant
sample_0351	site_040	child_0466	Dosso	Dogondoutchi	Female	28	rectal	24months	32	10	Infant
sample_7617	site_040	child_0371	Dosso	Dogondoutchi	Male	30	rectal	24months	32	11	Infant
sample_5886	site_040	child_8755	Dosso	Dogondoutchi	Female	40	rectal	24months	32	12	Infant
sample_5503	site_040	child_7871	Dosso	Dogondoutchi	Male	28	rectal	24months	32	13	Infant
sample_7710	site_040	child_0570	Dosso	Dogondoutchi	Female	39	rectal	24months	32	14	Infant
sample_5187	site_040	child_1765	Dosso	Dogondoutchi	Female	59	rectal	24months	32	15	Infant
sample_3166	site_040	child_3178	Dosso	Dogondoutchi	Female	40	rectal	24months	32	16	Infant
sample_1690	site_040	child_5918	Dosso	Dogondoutchi	Female	13	rectal	24months	32	17	Infant
sample_8064	site_040	child_7770	Dosso	Dogondoutchi	Male	28	rectal	24months	32	18	Infant
sample_6309	site_040	child_3540	Dosso	Dogondoutchi	Female	6	rectal	24months	32	19	Infant
sample_7203	site_040	child_7312	Dosso	Dogondoutchi	Male	28	rectal	24months	32	20	Infant
sample_8750	site_040	child_6003	Dosso	Dogondoutchi	Male	14	rectal	24months	32	21	Infant
sample_0782	site_040	child_1174	Dosso	Dogondoutchi	Male	40	rectal	24months	32	22	Infant
sample_0178	site_040	child_1233	Dosso	Dogondoutchi	Female	30	rectal	24months	32	23	Infant
sample_4489	site_040	child_6366	Dosso	Dogondoutchi	Female	9	rectal	24months	32	24	Infant
sample_7784	site_040	child_3905	Dosso	Dogondoutchi	Female	40	rectal	24months	32	25	Infant
sample_8309	site_040	child_8381	Dosso	Dogondoutchi	Male	14	rectal	24months	32	26	Infant
sample_3096	site_040	child_1699	Dosso	Dogondoutchi	Female	45	rectal	24months	32	27	Infant
sample_5740	site_040	child_2426	Dosso	Dogondoutchi	Male	24	rectal	24months	32	28	Infant
sample_1110	site_040	child_3360	Dosso	Dogondoutchi	Female	3	rectal	24months	32	29	Infant
sample_0349	site_040	child_7240	Dosso	Dogondoutchi	Female	40	rectal	24months	32	30	Infant
sample_5657	site_144	child_4484	Dosso	Tibiri (Doutchi)	Female	29	rectal	24months	33	1	Child
sample_7556	site_144	child_8079	Dosso	Tibiri (Doutchi)	Female	16	rectal	24months	33	2	Child
sample_4241	site_144	child_2753	Dosso	Tibiri (Doutchi)	Male	27	rectal	24months	33	3	Child
sample_1294	site_144	child_5071	Dosso	Tibiri (Doutchi)	Female	12	rectal	24months	33	4	Child
sample_5405	site_144	child_6019	Dosso	Tibiri (Doutchi)	Male	53	rectal	24months	33	5	Child
sample_6819	site_144	child_5460	Dosso	Tibiri (Doutchi)	Male	6	rectal	24months	33	6	Child
sample_7769	site_144	child_4554	Dosso	Tibiri (Doutchi)	Male	9	rectal	24months	33	7	Child
sample_0198	site_144	child_6128	Dosso	Tibiri (Doutchi)	Female	13	rectal	24months	33	8	Child
sample_4859	site_144	child_1293	Dosso	Tibiri (Doutchi)	Male	59	rectal	24months	33	9	Child
sample_2594	site_144	child_1054	Dosso	Tibiri (Doutchi)	Female	19	rectal	24months	33	10	Child
sample_1207	site_144	child_2460	Dosso	Tibiri (Doutchi)	Female	49	rectal	24months	33	11	Child
sample_8737	site_144	child_8198	Dosso	Tibiri (Doutchi)	Male	38	rectal	24months	33	12	Child
sample_3886	site_144	child_8188	Dosso	Tibiri (Doutchi)	Male	49	rectal	24months	33	13	Child
sample_2502	site_144	child_1992	Dosso	Tibiri (Doutchi)	Male	33	rectal	24months	33	14	Child
sample_2365	site_144	child_8309	Dosso	Tibiri (Doutchi)	Female	47	rectal	24months	33	15	Child
sample_8169	site_144	child_2029	Dosso	Tibiri (Doutchi)	Male	36	rectal	24months	33	16	Child
sample_1598	site_144	child_2397	Dosso	Tibiri (Doutchi)	Female	11	rectal	24months	33	17	Child
sample_3187	site_144	child_3173	Dosso	Tibiri (Doutchi)	Male	11	rectal	24months	33	18	Child
sample_7420	site_144	child_0765	Dosso	Tibiri (Doutchi)	Female	14	rectal	24months	33	19	Child
sample_4766	site_144	child_5871	Dosso	Tibiri (Doutchi)	Female	18	rectal	24months	33	20	Child
sample_8359	site_144	child_0994	Dosso	Tibiri (Doutchi)	Female	21	rectal	24months	33	21	Child
sample_0921	site_144	child_7609	Dosso	Tibiri (Doutchi)	Male	24	rectal	24months	33	22	Child
sample_0987	site_144	child_8588	Dosso	Tibiri (Doutchi)	Male	9	rectal	24months	33	23	Child
sample_0410	site_144	child_2073	Dosso	Tibiri (Doutchi)	Male	5	rectal	24months	33	24	Child
sample_5936	site_144	child_3843	Dosso	Tibiri (Doutchi)	Female	28	rectal	24months	33	25	Child
sample_4983	site_144	child_2665	Dosso	Tibiri (Doutchi)	Male	59	rectal	24months	33	26	Child
sample_5926	site_144	child_3073	Dosso	Tibiri (Doutchi)	Female	59	rectal	24months	33	27	Child
sample_1583	site_144	child_2110	Dosso	Tibiri (Doutchi)	Male	22	rectal	24months	33	28	Child
sample_2781	site_144	child_4577	Dosso	Tibiri (Doutchi)	Female	28	rectal	24months	33	29	Child
sample_6384	site_144	child_5411	Dosso	Tibiri (Doutchi)	Male	12	rectal	24months	33	30	Child
sample_0205	site_036	child_6074	Dosso	Dogondoutchi	Male	40	rectal	24months	34	1	Placebo
sample_5747	site_036	child_5331	Dosso	Dogondoutchi	Male	58	rectal	24months	34	2	Placebo
sample_5855	site_036	child_2466	Dosso	Dogondoutchi	Male	10	rectal	24months	34	3	Placebo
sample_2145	site_036	child_1654	Dosso	Dogondoutchi	Male	31	rectal	24months	34	4	Placebo
sample_1518	site_036	child_8531	Dosso	Dogondoutchi	Female	43	rectal	24months	34	5	Placebo
sample_5514	site_036	child_1525	Dosso	Dogondoutchi	Male	48	rectal	24months	34	6	Placebo
sample_5763	site_036	child_1748	Dosso	Dogondoutchi	Male	23	rectal	24months	34	7	Placebo
sample_6471	site_036	child_2593	Dosso	Dogondoutchi	Male	30	rectal	24months	34	8	Placebo
sample_0445	site_036	child_7314	Dosso	Dogondoutchi	Male	10	rectal	24months	34	9	Placebo
sample_3397	site_036	child_5090	Dosso	Dogondoutchi	Female	36	rectal	24months	34	10	Placebo
sample_8047	site_036	child_8744	Dosso	Dogondoutchi	Female	26	rectal	24months	34	11	Placebo
sample_3147	site_036	child_5182	Dosso	Dogondoutchi	Female	27	rectal	24months	34	12	Placebo
sample_5900	site_036	child_0179	Dosso	Dogondoutchi	Female	18	rectal	24months	34	13	Placebo
sample_2646	site_036	child_5588	Dosso	Dogondoutchi	Male	36	rectal	24months	34	14	Placebo
sample_4858	site_036	child_8482	Dosso	Dogondoutchi	Male	36	rectal	24months	34	15	Placebo
sample_8609	site_036	child_3999	Dosso	Dogondoutchi	Female	25	rectal	24months	34	16	Placebo
sample_0678	site_036	child_5335	Dosso	Dogondoutchi	Male	33	rectal	24months	34	17	Placebo
sample_1035	site_036	child_2642	Dosso	Dogondoutchi	Female	17	rectal	24months	34	18	Placebo
sample_5912	site_036	child_3475	Dosso	Dogondoutchi	Female	58	rectal	24months	34	19	Placebo
sample_8488	site_036	child_1916	Dosso	Dogondoutchi	Female	37	rectal	24months	34	20	Placebo
sample_4490	site_036	child_1413	Dosso	Dogondoutchi	Female	31	rectal	24months	34	21	Placebo
sample_7711	site_036	child_7845	Dosso	Dogondoutchi	Female	33	rectal	24months	34	22	Placebo
sample_0453	site_036	child_8619	Dosso	Dogondoutchi	Female	59	rectal	24months	34	23	Placebo
sample_0719	site_036	child_7605	Dosso	Dogondoutchi	Male	36	rectal	24months	34	24	Placebo
sample_8501	site_036	child_0866	Dosso	Dogondoutchi	Male	48	rectal	24months	34	25	Placebo
sample_5916	site_036	child_3744	Dosso	Dogondoutchi	Male	3	rectal	24months	34	26	Placebo
sample_6028	site_036	child_8434	Dosso	Dogondoutchi	Female	22	rectal	24months	34	27	Placebo
sample_5021	site_036	child_6827	Dosso	Dogondoutchi	Male	21	rectal	24months	34	28	Placebo
sample_5689	site_036	child_5830	Dosso	Dogondoutchi	Female	54	rectal	24months	34	29	Placebo
sample_7988	site_036	child_7638	Dosso	Dogondoutchi	Male	26	rectal	24months	34	30	Placebo
sample_2223	site_072	child_2509	Dosso	Dosso	Male	48	rectal	24months	35	1	Infant
sample_5376	site_072	child_3649	Dosso	Dosso	Male	40	rectal	24months	35	2	Infant
sample_2267	site_072	child_3807	Dosso	Dosso	Female	48	rectal	24months	35	3	Infant
sample_6418	site_072	child_0286	Dosso	Dosso	Female	48	rectal	24months	35	4	Infant
sample_7553	site_072	child_0388	Dosso	Dosso	Male	24	rectal	24months	35	5	Infant
sample_1858	site_072	child_2366	Dosso	Dosso	Female	36	rectal	24months	35	6	Infant
sample_7309	site_072	child_3530	Dosso	Dosso	Female	12	rectal	24months	35	7	Infant
sample_0658	site_072	child_5795	Dosso	Dosso	Female	24	rectal	24months	35	8	Infant
sample_8050	site_072	child_6875	Dosso	Dosso	Male	48	rectal	24months	35	9	Infant
sample_6274	site_072	child_8385	Dosso	Dosso	Female	50	rectal	24months	35	10	Infant
sample_2787	site_072	child_5236	Dosso	Dosso	Male	52	rectal	24months	35	11	Infant
sample_1179	site_072	child_7311	Dosso	Dosso	Female	20	rectal	24months	35	12	Infant
sample_8081	site_072	child_7074	Dosso	Dosso	Male	48	rectal	24months	35	13	Infant
sample_8595	site_072	child_3235	Dosso	Dosso	Female	23	rectal	24months	35	14	Infant
sample_3753	site_072	child_0335	Dosso	Dosso	Female	30	rectal	24months	35	15	Infant
sample_1430	site_072	child_3324	Dosso	Dosso	Female	24	rectal	24months	35	16	Infant
sample_3937	site_072	child_6617	Dosso	Dosso	Female	24	rectal	24months	35	17	Infant
sample_8241	site_072	child_2546	Dosso	Dosso	Male	48	rectal	24months	35	18	Infant
sample_3184	site_107	child_4345	Dosso	Gaya	Female	14	rectal	24months	36	1	Child
sample_6754	site_107	child_2244	Dosso	Gaya	Male	4	rectal	24months	36	2	Child
sample_1168	site_107	child_3433	Dosso	Gaya	Male	27	rectal	24months	36	3	Child
sample_3817	site_107	child_1084	Dosso	Gaya	Male	10	rectal	24months	36	4	Child
sample_6706	site_107	child_3516	Dosso	Gaya	Male	26	rectal	24months	36	5	Child
sample_7035	site_107	child_7748	Dosso	Gaya	Female	48	rectal	24months	36	6	Child
sample_6679	site_107	child_7009	Dosso	Gaya	Male	36	rectal	24months	36	7	Child
sample_6347	site_107	child_2774	Dosso	Gaya	Male	25	rectal	24months	36	8	Child
sample_4330	site_107	child_6586	Dosso	Gaya	Female	22	rectal	24months	36	9	Child
sample_6202	site_107	child_2225	Dosso	Gaya	Male	15	rectal	24months	36	10	Child
sample_7298	site_107	child_1052	Dosso	Gaya	Male	24	rectal	24months	36	11	Child
sample_2213	site_107	child_7541	Dosso	Gaya	Female	38	rectal	24months	36	12	Child
sample_6262	site_107	child_7030	Dosso	Gaya	Female	50	rectal	24months	36	13	Child
sample_1741	site_107	child_8685	Dosso	Gaya	Female	40	rectal	24months	36	14	Child
sample_8779	site_107	child_6748	Dosso	Gaya	Male	28	rectal	24months	36	15	Child
sample_7647	site_107	child_3060	Dosso	Gaya	Female	12	rectal	24months	36	16	Child
sample_4819	site_107	child_1445	Dosso	Gaya	Male	57	rectal	24months	36	17	Child
sample_7773	site_107	child_4981	Dosso	Gaya	Male	30	rectal	24months	36	18	Child
sample_3244	site_107	child_2233	Dosso	Gaya	Male	5	rectal	24months	36	19	Child
sample_7182	site_107	child_3646	Dosso	Gaya	Male	59	rectal	24months	36	20	Child
sample_7740	site_107	child_2132	Dosso	Gaya	Female	23	rectal	24months	36	21	Child
sample_0701	site_107	child_6732	Dosso	Gaya	Male	3	rectal	24months	36	22	Child
sample_4936	site_107	child_5876	Dosso	Gaya	Male	56	rectal	24months	36	23	Child
sample_4927	site_107	child_8084	Dosso	Gaya	Male	11	rectal	24months	36	24	Child
sample_4832	site_107	child_6121	Dosso	Gaya	Female	25	rectal	24months	36	25	Child
sample_0882	site_107	child_3896	Dosso	Gaya	Male	5	rectal	24months	36	26	Child
sample_7276	site_107	child_0128	Dosso	Gaya	Female	24	rectal	24months	36	27	Child
sample_3131	site_107	child_1543	Dosso	Gaya	Female	3	rectal	24months	36	28	Child
sample_7555	site_107	child_2266	Dosso	Gaya	Female	40	rectal	24months	36	29	Child
sample_1777	site_107	child_1795	Dosso	Gaya	Male	48	rectal	24months	36	30	Child
sample_2301	site_086	child_4013	Dosso	Dosso	Male	16	rectal	24months	37	1	Child
sample_4663	site_086	child_3681	Dosso	Dosso	Female	5	rectal	24months	37	2	Child
sample_8079	site_086	child_7591	Dosso	Dosso	Male	17	rectal	24months	37	3	Child
sample_1210	site_086	child_4165	Dosso	Dosso	Female	30	rectal	24months	37	4	Child
sample_4860	site_086	child_1630	Dosso	Dosso	Female	56	rectal	24months	37	5	Child
sample_1541	site_086	child_5363	Dosso	Dosso	Male	14	rectal	24months	37	6	Child
sample_7216	site_086	child_4335	Dosso	Dosso	Female	52	rectal	24months	37	7	Child
sample_2659	site_086	child_3519	Dosso	Dosso	Female	11	rectal	24months	37	8	Child
sample_6614	site_086	child_5377	Dosso	Dosso	Female	5	rectal	24months	37	9	Child
sample_6397	site_086	child_6103	Dosso	Dosso	Male	36	rectal	24months	37	10	Child
sample_8159	site_086	child_1753	Dosso	Dosso	Female	48	rectal	24months	37	11	Child
sample_4316	site_086	child_5061	Dosso	Dosso	Male	24	rectal	24months	37	12	Child
sample_3378	site_086	child_8727	Dosso	Dosso	Male	11	rectal	24months	37	13	Child
sample_5220	site_086	child_1418	Dosso	Dosso	Male	48	rectal	24months	37	14	Child
sample_7289	site_086	child_7696	Dosso	Dosso	Male	36	rectal	24months	37	15	Child
sample_5450	site_086	child_0718	Dosso	Dosso	Female	7	rectal	24months	37	16	Child
sample_8584	site_086	child_1323	Dosso	Dosso	Female	14	rectal	24months	37	17	Child
sample_1581	site_086	child_7358	Dosso	Dosso	Male	12	rectal	24months	37	18	Child
sample_1691	site_086	child_8507	Dosso	Dosso	Male	28	rectal	24months	37	19	Child
sample_1041	site_086	child_0321	Dosso	Dosso	Female	36	rectal	24months	37	20	Child
sample_4186	site_086	child_8006	Dosso	Dosso	Female	36	rectal	24months	37	21	Child
sample_1950	site_086	child_1620	Dosso	Dosso	Female	53	rectal	24months	37	22	Child
sample_6978	site_086	child_1615	Dosso	Dosso	Female	27	rectal	24months	37	23	Child
sample_3656	site_086	child_3129	Dosso	Dosso	Female	25	rectal	24months	37	24	Child
sample_2855	site_086	child_3825	Dosso	Dosso	Female	20	rectal	24months	37	25	Child
sample_6714	site_086	child_0965	Dosso	Dosso	Female	20	rectal	24months	37	26	Child
sample_8450	site_086	child_6555	Dosso	Dosso	Female	36	rectal	24months	37	27	Child
sample_5953	site_077	child_8251	Dosso	Dosso	Female	8	rectal	24months	38	1	Infant
sample_6284	site_077	child_2250	Dosso	Dosso	Female	36	rectal	24months	38	2	Infant
sample_3890	site_077	child_5817	Dosso	Dosso	Male	57	rectal	24months	38	3	Infant
sample_8524	site_077	child_8265	Dosso	Dosso	Female	48	rectal	24months	38	4	Infant
sample_5923	site_077	child_7657	Dosso	Dosso	Female	36	rectal	24months	38	5	Infant
sample_2512	site_077	child_2583	Dosso	Dosso	Female	48	rectal	24months	38	6	Infant
sample_1332	site_077	child_4216	Dosso	Dosso	Male	48	rectal	24months	38	7	Infant
sample_8576	site_077	child_1378	Dosso	Dosso	Female	13	rectal	24months	38	8	Infant
sample_0800	site_077	child_4956	Dosso	Dosso	Female	41	rectal	24months	38	9	Infant
sample_5786	site_077	child_7093	Dosso	Dosso	Male	36	rectal	24months	38	10	Infant
sample_5294	site_077	child_6466	Dosso	Dosso	Male	40	rectal	24months	38	11	Infant
sample_7431	site_077	child_8675	Dosso	Dosso	Female	9	rectal	24months	38	12	Infant
sample_7263	site_077	child_7461	Dosso	Dosso	Male	7	rectal	24months	38	13	Infant
sample_4693	site_077	child_5215	Dosso	Dosso	Male	36	rectal	24months	38	14	Infant
sample_2529	site_077	child_1240	Dosso	Dosso	Male	6	rectal	24months	38	15	Infant
sample_5471	site_077	child_6205	Dosso	Dosso	Female	48	rectal	24months	38	16	Infant
sample_7127	site_077	child_8647	Dosso	Dosso	Female	58	rectal	24months	38	17	Infant
sample_4171	site_077	child_8681	Dosso	Dosso	Male	48	rectal	24months	38	18	Infant
sample_0350	site_077	child_4296	Dosso	Dosso	Female	48	rectal	24months	38	19	Infant
sample_5359	site_077	child_1481	Dosso	Dosso	Male	48	rectal	24months	38	20	Infant
sample_1447	site_077	child_1642	Dosso	Dosso	Female	40	rectal	24months	38	21	Infant
sample_1111	site_077	child_6698	Dosso	Dosso	Male	20	rectal	24months	38	22	Infant
sample_4857	site_077	child_4134	Dosso	Dosso	Male	54	rectal	24months	38	23	Infant
sample_3874	site_077	child_2228	Dosso	Dosso	Female	48	rectal	24months	38	24	Infant
sample_2696	site_077	child_3945	Dosso	Dosso	Female	30	rectal	24months	38	25	Infant
sample_4318	site_077	child_5128	Dosso	Dosso	Female	36	rectal	24months	38	26	Infant
sample_6275	site_077	child_5523	Dosso	Dosso	Female	24	rectal	24months	38	27	Infant
sample_6971	site_077	child_5921	Dosso	Dosso	Female	23	rectal	24months	38	28	Infant
sample_5760	site_077	child_5161	Dosso	Dosso	Female	9	rectal	24months	38	29	Infant
sample_2055	site_077	child_0358	Dosso	Dosso	Male	46	rectal	24months	38	30	Infant
sample_8410	site_069	child_3997	Dosso	Dosso	Male	48	rectal	24months	39	1	Infant
sample_5066	site_069	child_6893	Dosso	Dosso	Male	48	rectal	24months	39	2	Infant
sample_3401	site_069	child_0910	Dosso	Dosso	Female	27	rectal	24months	39	3	Infant
sample_4299	site_069	child_1837	Dosso	Dosso	Female	18	rectal	24months	39	4	Infant
sample_8543	site_069	child_8469	Dosso	Dosso	Male	40	rectal	24months	39	5	Infant
sample_1619	site_069	child_1625	Dosso	Dosso	Female	34	rectal	24months	39	6	Infant
sample_3167	site_069	child_4781	Dosso	Dosso	Male	29	rectal	24months	39	7	Infant
sample_0768	site_069	child_8754	Dosso	Dosso	Male	36	rectal	24months	39	8	Infant
sample_6768	site_069	child_5326	Dosso	Dosso	Male	48	rectal	24months	39	9	Infant
sample_5830	site_069	child_5121	Dosso	Dosso	Female	12	rectal	24months	39	10	Infant
sample_7249	site_069	child_7130	Dosso	Dosso	Female	46	rectal	24months	39	11	Infant
sample_3942	site_069	child_0058	Dosso	Dosso	Female	20	rectal	24months	39	12	Infant
sample_1220	site_069	child_5064	Dosso	Dosso	Male	9	rectal	24months	39	13	Infant
sample_3613	site_069	child_2801	Dosso	Dosso	Male	35	rectal	24months	39	14	Infant
sample_0059	site_069	child_4605	Dosso	Dosso	Female	9	rectal	24months	39	15	Infant
sample_2579	site_069	child_2602	Dosso	Dosso	Female	58	rectal	24months	39	16	Infant
sample_0787	site_069	child_0219	Dosso	Dosso	Male	54	rectal	24months	39	17	Infant
sample_5162	site_069	child_3774	Dosso	Dosso	Male	34	rectal	24months	39	18	Infant
sample_3744	site_069	child_7640	Dosso	Dosso	Female	14	rectal	24months	39	19	Infant
sample_6960	site_069	child_4920	Dosso	Dosso	Male	51	rectal	24months	39	20	Infant
sample_0304	site_069	child_7051	Dosso	Dosso	Female	3	rectal	24months	39	21	Infant
sample_8058	site_069	child_7542	Dosso	Dosso	Female	48	rectal	24months	39	22	Infant
sample_4689	site_069	child_8772	Dosso	Dosso	Female	10	rectal	24months	39	23	Infant
sample_2414	site_069	child_6471	Dosso	Dosso	Female	36	rectal	24months	39	24	Infant
sample_1828	site_069	child_6268	Dosso	Dosso	Female	54	rectal	24months	39	25	Infant
sample_0301	site_069	child_8693	Dosso	Dosso	Female	29	rectal	24months	39	26	Infant
sample_5167	site_069	child_1819	Dosso	Dosso	Male	58	rectal	24months	39	27	Infant
sample_2007	site_069	child_8504	Dosso	Dosso	Female	11	rectal	24months	39	28	Infant
sample_4965	site_069	child_1986	Dosso	Dosso	Male	13	rectal	24months	39	29	Infant
sample_6160	site_069	child_3477	Dosso	Dosso	Male	58	rectal	24months	39	30	Infant
sample_2952	site_035	child_1723	Dosso	Dogondoutchi	Male	50	rectal	24months	40	1	Child
sample_4547	site_035	child_2826	Dosso	Dogondoutchi	Male	44	rectal	24months	40	2	Child
sample_0137	site_035	child_4601	Dosso	Dogondoutchi	Male	50	rectal	24months	40	3	Child
sample_5422	site_035	child_1279	Dosso	Dogondoutchi	Female	22	rectal	24months	40	4	Child
sample_2415	site_035	child_0627	Dosso	Dogondoutchi	Female	14	rectal	24months	40	5	Child
sample_8742	site_035	child_4007	Dosso	Dogondoutchi	Female	22	rectal	24months	40	6	Child
sample_6495	site_035	child_0071	Dosso	Dogondoutchi	Female	36	rectal	24months	40	7	Child
sample_5123	site_035	child_1506	Dosso	Dogondoutchi	Male	13	rectal	24months	40	8	Child
sample_2918	site_035	child_7625	Dosso	Dogondoutchi	Male	44	rectal	24months	40	9	Child
sample_1620	site_035	child_4754	Dosso	Dogondoutchi	Male	56	rectal	24months	40	10	Child
sample_6035	site_035	child_3356	Dosso	Dogondoutchi	Female	56	rectal	24months	40	11	Child
sample_4745	site_035	child_5745	Dosso	Dogondoutchi	Female	14	rectal	24months	40	12	Child
sample_4932	site_035	child_1375	Dosso	Dogondoutchi	Female	58	rectal	24months	40	13	Child
sample_2689	site_035	child_8540	Dosso	Dogondoutchi	Male	15	rectal	24months	40	14	Child
sample_8784	site_035	child_5548	Dosso	Dogondoutchi	Female	42	rectal	24months	40	15	Child
sample_3703	site_035	child_5342	Dosso	Dogondoutchi	Female	29	rectal	24months	40	16	Child
sample_7118	site_035	child_8395	Dosso	Dogondoutchi	Male	37	rectal	24months	40	17	Child
sample_6510	site_035	child_2628	Dosso	Dogondoutchi	Male	59	rectal	24months	40	18	Child
sample_6764	site_035	child_1833	Dosso	Dogondoutchi	Male	6	rectal	24months	40	19	Child
sample_7814	site_035	child_8523	Dosso	Dogondoutchi	Male	58	rectal	24months	40	20	Child
sample_0751	site_035	child_7225	Dosso	Dogondoutchi	Male	58	rectal	24months	40	21	Child
sample_8263	site_035	child_1295	Dosso	Dogondoutchi	Male	26	rectal	24months	40	22	Child
sample_0509	site_035	child_5276	Dosso	Dogondoutchi	Female	59	rectal	24months	40	23	Child
sample_3701	site_035	child_3852	Dosso	Dogondoutchi	Female	59	rectal	24months	40	24	Child
sample_1603	site_035	child_5939	Dosso	Dogondoutchi	Male	58	rectal	24months	40	25	Child
sample_0074	site_035	child_5316	Dosso	Dogondoutchi	Male	31	rectal	24months	40	26	Child
sample_3938	site_035	child_4344	Dosso	Dogondoutchi	Female	20	rectal	24months	40	27	Child
sample_2426	site_035	child_4182	Dosso	Dogondoutchi	Female	30	rectal	24months	40	28	Child
sample_4938	site_035	child_6178	Dosso	Dogondoutchi	Male	59	rectal	24months	40	29	Child
sample_3307	site_127	child_6910	Dosso	Tibiri (Doutchi)	Male	42	rectal	24months	41	1	Infant
sample_2917	site_127	child_8237	Dosso	Tibiri (Doutchi)	Male	12	rectal	24months	41	2	Infant
sample_4705	site_127	child_7742	Dosso	Tibiri (Doutchi)	Male	51	rectal	24months	41	3	Infant
sample_4133	site_127	child_8277	Dosso	Tibiri (Doutchi)	Male	6	rectal	24months	41	4	Infant
sample_0226	site_127	child_2600	Dosso	Tibiri (Doutchi)	Female	50	rectal	24months	41	5	Infant
sample_0977	site_127	child_7067	Dosso	Tibiri (Doutchi)	Male	4	rectal	24months	41	6	Infant
sample_8590	site_127	child_8778	Dosso	Tibiri (Doutchi)	Female	4	rectal	24months	41	7	Infant
sample_7105	site_127	child_6720	Dosso	Tibiri (Doutchi)	Male	57	rectal	24months	41	8	Infant
sample_2254	site_127	child_2850	Dosso	Tibiri (Doutchi)	Male	33	rectal	24months	41	9	Infant
sample_5122	site_127	child_4328	Dosso	Tibiri (Doutchi)	Female	14	rectal	24months	41	10	Infant
sample_2683	site_127	child_4963	Dosso	Tibiri (Doutchi)	Female	57	rectal	24months	41	11	Infant
sample_3887	site_127	child_0156	Dosso	Tibiri (Doutchi)	Female	5	rectal	24months	41	12	Infant
sample_0468	site_127	child_8499	Dosso	Tibiri (Doutchi)	Female	38	rectal	24months	41	13	Infant
sample_6900	site_127	child_3739	Dosso	Tibiri (Doutchi)	Female	36	rectal	24months	41	14	Infant
sample_3335	site_127	child_7908	Dosso	Tibiri (Doutchi)	Female	21	rectal	24months	41	15	Infant
sample_4550	site_127	child_0783	Dosso	Tibiri (Doutchi)	Female	38	rectal	24months	41	16	Infant
sample_6172	site_127	child_1717	Dosso	Tibiri (Doutchi)	Male	14	rectal	24months	41	17	Infant
sample_1817	site_127	child_5072	Dosso	Tibiri (Doutchi)	Male	50	rectal	24months	41	18	Infant
sample_3072	site_127	child_5580	Dosso	Tibiri (Doutchi)	Male	35	rectal	24months	41	19	Infant
sample_5888	site_127	child_1035	Dosso	Tibiri (Doutchi)	Male	39	rectal	24months	41	20	Infant
sample_3339	site_127	child_2974	Dosso	Tibiri (Doutchi)	Female	22	rectal	24months	41	21	Infant
sample_3426	site_127	child_5219	Dosso	Tibiri (Doutchi)	Male	19	rectal	24months	41	22	Infant
sample_2158	site_127	child_1696	Dosso	Tibiri (Doutchi)	Female	41	rectal	24months	41	23	Infant
sample_0788	site_127	child_6007	Dosso	Tibiri (Doutchi)	Female	29	rectal	24months	41	24	Infant
sample_0830	site_127	child_5280	Dosso	Tibiri (Doutchi)	Male	40	rectal	24months	41	25	Infant
sample_2476	site_127	child_4239	Dosso	Tibiri (Doutchi)	Female	35	rectal	24months	41	26	Infant
sample_1664	site_127	child_5198	Dosso	Tibiri (Doutchi)	Male	26	rectal	24months	41	27	Infant
sample_3493	site_127	child_8760	Dosso	Tibiri (Doutchi)	Male	4	rectal	24months	41	28	Infant
sample_2792	site_127	child_4804	Dosso	Tibiri (Doutchi)	Male	41	rectal	24months	41	29	Infant
sample_5277	site_127	child_1144	Dosso	Tibiri (Doutchi)	Female	38	rectal	24months	41	30	Infant
sample_3828	site_074	child_4164	Dosso	Dosso	Female	40	rectal	24months	42	1	Placebo
sample_1264	site_074	child_3128	Dosso	Dosso	Male	24	rectal	24months	42	2	Placebo
sample_0530	site_074	child_2592	Dosso	Dosso	Male	36	rectal	24months	42	3	Placebo
sample_5949	site_074	child_8520	Dosso	Dosso	Male	36	rectal	24months	42	4	Placebo
sample_1146	site_074	child_3223	Dosso	Dosso	Male	29	rectal	24months	42	5	Placebo
sample_5458	site_074	child_4871	Dosso	Dosso	Male	36	rectal	24months	42	6	Placebo
sample_0928	site_074	child_1340	Dosso	Dosso	Male	36	rectal	24months	42	7	Placebo
sample_6498	site_074	child_6248	Dosso	Dosso	Male	36	rectal	24months	42	8	Placebo
sample_6672	site_074	child_2375	Dosso	Dosso	Male	42	rectal	24months	42	9	Placebo
sample_5307	site_074	child_8272	Dosso	Dosso	Male	18	rectal	24months	42	10	Placebo
sample_6238	site_074	child_4202	Dosso	Dosso	Female	36	rectal	24months	42	11	Placebo
sample_2236	site_074	child_6757	Dosso	Dosso	Male	36	rectal	24months	42	12	Placebo
sample_2249	site_074	child_0929	Dosso	Dosso	Female	48	rectal	24months	42	13	Placebo
sample_3603	site_074	child_2035	Dosso	Dosso	Male	36	rectal	24months	42	14	Placebo
sample_5523	site_074	child_3053	Dosso	Dosso	Female	50	rectal	24months	42	15	Placebo
sample_2538	site_074	child_6149	Dosso	Dosso	Male	46	rectal	24months	42	16	Placebo
sample_8525	site_074	child_5859	Dosso	Dosso	Male	24	rectal	24months	42	17	Placebo
sample_5380	site_074	child_4159	Dosso	Dosso	Female	46	rectal	24months	42	18	Placebo
sample_6788	site_074	child_2197	Dosso	Dosso	Male	12	rectal	24months	42	19	Placebo
sample_2279	site_074	child_2237	Dosso	Dosso	Male	12	rectal	24months	42	20	Placebo
sample_1493	site_074	child_1384	Dosso	Dosso	Male	36	rectal	24months	42	21	Placebo
sample_4291	site_074	child_7765	Dosso	Dosso	Male	46	rectal	24months	42	22	Placebo
sample_0771	site_074	child_1294	Dosso	Dosso	Male	30	rectal	24months	42	23	Placebo
sample_3991	site_074	child_6939	Dosso	Dosso	Male	36	rectal	24months	42	24	Placebo
sample_6823	site_074	child_2760	Dosso	Dosso	Female	12	rectal	24months	42	25	Placebo
sample_2562	site_074	child_4813	Dosso	Dosso	Female	36	rectal	24months	42	26	Placebo
sample_3466	site_074	child_5613	Dosso	Dosso	Female	48	rectal	24months	42	27	Placebo
sample_8613	site_074	child_3748	Dosso	Dosso	Female	24	rectal	24months	42	28	Placebo
sample_5451	site_074	child_3069	Dosso	Dosso	Female	48	rectal	24months	42	29	Placebo
sample_7508	site_074	child_0825	Dosso	Dosso	Female	48	rectal	24months	42	30	Placebo
sample_6909	site_016	child_8547	Dosso	Dioundiou	Female	30	rectal	24months	43	1	Infant
sample_2312	site_016	child_3543	Dosso	Dioundiou	Male	7	rectal	24months	43	2	Infant
sample_4763	site_016	child_2056	Dosso	Dioundiou	Female	53	rectal	24months	43	3	Infant
sample_8637	site_016	child_5854	Dosso	Dioundiou	Male	7	rectal	24months	43	4	Infant
sample_6940	site_016	child_5258	Dosso	Dioundiou	Female	30	rectal	24months	43	5	Infant
sample_0516	site_016	child_7643	Dosso	Dioundiou	Female	56	rectal	24months	43	6	Infant
sample_5510	site_016	child_1768	Dosso	Dioundiou	Male	21	rectal	24months	43	7	Infant
sample_0595	site_016	child_5420	Dosso	Dioundiou	Male	8	rectal	24months	43	8	Infant
sample_2340	site_016	child_0472	Dosso	Dioundiou	Female	36	rectal	24months	43	9	Infant
sample_5669	site_016	child_8705	Dosso	Dioundiou	Male	41	rectal	24months	43	10	Infant
sample_2687	site_016	child_6820	Dosso	Dioundiou	Female	22	rectal	24months	43	11	Infant
sample_7497	site_016	child_5980	Dosso	Dioundiou	Male	6	rectal	24months	43	12	Infant
sample_1846	site_016	child_8011	Dosso	Dioundiou	Male	14	rectal	24months	43	13	Infant
sample_3718	site_016	child_4045	Dosso	Dioundiou	Female	24	rectal	24months	43	14	Infant
sample_1966	site_016	child_7170	Dosso	Dioundiou	Male	37	rectal	24months	43	15	Infant
sample_0937	site_016	child_4700	Dosso	Dioundiou	Male	24	rectal	24months	43	16	Infant
sample_8651	site_016	child_3736	Dosso	Dioundiou	Female	4	rectal	24months	43	17	Infant
sample_3228	site_016	child_7131	Dosso	Dioundiou	Female	57	rectal	24months	43	18	Infant
sample_0726	site_016	child_8314	Dosso	Dioundiou	Female	22	rectal	24months	43	19	Infant
sample_2869	site_016	child_0159	Dosso	Dioundiou	Female	25	rectal	24months	43	20	Infant
sample_8333	site_016	child_6596	Dosso	Dioundiou	Female	46	rectal	24months	43	21	Infant
sample_4506	site_016	child_5550	Dosso	Dioundiou	Male	42	rectal	24months	43	22	Infant
sample_7644	site_016	child_6349	Dosso	Dioundiou	Female	9	rectal	24months	43	23	Infant
sample_6613	site_016	child_3345	Dosso	Dioundiou	Female	16	rectal	24months	43	24	Infant
sample_4675	site_016	child_7204	Dosso	Dioundiou	Male	49	rectal	24months	43	25	Infant
sample_1127	site_016	child_4789	Dosso	Dioundiou	Female	31	rectal	24months	43	26	Infant
sample_6352	site_016	child_6355	Dosso	Dioundiou	Female	14	rectal	24months	43	27	Infant
sample_7280	site_016	child_5261	Dosso	Dioundiou	Male	20	rectal	24months	43	28	Infant
sample_7212	site_016	child_7044	Dosso	Dioundiou	Male	5	rectal	24months	43	29	Infant
sample_0322	site_133	child_4540	Dosso	Tibiri (Doutchi)	Male	48	rectal	24months	44	1	Infant
sample_6505	site_133	child_4685	Dosso	Tibiri (Doutchi)	Male	26	rectal	24months	44	2	Infant
sample_1468	site_133	child_4398	Dosso	Tibiri (Doutchi)	Female	38	rectal	24months	44	3	Infant
sample_3557	site_133	child_1999	Dosso	Tibiri (Doutchi)	Male	8	rectal	24months	44	4	Infant
sample_4346	site_133	child_8131	Dosso	Tibiri (Doutchi)	Male	54	rectal	24months	44	5	Infant
sample_6928	site_133	child_2007	Dosso	Tibiri (Doutchi)	Female	24	rectal	24months	44	6	Infant
sample_5360	site_133	child_2559	Dosso	Tibiri (Doutchi)	Female	59	rectal	24months	44	7	Infant
sample_3562	site_133	child_4827	Dosso	Tibiri (Doutchi)	Female	14	rectal	24months	44	8	Infant
sample_3047	site_133	child_1657	Dosso	Tibiri (Doutchi)	Male	44	rectal	24months	44	9	Infant
sample_7013	site_133	child_6164	Dosso	Tibiri (Doutchi)	Male	39	rectal	24months	44	10	Infant
sample_4014	site_133	child_3705	Dosso	Tibiri (Doutchi)	Male	28	rectal	24months	44	11	Infant
sample_6251	site_133	child_0307	Dosso	Tibiri (Doutchi)	Female	17	rectal	24months	44	12	Infant
sample_8126	site_133	child_7635	Dosso	Tibiri (Doutchi)	Male	17	rectal	24months	44	13	Infant
sample_8491	site_133	child_1364	Dosso	Tibiri (Doutchi)	Female	17	rectal	24months	44	14	Infant
sample_0183	site_133	child_3407	Dosso	Tibiri (Doutchi)	Male	59	rectal	24months	44	15	Infant
sample_6689	site_133	child_7730	Dosso	Tibiri (Doutchi)	Female	44	rectal	24months	44	16	Infant
sample_3762	site_133	child_2230	Dosso	Tibiri (Doutchi)	Male	36	rectal	24months	44	17	Infant
sample_8476	site_133	child_2995	Dosso	Tibiri (Doutchi)	Male	26	rectal	24months	44	18	Infant
sample_7371	site_133	child_3763	Dosso	Tibiri (Doutchi)	Female	13	rectal	24months	44	19	Infant
sample_7246	site_133	child_3600	Dosso	Tibiri (Doutchi)	Male	3	rectal	24months	44	20	Infant
sample_5448	site_133	child_0005	Dosso	Tibiri (Doutchi)	Male	5	rectal	24months	44	21	Infant
sample_1565	site_133	child_7065	Dosso	Tibiri (Doutchi)	Male	33	rectal	24months	44	22	Infant
sample_0358	site_133	child_4039	Dosso	Tibiri (Doutchi)	Female	9	rectal	24months	44	23	Infant
sample_6989	site_133	child_4535	Dosso	Tibiri (Doutchi)	Female	51	rectal	24months	44	24	Infant
sample_4567	site_133	child_8713	Dosso	Tibiri (Doutchi)	Female	16	rectal	24months	44	25	Infant
sample_2762	site_133	child_0101	Dosso	Tibiri (Doutchi)	Male	20	rectal	24months	44	26	Infant
sample_3915	site_133	child_5302	Dosso	Tibiri (Doutchi)	Female	30	rectal	24months	44	27	Infant
sample_7668	site_133	child_3067	Dosso	Tibiri (Doutchi)	Male	21	rectal	24months	44	28	Infant
sample_5164	site_133	child_6821	Dosso	Tibiri (Doutchi)	Male	55	rectal	24months	44	29	Infant
sample_1175	site_133	child_8181	Dosso	Tibiri (Doutchi)	Male	53	rectal	24months	44	30	Infant
sample_1296	site_002	child_3937	Dosso	Dioundiou	Male	24	rectal	24months	45	1	Infant
sample_8419	site_002	child_8702	Dosso	Dioundiou	Female	46	rectal	24months	45	2	Infant
sample_1562	site_002	child_3659	Dosso	Dioundiou	Male	22	rectal	24months	45	3	Infant
sample_1309	site_002	child_8724	Dosso	Dioundiou	Male	13	rectal	24months	45	4	Infant
sample_8317	site_002	child_0129	Dosso	Dioundiou	Female	24	rectal	24months	45	5	Infant
sample_7373	site_002	child_3621	Dosso	Dioundiou	Female	48	rectal	24months	45	6	Infant
sample_8586	site_002	child_7402	Dosso	Dioundiou	Male	36	rectal	24months	45	7	Infant
sample_7621	site_002	child_0330	Dosso	Dioundiou	Male	16	rectal	24months	45	8	Infant
sample_7857	site_002	child_0171	Dosso	Dioundiou	Female	36	rectal	24months	45	9	Infant
sample_2475	site_002	child_6777	Dosso	Dioundiou	Female	36	rectal	24months	45	10	Infant
sample_7578	site_002	child_6858	Dosso	Dioundiou	Female	52	rectal	24months	45	11	Infant
sample_6124	site_002	child_2617	Dosso	Dioundiou	Male	59	rectal	24months	45	12	Infant
sample_0437	site_002	child_4519	Dosso	Dioundiou	Female	4	rectal	24months	45	13	Infant
sample_2051	site_002	child_6927	Dosso	Dioundiou	Female	11	rectal	24months	45	14	Infant
sample_4031	site_002	child_2402	Dosso	Dioundiou	Female	20	rectal	24months	45	15	Infant
sample_2401	site_002	child_6887	Dosso	Dioundiou	Female	3	rectal	24months	45	16	Infant
sample_7751	site_002	child_4333	Dosso	Dioundiou	Male	41	rectal	24months	45	17	Infant
sample_6626	site_002	child_4093	Dosso	Dioundiou	Female	48	rectal	24months	45	18	Infant
sample_2943	site_002	child_3873	Dosso	Dioundiou	Male	17	rectal	24months	45	19	Infant
sample_0444	site_002	child_3272	Dosso	Dioundiou	Male	48	rectal	24months	45	20	Infant
sample_7671	site_002	child_6997	Dosso	Dioundiou	Male	38	rectal	24months	45	21	Infant
sample_1838	site_002	child_0306	Dosso	Dioundiou	Male	44	rectal	24months	45	22	Infant
sample_2492	site_002	child_0458	Dosso	Dioundiou	Male	36	rectal	24months	45	23	Infant
sample_0902	site_002	child_3638	Dosso	Dioundiou	Female	58	rectal	24months	45	24	Infant
sample_4011	site_002	child_6543	Dosso	Dioundiou	Female	12	rectal	24months	45	25	Infant
sample_6998	site_002	child_6247	Dosso	Dioundiou	Female	39	rectal	24months	45	26	Infant
sample_0773	site_002	child_6700	Dosso	Dioundiou	Female	36	rectal	24months	45	27	Infant
sample_8739	site_002	child_3823	Dosso	Dioundiou	Male	9	rectal	24months	45	28	Infant
sample_5690	site_005	child_5337	Dosso	Dioundiou	Male	46	rectal	24months	46	1	Infant
sample_2207	site_005	child_3636	Dosso	Dioundiou	Female	36	rectal	24months	46	2	Infant
sample_5622	site_005	child_6274	Dosso	Dioundiou	Male	42	rectal	24months	46	3	Infant
sample_4531	site_005	child_5545	Dosso	Dioundiou	Male	36	rectal	24months	46	4	Infant
sample_2776	site_005	child_5868	Dosso	Dioundiou	Male	28	rectal	24months	46	5	Infant
sample_2495	site_005	child_1258	Dosso	Dioundiou	Male	4	rectal	24months	46	6	Infant
sample_0041	site_005	child_4088	Dosso	Dioundiou	Male	24	rectal	24months	46	7	Infant
sample_7662	site_005	child_0741	Dosso	Dioundiou	Male	25	rectal	24months	46	8	Infant
sample_0619	site_005	child_8663	Dosso	Dioundiou	Male	28	rectal	24months	46	9	Infant
sample_6426	site_005	child_3511	Dosso	Dioundiou	Female	17	rectal	24months	46	10	Infant
sample_5028	site_005	child_2874	Dosso	Dioundiou	Female	7	rectal	24months	46	11	Infant
sample_7600	site_005	child_8220	Dosso	Dioundiou	Male	32	rectal	24months	46	12	Infant
sample_7832	site_005	child_0572	Dosso	Dioundiou	Female	34	rectal	24months	46	13	Infant
sample_8252	site_005	child_5437	Dosso	Dioundiou	Male	48	rectal	24months	46	14	Infant
sample_5226	site_005	child_1938	Dosso	Dioundiou	Female	7	rectal	24months	46	15	Infant
sample_1020	site_005	child_8369	Dosso	Dioundiou	Female	36	rectal	24months	46	16	Infant
sample_7973	site_005	child_5111	Dosso	Dioundiou	Male	24	rectal	24months	46	17	Infant
sample_8528	site_005	child_7084	Dosso	Dioundiou	Male	24	rectal	24months	46	18	Infant
sample_4556	site_005	child_8454	Dosso	Dioundiou	Male	24	rectal	24months	46	19	Infant
sample_2235	site_005	child_3880	Dosso	Dioundiou	Female	49	rectal	24months	46	20	Infant
sample_3111	site_005	child_3423	Dosso	Dioundiou	Male	48	rectal	24months	46	21	Infant
sample_1154	site_005	child_4047	Dosso	Dioundiou	Male	42	rectal	24months	46	22	Infant
sample_4565	site_005	child_3094	Dosso	Dioundiou	Female	44	rectal	24months	46	23	Infant
sample_5040	site_005	child_2008	Dosso	Dioundiou	Male	12	rectal	24months	46	24	Infant
sample_1722	site_005	child_5872	Dosso	Dioundiou	Male	36	rectal	24months	46	25	Infant
sample_3791	site_005	child_0747	Dosso	Dioundiou	Male	14	rectal	24months	46	26	Infant
sample_3428	site_005	child_4135	Dosso	Dioundiou	Male	56	rectal	24months	46	27	Infant
sample_2392	site_005	child_4065	Dosso	Dioundiou	Female	7	rectal	24months	46	28	Infant
sample_0046	site_080	child_7592	Dosso	Dosso	Female	48	rectal	24months	47	1	Infant
sample_7791	site_080	child_3576	Dosso	Dosso	Male	58	rectal	24months	47	2	Infant
sample_0556	site_080	child_5400	Dosso	Dosso	Male	24	rectal	24months	47	3	Infant
sample_6796	site_080	child_4830	Dosso	Dosso	Male	48	rectal	24months	47	4	Infant
sample_0161	site_080	child_7218	Dosso	Dosso	Male	24	rectal	24months	47	5	Infant
sample_8674	site_080	child_0853	Dosso	Dosso	Male	48	rectal	24months	47	6	Infant
sample_5314	site_080	child_7048	Dosso	Dosso	Female	36	rectal	24months	47	7	Infant
sample_5968	site_080	child_7142	Dosso	Dosso	Male	30	rectal	24months	47	8	Infant
sample_7500	site_080	child_7270	Dosso	Dosso	Male	24	rectal	24months	47	9	Infant
sample_8017	site_080	child_2219	Dosso	Dosso	Female	36	rectal	24months	47	10	Infant
sample_5109	site_080	child_8524	Dosso	Dosso	Male	24	rectal	24months	47	11	Infant
sample_6538	site_080	child_1308	Dosso	Dosso	Male	36	rectal	24months	47	12	Infant
sample_6472	site_080	child_8695	Dosso	Dosso	Female	12	rectal	24months	47	13	Infant
sample_3030	site_080	child_7687	Dosso	Dosso	Female	36	rectal	24months	47	14	Infant
sample_8086	site_080	child_4972	Dosso	Dosso	Female	24	rectal	24months	47	15	Infant
sample_7071	site_080	child_0540	Dosso	Dosso	Female	11	rectal	24months	47	16	Infant
sample_2709	site_080	child_2455	Dosso	Dosso	Male	36	rectal	24months	47	17	Infant
sample_2854	site_080	child_3306	Dosso	Dosso	Female	36	rectal	24months	47	18	Infant
sample_3667	site_080	child_5444	Dosso	Dosso	Male	48	rectal	24months	47	19	Infant
sample_3218	site_008	child_5105	Dosso	Dioundiou	Female	24	rectal	24months	48	1	Infant
sample_5421	site_008	child_1951	Dosso	Dioundiou	Female	13	rectal	24months	48	2	Infant
sample_0346	site_008	child_0315	Dosso	Dioundiou	Female	23	rectal	24months	48	3	Infant
sample_7104	site_008	child_7850	Dosso	Dioundiou	Male	56	rectal	24months	48	4	Infant
sample_0884	site_008	child_3499	Dosso	Dioundiou	Female	56	rectal	24months	48	5	Infant
sample_5879	site_008	child_5984	Dosso	Dioundiou	Female	12	rectal	24months	48	6	Infant
sample_3620	site_008	child_3031	Dosso	Dioundiou	Male	42	rectal	24months	48	7	Infant
sample_1067	site_008	child_8363	Dosso	Dioundiou	Female	51	rectal	24months	48	8	Infant
sample_6799	site_008	child_1529	Dosso	Dioundiou	Male	30	rectal	24months	48	9	Infant
sample_4269	site_008	child_6742	Dosso	Dioundiou	Male	58	rectal	24months	48	10	Infant
sample_7102	site_008	child_4191	Dosso	Dioundiou	Male	6	rectal	24months	48	11	Infant
sample_6849	site_008	child_0804	Dosso	Dioundiou	Male	28	rectal	24months	48	12	Infant
sample_3208	site_008	child_7207	Dosso	Dioundiou	Female	7	rectal	24months	48	13	Infant
sample_3336	site_008	child_3520	Dosso	Dioundiou	Female	25	rectal	24months	48	14	Infant
sample_8617	site_008	child_0748	Dosso	Dioundiou	Male	14	rectal	24months	48	15	Infant
sample_2937	site_008	child_7295	Dosso	Dioundiou	Female	30	rectal	24months	48	16	Infant
sample_2444	site_008	child_7671	Dosso	Dioundiou	Male	24	rectal	24months	48	17	Infant
sample_7674	site_008	child_0291	Dosso	Dioundiou	Male	48	rectal	24months	48	18	Infant
sample_0042	site_008	child_7628	Dosso	Dioundiou	Male	38	rectal	24months	48	19	Infant
sample_5603	site_008	child_0072	Dosso	Dioundiou	Female	28	rectal	24months	48	20	Infant
sample_1582	site_008	child_6327	Dosso	Dioundiou	Female	11	rectal	24months	48	21	Infant
sample_5010	site_008	child_3557	Dosso	Dioundiou	Female	24	rectal	24months	48	22	Infant
sample_7633	site_008	child_6442	Dosso	Dioundiou	Male	36	rectal	24months	48	23	Infant
sample_5583	site_008	child_3212	Dosso	Dioundiou	Female	7	rectal	24months	48	24	Infant
sample_2073	site_008	child_2091	Dosso	Dioundiou	Male	24	rectal	24months	48	25	Infant
sample_7954	site_008	child_0820	Dosso	Dioundiou	Male	46	rectal	24months	48	26	Infant
sample_1884	site_008	child_4971	Dosso	Dioundiou	Female	10	rectal	24months	48	27	Infant
sample_3609	site_008	child_7791	Dosso	Dioundiou	Female	46	rectal	24months	48	28	Infant
sample_8011	site_008	child_4603	Dosso	Dioundiou	Female	38	rectal	24months	48	29	Infant
sample_7588	site_008	child_4423	Dosso	Dioundiou	Male	24	rectal	24months	48	30	Infant
sample_6287	site_026	child_2512	Dosso	Dogondoutchi	Male	25	rectal	24months	49	1	Placebo
sample_6167	site_026	child_5612	Dosso	Dogondoutchi	Female	19	rectal	24months	49	2	Placebo
sample_7039	site_026	child_5089	Dosso	Dogondoutchi	Male	59	rectal	24months	49	3	Placebo
sample_4728	site_026	child_5173	Dosso	Dogondoutchi	Female	4	rectal	24months	49	4	Placebo
sample_5565	site_026	child_0443	Dosso	Dogondoutchi	Female	28	rectal	24months	49	5	Placebo
sample_0724	site_026	child_0009	Dosso	Dogondoutchi	Male	6	rectal	24months	49	6	Placebo
sample_8273	site_026	child_8412	Dosso	Dogondoutchi	Female	25	rectal	24months	49	7	Placebo
sample_1245	site_026	child_5514	Dosso	Dogondoutchi	Female	27	rectal	24months	49	8	Placebo
sample_4973	site_026	child_7653	Dosso	Dogondoutchi	Male	30	rectal	24months	49	9	Placebo
sample_3153	site_026	child_7158	Dosso	Dogondoutchi	Female	55	rectal	24months	49	10	Placebo
sample_7879	site_026	child_8530	Dosso	Dogondoutchi	Female	30	rectal	24months	49	11	Placebo
sample_3484	site_026	child_0930	Dosso	Dogondoutchi	Female	38	rectal	24months	49	12	Placebo
sample_8642	site_026	child_3594	Dosso	Dogondoutchi	Male	10	rectal	24months	49	13	Placebo
sample_1764	site_026	child_5847	Dosso	Dogondoutchi	Female	45	rectal	24months	49	14	Placebo
sample_4208	site_026	child_7492	Dosso	Dogondoutchi	Male	6	rectal	24months	49	15	Placebo
sample_3520	site_026	child_7936	Dosso	Dogondoutchi	Male	58	rectal	24months	49	16	Placebo
sample_5321	site_026	child_0501	Dosso	Dogondoutchi	Male	59	rectal	24months	49	17	Placebo
sample_3787	site_026	child_8097	Dosso	Dogondoutchi	Male	25	rectal	24months	49	18	Placebo
sample_2277	site_026	child_8615	Dosso	Dogondoutchi	Female	48	rectal	24months	49	19	Placebo
sample_6372	site_026	child_6819	Dosso	Dogondoutchi	Female	48	rectal	24months	49	20	Placebo
sample_7069	site_026	child_1344	Dosso	Dogondoutchi	Female	30	rectal	24months	49	21	Placebo
sample_5794	site_026	child_8775	Dosso	Dogondoutchi	Female	18	rectal	24months	49	22	Placebo
sample_2994	site_026	child_0376	Dosso	Dogondoutchi	Female	15	rectal	24months	49	23	Placebo
sample_0331	site_026	child_6754	Dosso	Dogondoutchi	Female	30	rectal	24months	49	24	Placebo
sample_3440	site_026	child_2025	Dosso	Dogondoutchi	Female	7	rectal	24months	49	25	Placebo
sample_4539	site_026	child_3994	Dosso	Dogondoutchi	Male	13	rectal	24months	49	26	Placebo
sample_5244	site_026	child_4875	Dosso	Dogondoutchi	Female	31	rectal	24months	49	27	Placebo
sample_8097	site_026	child_0974	Dosso	Dogondoutchi	Female	25	rectal	24months	49	28	Placebo
sample_4377	site_026	child_6330	Dosso	Dogondoutchi	Female	59	rectal	24months	49	29	Placebo
sample_6399	site_026	child_4958	Dosso	Dogondoutchi	Female	31	rectal	24months	49	30	Placebo
sample_1936	site_121	child_0077	Dosso	Tibiri (Doutchi)	Male	32	rectal	24months	50	1	Infant
sample_4796	site_121	child_3340	Dosso	Tibiri (Doutchi)	Male	9	rectal	24months	50	2	Infant
sample_0973	site_121	child_5633	Dosso	Tibiri (Doutchi)	Male	58	rectal	24months	50	3	Infant
sample_3911	site_121	child_2533	Dosso	Tibiri (Doutchi)	Female	7	rectal	24months	50	4	Infant
sample_7337	site_121	child_6329	Dosso	Tibiri (Doutchi)	Female	13	rectal	24months	50	5	Infant
sample_7051	site_121	child_7688	Dosso	Tibiri (Doutchi)	Female	12	rectal	24months	50	6	Infant
sample_2417	site_121	child_0297	Dosso	Tibiri (Doutchi)	Male	36	rectal	24months	50	7	Infant
sample_3342	site_121	child_2521	Dosso	Tibiri (Doutchi)	Male	55	rectal	24months	50	8	Infant
sample_7733	site_121	child_6382	Dosso	Tibiri (Doutchi)	Female	22	rectal	24months	50	9	Infant
sample_8646	site_121	child_3702	Dosso	Tibiri (Doutchi)	Male	52	rectal	24months	50	10	Infant
sample_7976	site_121	child_6187	Dosso	Tibiri (Doutchi)	Female	42	rectal	24months	50	11	Infant
sample_1632	site_121	child_1400	Dosso	Tibiri (Doutchi)	Female	7	rectal	24months	50	12	Infant
sample_5712	site_121	child_5941	Dosso	Tibiri (Doutchi)	Male	52	rectal	24months	50	13	Infant
sample_2071	site_121	child_6506	Dosso	Tibiri (Doutchi)	Female	32	rectal	24months	50	14	Infant
sample_7815	site_121	child_0892	Dosso	Tibiri (Doutchi)	Female	59	rectal	24months	50	15	Infant
sample_5334	site_121	child_0934	Dosso	Tibiri (Doutchi)	Female	32	rectal	24months	50	16	Infant
sample_2265	site_121	child_1671	Dosso	Tibiri (Doutchi)	Female	36	rectal	24months	50	17	Infant
sample_7240	site_121	child_4897	Dosso	Tibiri (Doutchi)	Male	48	rectal	24months	50	18	Infant
sample_2727	site_121	child_5977	Dosso	Tibiri (Doutchi)	Male	15	rectal	24months	50	19	Infant
sample_1627	site_121	child_5329	Dosso	Tibiri (Doutchi)	Female	59	rectal	24months	50	20	Infant
sample_0651	site_121	child_4892	Dosso	Tibiri (Doutchi)	Female	48	rectal	24months	50	21	Infant
sample_7478	site_121	child_2158	Dosso	Tibiri (Doutchi)	Female	6	rectal	24months	50	22	Infant
sample_8366	site_121	child_3297	Dosso	Tibiri (Doutchi)	Male	48	rectal	24months	50	23	Infant
sample_5746	site_121	child_2562	Dosso	Tibiri (Doutchi)	Female	55	rectal	24months	50	24	Infant
sample_2720	site_121	child_6711	Dosso	Tibiri (Doutchi)	Female	52	rectal	24months	50	25	Infant
sample_5126	site_121	child_2997	Dosso	Tibiri (Doutchi)	Female	28	rectal	24months	50	26	Infant
sample_7299	site_121	child_6527	Dosso	Tibiri (Doutchi)	Female	31	rectal	24months	50	27	Infant
sample_7477	site_121	child_7831	Dosso	Tibiri (Doutchi)	Male	5	rectal	24months	50	28	Infant
sample_1768	site_121	child_0425	Dosso	Tibiri (Doutchi)	Male	43	rectal	24months	50	29	Infant
sample_2004	site_121	child_1534	Dosso	Tibiri (Doutchi)	Female	26	rectal	24months	50	30	Infant
sample_7158	site_084	child_6782	Dosso	Dosso	Female	43	rectal	24months	51	1	Child
sample_6481	site_084	child_5875	Dosso	Dosso	Female	37	rectal	24months	51	2	Child
sample_1938	site_084	child_2585	Dosso	Dosso	Male	48	rectal	24months	51	3	Child
sample_7381	site_084	child_5617	Dosso	Dosso	Male	8	rectal	24months	51	4	Child
sample_1439	site_084	child_0003	Dosso	Dosso	Female	24	rectal	24months	51	5	Child
sample_5621	site_084	child_3259	Dosso	Dosso	Female	16	rectal	24months	51	6	Child
sample_7066	site_084	child_5014	Dosso	Dosso	Female	38	rectal	24months	51	7	Child
sample_2311	site_084	child_6578	Dosso	Dosso	Female	36	rectal	24months	51	8	Child
sample_1895	site_084	child_2889	Dosso	Dosso	Female	48	rectal	24months	51	9	Child
sample_6485	site_084	child_3830	Dosso	Dosso	Female	48	rectal	24months	51	10	Child
sample_4345	site_084	child_2275	Dosso	Dosso	Female	48	rectal	24months	51	11	Child
sample_4488	site_084	child_7704	Dosso	Dosso	Female	36	rectal	24months	51	12	Child
sample_1093	site_084	child_0051	Dosso	Dosso	Male	30	rectal	24months	51	13	Child
sample_1882	site_084	child_0362	Dosso	Dosso	Female	48	rectal	24months	51	14	Child
sample_3000	site_084	child_6013	Dosso	Dosso	Male	48	rectal	24months	51	15	Child
sample_8704	site_084	child_8714	Dosso	Dosso	Female	36	rectal	24months	51	16	Child
sample_4797	site_084	child_5287	Dosso	Dosso	Male	27	rectal	24months	51	17	Child
sample_4485	site_084	child_4552	Dosso	Dosso	Male	3	rectal	24months	51	18	Child
sample_0541	site_084	child_1542	Dosso	Dosso	Female	28	rectal	24months	51	19	Child
sample_3264	site_084	child_3510	Dosso	Dosso	Male	36	rectal	24months	51	20	Child
sample_2716	site_084	child_4697	Dosso	Dosso	Female	46	rectal	24months	51	21	Child
sample_4790	site_084	child_1221	Dosso	Dosso	Female	36	rectal	24months	51	22	Child
sample_6232	site_084	child_6307	Dosso	Dosso	Male	36	rectal	24months	51	23	Child
sample_3015	site_084	child_6213	Dosso	Dosso	Female	25	rectal	24months	51	24	Child
sample_3002	site_084	child_2956	Dosso	Dosso	Female	36	rectal	24months	51	25	Child
sample_5532	site_084	child_4621	Dosso	Dosso	Male	48	rectal	24months	51	26	Child
sample_3501	site_084	child_3824	Dosso	Dosso	Female	24	rectal	24months	51	27	Child
sample_1208	site_084	child_6972	Dosso	Dosso	Male	36	rectal	24months	51	28	Child
sample_1793	site_084	child_6489	Dosso	Dosso	Female	20	rectal	24months	51	29	Child
sample_1464	site_085	child_6383	Dosso	Dosso	Male	48	rectal	24months	52	1	Child
sample_7684	site_085	child_6792	Dosso	Dosso	Female	48	rectal	24months	52	2	Child
sample_1297	site_085	child_6675	Dosso	Dosso	Male	53	rectal	24months	52	3	Child
sample_3068	site_085	child_2825	Dosso	Dosso	Male	54	rectal	24months	52	4	Child
sample_2789	site_085	child_2041	Dosso	Dosso	Male	36	rectal	24months	52	5	Child
sample_3903	site_085	child_2408	Dosso	Dosso	Female	58	rectal	24months	52	6	Child
sample_7612	site_085	child_2139	Dosso	Dosso	Male	36	rectal	24months	52	7	Child
sample_4196	site_085	child_0020	Dosso	Dosso	Male	24	rectal	24months	52	8	Child
sample_4106	site_085	child_2335	Dosso	Dosso	Male	21	rectal	24months	52	9	Child
sample_6373	site_085	child_5597	Dosso	Dosso	Female	54	rectal	24months	52	10	Child
sample_2212	site_085	child_2576	Dosso	Dosso	Male	23	rectal	24months	52	11	Child
sample_6791	site_085	child_0816	Dosso	Dosso	Female	23	rectal	24months	52	12	Child
sample_1794	site_085	child_3227	Dosso	Dosso	Male	37	rectal	24months	52	13	Child
sample_7596	site_085	child_8446	Dosso	Dosso	Female	48	rectal	24months	52	14	Child
sample_7412	site_085	child_5050	Dosso	Dosso	Female	36	rectal	24months	52	15	Child
sample_5975	site_085	child_3382	Dosso	Dosso	Male	13	rectal	24months	52	16	Child
sample_4068	site_085	child_7394	Dosso	Dosso	Female	22	rectal	24months	52	17	Child
sample_6674	site_085	child_3988	Dosso	Dosso	Male	48	rectal	24months	52	18	Child
sample_4335	site_085	child_0406	Dosso	Dosso	Female	30	rectal	24months	52	19	Child
sample_7489	site_085	child_5722	Dosso	Dosso	Male	36	rectal	24months	52	20	Child
sample_3127	site_085	child_2371	Dosso	Dosso	Male	27	rectal	24months	52	21	Child
sample_1279	site_085	child_2938	Dosso	Dosso	Female	9	rectal	24months	52	22	Child
sample_7657	site_085	child_7020	Dosso	Dosso	Male	10	rectal	24months	52	23	Child
sample_0844	site_085	child_3782	Dosso	Dosso	Female	24	rectal	24months	52	24	Child
sample_6504	site_085	child_1989	Dosso	Dosso	Female	36	rectal	24months	52	25	Child
sample_2717	site_085	child_0084	Dosso	Dosso	Female	13	rectal	24months	52	26	Child
sample_6408	site_085	child_5141	Dosso	Dosso	Female	36	rectal	24months	52	27	Child
sample_6118	site_085	child_6985	Dosso	Dosso	Male	54	rectal	24months	52	28	Child
sample_2408	site_085	child_4481	Dosso	Dosso	Male	30	rectal	24months	52	29	Child
sample_1532	site_085	child_0708	Dosso	Dosso	Female	30	rectal	24months	52	30	Child
sample_6396	site_117	child_5890	Dosso	Gaya	Female	34	rectal	24months	53	1	Placebo
sample_2932	site_117	child_8383	Dosso	Gaya	Female	27	rectal	24months	53	2	Placebo
sample_0318	site_117	child_8753	Dosso	Gaya	Female	36	rectal	24months	53	3	Placebo
sample_1392	site_117	child_0272	Dosso	Gaya	Female	20	rectal	24months	53	4	Placebo
sample_8416	site_117	child_4489	Dosso	Gaya	Male	50	rectal	24months	53	5	Placebo
sample_4476	site_117	child_7249	Dosso	Gaya	Female	38	rectal	24months	53	6	Placebo
sample_5062	site_117	child_8051	Dosso	Gaya	Male	35	rectal	24months	53	7	Placebo
sample_3040	site_117	child_0686	Dosso	Gaya	Female	30	rectal	24months	53	8	Placebo
sample_4282	site_117	child_0340	Dosso	Gaya	Male	54	rectal	24months	53	9	Placebo
sample_6489	site_117	child_2898	Dosso	Gaya	Male	12	rectal	24months	53	10	Placebo
sample_8250	site_117	child_5991	Dosso	Gaya	Male	25	rectal	24months	53	11	Placebo
sample_6939	site_117	child_6835	Dosso	Gaya	Female	42	rectal	24months	53	12	Placebo
sample_5299	site_117	child_2420	Dosso	Gaya	Male	59	rectal	24months	53	13	Placebo
sample_0473	site_117	child_2492	Dosso	Gaya	Female	7	rectal	24months	53	14	Placebo
sample_5211	site_117	child_2770	Dosso	Gaya	Female	48	rectal	24months	53	15	Placebo
sample_8559	site_117	child_6174	Dosso	Gaya	Male	43	rectal	24months	53	16	Placebo
sample_7700	site_117	child_6166	Dosso	Gaya	Female	21	rectal	24months	53	17	Placebo
sample_0612	site_117	child_8780	Dosso	Gaya	Female	40	rectal	24months	53	18	Placebo
sample_4581	site_117	child_5205	Dosso	Gaya	Male	21	rectal	24months	53	19	Placebo
sample_8510	site_117	child_2626	Dosso	Gaya	Male	15	rectal	24months	53	20	Placebo
sample_1646	site_117	child_1923	Dosso	Gaya	Male	21	rectal	24months	53	21	Placebo
sample_6747	site_117	child_3996	Dosso	Gaya	Male	32	rectal	24months	53	22	Placebo
sample_1675	site_117	child_7283	Dosso	Gaya	Female	25	rectal	24months	53	23	Placebo
sample_5060	site_117	child_3685	Dosso	Gaya	Male	35	rectal	24months	53	24	Placebo
sample_3993	site_117	child_5758	Dosso	Gaya	Male	24	rectal	24months	53	25	Placebo
sample_1435	site_117	child_2198	Dosso	Gaya	Female	12	rectal	24months	53	26	Placebo
sample_7006	site_117	child_2996	Dosso	Gaya	Female	44	rectal	24months	53	27	Placebo
sample_0166	site_117	child_1906	Dosso	Gaya	Female	10	rectal	24months	53	28	Placebo
sample_5594	site_117	child_8781	Dosso	Gaya	Male	46	rectal	24months	53	29	Placebo
sample_3060	site_117	child_0332	Dosso	Gaya	Female	46	rectal	24months	53	30	Placebo
sample_5854	site_089	child_2015	Dosso	Dosso	Male	22	rectal	24months	54	1	Infant
sample_5261	site_089	child_0121	Dosso	Dosso	Female	10	rectal	24months	54	2	Infant
sample_2399	site_089	child_6574	Dosso	Dosso	Male	24	rectal	24months	54	3	Infant
sample_8153	site_089	child_5357	Dosso	Dosso	Female	49	rectal	24months	54	4	Infant
sample_1401	site_089	child_5383	Dosso	Dosso	Male	12	rectal	24months	54	5	Infant
sample_6756	site_089	child_1067	Dosso	Dosso	Female	33	rectal	24months	54	6	Infant
sample_0969	site_089	child_6334	Dosso	Dosso	Female	59	rectal	24months	54	7	Infant
sample_1053	site_089	child_7994	Dosso	Dosso	Female	18	rectal	24months	54	8	Infant
sample_5042	site_089	child_3099	Dosso	Dosso	Male	54	rectal	24months	54	9	Infant
sample_3761	site_089	child_6715	Dosso	Dosso	Male	36	rectal	24months	54	10	Infant
sample_2222	site_089	child_4142	Dosso	Dosso	Female	59	rectal	24months	54	11	Infant
sample_2244	site_089	child_3316	Dosso	Dosso	Male	26	rectal	24months	54	12	Infant
sample_7352	site_089	child_1433	Dosso	Dosso	Female	12	rectal	24months	54	13	Infant
sample_3464	site_089	child_1278	Dosso	Dosso	Male	58	rectal	24months	54	14	Infant
sample_6064	site_089	child_2989	Dosso	Dosso	Female	25	rectal	24months	54	15	Infant
sample_8439	site_089	child_8275	Dosso	Dosso	Male	38	rectal	24months	54	16	Infant
sample_1223	site_089	child_7068	Dosso	Dosso	Male	54	rectal	24months	54	17	Infant
sample_6245	site_089	child_6231	Dosso	Dosso	Female	59	rectal	24months	54	18	Infant
sample_2803	site_089	child_3707	Dosso	Dosso	Female	24	rectal	24months	54	19	Infant
sample_6132	site_089	child_1886	Dosso	Dosso	Male	21	rectal	24months	54	20	Infant
sample_3505	site_089	child_2563	Dosso	Dosso	Female	48	rectal	24months	54	21	Infant
sample_4429	site_089	child_0260	Dosso	Dosso	Female	58	rectal	24months	54	22	Infant
sample_1522	site_089	child_6246	Dosso	Dosso	Female	13	rectal	24months	54	23	Infant
sample_4743	site_089	child_1932	Dosso	Dosso	Male	53	rectal	24months	54	24	Infant
sample_5883	site_089	child_3801	Dosso	Dosso	Female	24	rectal	24months	54	25	Infant
sample_8095	site_089	child_4081	Dosso	Dosso	Male	48	rectal	24months	54	26	Infant
sample_2206	site_089	child_4035	Dosso	Dosso	Female	22	rectal	24months	54	27	Infant
sample_1064	site_089	child_1425	Dosso	Dosso	Male	7	rectal	24months	54	28	Infant
sample_6767	site_089	child_1011	Dosso	Dosso	Female	36	rectal	24months	54	29	Infant
sample_6858	site_089	child_2588	Dosso	Dosso	Male	36	rectal	24months	54	30	Infant
sample_5562	site_115	child_0641	Dosso	Gaya	Male	8	rectal	24months	55	1	Placebo
sample_6879	site_115	child_3981	Dosso	Gaya	Male	42	rectal	24months	55	2	Placebo
sample_0360	site_115	child_7720	Dosso	Gaya	Male	20	rectal	24months	55	3	Placebo
sample_1273	site_115	child_6995	Dosso	Gaya	Female	39	rectal	24months	55	4	Placebo
sample_3427	site_115	child_0213	Dosso	Gaya	Male	39	rectal	24months	55	5	Placebo
sample_7148	site_115	child_5228	Dosso	Gaya	Female	49	rectal	24months	55	6	Placebo
sample_5651	site_115	child_5972	Dosso	Gaya	Male	34	rectal	24months	55	7	Placebo
sample_0438	site_115	child_5836	Dosso	Gaya	Female	37	rectal	24months	55	8	Placebo
sample_8248	site_115	child_6415	Dosso	Gaya	Male	40	rectal	24months	55	9	Placebo
sample_4600	site_115	child_2028	Dosso	Gaya	Male	30	rectal	24months	55	10	Placebo
sample_6655	site_115	child_5731	Dosso	Gaya	Female	27	rectal	24months	55	11	Placebo
sample_8018	site_115	child_6460	Dosso	Gaya	Male	13	rectal	24months	55	12	Placebo
sample_4701	site_115	child_2212	Dosso	Gaya	Male	10	rectal	24months	55	13	Placebo
sample_7270	site_115	child_8109	Dosso	Gaya	Male	5	rectal	24months	55	14	Placebo
sample_6483	site_115	child_2125	Dosso	Gaya	Male	25	rectal	24months	55	15	Placebo
sample_6894	site_115	child_7429	Dosso	Gaya	Male	51	rectal	24months	55	16	Placebo
sample_8554	site_115	child_2053	Dosso	Gaya	Female	19	rectal	24months	55	17	Placebo
sample_4511	site_115	child_4932	Dosso	Gaya	Male	55	rectal	24months	55	18	Placebo
sample_3367	site_115	child_4617	Dosso	Gaya	Male	25	rectal	24months	55	19	Placebo
sample_8323	site_115	child_7153	Dosso	Gaya	Male	39	rectal	24months	55	20	Placebo
sample_1728	site_115	child_1112	Dosso	Gaya	Male	27	rectal	24months	55	21	Placebo
sample_1052	site_115	child_3404	Dosso	Gaya	Male	40	rectal	24months	55	22	Placebo
sample_8305	site_115	child_1637	Dosso	Gaya	Male	29	rectal	24months	55	23	Placebo
sample_4551	site_115	child_5715	Dosso	Gaya	Female	46	rectal	24months	55	24	Placebo
sample_4367	site_115	child_7951	Dosso	Gaya	Male	5	rectal	24months	55	25	Placebo
sample_2674	site_115	child_3154	Dosso	Gaya	Male	59	rectal	24months	55	26	Placebo
sample_6059	site_115	child_7624	Dosso	Gaya	Male	30	rectal	24months	55	27	Placebo
sample_3570	site_115	child_6651	Dosso	Gaya	Female	48	rectal	24months	55	28	Placebo
sample_7033	site_115	child_4418	Dosso	Gaya	Female	55	rectal	24months	55	29	Placebo
sample_7762	site_115	child_5469	Dosso	Gaya	Male	36	rectal	24months	55	30	Placebo
sample_1436	site_141	child_4687	Dosso	Tibiri (Doutchi)	Male	36	rectal	24months	56	1	Child
sample_7764	site_141	child_4406	Dosso	Tibiri (Doutchi)	Male	15	rectal	24months	56	2	Child
sample_4926	site_141	child_5654	Dosso	Tibiri (Doutchi)	Male	27	rectal	24months	56	3	Child
sample_3982	site_141	child_3469	Dosso	Tibiri (Doutchi)	Female	38	rectal	24months	56	4	Child
sample_2005	site_141	child_4841	Dosso	Tibiri (Doutchi)	Female	18	rectal	24months	56	5	Child
sample_8681	site_141	child_0116	Dosso	Tibiri (Doutchi)	Male	36	rectal	24months	56	6	Child
sample_2448	site_141	child_6230	Dosso	Tibiri (Doutchi)	Male	15	rectal	24months	56	7	Child
sample_4945	site_141	child_6894	Dosso	Tibiri (Doutchi)	Male	59	rectal	24months	56	8	Child
sample_0478	site_141	child_3572	Dosso	Tibiri (Doutchi)	Male	45	rectal	24months	56	9	Child
sample_2592	site_141	child_6063	Dosso	Tibiri (Doutchi)	Male	59	rectal	24months	56	10	Child
sample_2980	site_141	child_2767	Dosso	Tibiri (Doutchi)	Male	57	rectal	24months	56	11	Child
sample_5721	site_141	child_8671	Dosso	Tibiri (Doutchi)	Male	11	rectal	24months	56	12	Child
sample_0480	site_141	child_4127	Dosso	Tibiri (Doutchi)	Male	59	rectal	24months	56	13	Child
sample_7075	site_141	child_5260	Dosso	Tibiri (Doutchi)	Female	40	rectal	24months	56	14	Child
sample_2367	site_141	child_8359	Dosso	Tibiri (Doutchi)	Female	48	rectal	24months	56	15	Child
sample_5268	site_141	child_1917	Dosso	Tibiri (Doutchi)	Male	38	rectal	24months	56	16	Child
sample_7400	site_141	child_2379	Dosso	Tibiri (Doutchi)	Male	29	rectal	24months	56	17	Child
sample_0661	site_141	child_1564	Dosso	Tibiri (Doutchi)	Male	59	rectal	24months	56	18	Child
sample_6460	site_141	child_4021	Dosso	Tibiri (Doutchi)	Male	24	rectal	24months	56	19	Child
sample_7453	site_141	child_3578	Dosso	Tibiri (Doutchi)	Male	55	rectal	24months	56	20	Child
sample_8402	site_141	child_3651	Dosso	Tibiri (Doutchi)	Female	38	rectal	24months	56	21	Child
sample_1785	site_141	child_8238	Dosso	Tibiri (Doutchi)	Female	44	rectal	24months	56	22	Child
sample_2695	site_141	child_8594	Dosso	Tibiri (Doutchi)	Male	50	rectal	24months	56	23	Child
sample_5136	site_141	child_1759	Dosso	Tibiri (Doutchi)	Male	46	rectal	24months	56	24	Child
sample_2164	site_141	child_6024	Dosso	Tibiri (Doutchi)	Male	58	rectal	24months	56	25	Child
sample_3299	site_141	child_2000	Dosso	Tibiri (Doutchi)	Male	52	rectal	24months	56	26	Child
sample_0368	site_141	child_0948	Dosso	Tibiri (Doutchi)	Female	36	rectal	24months	56	27	Child
sample_7346	site_141	child_2481	Dosso	Tibiri (Doutchi)	Female	48	rectal	24months	56	28	Child
sample_2652	site_141	child_2304	Dosso	Tibiri (Doutchi)	Male	58	rectal	24months	56	29	Child
sample_4960	site_141	child_2298	Dosso	Tibiri (Doutchi)	Female	48	rectal	24months	56	30	Child
sample_3599	site_146	child_3393	Dosso	Tibiri (Doutchi)	Male	35	rectal	24months	57	1	Placebo
sample_2833	site_146	child_2288	Dosso	Tibiri (Doutchi)	Female	40	rectal	24months	57	2	Placebo
sample_1784	site_146	child_6043	Dosso	Tibiri (Doutchi)	Female	18	rectal	24months	57	3	Placebo
sample_2243	site_146	child_2413	Dosso	Tibiri (Doutchi)	Female	22	rectal	24months	57	4	Placebo
sample_4844	site_146	child_4670	Dosso	Tibiri (Doutchi)	Male	59	rectal	24months	57	5	Placebo
sample_1477	site_146	child_8680	Dosso	Tibiri (Doutchi)	Male	40	rectal	24months	57	6	Placebo
sample_1765	site_146	child_1575	Dosso	Tibiri (Doutchi)	Male	5	rectal	24months	57	7	Placebo
sample_7525	site_146	child_5524	Dosso	Tibiri (Doutchi)	Female	8	rectal	24months	57	8	Placebo
sample_2554	site_146	child_1532	Dosso	Tibiri (Doutchi)	Female	58	rectal	24months	57	9	Placebo
sample_0184	site_146	child_7915	Dosso	Tibiri (Doutchi)	Male	11	rectal	24months	57	10	Placebo
sample_3931	site_146	child_1064	Dosso	Tibiri (Doutchi)	Male	56	rectal	24months	57	11	Placebo
sample_6178	site_146	child_0811	Dosso	Tibiri (Doutchi)	Female	58	rectal	24months	57	12	Placebo
sample_3180	site_146	child_7491	Dosso	Tibiri (Doutchi)	Female	14	rectal	24months	57	13	Placebo
sample_6457	site_146	child_5620	Dosso	Tibiri (Doutchi)	Female	30	rectal	24months	57	14	Placebo
sample_4583	site_146	child_2881	Dosso	Tibiri (Doutchi)	Male	17	rectal	24months	57	15	Placebo
sample_0092	site_146	child_7536	Dosso	Tibiri (Doutchi)	Female	15	rectal	24months	57	16	Placebo
sample_7707	site_146	child_2947	Dosso	Tibiri (Doutchi)	Female	40	rectal	24months	57	17	Placebo
sample_6381	site_146	child_3270	Dosso	Tibiri (Doutchi)	Male	34	rectal	24months	57	18	Placebo
sample_3283	site_146	child_4175	Dosso	Tibiri (Doutchi)	Male	10	rectal	24months	57	19	Placebo
sample_0469	site_146	child_1428	Dosso	Tibiri (Doutchi)	Male	53	rectal	24months	57	20	Placebo
sample_0494	site_146	child_3940	Dosso	Tibiri (Doutchi)	Male	41	rectal	24months	57	21	Placebo
sample_1745	site_146	child_1889	Dosso	Tibiri (Doutchi)	Male	28	rectal	24months	57	22	Placebo
sample_1697	site_146	child_7848	Dosso	Tibiri (Doutchi)	Female	11	rectal	24months	57	23	Placebo
sample_2501	site_146	child_6116	Dosso	Tibiri (Doutchi)	Male	58	rectal	24months	57	24	Placebo
sample_6907	site_146	child_4471	Dosso	Tibiri (Doutchi)	Female	11	rectal	24months	57	25	Placebo
sample_1818	site_146	child_7021	Dosso	Tibiri (Doutchi)	Male	5	rectal	24months	57	26	Placebo
sample_1911	site_146	child_6618	Dosso	Tibiri (Doutchi)	Male	44	rectal	24months	57	27	Placebo
sample_5415	site_146	child_7550	Dosso	Tibiri (Doutchi)	Female	48	rectal	24months	57	28	Placebo
sample_8709	site_146	child_0937	Dosso	Tibiri (Doutchi)	Female	58	rectal	24months	57	29	Placebo
sample_4223	site_146	child_1871	Dosso	Tibiri (Doutchi)	Male	59	rectal	24months	57	30	Placebo
sample_5803	site_034	child_1972	Dosso	Dogondoutchi	Female	49	rectal	24months	58	1	Infant
sample_5702	site_034	child_3728	Dosso	Dogondoutchi	Male	24	rectal	24months	58	2	Infant
sample_6942	site_034	child_1367	Dosso	Dogondoutchi	Male	33	rectal	24months	58	3	Infant
sample_8614	site_034	child_2941	Dosso	Dogondoutchi	Male	18	rectal	24months	58	4	Infant
sample_1971	site_034	child_2378	Dosso	Dogondoutchi	Female	30	rectal	24months	58	5	Infant
sample_1353	site_034	child_7743	Dosso	Dogondoutchi	Female	59	rectal	24months	58	6	Infant
sample_6324	site_034	child_3622	Dosso	Dogondoutchi	Male	58	rectal	24months	58	7	Infant
sample_0551	site_034	child_4464	Dosso	Dogondoutchi	Male	22	rectal	24months	58	8	Infant
sample_2255	site_034	child_3832	Dosso	Dogondoutchi	Female	46	rectal	24months	58	9	Infant
sample_3324	site_034	child_3118	Dosso	Dogondoutchi	Male	18	rectal	24months	58	10	Infant
sample_4580	site_034	child_8498	Dosso	Dogondoutchi	Male	36	rectal	24months	58	11	Infant
sample_3081	site_034	child_4526	Dosso	Dogondoutchi	Male	44	rectal	24months	58	12	Infant
sample_7322	site_034	child_6794	Dosso	Dogondoutchi	Female	24	rectal	24months	58	13	Infant
sample_2162	site_034	child_2720	Dosso	Dogondoutchi	Male	35	rectal	24months	58	14	Infant
sample_6351	site_034	child_7738	Dosso	Dogondoutchi	Female	16	rectal	24months	58	15	Infant
sample_1434	site_034	child_1796	Dosso	Dogondoutchi	Female	42	rectal	24months	58	16	Infant
sample_1558	site_034	child_5930	Dosso	Dogondoutchi	Male	35	rectal	24months	58	17	Infant
sample_7915	site_034	child_3985	Dosso	Dogondoutchi	Male	35	rectal	24months	58	18	Infant
sample_1783	site_034	child_2674	Dosso	Dogondoutchi	Female	26	rectal	24months	58	19	Infant
sample_6419	site_034	child_5134	Dosso	Dogondoutchi	Male	50	rectal	24months	58	20	Infant
sample_7781	site_034	child_5197	Dosso	Dogondoutchi	Male	36	rectal	24months	58	21	Infant
sample_0169	site_034	child_7598	Dosso	Dogondoutchi	Female	5	rectal	24months	58	22	Infant
sample_6236	site_034	child_6546	Dosso	Dogondoutchi	Female	36	rectal	24months	58	23	Infant
sample_0778	site_034	child_1741	Dosso	Dogondoutchi	Female	18	rectal	24months	58	24	Infant
sample_6203	site_034	child_7933	Dosso	Dogondoutchi	Male	33	rectal	24months	58	25	Infant
sample_0413	site_034	child_0283	Dosso	Dogondoutchi	Male	11	rectal	24months	58	26	Infant
sample_7563	site_034	child_6438	Dosso	Dogondoutchi	Male	24	rectal	24months	58	27	Infant
sample_1350	site_034	child_7383	Dosso	Dogondoutchi	Female	10	rectal	24months	58	28	Infant
sample_5258	site_034	child_8762	Dosso	Dogondoutchi	Female	59	rectal	24months	58	29	Infant
sample_3436	site_034	child_8769	Dosso	Dogondoutchi	Male	36	rectal	24months	58	30	Infant
sample_2712	site_090	child_4659	Dosso	Dosso	Male	48	rectal	24months	59	1	Child
sample_5442	site_090	child_5923	Dosso	Dosso	Female	24	rectal	24months	59	2	Child
sample_3906	site_090	child_3754	Dosso	Dosso	Male	32	rectal	24months	59	3	Child
sample_3433	site_090	child_8766	Dosso	Dosso	Male	36	rectal	24months	59	4	Child
sample_1964	site_090	child_7610	Dosso	Dosso	Male	12	rectal	24months	59	5	Child
sample_2184	site_090	child_8331	Dosso	Dosso	Female	12	rectal	24months	59	6	Child
sample_2976	site_090	child_3426	Dosso	Dosso	Male	48	rectal	24months	59	7	Child
sample_7830	site_090	child_7135	Dosso	Dosso	Male	56	rectal	24months	59	8	Child
sample_5477	site_090	child_2207	Dosso	Dosso	Female	13	rectal	24months	59	9	Child
sample_2836	site_090	child_5607	Dosso	Dosso	Male	24	rectal	24months	59	10	Child
sample_0307	site_090	child_0074	Dosso	Dosso	Female	26	rectal	24months	59	11	Child
sample_1219	site_090	child_5027	Dosso	Dosso	Female	45	rectal	24months	59	12	Child
sample_3251	site_090	child_1053	Dosso	Dosso	Male	30	rectal	24months	59	13	Child
sample_6128	site_090	child_0967	Dosso	Dosso	Female	24	rectal	24months	59	14	Child
sample_2124	site_090	child_5350	Dosso	Dosso	Female	24	rectal	24months	59	15	Child
sample_4212	site_090	child_2232	Dosso	Dosso	Female	55	rectal	24months	59	16	Child
sample_3212	site_090	child_4125	Dosso	Dosso	Female	12	rectal	24months	59	17	Child
sample_0786	site_090	child_1853	Dosso	Dosso	Female	24	rectal	24months	59	18	Child
sample_2907	site_090	child_8187	Dosso	Dosso	Female	24	rectal	24months	59	19	Child
sample_2656	site_090	child_8625	Dosso	Dosso	Male	48	rectal	24months	59	20	Child
sample_3351	site_090	child_3863	Dosso	Dosso	Male	55	rectal	24months	59	21	Child
sample_7254	site_090	child_7925	Dosso	Dosso	Female	20	rectal	24months	59	22	Child
sample_6558	site_090	child_8643	Dosso	Dosso	Male	36	rectal	24months	59	23	Child
sample_3859	site_090	child_0007	Dosso	Dosso	Female	48	rectal	24months	59	24	Child
sample_4222	site_090	child_5565	Dosso	Dosso	Female	24	rectal	24months	59	25	Child
sample_5084	site_090	child_0089	Dosso	Dosso	Male	24	rectal	24months	59	26	Child
sample_8702	site_090	child_3670	Dosso	Dosso	Male	48	rectal	24months	59	27	Child
sample_8755	site_090	child_2904	Dosso	Dosso	Male	48	rectal	24months	59	28	Child
sample_6612	site_090	child_0202	Dosso	Dosso	Male	24	rectal	24months	59	29	Child
sample_3112	site_090	child_7576	Dosso	Dosso	Female	48	rectal	24months	59	30	Child
sample_5633	site_143	child_4350	Dosso	Tibiri (Doutchi)	Female	54	rectal	24months	60	1	Infant
sample_3713	site_143	child_3034	Dosso	Tibiri (Doutchi)	Female	7	rectal	24months	60	2	Infant
sample_7488	site_143	child_0113	Dosso	Tibiri (Doutchi)	Male	48	rectal	24months	60	3	Infant
sample_4754	site_143	child_1133	Dosso	Tibiri (Doutchi)	Female	49	rectal	24months	60	4	Infant
sample_6515	site_143	child_5525	Dosso	Tibiri (Doutchi)	Male	36	rectal	24months	60	5	Infant
sample_4961	site_143	child_0944	Dosso	Tibiri (Doutchi)	Male	36	rectal	24months	60	6	Infant
sample_8052	site_143	child_3870	Dosso	Tibiri (Doutchi)	Female	36	rectal	24months	60	7	Infant
sample_7637	site_143	child_1137	Dosso	Tibiri (Doutchi)	Male	12	rectal	24months	60	8	Infant
sample_4398	site_143	child_2688	Dosso	Tibiri (Doutchi)	Male	21	rectal	24months	60	9	Infant
sample_6936	site_143	child_7042	Dosso	Tibiri (Doutchi)	Female	7	rectal	24months	60	10	Infant
sample_3863	site_143	child_1572	Dosso	Tibiri (Doutchi)	Female	36	rectal	24months	60	11	Infant
sample_1259	site_143	child_1648	Dosso	Tibiri (Doutchi)	Male	48	rectal	24months	60	12	Infant
sample_2894	site_143	child_4249	Dosso	Tibiri (Doutchi)	Male	48	rectal	24months	60	13	Infant
sample_1799	site_143	child_1719	Dosso	Tibiri (Doutchi)	Female	50	rectal	24months	60	14	Infant
sample_6344	site_143	child_0969	Dosso	Tibiri (Doutchi)	Female	40	rectal	24months	60	15	Infant
sample_6290	site_143	child_4905	Dosso	Tibiri (Doutchi)	Male	12	rectal	24months	60	16	Infant
sample_6574	site_143	child_1603	Dosso	Tibiri (Doutchi)	Male	36	rectal	24months	60	17	Infant
sample_3955	site_143	child_2485	Dosso	Tibiri (Doutchi)	Male	19	rectal	24months	60	18	Infant
sample_3568	site_143	child_4392	Dosso	Tibiri (Doutchi)	Male	58	rectal	24months	60	19	Infant
sample_1742	site_143	child_5961	Dosso	Tibiri (Doutchi)	Female	18	rectal	24months	60	20	Infant
sample_0626	site_143	child_5043	Dosso	Tibiri (Doutchi)	Male	14	rectal	24months	60	21	Infant
sample_3509	site_143	child_2852	Dosso	Tibiri (Doutchi)	Male	56	rectal	24months	60	22	Infant
sample_5083	site_143	child_4230	Dosso	Tibiri (Doutchi)	Female	7	rectal	24months	60	23	Infant
sample_6780	site_143	child_0597	Dosso	Tibiri (Doutchi)	Male	24	rectal	24months	60	24	Infant
sample_8292	site_143	child_2925	Dosso	Tibiri (Doutchi)	Female	30	rectal	24months	60	25	Infant
sample_4348	site_143	child_2544	Dosso	Tibiri (Doutchi)	Female	36	rectal	24months	60	26	Infant
sample_6716	site_143	child_0044	Dosso	Tibiri (Doutchi)	Female	38	rectal	24months	60	27	Infant
sample_3079	site_143	child_7989	Dosso	Tibiri (Doutchi)	Female	36	rectal	24months	60	28	Infant
sample_5354	site_143	child_0016	Dosso	Tibiri (Doutchi)	Male	48	rectal	24months	60	29	Infant
sample_6383	site_143	child_0184	Dosso	Tibiri (Doutchi)	Female	30	rectal	24months	60	30	Infant
sample_1563	site_100	child_6809	Dosso	Dosso	Male	48	rectal	24months	61	1	Placebo
sample_5773	site_100	child_8704	Dosso	Dosso	Female	24	rectal	24months	61	2	Placebo
sample_0107	site_100	child_6813	Dosso	Dosso	Female	36	rectal	24months	61	3	Placebo
sample_8655	site_100	child_3353	Dosso	Dosso	Female	12	rectal	24months	61	4	Placebo
sample_5385	site_100	child_6222	Dosso	Dosso	Male	36	rectal	24months	61	5	Placebo
sample_2908	site_100	child_8286	Dosso	Dosso	Male	5	rectal	24months	61	6	Placebo
sample_4013	site_100	child_7967	Dosso	Dosso	Male	28	rectal	24months	61	7	Placebo
sample_0186	site_100	child_8273	Dosso	Dosso	Male	48	rectal	24months	61	8	Placebo
sample_0024	site_100	child_8689	Dosso	Dosso	Male	14	rectal	24months	61	9	Placebo
sample_2232	site_100	child_8282	Dosso	Dosso	Female	48	rectal	24months	61	10	Placebo
sample_6600	site_100	child_6842	Dosso	Dosso	Female	24	rectal	24months	61	11	Placebo
sample_0616	site_100	child_0117	Dosso	Dosso	Female	36	rectal	24months	61	12	Placebo
sample_7520	site_100	child_5408	Dosso	Dosso	Male	24	rectal	24months	61	13	Placebo
sample_3274	site_100	child_1677	Dosso	Dosso	Female	59	rectal	24months	61	14	Placebo
sample_6867	site_100	child_1967	Dosso	Dosso	Male	24	rectal	24months	61	15	Placebo
sample_5842	site_100	child_6126	Dosso	Dosso	Male	48	rectal	24months	61	16	Placebo
sample_4304	site_100	child_4391	Dosso	Dosso	Male	36	rectal	24months	61	17	Placebo
sample_5686	site_100	child_7366	Dosso	Dosso	Female	36	rectal	24months	61	18	Placebo
sample_1417	site_100	child_1709	Dosso	Dosso	Male	24	rectal	24months	61	19	Placebo
sample_2580	site_100	child_0876	Dosso	Dosso	Female	48	rectal	24months	61	20	Placebo
sample_7193	site_100	child_5662	Dosso	Dosso	Male	36	rectal	24months	61	21	Placebo
sample_3229	site_100	child_8389	Dosso	Dosso	Male	27	rectal	24months	61	22	Placebo
sample_2657	site_100	child_5070	Dosso	Dosso	Male	48	rectal	24months	61	23	Placebo
sample_7058	site_100	child_5119	Dosso	Dosso	Female	48	rectal	24months	61	24	Placebo
sample_2479	site_100	child_0532	Dosso	Dosso	Female	27	rectal	24months	61	25	Placebo
sample_5934	site_100	child_7393	Dosso	Dosso	Female	48	rectal	24months	61	26	Placebo
sample_1190	site_100	child_5995	Dosso	Dosso	Female	48	rectal	24months	61	27	Placebo
sample_4292	site_100	child_4619	Dosso	Dosso	Female	24	rectal	24months	61	28	Placebo
sample_1853	site_100	child_0015	Dosso	Dosso	Male	48	rectal	24months	61	29	Placebo
sample_8122	site_058	child_7761	Dosso	Dosso	Female	48	rectal	24months	62	1	Placebo
sample_6246	site_058	child_6266	Dosso	Dosso	Male	36	rectal	24months	62	2	Placebo
sample_6586	site_058	child_8179	Dosso	Dosso	Male	36	rectal	24months	62	3	Placebo
sample_4464	site_058	child_3822	Dosso	Dosso	Male	12	rectal	24months	62	4	Placebo
sample_3332	site_058	child_0560	Dosso	Dosso	Male	48	rectal	24months	62	5	Placebo
sample_6847	site_058	child_8042	Dosso	Dosso	Female	24	rectal	24months	62	6	Placebo
sample_5906	site_058	child_0144	Dosso	Dosso	Male	24	rectal	24months	62	7	Placebo
sample_3210	site_058	child_7306	Dosso	Dosso	Male	24	rectal	24months	62	8	Placebo
sample_1013	site_058	child_5730	Dosso	Dosso	Male	48	rectal	24months	62	9	Placebo
sample_4750	site_058	child_4741	Dosso	Dosso	Male	18	rectal	24months	62	10	Placebo
sample_6126	site_058	child_6399	Dosso	Dosso	Male	24	rectal	24months	62	11	Placebo
sample_8723	site_058	child_7772	Dosso	Dosso	Male	24	rectal	24months	62	12	Placebo
sample_7738	site_058	child_3859	Dosso	Dosso	Male	48	rectal	24months	62	13	Placebo
sample_5331	site_058	child_0562	Dosso	Dosso	Male	12	rectal	24months	62	14	Placebo
sample_7464	site_058	child_4584	Dosso	Dosso	Female	48	rectal	24months	62	15	Placebo
sample_4544	site_058	child_1641	Dosso	Dosso	Female	52	rectal	24months	62	16	Placebo
sample_7906	site_058	child_6560	Dosso	Dosso	Female	36	rectal	24months	62	17	Placebo
sample_7230	site_058	child_2643	Dosso	Dosso	Male	48	rectal	24months	62	18	Placebo
sample_0131	site_058	child_5463	Dosso	Dosso	Female	48	rectal	24months	62	19	Placebo
sample_6618	site_058	child_2773	Dosso	Dosso	Female	36	rectal	24months	62	20	Placebo
sample_2778	site_058	child_2331	Dosso	Dosso	Female	36	rectal	24months	62	21	Placebo
sample_7271	site_058	child_2566	Dosso	Dosso	Female	48	rectal	24months	62	22	Placebo
sample_7274	site_058	child_1659	Dosso	Dosso	Female	24	rectal	24months	62	23	Placebo
sample_3104	site_058	child_3348	Dosso	Dosso	Male	12	rectal	24months	62	24	Placebo
sample_3116	site_058	child_2741	Dosso	Dosso	Male	48	rectal	24months	62	25	Placebo
sample_2159	site_058	child_4836	Dosso	Dosso	Male	36	rectal	24months	62	26	Placebo
sample_5371	site_058	child_0953	Dosso	Dosso	Male	36	rectal	24months	62	27	Placebo
sample_3511	site_058	child_5129	Dosso	Dosso	Female	36	rectal	24months	62	28	Placebo
sample_7931	site_058	child_7513	Dosso	Dosso	Male	48	rectal	24months	62	29	Placebo
sample_2838	site_058	child_3209	Dosso	Dosso	Male	42	rectal	24months	62	30	Placebo
sample_1356	site_013	child_4881	Dosso	Dioundiou	Male	36	rectal	24months	63	1	Placebo
sample_8474	site_013	child_0824	Dosso	Dioundiou	Female	24	rectal	24months	63	2	Placebo
sample_3900	site_013	child_3839	Dosso	Dioundiou	Female	15	rectal	24months	63	3	Placebo
sample_1277	site_013	child_8278	Dosso	Dioundiou	Female	36	rectal	24months	63	4	Placebo
sample_5032	site_013	child_2622	Dosso	Dioundiou	Female	34	rectal	24months	63	5	Placebo
sample_0562	site_013	child_1976	Dosso	Dioundiou	Male	7	rectal	24months	63	6	Placebo
sample_3161	site_013	child_3528	Dosso	Dioundiou	Female	18	rectal	24months	63	7	Placebo
sample_2478	site_013	child_4935	Dosso	Dioundiou	Female	22	rectal	24months	63	8	Placebo
sample_7687	site_013	child_4154	Dosso	Dioundiou	Female	36	rectal	24months	63	9	Placebo
sample_2798	site_013	child_0791	Dosso	Dioundiou	Female	10	rectal	24months	63	10	Placebo
sample_3120	site_013	child_6209	Dosso	Dioundiou	Male	38	rectal	24months	63	11	Placebo
sample_6051	site_013	child_3281	Dosso	Dioundiou	Male	36	rectal	24months	63	12	Placebo
sample_4557	site_013	child_1260	Dosso	Dioundiou	Male	36	rectal	24months	63	13	Placebo
sample_1404	site_013	child_0614	Dosso	Dioundiou	Male	48	rectal	24months	63	14	Placebo
sample_4769	site_013	child_5807	Dosso	Dioundiou	Male	25	rectal	24months	63	15	Placebo
sample_3349	site_013	child_2280	Dosso	Dioundiou	Male	48	rectal	24months	63	16	Placebo
sample_8587	site_013	child_3781	Dosso	Dioundiou	Female	28	rectal	24months	63	17	Placebo
sample_4786	site_013	child_6712	Dosso	Dioundiou	Male	22	rectal	24months	63	18	Placebo
sample_4136	site_013	child_6380	Dosso	Dioundiou	Male	59	rectal	24months	63	19	Placebo
sample_2766	site_013	child_3672	Dosso	Dioundiou	Female	27	rectal	24months	63	20	Placebo
sample_2564	site_013	child_7012	Dosso	Dioundiou	Female	36	rectal	24months	63	21	Placebo
sample_5147	site_013	child_5729	Dosso	Dioundiou	Female	12	rectal	24months	63	22	Placebo
sample_4635	site_013	child_5740	Dosso	Dioundiou	Female	5	rectal	24months	63	23	Placebo
sample_5999	site_013	child_8324	Dosso	Dioundiou	Female	36	rectal	24months	63	24	Placebo
sample_6468	site_013	child_2501	Dosso	Dioundiou	Female	9	rectal	24months	63	25	Placebo
sample_4788	site_013	child_6585	Dosso	Dioundiou	Female	9	rectal	24months	63	26	Placebo
sample_0130	site_013	child_3201	Dosso	Dioundiou	Male	36	rectal	24months	63	27	Placebo
sample_5276	site_013	child_2248	Dosso	Dioundiou	Female	18	rectal	24months	63	28	Placebo
sample_1010	site_013	child_4999	Dosso	Dioundiou	Male	36	rectal	24months	63	29	Placebo
sample_2885	site_013	child_1360	Dosso	Dioundiou	Male	18	rectal	24months	63	30	Placebo
sample_2106	site_043	child_3887	Dosso	Dogondoutchi	Male	36	rectal	24months	64	1	Infant
sample_3286	site_043	child_3554	Dosso	Dogondoutchi	Male	25	rectal	24months	64	2	Infant
sample_6217	site_043	child_6960	Dosso	Dogondoutchi	Female	22	rectal	24months	64	3	Infant
sample_7439	site_043	child_8451	Dosso	Dogondoutchi	Female	26	rectal	24months	64	4	Infant
sample_5972	site_043	child_3902	Dosso	Dogondoutchi	Male	21	rectal	24months	64	5	Infant
sample_3463	site_043	child_4991	Dosso	Dogondoutchi	Male	28	rectal	24months	64	6	Infant
sample_7744	site_043	child_0867	Dosso	Dogondoutchi	Male	46	rectal	24months	64	7	Infant
sample_3347	site_043	child_1456	Dosso	Dogondoutchi	Female	6	rectal	24months	64	8	Infant
sample_2991	site_043	child_3501	Dosso	Dogondoutchi	Female	36	rectal	24months	64	9	Infant
sample_8714	site_043	child_5507	Dosso	Dogondoutchi	Female	31	rectal	24months	64	10	Infant
sample_1031	site_043	child_2919	Dosso	Dogondoutchi	Male	17	rectal	24months	64	11	Infant
sample_0211	site_043	child_8701	Dosso	Dogondoutchi	Female	19	rectal	24months	64	12	Infant
sample_5403	site_043	child_8577	Dosso	Dogondoutchi	Male	8	rectal	24months	64	13	Infant
sample_0207	site_043	child_3977	Dosso	Dogondoutchi	Male	45	rectal	24months	64	14	Infant
sample_8024	site_043	child_4422	Dosso	Dogondoutchi	Female	4	rectal	24months	64	15	Infant
sample_1640	site_043	child_4738	Dosso	Dogondoutchi	Female	44	rectal	24months	64	16	Infant
sample_7575	site_043	child_6177	Dosso	Dogondoutchi	Male	15	rectal	24months	64	17	Infant
sample_7461	site_043	child_2258	Dosso	Dogondoutchi	Male	36	rectal	24months	64	18	Infant
sample_0514	site_043	child_4459	Dosso	Dogondoutchi	Male	14	rectal	24months	64	19	Infant
sample_1178	site_043	child_8722	Dosso	Dogondoutchi	Male	12	rectal	24months	64	20	Infant
sample_1692	site_043	child_4148	Dosso	Dogondoutchi	Male	48	rectal	24months	64	21	Infant
sample_2827	site_043	child_7633	Dosso	Dogondoutchi	Male	23	rectal	24months	64	22	Infant
sample_7546	site_043	child_6677	Dosso	Dogondoutchi	Male	59	rectal	24months	64	23	Infant
sample_6631	site_043	child_2795	Dosso	Dogondoutchi	Female	9	rectal	24months	64	24	Infant
sample_3343	site_043	child_0418	Dosso	Dogondoutchi	Male	48	rectal	24months	64	25	Infant
sample_1550	site_043	child_3927	Dosso	Dogondoutchi	Female	25	rectal	24months	64	26	Infant
sample_1954	site_043	child_7572	Dosso	Dogondoutchi	Female	55	rectal	24months	64	27	Infant
sample_3195	site_043	child_2836	Dosso	Dogondoutchi	Female	15	rectal	24months	64	28	Infant
sample_6421	site_043	child_3667	Dosso	Dogondoutchi	Male	22	rectal	24months	64	29	Infant
sample_5485	site_062	child_7877	Dosso	Dosso	Male	36	rectal	24months	65	1	Infant
sample_4525	site_062	child_3596	Dosso	Dosso	Male	36	rectal	24months	65	2	Infant
sample_5821	site_062	child_2605	Dosso	Dosso	Male	59	rectal	24months	65	3	Infant
sample_4126	site_062	child_7264	Dosso	Dosso	Male	59	rectal	24months	65	4	Infant
sample_0669	site_062	child_6089	Dosso	Dosso	Female	48	rectal	24months	65	5	Infant
sample_5982	site_062	child_3206	Dosso	Dosso	Male	9	rectal	24months	65	6	Infant
sample_8665	site_062	child_0505	Dosso	Dosso	Male	24	rectal	24months	65	7	Infant
sample_6069	site_062	child_6080	Dosso	Dosso	Male	27	rectal	24months	65	8	Infant
sample_7407	site_062	child_0221	Dosso	Dosso	Male	29	rectal	24months	65	9	Infant
sample_7210	site_062	child_8573	Dosso	Dosso	Female	48	rectal	24months	65	10	Infant
sample_4137	site_062	child_0482	Dosso	Dosso	Female	24	rectal	24months	65	11	Infant
sample_6766	site_062	child_1203	Dosso	Dosso	Female	48	rectal	24months	65	12	Infant
sample_0747	site_062	child_6817	Dosso	Dosso	Male	48	rectal	24months	65	13	Infant
sample_5287	site_062	child_7151	Dosso	Dosso	Male	12	rectal	24months	65	14	Infant
sample_0402	site_062	child_4166	Dosso	Dosso	Male	24	rectal	24months	65	15	Infant
sample_2637	site_062	child_7885	Dosso	Dosso	Male	48	rectal	24months	65	16	Infant
sample_0772	site_062	child_7046	Dosso	Dosso	Female	36	rectal	24months	65	17	Infant
sample_6997	site_062	child_8234	Dosso	Dosso	Female	24	rectal	24months	65	18	Infant
sample_5012	site_062	child_4053	Dosso	Dosso	Female	36	rectal	24months	65	19	Infant
sample_7235	site_062	child_3308	Dosso	Dosso	Female	48	rectal	24months	65	20	Infant
sample_0111	site_062	child_6124	Dosso	Dosso	Female	12	rectal	24months	65	21	Infant
sample_3852	site_062	child_1608	Dosso	Dosso	Female	24	rectal	24months	65	22	Infant
sample_4513	site_062	child_2771	Dosso	Dosso	Male	48	rectal	24months	65	23	Infant
sample_2834	site_062	child_5593	Dosso	Dosso	Female	36	rectal	24months	65	24	Infant
sample_2591	site_062	child_7505	Dosso	Dosso	Male	59	rectal	24months	65	25	Infant
sample_3506	site_062	child_5413	Dosso	Dosso	Male	59	rectal	24months	65	26	Infant
sample_7649	site_062	child_6832	Dosso	Dosso	Male	59	rectal	24months	65	27	Infant
sample_4016	site_062	child_4744	Dosso	Dosso	Male	9	rectal	24months	65	28	Infant
sample_4298	site_062	child_7315	Dosso	Dosso	Female	36	rectal	24months	65	29	Infant
sample_0203	site_062	child_5826	Dosso	Dosso	Male	59	rectal	24months	65	30	Infant
sample_5185	site_071	child_0656	Dosso	Dosso	Male	18	rectal	24months	66	1	Placebo
sample_3525	site_071	child_1838	Dosso	Dosso	Female	48	rectal	24months	66	2	Placebo
sample_6410	site_071	child_2149	Dosso	Dosso	Male	21	rectal	24months	66	3	Placebo
sample_5891	site_071	child_8208	Dosso	Dosso	Male	13	rectal	24months	66	4	Placebo
sample_6432	site_071	child_5098	Dosso	Dosso	Male	48	rectal	24months	66	5	Placebo
sample_0506	site_071	child_0815	Dosso	Dosso	Male	45	rectal	24months	66	6	Placebo
sample_8713	site_071	child_1328	Dosso	Dosso	Male	59	rectal	24months	66	7	Placebo
sample_6711	site_071	child_7266	Dosso	Dosso	Female	20	rectal	24months	66	8	Placebo
sample_5668	site_071	child_8535	Dosso	Dosso	Female	5	rectal	24months	66	9	Placebo
sample_2881	site_071	child_6896	Dosso	Dosso	Male	59	rectal	24months	66	10	Placebo
sample_1266	site_071	child_1163	Dosso	Dosso	Female	47	rectal	24months	66	11	Placebo
sample_0853	site_071	child_6431	Dosso	Dosso	Female	46	rectal	24months	66	12	Placebo
sample_5457	site_071	child_5113	Dosso	Dosso	Male	36	rectal	24months	66	13	Placebo
sample_3008	site_071	child_5887	Dosso	Dosso	Female	55	rectal	24months	66	14	Placebo
sample_5053	site_071	child_7689	Dosso	Dosso	Male	58	rectal	24months	66	15	Placebo
sample_5599	site_071	child_4028	Dosso	Dosso	Female	55	rectal	24months	66	16	Placebo
sample_7746	site_071	child_3909	Dosso	Dosso	Female	49	rectal	24months	66	17	Placebo
sample_6358	site_071	child_8521	Dosso	Dosso	Female	45	rectal	24months	66	18	Placebo
sample_8726	site_071	child_5195	Dosso	Dosso	Male	57	rectal	24months	66	19	Placebo
sample_1723	site_071	child_3599	Dosso	Dosso	Male	20	rectal	24months	66	20	Placebo
sample_5242	site_071	child_3719	Dosso	Dosso	Female	48	rectal	24months	66	21	Placebo
sample_3851	site_071	child_0661	Dosso	Dosso	Female	13	rectal	24months	66	22	Placebo
sample_2422	site_071	child_1524	Dosso	Dosso	Female	26	rectal	24months	66	23	Placebo
sample_4873	site_071	child_1873	Dosso	Dosso	Male	32	rectal	24months	66	24	Placebo
sample_7149	site_071	child_6845	Dosso	Dosso	Male	35	rectal	24months	66	25	Placebo
sample_3123	site_071	child_5958	Dosso	Dosso	Female	54	rectal	24months	66	26	Placebo
sample_0239	site_071	child_6730	Dosso	Dosso	Male	31	rectal	24months	66	27	Placebo
sample_5877	site_071	child_7190	Dosso	Dosso	Female	48	rectal	24months	66	28	Placebo
sample_2929	site_071	child_6803	Dosso	Dosso	Male	19	rectal	24months	66	29	Placebo
sample_6748	site_106	child_8267	Dosso	Gaya	Female	41	rectal	24months	67	1	Child
sample_4214	site_106	child_5445	Dosso	Gaya	Female	36	rectal	24months	67	2	Child
sample_2711	site_106	child_8627	Dosso	Gaya	Male	30	rectal	24months	67	3	Child
sample_7326	site_106	child_0006	Dosso	Gaya	Female	40	rectal	24months	67	4	Child
sample_8197	site_106	child_5081	Dosso	Gaya	Male	38	rectal	24months	67	5	Child
sample_8089	site_106	child_6014	Dosso	Gaya	Male	59	rectal	24months	67	6	Child
sample_1730	site_106	child_8678	Dosso	Gaya	Male	57	rectal	24months	67	7	Child
sample_6571	site_106	child_8489	Dosso	Gaya	Male	13	rectal	24months	67	8	Child
sample_1016	site_106	child_4683	Dosso	Gaya	Male	35	rectal	24months	67	9	Child
sample_0230	site_106	child_5304	Dosso	Gaya	Female	58	rectal	24months	67	10	Child
sample_5856	site_106	child_0735	Dosso	Gaya	Female	40	rectal	24months	67	11	Child
sample_6113	site_106	child_2816	Dosso	Gaya	Male	25	rectal	24months	67	12	Child
sample_8010	site_106	child_4012	Dosso	Gaya	Male	40	rectal	24months	67	13	Child
sample_7056	site_106	child_1347	Dosso	Gaya	Female	1	rectal	24months	67	14	Child
sample_1725	site_106	child_2570	Dosso	Gaya	Female	28	rectal	24months	67	15	Child
sample_5296	site_106	child_5123	Dosso	Gaya	Male	3	rectal	24months	67	16	Child
sample_5475	site_106	child_4649	Dosso	Gaya	Male	58	rectal	24months	67	17	Child
sample_8163	site_106	child_7128	Dosso	Gaya	Male	59	rectal	24months	67	18	Child
sample_2111	site_106	child_0145	Dosso	Gaya	Male	7	rectal	24months	67	19	Child
sample_2572	site_106	child_3402	Dosso	Gaya	Male	25	rectal	24months	67	20	Child
sample_7623	site_106	child_0776	Dosso	Gaya	Male	51	rectal	24months	67	21	Child
sample_6769	site_106	child_6457	Dosso	Gaya	Male	36	rectal	24months	67	22	Child
sample_7787	site_106	child_2817	Dosso	Gaya	Female	37	rectal	24months	67	23	Child
sample_4805	site_106	child_1635	Dosso	Gaya	Male	8	rectal	24months	67	24	Child
sample_8415	site_106	child_1672	Dosso	Gaya	Male	19	rectal	24months	67	25	Child
sample_5711	site_106	child_6491	Dosso	Gaya	Male	24	rectal	24months	67	26	Child
sample_7037	site_106	child_6192	Dosso	Gaya	Male	37	rectal	24months	67	27	Child
sample_4375	site_106	child_6215	Dosso	Gaya	Male	28	rectal	24months	67	28	Child
sample_6323	site_106	child_6906	Dosso	Gaya	Female	48	rectal	24months	67	29	Child
sample_3171	site_073	child_8154	Dosso	Dosso	Male	48	rectal	24months	68	1	Infant
sample_2376	site_073	child_7460	Dosso	Dosso	Female	48	rectal	24months	68	2	Infant
sample_6822	site_073	child_2647	Dosso	Dosso	Female	6	rectal	24months	68	3	Infant
sample_6378	site_073	child_5214	Dosso	Dosso	Male	6	rectal	24months	68	4	Infant
sample_7161	site_073	child_5770	Dosso	Dosso	Female	36	rectal	24months	68	5	Infant
sample_0447	site_073	child_2350	Dosso	Dosso	Female	36	rectal	24months	68	6	Infant
sample_1195	site_073	child_4843	Dosso	Dosso	Male	15	rectal	24months	68	7	Infant
sample_4737	site_073	child_8399	Dosso	Dosso	Female	48	rectal	24months	68	8	Infant
sample_7957	site_073	child_1153	Dosso	Dosso	Male	4	rectal	24months	68	9	Infant
sample_2260	site_073	child_0658	Dosso	Dosso	Male	40	rectal	24months	68	10	Infant
sample_7131	site_073	child_4472	Dosso	Dosso	Female	46	rectal	24months	68	11	Infant
sample_4045	site_073	child_2907	Dosso	Dosso	Male	51	rectal	24months	68	12	Infant
sample_1255	site_073	child_7253	Dosso	Dosso	Female	58	rectal	24months	68	13	Infant
sample_3443	site_073	child_5011	Dosso	Dosso	Female	18	rectal	24months	68	14	Infant
sample_4101	site_073	child_4129	Dosso	Dosso	Female	48	rectal	24months	68	15	Infant
sample_2320	site_073	child_4330	Dosso	Dosso	Male	15	rectal	24months	68	16	Infant
sample_1888	site_073	child_0445	Dosso	Dosso	Female	40	rectal	24months	68	17	Infant
sample_2469	site_073	child_8472	Dosso	Dosso	Female	27	rectal	24months	68	18	Infant
sample_5875	site_073	child_0889	Dosso	Dosso	Female	30	rectal	24months	68	19	Infant
sample_7300	site_073	child_0779	Dosso	Dosso	Female	40	rectal	24months	68	20	Infant
sample_0058	site_073	child_1623	Dosso	Dosso	Male	12	rectal	24months	68	21	Infant
sample_5016	site_073	child_7498	Dosso	Dosso	Male	53	rectal	24months	68	22	Infant
sample_6967	site_073	child_7683	Dosso	Dosso	Female	48	rectal	24months	68	23	Infant
sample_5085	site_073	child_4650	Dosso	Dosso	Male	59	rectal	24months	68	24	Infant
sample_6974	site_073	child_2193	Dosso	Dosso	Male	44	rectal	24months	68	25	Infant
sample_8031	site_073	child_2913	Dosso	Dosso	Female	30	rectal	24months	68	26	Infant
sample_2143	site_073	child_1161	Dosso	Dosso	Female	17	rectal	24months	68	27	Infant
sample_4199	site_060	child_2344	Dosso	Dosso	Female	59	rectal	24months	69	1	Child
sample_8238	site_060	child_6202	Dosso	Dosso	Female	36	rectal	24months	69	2	Child
sample_2295	site_060	child_8157	Dosso	Dosso	Female	48	rectal	24months	69	3	Child
sample_8725	site_060	child_7269	Dosso	Dosso	Male	36	rectal	24months	69	4	Child
sample_4869	site_060	child_1090	Dosso	Dosso	Male	12	rectal	24months	69	5	Child
sample_3121	site_060	child_1492	Dosso	Dosso	Female	24	rectal	24months	69	6	Child
sample_7736	site_060	child_3450	Dosso	Dosso	Male	30	rectal	24months	69	7	Child
sample_3080	site_060	child_1000	Dosso	Dosso	Female	59	rectal	24months	69	8	Child
sample_7858	site_060	child_2284	Dosso	Dosso	Female	48	rectal	24months	69	9	Child
sample_0842	site_060	child_1406	Dosso	Dosso	Female	36	rectal	24months	69	10	Child
sample_5396	site_060	child_4003	Dosso	Dosso	Female	24	rectal	24months	69	11	Child
sample_0605	site_060	child_1700	Dosso	Dosso	Male	12	rectal	24months	69	12	Child
sample_8740	site_060	child_4891	Dosso	Dosso	Male	28	rectal	24months	69	13	Child
sample_4052	site_060	child_2909	Dosso	Dosso	Female	40	rectal	24months	69	14	Child
sample_4850	site_060	child_2157	Dosso	Dosso	Male	19	rectal	24months	69	15	Child
sample_1679	site_060	child_4302	Dosso	Dosso	Female	36	rectal	24months	69	16	Child
sample_0571	site_060	child_0427	Dosso	Dosso	Male	48	rectal	24months	69	17	Child
sample_7752	site_060	child_5345	Dosso	Dosso	Male	48	rectal	24months	69	18	Child
sample_0956	site_060	child_6581	Dosso	Dosso	Female	59	rectal	24months	69	19	Child
sample_4656	site_060	child_1684	Dosso	Dosso	Female	48	rectal	24months	69	20	Child
sample_1874	site_060	child_2799	Dosso	Dosso	Male	48	rectal	24months	69	21	Child
sample_8165	site_060	child_7448	Dosso	Dosso	Female	36	rectal	24months	69	22	Child
sample_4704	site_060	child_7173	Dosso	Dosso	Male	59	rectal	24months	69	23	Child
sample_2541	site_060	child_7320	Dosso	Dosso	Male	24	rectal	24months	69	24	Child
sample_4441	site_060	child_5310	Dosso	Dosso	Female	20	rectal	24months	69	25	Child
sample_5835	site_060	child_0010	Dosso	Dosso	Female	30	rectal	24months	69	26	Child
sample_2428	site_060	child_8658	Dosso	Dosso	Female	36	rectal	24months	69	27	Child
sample_7462	site_060	child_4241	Dosso	Dosso	Male	59	rectal	24months	69	28	Child
sample_3265	site_060	child_6285	Dosso	Dosso	Female	36	rectal	24months	69	29	Child
sample_5369	site_060	child_3250	Dosso	Dosso	Male	59	rectal	24months	69	30	Child
sample_8429	site_140	child_1224	Dosso	Tibiri (Doutchi)	Male	11	rectal	24months	70	1	Child
sample_1382	site_140	child_5351	Dosso	Tibiri (Doutchi)	Female	59	rectal	24months	70	2	Child
sample_2120	site_140	child_2877	Dosso	Tibiri (Doutchi)	Male	30	rectal	24months	70	3	Child
[truncated: 2,383 more rows]
