# Supplementary material for: Mass azithromycin distribution and antibiotic resistance in the gut and nasopharynx: a cluster-randomized trial
Source: Nat Med. 2026 Mar 17;32(3):859–68. doi: 10.1038/s41591-026-04217-9 (PMC13004693; doi:10.1038/s41591-026-04217-9)
Supplement: Supplementary file 4 — Geographic information of study villages. Precise GPS locations redacted for privacy reasons. [file 41591_2026_4217_MOESM4_ESM.xlsx]

## Sheet: figure_1_Niger_village_data
region	district	median_latitude	median_longitude	note
Dosso	Dioundiou	13.05	3.2	exact coordinates redacted for privacy reasons
Dosso	Dioundiou	13.05	3.2	exact coordinates redacted for privacy reasons
Dosso	Dioundiou	13.05	3.2	exact coordinates redacted for privacy reasons
Dosso	Dioundiou	13.05	3.2	exact coordinates redacted for privacy reasons
Dosso	Dioundiou	13.05	3.2	exact coordinates redacted for privacy reasons
Dosso	Dioundiou	13.05	3.2	exact coordinates redacted for privacy reasons
Dosso	Dioundiou	13.05	3.2	exact coordinates redacted for privacy reasons
Dosso	Dioundiou	13.05	3.2	exact coordinates redacted for privacy reasons
Dosso	Dioundiou	13.05	3.2	exact coordinates redacted for privacy reasons
Dosso	Dioundiou	13.05	3.2	exact coordinates redacted for privacy reasons
Dosso	Dioundiou	13.05	3.2	exact coordinates redacted for privacy reasons
Dosso	Dioundiou	13.05	3.2	exact coordinates redacted for privacy reasons
Dosso	Dioundiou	13.05	3.2	exact coordinates redacted for privacy reasons
Dosso	Dioundiou	13.05	3.2	exact coordinates redacted for privacy reasons
Dosso	Dioundiou	13.05	3.2	exact coordinates redacted for privacy reasons
Dosso	Dioundiou	13.05	3.2	exact coordinates redacted for privacy reasons
Dosso	Dogondoutchi	13.05	3.2	exact coordinates redacted for privacy reasons
Dosso	Dogondoutchi	13.05	3.2	exact coordinates redacted for privacy reasons
Dosso	Dogondoutchi	13.05	3.2	exact coordinates redacted for privacy reasons
Dosso	Dogondoutchi	13.05	3.2	exact coordinates redacted for privacy reasons
Dosso	Dogondoutchi	13.05	3.2	exact coordinates redacted for privacy reasons
Dosso	Dogondoutchi	13.05	3.2	exact coordinates redacted for privacy reasons
Dosso	Dogondoutchi	13.05	3.2	exact coordinates redacted for privacy reasons
Dosso	Dogondoutchi	13.05	3.2	exact coordinates redacted for privacy reasons
Dosso	Dogondoutchi	13.05	3.2	exact coordinates redacted for privacy reasons
Dosso	Dogondoutchi	13.05	3.2	exact coordinates redacted for privacy reasons
Dosso	Dogondoutchi	13.05	3.2	exact coordinates redacted for privacy reasons
Dosso	Dogondoutchi	13.05	3.2	exact coordinates redacted for privacy reasons
Dosso	Dogondoutchi	13.05	3.2	exact coordinates redacted for privacy reasons
Dosso	Dogondoutchi	13.05	3.2	exact coordinates redacted for privacy reasons
Dosso	Dogondoutchi	13.05	3.2	exact coordinates redacted for privacy reasons
Dosso	Dogondoutchi	13.05	3.2	exact coordinates redacted for privacy reasons
Dosso	Dogondoutchi	13.05	3.2	exact coordinates redacted for privacy reasons
Dosso	Dogondoutchi	13.05	3.2	exact coordinates redacted for privacy reasons
Dosso	Dogondoutchi	13.05	3.2	exact coordinates redacted for privacy reasons
Dosso	Dogondoutchi	13.05	3.2	exact coordinates redacted for privacy reasons
Dosso	Dogondoutchi	13.05	3.2	exact coordinates redacted for privacy reasons
Dosso	Dogondoutchi	13.05	3.2	exact coordinates redacted for privacy reasons
Dosso	Dogondoutchi	13.05	3.2	exact coordinates redacted for privacy reasons
Dosso	Dogondoutchi	13.05	3.2	exact coordinates redacted for privacy reasons
Dosso	Dogondoutchi	13.05	3.2	exact coordinates redacted for privacy reasons
Dosso	Dogondoutchi	13.05	3.2	exact coordinates redacted for privacy reasons
Dosso	Dogondoutchi	13.05	3.2	exact coordinates redacted for privacy reasons
Dosso	Dogondoutchi	13.05	3.2	exact coordinates redacted for privacy reasons
Dosso	Dogondoutchi	13.05	3.2	exact coordinates redacted for privacy reasons
Dosso	Dogondoutchi	13.05	3.2	exact coordinates redacted for privacy reasons
Dosso	Dogondoutchi	13.05	3.2	exact coordinates redacted for privacy reasons
Dosso	Dogondoutchi	13.05	3.2	exact coordinates redacted for privacy reasons
Dosso	Dogondoutchi	13.05	3.2	exact coordinates redacted for privacy reasons
Dosso	Dogondoutchi	13.05	3.2	exact coordinates redacted for privacy reasons
Dosso	Dogondoutchi	13.05	3.2	exact coordinates redacted for privacy reasons
Dosso	Dogondoutchi	13.05	3.2	exact coordinates redacted for privacy reasons
Dosso	Dogondoutchi	13.05	3.2	exact coordinates redacted for privacy reasons
Dosso	Dogondoutchi	13.05	3.2	exact coordinates redacted for privacy reasons
Dosso	Dosso	13.05	3.2	exact coordinates redacted for privacy reasons
Dosso	Dosso	13.05	3.2	exact coordinates redacted for privacy reasons
Dosso	Dosso	13.05	3.2	exact coordinates redacted for privacy reasons
Dosso	Dosso	13.05	3.2	exact coordinates redacted for privacy reasons
Dosso	Dosso	13.05	3.2	exact coordinates redacted for privacy reasons
Dosso	Dosso	13.05	3.2	exact coordinates redacted for privacy reasons
Dosso	Dosso	13.05	3.2	exact coordinates redacted for privacy reasons
Dosso	Dosso	13.05	3.2	exact coordinates redacted for privacy reasons
Dosso	Dosso	13.05	3.2	exact coordinates redacted for privacy reasons
Dosso	Dosso	13.05	3.2	exact coordinates redacted for privacy reasons
Dosso	Dosso	13.05	3.2	exact coordinates redacted for privacy reasons
Dosso	Dosso	13.05	3.2	exact coordinates redacted for privacy reasons
Dosso	Dosso	13.05	3.2	exact coordinates redacted for privacy reasons
Dosso	Dosso	13.05	3.2	exact coordinates redacted for privacy reasons
Dosso	Dosso	13.05	3.2	exact coordinates redacted for privacy reasons
Dosso	Dosso	13.05	3.2	exact coordinates redacted for privacy reasons
Dosso	Dosso	13.05	3.2	exact coordinates redacted for privacy reasons
Dosso	Dosso	13.05	3.2	exact coordinates redacted for privacy reasons
Dosso	Dosso	13.05	3.2	exact coordinates redacted for privacy reasons
Dosso	Dosso	13.05	3.2	exact coordinates redacted for privacy reasons
Dosso	Dosso	13.05	3.2	exact coordinates redacted for privacy reasons
Dosso	Dosso	13.05	3.2	exact coordinates redacted for privacy reasons
Dosso	Dosso	13.05	3.2	exact coordinates redacted for privacy reasons
Dosso	Dosso	13.05	3.2	exact coordinates redacted for privacy reasons
Dosso	Dosso	13.05	3.2	exact coordinates redacted for privacy reasons
Dosso	Dosso	13.05	3.2	exact coordinates redacted for privacy reasons
Dosso	Dosso	13.05	3.2	exact coordinates redacted for privacy reasons
Dosso	Dosso	13.05	3.2	exact coordinates redacted for privacy reasons
Dosso	Dosso	13.05	3.2	exact coordinates redacted for privacy reasons
Dosso	Dosso	13.05	3.2	exact coordinates redacted for privacy reasons
Dosso	Dosso	13.05	3.2	exact coordinates redacted for privacy reasons
Dosso	Dosso	13.05	3.2	exact coordinates redacted for privacy reasons
Dosso	Dosso	13.05	3.2	exact coordinates redacted for privacy reasons
Dosso	Dosso	13.05	3.2	exact coordinates redacted for privacy reasons
Dosso	Dosso	13.05	3.2	exact coordinates redacted for privacy reasons
Dosso	Dosso	13.05	3.2	exact coordinates redacted for privacy reasons
Dosso	Dosso	13.05	3.2	exact coordinates redacted for privacy reasons
Dosso	Dosso	13.05	3.2	exact coordinates redacted for privacy reasons
Dosso	Dosso	13.05	3.2	exact coordinates redacted for privacy reasons
Dosso	Dosso	13.05	3.2	exact coordinates redacted for privacy reasons
Dosso	Dosso	13.05	3.2	exact coordinates redacted for privacy reasons
Dosso	Dosso	13.05	3.2	exact coordinates redacted for privacy reasons
Dosso	Dosso	13.05	3.2	exact coordinates redacted for privacy reasons
Dosso	Dosso	13.05	3.2	exact coordinates redacted for privacy reasons
Dosso	Dosso	13.05	3.2	exact coordinates redacted for privacy reasons
Dosso	Dosso	13.05	3.2	exact coordinates redacted for privacy reasons
Dosso	Dosso	13.05	3.2	exact coordinates redacted for privacy reasons
Dosso	Dosso	13.05	3.2	exact coordinates redacted for privacy reasons
Dosso	Dosso	13.05	3.2	exact coordinates redacted for privacy reasons
Dosso	Dosso	13.05	3.2	exact coordinates redacted for privacy reasons
Dosso	Falmey	13.05	3.2	exact coordinates redacted for privacy reasons
Dosso	Gaya	13.05	3.2	exact coordinates redacted for privacy reasons
Dosso	Gaya	13.05	3.2	exact coordinates redacted for privacy reasons
Dosso	Gaya	13.05	3.2	exact coordinates redacted for privacy reasons
Dosso	Gaya	13.05	3.2	exact coordinates redacted for privacy reasons
Dosso	Gaya	13.05	3.2	exact coordinates redacted for privacy reasons
Dosso	Gaya	13.05	3.2	exact coordinates redacted for privacy reasons
Dosso	Gaya	13.05	3.2	exact coordinates redacted for privacy reasons
Dosso	Gaya	13.05	3.2	exact coordinates redacted for privacy reasons
Dosso	Gaya	13.05	3.2	exact coordinates redacted for privacy reasons
Dosso	Gaya	13.05	3.2	exact coordinates redacted for privacy reasons
Dosso	Gaya	13.05	3.2	exact coordinates redacted for privacy reasons
Dosso	Gaya	13.05	3.2	exact coordinates redacted for privacy reasons
Dosso	Gaya	13.05	3.2	exact coordinates redacted for privacy reasons
Dosso	Gaya	13.05	3.2	exact coordinates redacted for privacy reasons
Dosso	Gaya	13.05	3.2	exact coordinates redacted for privacy reasons
Dosso	Tibiri (Doutchi)	13.05	3.2	exact coordinates redacted for privacy reasons
Dosso	Tibiri (Doutchi)	13.05	3.2	exact coordinates redacted for privacy reasons
Dosso	Tibiri (Doutchi)	13.05	3.2	exact coordinates redacted for privacy reasons
Dosso	Tibiri (Doutchi)	13.05	3.2	exact coordinates redacted for privacy reasons
Dosso	Tibiri (Doutchi)	13.05	3.2	exact coordinates redacted for privacy reasons
Dosso	Tibiri (Doutchi)	13.05	3.2	exact coordinates redacted for privacy reasons
Dosso	Tibiri (Doutchi)	13.05	3.2	exact coordinates redacted for privacy reasons
Dosso	Tibiri (Doutchi)	13.05	3.2	exact coordinates redacted for privacy reasons
Dosso	Tibiri (Doutchi)	13.05	3.2	exact coordinates redacted for privacy reasons
Dosso	Tibiri (Doutchi)	13.05	3.2	exact coordinates redacted for privacy reasons
Dosso	Tibiri (Doutchi)	13.05	3.2	exact coordinates redacted for privacy reasons
Dosso	Tibiri (Doutchi)	13.05	3.2	exact coordinates redacted for privacy reasons
Dosso	Tibiri (Doutchi)	13.05	3.2	exact coordinates redacted for privacy reasons
Dosso	Tibiri (Doutchi)	13.05	3.2	exact coordinates redacted for privacy reasons
Dosso	Tibiri (Doutchi)	13.05	3.2	exact coordinates redacted for privacy reasons
Dosso	Tibiri (Doutchi)	13.05	3.2	exact coordinates redacted for privacy reasons
Dosso	Tibiri (Doutchi)	13.05	3.2	exact coordinates redacted for privacy reasons
Dosso	Tibiri (Doutchi)	13.05	3.2	exact coordinates redacted for privacy reasons
Dosso	Tibiri (Doutchi)	13.05	3.2	exact coordinates redacted for privacy reasons
Dosso	Tibiri (Doutchi)	13.05	3.2	exact coordinates redacted for privacy reasons
Dosso	Tibiri (Doutchi)	13.05	3.2	exact coordinates redacted for privacy reasons
Dosso	Tibiri (Doutchi)	13.05	3.2	exact coordinates redacted for privacy reasons
Dosso	Tibiri (Doutchi)	13.05	3.2	exact coordinates redacted for privacy reasons
Dosso	Tibiri (Doutchi)	13.05	3.2	exact coordinates redacted for privacy reasons
Dosso	Tibiri (Doutchi)	13.05	3.2	exact coordinates redacted for privacy reasons
Dosso	Tibiri (Doutchi)	13.05	3.2	exact coordinates redacted for privacy reasons
Dosso	Tibiri (Doutchi)	13.05	3.2	exact coordinates redacted for privacy reasons
Dosso	Tibiri (Doutchi)	13.05	3.2	exact coordinates redacted for privacy reasons
Dosso	Tibiri (Doutchi)	13.05	3.2	exact coordinates redacted for privacy reasons
Dosso	Tibiri (Doutchi)	13.05	3.2	exact coordinates redacted for privacy reasons
