# Supplementary material for: Mass azithromycin distribution and antibiotic resistance in the gut and nasopharynx: a cluster-randomized trial
Source: Nat Med. 2026 Mar 17;32(3):859–68. doi: 10.1038/s41591-026-04217-9 (PMC13004693; doi:10.1038/s41591-026-04217-9)
Supplement: Supplementary file 7 — Normalized count values (rM) of nonmacrolide AMR classes for gut and nasopharyngeal samples. [file 41591_2026_4217_MOESM7_ESM.xlsx]

## Sheet: gut_non-macrolide_AMR_rM
sample	Aminocoumarins	Aminoglycosides	Bacitracin	betalactams	Cationic_antimicrobial_peptides	Elfamycins	Fluoroquinolones	Fosfomycin	Lipopeptides	Metronidazole	MLS	Multi-drug_resistance	Mupirocin	Nucleosides	Oxazolidinone	Phenicol	Rifampin	Spiropyrimidinetriones	Sulfonamides	Tetracyclines	Trimethoprim
sample_rectal_001	0	56.2873	2.97118	124.459	16.0113	0	55.7921	0.990392	7.42794	4.2917	141.461	29.5467	115.876	0	0	0	209.633	0	11.7196	510.877	11.8847
sample_rectal_002	0	29.5663	6.36595	86.1525	16.1271	0	3.25371	0	7.63913	5.94155	100.865	0	162.968	0	0	0	280.526	0	0	332.585	7.21474
sample_rectal_003	0	66.4867	0	114.722	15.1225	0	8.60416	0.521464	8.86489	12.5151	127.498	4.69318	92.5599	0	0	0	186.684	0	12.5151	181.73	4.95391
sample_rectal_004	0	81.8202	9.30798	68.1584	25.5219	0	11.1095	0.300257	9.15785	9.30798	107.342	33.1785	37.9826	0	0	0	90.3775	0	8.10695	295.904	4.65399
sample_rectal_005	0	20.1175	3.99685	13.1896	9.05952	0	0	0.266456	6.92787	6.66141	67.147	14.2554	163.737	0	0	0	245.273	0	0	122.303	9.05952
sample_rectal_006	0	146.953	17.9586	148.281	45.0014	0	18.5177	0.908414	11.6696	16.9105	117.116	57.0204	106.005	0	0	1.04817	211.73	0	41.1581	298.868	10.7612
sample_rectal_007	0	97.757	7.65616	108.395	24.9832	0	31.0276	0.402956	16.8435	18.2942	107.509	39.3285	59.7986	0	0	0	116.132	20.9537	9.0262	259.1	4.02956
sample_rectal_008	0	57.9518	0	90.8464	14.1292	12.8046	34.3296	0.331153	5.51922	17.6615	162.044	21.8561	116.124	0	0	0	183.68	0	9.16191	500.041	2.98038
sample_rectal_009	0	133.855	0	76.5426	14.3282	0	101.177	0.377057	5.53017	26.6454	93.1331	12.0658	65.4823	0	0	0	139.26	0	17.596	551.258	11.5631
sample_rectal_010	0	142.336	3.41445	221.738	21.9596	13.5908	0.06695	0.33475	4.1509	15.0637	91.9893	22.8969	67.9542	0	0	0	120.711	0	15.3985	690.187	24.7715
sample_rectal_011	0	133.694	8.72703	173.011	27.3507	0.359877	34.5482	0.539816	6.20788	24.2018	150.429	26.8109	53.8916	0	0	0	104.454	0	19.0735	451.106	13.9452
sample_rectal_012	0	116.322	9.06253	117.813	28.22	0.917725	22.0254	0	14.5689	25.811	184.922	27.9906	23.8608	0	0	0	64.2407	0	26.1552	439.246	9.75082
sample_rectal_013	0	171.363	12.6093	172.293	47.9568	13.8496	32.5569	0.826841	10.2322	22.7381	180.768	51.6776	147.591	0	0	0	234.616	0	26.8723	644.419	21.0844
sample_rectal_014	0	114.268	17.6223	176.002	40.8971	0	0.332497	0.554161	9.97491	9.75324	145.634	50.9829	101.079	0	0	0	155.719	0	31.8089	369.404	10.0857
sample_rectal_015	0	185.349	7.92661	113.862	26.669	0.444483	38.8922	0.222241	5.03747	14.9643	103.046	26.4467	69.3393	0	0	0	138.234	0	80.1551	388.7	20.0758
sample_rectal_016	0	134.21	11.0493	108.241	26.5324	14.4274	45.6751	0.351888	6.89701	21.8875	108.241	28.1511	42.2266	0	0	0	96.9804	0	36.6668	294.671	16.4684
sample_rectal_017	0	61.7001	10.444	115.366	29.0826	0	10.1227	0.321355	11.4081	19.442	158.428	32.6175	140.111	0	0	0	246.961	0	7.8732	432.062	8.67658
sample_rectal_018	0	13.1119	0	58.241	0	0	0	0	0	12.0446	68.3036	3.04927	168.625	0	0	0	281.295	0	0	396.252	0
sample_rectal_019	0	101.875	3.2491	120.322	27.3553	1.0481	20.3331	0	5.55491	21.6956	127.449	26.5168	25.5736	0	0	0	58.6934	0	6.07896	348.807	6.07896
sample_rectal_020	0	69.1467	6.94802	114.114	21.2332	1.3896	6.55893	0.222337	5.83634	10.6722	93.437	21.4555	74.7051	0	0	0	133.402	0	5.2805	365.521	6.00309
sample_rectal_021	0	127.565	3.27471	94.0734	15.6293	0	33.4913	0.14885	7.14482	36.6172	133.816	14.5873	66.9827	0	0	0	122.206	0	36.0218	307.971	0
sample_rectal_022	0	86.8266	9.26801	143.968	30.3127	2.2299	9.19833	0.557474	7.59559	9.61643	128.358	32.2638	31.1489	0	0	0	72.1929	0	16.9333	523.12	8.78022
sample_rectal_023	0	40.9999	1.375	107.812	5.68748	2.37499	8.74998	0.249999	2.49999	22.2499	92.1872	23.9999	91.4372	0	0	6.99998	188.874	0	1.99999	499.561	7.43748
sample_rectal_024	0	98.5099	8.78898	53.7105	6.83588	0	9.64347	0.610346	9.27726	15.5028	91.9181	26.9773	97.8995	0	0	0	165.282	0	17.8221	240.11	7.32415
sample_rectal_025	0	125.514	6.09784	197.333	25.1536	13.3814	44.0399	0.0846922	4.99684	23.8832	125.768	22.1047	43.2777	0	0	0	107.39	0	18.9711	549.568	18.9711
sample_rectal_026	0	112.501	8.80764	149.582	23.9065	4.36681	33.0842	1.70232	32.122	16.283	124.121	53.66	96.1439	0	0	0	161.276	0	25.0907	471.986	11.8422
sample_rectal_027	0	126.396	12.0734	167.612	36.1369	1.16571	21.1492	0.582853	7.74362	9.32565	192.258	42.0487	104.747	0	0	0	182.849	0	14.155	563.203	20.8995
sample_rectal_028	0	68.6477	8.47548	122.564	28.6002	12.1812	19.9412	0.476975	5.37514	12.0895	147.881	33.0213	39.699	0	0	1.06402	85.9656	0	14.6395	387.487	9.13591
sample_rectal_029	0	37.2677	0	130.22	16.1421	1.51671	8.88357	0.650017	0	27.5174	130.22	22.3173	65.8684	0	0	0	111.37	0	0	426.303	4.33345
sample_rectal_030	0	436.218	21.5966	120.347	64.1304	0	141.944	0	17.3103	15.4968	205.58	69.0761	102.872	0	0	0	197.831	0	231.298	207.723	5.60522
sample_rectal_031	0	193.106	10.0649	133.652	25.1622	1.52144	43.3025	0	5.85168	16.0336	139.036	33.2376	66.3581	0	0	0	118.087	0	64.8367	473.635	18.3743
sample_rectal_032	0	39.7127	0	58.8807	5.61273	0	21.0742	0	0	23.5099	97.5344	0	146.143	0	0	0	263.269	0	0	225.25	6.88353
sample_rectal_033	0	219.126	8.84177	184.343	30.6126	1.16778	47.462	0.417065	6.00573	18.5177	145.639	29.695	75.739	0	0	0	127.288	0	62.3929	616.672	20.2694
sample_rectal_034	0	163.159	5.64848	216.819	21.1818	1.58864	91.4937	0.117677	10.3556	31.302	165.807	40.3043	36.8328	0	0	0	83.8447	0	54.6608	519.778	28.6543
sample_rectal_035	0	54.7776	3.04778	125.371	20.4283	0.823723	0.329489	0.494234	5.51894	12.603	103.213	25.2059	28.0066	0	0	0	57.1664	0	0	274.794	2.88303
sample_rectal_036	0	72.5104	6.97029	102.909	17.4257	0	6.0022	0.0968096	4.55005	30.011	130.306	10.165	113.267	0	0	0	188.295	0	10.165	413.087	10.0682
sample_rectal_037	0	75.3238	9.43693	178.787	28.6539	1.7158	3.5174	0.686322	6.69164	18.3591	139.152	27.9676	131.945	0	0	1.7158	224.513	0	9.09376	581.744	8.06428
sample_rectal_038	0	110.464	8.03185	152.918	24.5128	0.417239	6.04997	0.521549	5.21549	13.8732	120.061	18.0456	79.2754	0	0	0	156.152	0	6.3629	611.881	9.49219
sample_rectal_039	0	53.5366	0	64.3763	7.61262	0	6.37143	0	3.55807	14.977	91.0205	0	65.121	0	0	0	116.092	0	7.69537	338.844	6.45418
sample_rectal_040	0	235.931	0	68.016	0	0	39.5343	0	9.56476	22.9554	146.66	15.9413	84.8075	0	0	0	150.06	0	85.8703	204.473	0
sample_rectal_041	0	76.752	5.1331	132.809	18.7399	0.7333	3.6665	0.488867	4.3998	80.9074	106.41	18.0881	98.0992	0	0	0	170.614	0	17.4362	646.526	14.0142
sample_rectal_042	0	72.4019	4.25893	207.083	19.9985	12.0361	9.62889	0.308618	5.43168	25.3684	120.053	17.8381	34.7504	0	0	0	66.9085	0	3.20963	619.15	14.0113
sample_rectal_043	0	64.1042	6.79735	206.012	29.49	0.313724	32.209	0.313724	5.01958	22.4835	164.81	34.7188	81.8819	0	0	0	152.993	0	12.7581	613.957	2.19607
sample_rectal_044	0	92.5763	6.15017	181.7	28.1613	0	39.3827	0.539489	3.45273	21.3638	144.799	23.4138	56.5384	0	0	0	97.5396	0	24.8165	390.806	16.8321
sample_rectal_045	0	76.4836	5.31385	144.071	20.4792	2.32854	4.8959	0.238825	3.64207	17.8521	146.34	17.673	78.4539	0	0	0	141.981	0	0.77618	663.693	5.67208
sample_rectal_046	0	118.01	9.76345	198.028	29.821	0	38.4171	1.16737	8.59608	33.1108	127.243	32.5802	66.4339	0	0	0	119.178	0	20.6943	620.616	12.0982
sample_rectal_047	0	120.839	0	47.1141	0	0.436242	11.7785	0	0	30.9732	170.134	0	0	0	0	0	52.349	0	6.10738	204.161	18.3222
sample_rectal_048	0	145.845	20.4274	108.595	50.768	0	33.3447	1.20161	11.7157	26.5856	172.731	56.9263	171.38	0	0	0	284.031	0	44.9102	434.082	3.60483
sample_rectal_049	0	121.433	10.1392	164.604	37.1508	0	39.844	0.792127	6.41623	15.6049	120.403	36.3586	177.04	0	0	0	293.246	0	13.387	602.571	10.3769
sample_rectal_050	0	99.7263	5.91161	172.015	23.3252	1.9277	22.3613	0.321283	4.75499	9.44573	132.626	23.2609	117.654	0	0	0	209.734	0	5.97587	456.029	10.9236
sample_rectal_051	0	75.0239	6.62671	101.136	17.5135	0	17.1979	0.157779	5.91671	16.5668	162.118	18.3024	134.664	0	0	0	251.5	0	16.8823	380.799	9.23007
sample_rectal_052	0	79.2176	2.77551	67.3061	5.20408	0	30.068	0.231292	5.43537	11.3333	109.054	16.0748	89.2788	0	0	0	156.701	0	14.4558	322.653	13.6462
sample_rectal_053	0	172.063	11.0452	217.797	35.4653	0.517742	1.38065	0.345161	7.67984	25.2831	158.861	43.2315	92.0718	0	0	0	156.876	0	30.6331	505.144	13.7202
sample_rectal_054	0	91.2312	5.46811	110.01	18.8506	1.07923	15.1812	0.431693	4.67668	24.8943	83.3887	18.5628	126.846	0	0	0	238.007	0	11.0082	702.797	7.26684
sample_rectal_055	0	62.5422	4.40112	53.7399	18.531	0	6.37004	0.231638	7.41241	18.2994	104.469	32.8925	181.141	0	0	0	315.838	0	9.26551	400.154	14.5932
sample_rectal_056	0	37.4131	3.79075	134.16	21.7556	0	20.4371	0.329631	8.07595	31.1501	148.828	34.1168	58.015	0	0	0	134.654	0	0	380.888	0
sample_rectal_057	0	82.9687	4.01344	76.3283	12.3322	1.16755	12.1863	0.291886	4.15938	12.4052	82.7498	17.0024	163.238	0	0	1.89726	297.213	0	0	393.244	2.69995
sample_rectal_058	0	53.1454	3.05253	114.196	11.9753	1.87848	12.3667	0.23481	4.14831	21.1329	103.708	15.8106	26.5336	0	0	0	60.4245	0	0	387.045	3.75696
sample_rectal_059	0	21.8035	1.94529	195.745	7.70011	0.405269	3.72847	0.324215	2.99899	51.3881	108.288	8.34854	57.2239	0	0.0810537	0	119.149	0	0	835.178	7.45694
sample_rectal_060	0	71.8488	2.77408	118.361	19.1412	0	24.3195	0.554817	6.56533	25.4291	118.268	25.2442	71.6639	0	0	0	144.53	0	6.75027	455.967	0
sample_rectal_061	0	102.013	7.23093	193.037	25.45	1.70139	5.31686	0.141783	5.03329	26.9387	137.175	26.8679	28.0021	0	0	0	60.8249	0	20.1332	483.976	10.5628
sample_rectal_062	0	31.8214	0	55.2946	0	0.883928	0	0	5.99107	18.7589	81.7143	6.1875	79.3571	0	0	0	170.795	0	1.76786	498.928	0
sample_rectal_063	0	53.3462	6.10918	131.893	22.6912	1.30911	0.218185	0.763647	7.74556	13.8547	98.2923	30.9823	165.821	0	0	0	268.586	0	0	336.987	4.69098
sample_rectal_064	0	171.067	8.52495	97.1845	25.0065	0	17.0499	0.454664	6.25163	16.1406	151.858	22.6195	127.761	0	0	0	202.894	0	29.6668	475.92	12.8443
sample_rectal_065	0	61.7463	2.4255	112.89	10.0485	14.6223	0	0.4158	2.9106	12.1275	93.8322	17.1864	67.6368	0	0	0	141.788	0	16.0083	490.159	5.8212
sample_rectal_066	0	173.202	6.06291	78.6539	36.869	0.983174	12.6174	0.983174	0	3.76883	180.576	33.5918	133.548	0	0	0	221.214	0	32.2809	369.51	3.11338
sample_rectal_067	0	133.412	9.80424	197.574	38.8447	0.496417	9.18372	0.372313	7.81857	50.014	177.469	34.0046	73.0974	0	0	0	134.777	0	11.2935	807.175	11.0453
sample_rectal_068	0	128.908	6.33702	196.531	19.5947	4.25248	14.6752	0.500291	6.00349	11.4233	186.692	21.7627	108.146	0	0	0	225.631	0	14.0082	528.808	14.0082
sample_rectal_069	0	66.5282	0	92.4349	16.2348	0	1.79619	0	0	13.6096	106.735	12.4352	78.3416	0	0	0	136.925	0	0	377.96	2.48704
sample_rectal_070	0	92.9958	6.04126	149.15	24.3631	2.27785	16.9353	0.693259	3.86244	12.7758	192.132	21.5901	42.9821	0	0	0	99.1361	0	14.7565	562.927	9.50756
sample_rectal_071	0	46.6014	4.73913	71.5383	24.3727	0	4.28778	0.225673	5.30331	17.941	148.267	23.1315	124.12	0	0	0	230.299	0	0	256.364	3.49793
sample_rectal_072	0	180.528	9.56518	106.065	23.0049	1.21078	5.20637	0	5.44852	17.1931	131.491	22.2784	216.004	0	0	0	363.598	0	34.6284	525.964	22.1573
sample_rectal_073	0	83.6652	0	70.5208	11.9969	12.3098	27.0191	0.312962	5.0074	16.587	132.592	21.5944	140.833	0	0	0	245.154	0	0	376.181	6.0506
sample_rectal_074	0	14.3052	0	44.1902	0	0	18.8375	0.849811	0	19.6873	104.81	0	94.8956	0	0	0	191.066	0	0	422.498	3.96579
sample_rectal_075	0	56.2229	0	46.3213	0	1.0243	0	0	0	18.096	83.31	0	70.4493	0	0	0	143.175	0	0	342.914	6.37344
sample_rectal_076	0	49.8079	0	93.164	24.7749	0	0	1.29036	5.41951	11.6132	118.197	21.1619	247.233	0	0	0	378.85	0	8.77445	270.201	0
sample_rectal_077	0	73.8191	0	73.6954	14.7144	0	3.2149	0.4946	6.55345	14.5907	101.022	25.101	169.648	0	0	0	283.777	0	0	389.25	1.85475
sample_rectal_078	0	86.0377	8.73614	75.1175	27.2012	3.44151	2.64731	0.132366	6.61829	11.9791	108.408	25.0171	31.834	0	0	0	82.4638	0	11.0525	380.353	13.6337
sample_rectal_079	0	109.1	2.49929	152.783	10.2145	0	2.1733	0.434659	4.34659	19.125	138.439	10.3232	68.3502	0	0	0	133.44	0	34.9901	388.26	21.8416
sample_rectal_080	0	54.4634	5.94978	91.4207	28.3759	0	2.28838	0.457676	6.86514	10.1833	167.738	27.2317	167.052	0	0	0	256.527	0	0	328.153	5.72095
sample_rectal_081	0	77.2456	0	98.5859	22.2419	0.45085	3.90737	0	6.16162	39.9754	103.545	28.8544	92.7248	0	0	0	153.89	0	1.95368	253.678	5.56048
sample_rectal_082	0	90.4074	4.69242	141.086	29.9272	2.08552	38.6864	0.312828	33.8897	25.2348	147.759	39.6249	89.886	0	0	0	162.358	0	15.4329	413.35	2.29407
sample_rectal_083	0	68.3018	10.788	116.376	29.4648	11.1252	6.06828	0.269701	8.02361	13.8222	118.466	27.5095	59.6039	0	0	0	123.051	0	0	541.29	5.79857
sample_rectal_084	0	127.527	6.7082	136.876	25.691	0.285455	12.0605	0.142728	6.06593	15.2005	140.301	27.261	31.6856	0	0.0713639	0	71.2925	0	18.1264	465.792	14.9864
sample_rectal_085	0	65.0888	5.56315	112.296	19.9479	0	4.84789	0.158947	5.88104	15.3384	86.944	20.5836	213.069	0	0	0	350.796	0	11.2852	423.991	7.07314
sample_rectal_086	0	85.9761	6.93356	121.774	20.0303	4.21149	1.84895	0.410877	5.03325	7.85803	136.155	21.7765	127.115	0	0	0	217.303	0	11.6073	517.962	8.73115
sample_rectal_087	0	67.1458	8.41184	70.049	22.5556	6.10417	1.86103	0.148882	8.03963	4.61535	86.3516	25.5333	124.912	0	0	0	208.063	0	4.1687	641.086	2.45655
sample_rectal_088	0	48.2413	0	51.1749	13.4456	0	17.4386	0.407444	16.2163	19.8833	84.2594	16.9497	38.9516	0	0	0	97.9495	0	6.27463	398.887	5.45975
sample_rectal_089	0	86.6	9.09007	99.0134	34.21	1.56388	0.195485	0.586456	6.15779	19.0598	149.449	35.1874	32.5483	0	0	0	88.4572	0	27.1725	353.535	3.51874
sample_rectal_090	0	85.4652	9.93782	173.316	23.5857	13.0517	6.82397	0.265008	10.4016	28.0246	134.227	25.7058	70.426	0	0	0	118.326	0	13.1842	585.801	7.884
sample_rectal_091	0	100.976	6.65911	78.6985	18.5244	0	3.51117	0.968597	7.86985	6.78018	89.5953	26.2732	170.594	0	0	0	277.14	0	23.1253	262.49	19.2509
sample_rectal_092	0	110.221	18.2195	190.122	34.0051	3.40746	24.0608	0.90402	11.8913	10.2919	147.564	53.6154	46.3137	0	0	0	107.161	0	48.8866	537.892	12.0304
sample_rectal_093	0	109.267	10.4252	203.16	29.8241	2.96921	18.0132	0.461877	7.39003	9.43549	143.314	29.8241	51.5983	0	0	0	124.641	0	15.4399	387.647	14.1202
sample_rectal_094	0	45.1365	9.63471	144.521	23.9821	1.2567	9.52999	0.20945	26.286	24.401	141.274	36.968	66.1863	0	0	0	136.352	0	10.0536	287.471	3.97956
sample_rectal_095	0	74.323	8.29449	138.824	22.8098	0	52.9319	0.327414	5.67518	11.4595	130.856	25.7566	116.232	0	0	0	235.411	0	7.96707	517.205	21.9367
sample_rectal_096	0	92.8194	12.3128	164.697	36.7279	13.8913	16.838	0.631425	33.8865	16.6275	114.919	34.0969	78.8229	0	0	0	122.496	0	2.42046	693.199	11.0499
sample_rectal_097	0	25.5774	3.65392	68.1348	14.2933	1.39709	0	0.537341	0	19.2368	121.761	19.4517	47.5009	0	0	0	118.43	0	0	290.056	2.79417
sample_rectal_098	0	152.958	12.7803	147.075	26.5749	0.202862	35.0951	0.608585	9.73736	10.3459	129.629	27.5892	142.003	0	0	0	226.799	0	54.7727	242.217	19.6776
sample_rectal_099	0	37.2694	8.48544	124.952	39.5987	0	11.1475	0.665525	11.3139	15.4734	196.496	48.7497	28.4512	0	0	0	35.2728	0	0	251.735	4.65867
sample_rectal_100	0	6.08024	0	40.8649	0	0	0	0	0	6.92865	95.7285	0	122.736	0	0	0	204.042	0	0	420.951	2.12101
sample_rectal_101	0	69.7442	14.0999	79.8155	13.8481	0	0	0	8.30887	8.81244	105.749	22.6606	349.98	0	0	0	516.409	0	25.1784	345.448	3.02141
sample_rectal_102	0	37.5218	11.1943	74.2143	20.1084	0	0	0	12.0236	8.70671	162.318	33.3757	0	0	0	0	49.9599	0	0	109.663	8.70671
sample_rectal_103	0	11.807	3.9831	73.9718	20.3423	1.13803	0	0	5.97465	5.54789	87.2014	15.6479	74.8254	0	0	0	130.589	0	0	202.285	4.26761
sample_rectal_104	0	15.1404	0	77.1106	0	0	28.1683	0	0	120.067	121.828	0	148.235	0	0	0	193.305	0	0	475.339	0
sample_rectal_105	0	61.6428	6.71936	84.7224	24.2481	1.31466	0	0.292146	7.15758	11.1016	132.926	36.8104	60.4742	0	0	0	130.881	0	2.33717	379.644	0
sample_rectal_106	0	98.4779	19.1199	156.352	49.7529	2.36429	62.6024	1.95311	11.7187	12.4382	183.49	54.1731	51.0893	0	0	0	101.151	0	30.633	441.095	23.129
sample_rectal_107	0	82.8741	8.49303	139.554	34.5085	0	22.9759	0.357601	7.59903	6.25802	130.703	27.6247	101.022	0	0	0	183.628	0	0	491.344	8.13543
sample_rectal_108	0.251576	65.9128	10.9435	149.184	15.0945	1.25788	0	0	5.53466	14.4656	152.329	30.818	66.2902	0	0	0	129.561	0	5.53466	604.913	5.66045
sample_rectal_109	0	21.7201	13.8707	119.891	37.7413	0	46.2358	0.967727	7.84934	16.7739	109.998	35.0532	75.8052	0	0	7.20419	157.309	0	0	209.244	0
sample_rectal_110	0	177.553	20.4388	120.761	50.7071	0	161.795	1.24817	10.6095	4.52463	202.204	54.7636	271.166	0	0	0	439.669	0	78.3229	466.817	35.1049
sample_rectal_111	0	58.0574	8.54297	169.116	25.9776	0	14.6451	0.348693	8.36863	16.3886	171.557	38.8793	72.8768	0	0	0	131.457	0	5.05605	356.713	8.36863
sample_rectal_112	0	98.0723	19.2169	176.132	75.9397	0	22.2651	1.45783	13.5181	8.08433	203.566	77.5301	114.639	0	0	0	179.313	0	1.45783	263.735	6.22891
sample_rectal_113	0	29.2677	3.55131	87.803	8.3272	0	8.08228	0.244918	6.61278	19.3485	114.254	22.5324	61.4743	0	0	0	110.58	0	0	404.359	0
sample_rectal_114	0	10.8353	3.13654	86.1121	18.2489	0	6.84335	0.28514	6.1305	16.253	116.48	20.3875	42.6284	0	0	0	80.6945	0	0	389.216	4.56223
sample_rectal_115	0	129.04	0	84.5502	21.3389	0	3.42227	0.40262	9.66288	19.3258	138.3	16.7087	120.987	0	0	0	224.259	0	0	390.743	0
sample_rectal_116	0	141.487	18.6998	144.642	46.9372	2.10279	10.4388	1.27669	13.0673	8.33605	114.977	43.5577	165.594	0	0	0	300.473	0	25.7591	545.222	10.6641
sample_rectal_117	0	170.877	3.10121	38.1449	21.5534	0	3.41133	0.465182	5.8923	8.52833	142.346	20.468	250.733	0	0	0	380.829	0	34.1133	239.413	0
sample_rectal_118	0	87.8998	7.98006	84.3266	16.6748	3.45406	7.02722	0.238211	7.14632	32.0394	111.602	10.6004	156.504	0	0	0	285.615	0	2.1439	446.526	2.263
sample_rectal_119	0	33.3756	5.44908	68.6244	12.7713	0	13.793	0.340568	7.66277	61.6427	136.227	30.3105	60.4508	0	0	0	124.477	0	0	341.76	4.08681
sample_rectal_120	0	276.822	5.12369	139.478	36.1505	0	45.9709	0.853948	10.6744	36.7198	186.303	44.5476	86.9604	0	0	0	155.846	0	55.7913	530.444	30.3152
sample_rectal_121	0	74.4541	10.5123	155.273	30.1867	0.482216	25.3645	0.578659	8.96921	29.9938	113.706	32.8871	102.133	0	0	0	172.055	0	9.25854	327.81	9.45142
sample_rectal_122	0	61.4031	6.61765	178.894	26.1451	0	0	0.325458	5.31582	23.8669	160.342	25.0603	21.9142	0	0	0	56.8467	0	0	545.902	6.29219
sample_rectal_123	0	24.66	4.2461	221.124	22.2103	0.489934	26.9464	0.326623	3.75616	32.1723	122.973	25.3133	0	0	0	0	23.3535	0	0	330.216	6.53246
sample_rectal_124	0	25.5263	5.28439	152.441	22.5706	0.537396	12.8079	0.089566	4.03047	25.7054	204.21	21.7645	43.7082	0	0	0	78.1015	0	1.07479	488.314	9.76269
sample_rectal_125	0	70.5417	7.39008	97.7026	19.6749	0.479875	20.1548	0.479875	5.47058	11.517	96.263	26.777	146.266	0	0	3.0712	243.585	0	2.11145	345.126	8.54178
sample_rectal_126	0	94.325	15.4808	151.748	33.4818	0	12.7807	0.540029	12.6007	17.4609	163.449	52.5628	161.289	0	0	0	261.734	0	17.6409	345.978	8.64046
sample_rectal_127	0	37.2064	14.7596	142.061	34.2852	0	11.0697	0.614981	7.53352	27.8279	177.576	44.1249	64.1118	0	0	0	131.76	0	0	604.373	7.37978
sample_rectal_128	0	181.075	11.0957	137.771	33.9035	1.84928	57.6359	1.07875	46.5402	13.5614	168.593	57.4818	79.2108	0	0	0	139.929	0	50.3929	444.906	11.2498
sample_rectal_129	0	78.433	8.65373	116.619	27.0601	0	9.88998	0.412082	6.86804	40.5214	146.976	28.159	98.625	0	0	0	193.679	0	9.34053	439.005	18.4063
sample_rectal_130	0	87.3889	21.6426	255.529	68.929	2.45526	40.0116	1.90964	13.0947	10.7304	194.238	66.3829	72.6574	0	0	0	143.951	0	48.2867	626.909	23.5523
sample_rectal_131	0	40.1726	0	137.767	16.0245	1.33538	1.55794	0.111282	3.67229	36.1665	99.0406	16.1358	67.3253	0	0	0	127.417	0	0	400.057	5.78664
sample_rectal_132	0	34.5202	15.0866	102.666	39.1229	0	7.54331	0.639264	9.97251	5.49767	128.364	40.5293	67.3784	0	0	0	130.282	0	1.27853	456.69	0
sample_rectal_133	0	13.0454	0	91.1363	0	0	0	0.362371	6.34149	34.2441	119.401	0	67.9446	0	0	0	144.224	0	0	284.099	0
sample_rectal_134	0	45.6746	8.8924	99.029	29.7087	0	52.7481	0.6063	8.8924	46.483	182.9	39.8137	254.242	0	0	0	389.245	0	0	403.796	0
sample_rectal_135	0	25.9437	0	58.3733	0	0	4.82673	0.301671	0	12.3685	91.8587	0	73.7585	0	0	0	167.578	0	0	304.537	8.29595
sample_rectal_136	0	23.5713	0	73.1951	11.2781	0	6.20297	0.338344	5.86463	14.7744	99.4731	9.13529	64.3981	0	0	0	134.435	0	0	399.81	4.28569
sample_rectal_137	0	115.189	14.9579	204.169	52.2888	0	52.161	0.894918	9.20488	16.2364	173.614	52.8002	68.9087	0	0	0	127.206	0	27.8703	563.799	0
sample_rectal_138	0	108.411	8.34813	210.876	15.5527	1.94409	3.31638	1.25794	4.57432	34.7648	198.754	29.2756	67.0138	0	0	0	139.745	0	12.0076	458.575	21.1562
sample_rectal_139	0	106.595	11.2261	137.126	54.6615	0.839332	31.1602	0.629499	13.5342	3.35733	171.748	60.8516	26.5439	0	0	0	66.9368	0	27.2783	475.902	8.49824
sample_rectal_140	0	82.2496	0	136.849	7.86003	3.36859	8.42146	0.280715	0	21.3344	137.41	8.14075	56.2834	0	0	0	108.777	0	0	449.566	2.38608
sample_rectal_141	0	133.187	12.2303	136.328	35.9054	0	25.9192	0.336613	6.05904	14.5866	151.027	38.7105	57.2243	0	0	0	112.429	0	19.2992	430.528	9.64958
sample_rectal_142	0	94.6015	13.5915	141.74	49.8357	0.647217	22.7605	0.647217	9.60038	15.2096	141.201	38.6173	39.5881	0	0	0	101.829	0	33.871	496.631	3.02034
sample_rectal_143	0	107.166	18.7613	202.249	59.1326	0	31.0397	0.785815	13.3589	1.76808	193.703	62.8652	147.144	0.982269	0	0	242.227	0	45.0861	422.375	18.0737
sample_rectal_144	0	90.012	8.46562	122.838	29.5433	0.691071	2.59152	0.518303	6.21964	24.3602	144.607	43.1919	99.8597	0	0	0	185.38	0	0	411.533	4.66473
sample_rectal_145	0	30.6406	0	63.5509	15.4338	0	0	1.36181	0	23.8316	128.691	19.2923	76.0342	0	0	0	141.401	0	0	409.223	0
sample_rectal_146	0	55.9609	15.8889	165.085	37.6737	0	42.3704	0.999302	12.0916	6.79525	208.454	32.5772	109.823	0	0	2.29839	190.167	0	1.89867	481.064	0.999302
sample_rectal_147	0	16.4369	5.4007	63.7517	7.51402	0	0.234813	0	6.45736	20.3113	117.172	24.4205	30.1735	0	0	0	77.6057	0	0.469626	365.604	2.34813
sample_rectal_148	0	97.2187	8.68684	176.509	34.4701	1.01655	26.3378	0.27724	7.57788	9.24132	129.563	34.5625	76.5181	0	0	0	164.958	0	0	424.639	8.13236
sample_rectal_149	0	15.7337	0	97.0838	23.9581	0	0	0.357583	6.79408	18.7731	124.975	35.7583	192.737	0	0	0	300.191	0	0	311.991	0
sample_rectal_150	0	75.985	23.9375	150.872	40.4082	0	19.1061	0	10.1021	72.032	176.127	57.977	45.8984	0	0	0	107.389	0	0	460.741	2.63532

## Sheet: NP_non-macrolide_AMR_rM
sample	Aminocoumarins	Aminoglycosides	betalactams	Cationic_antimicrobial_peptides	Elfamycins	Fluoroquinolones	Lipopeptides	Metronidazole	MLS	Multi-drug_resistance	Phenicol	Sulfonamides	Tetracyclines	Trimethoprim
sample_NP_001	0	0	118.302	0	0.876314	0	0	0	8.17894	0	0	0	75.217	0
sample_NP_002	0	0	56.336	0	0.969221	0	0	0	0	0	3.39227	0	156.65	0
sample_NP_003	0	0	112.603	0	5.62443	0	7.00184	0	7.92011	0	0	0	186.869	0
sample_NP_004	0	0	91.191	0	3.35601	0	0	0	4.51326	0	0	0	243.022	0
sample_NP_005	0	0	54.549	0	0	0	0	0	0	0	0	0	1.46819	0
sample_NP_006	0	0	57.2295	0	3.80711	0	7.98265	0	6.50893	0	0	0	137.793	0
sample_NP_007	0	0	45.9324	0	3.17558	0	0	0	0	0	0	0	105.474	0
sample_NP_008	0	0	103.803	0	3.82097	0	14.647	0	0	0	0	0	73.129	0
sample_NP_009	0	0	147.656	0	5.75569	0	8.41217	0	5.75569	0	0	0	420.719	0
sample_NP_010	0	0	184.753	0	1.79024	0	0	0	5.25138	0	0	0	16.7089	0
sample_NP_011	0	45.3822	776.232	0	4.10941	0	9.64818	0	4.10941	0	2.68005	398.702	599.974	0
sample_NP_012	0	0	173.359	0	3.38421	0	8.84262	0	15.2835	0	0	0	315.387	0
sample_NP_013	0	1.22595	134.383	0	6.60126	0	13.3911	0	12.731	51.3012	0	0	225.103	0
sample_NP_014	0	0	214.875	0	7.81917	0	17.1615	0	7.00679	26.3008	0	446.302	128.255	0
sample_NP_015	0	0	161.013	0	6.81209	0.495425	14.9866	0	5.57353	20.684	0	0	242.387	0
sample_NP_016	0	0	73.6465	0	0.821336	0	7.52891	0	0	0	0	0	15.4685	0
sample_NP_017	0	65.6898	2019.19	0	2.75544	0	0	0	0.99196	62.273	0	109.887	292.077	0
sample_NP_018	0	0	174.34	0	5.57694	0	15.7609	0	0	0	0	0	472.585	0
sample_NP_019	0	0	113.338	0	2.83618	0	0	0	0	7.19954	0	0	199.187	0
sample_NP_020	0	0	114.628	0	5.20072	0	5.20072	0	5.62527	0	0	0	370.206	0
sample_NP_021	0	0	100.2	0	5.20162	0	0	0	7.80244	0	0	0	140.444	0
sample_NP_022	0	0	98.1233	0	1.85948	0	0	0	4.57718	0	0	0	68.5146	0
sample_NP_023	0	0	75.0682	0	1.8191	0	0	0	0	0	0	0	195.008	0
sample_NP_024	0	0	191.661	0	5.29282	0	17.2017	0	10.9928	44.6836	0	723.895	171.304	0
sample_NP_025	0	0	52.0301	0	4.25314	0	0	0	4.11137	16.4455	0	0	1.13417	0
sample_NP_026	0	0	159.444	0	4.28229	0	0	0	4.42503	0	0	0	294.622	0
sample_NP_027	0	0	134.51	0	2.55966	0	0	0	3.19958	0	0	0	157.675	0
sample_NP_028	0	2.65075	189.459	0	2.79026	0	8.6498	0	0	33.2041	3.90636	0	226.988	0
sample_NP_029	0	0	135.202	0	1.45118	0	7.13497	0	0	0	0	0	73.2846	0
sample_NP_030	0	0	143.738	0	2.04298	0	0	0	0	0	0	15.7601	371.676	0
sample_NP_031	0	95.5701	728.277	0	5.3358	0	9.24872	0	4.74293	0	0	94.3844	152.96	0
sample_NP_032	0	0	165.447	0	2.18652	0	0	0	0	0	0	0	441.823	0
sample_NP_033	0	25.1787	159.641	0	1.69268	0	0	0	0	41.0476	2.64482	0	305.212	0
sample_NP_034	0	0	53.8279	0	1.86256	0	0	0	0	0	0	0	0.931279	0
sample_NP_035	0	0	209.269	0	1.85501	0	0	0	4.28972	36.4047	0	0	236.978	0
sample_NP_036	0	68.8184	154.54	0	8.67091	0	0	0	52.0254	0	0	242.895	62.5622	0
sample_NP_037	0	0	85.2241	0	3.08885	0	0	0	0	0	0	0	160.058	0
sample_NP_038	0	0	115.885	0	4.6944	0.134126	8.44993	0	29.3736	0	0	0	89.9984	0
sample_NP_039	0	24.7911	87.1412	0	2.76639	0	8.51196	0	2.76639	0	0	0	175.027	0
sample_NP_040	0	0	123.035	0	4.41801	0	0	0	8.16663	0	0	0	227.595	0
sample_NP_041	0	0	163.273	0	1.25716	0	0	0	0	0	0	0	298.26	0
sample_NP_042	0	0	194.598	0	4.67638	0	0	0	0	9.95616	0	0	388.743	0
sample_NP_043	0	0	198.113	0	3.26422	0	9.54156	0	9.41602	0	0	0	362.203	0
sample_NP_044	0	0	136.015	0	4.01223	0	0	0	0	0	0	0	16.4501	0
sample_NP_045	0	0	110.959	0	1.94665	0	0	0	6.48885	0	0	0	0	0
sample_NP_046	0	0	198.928	0	6.21651	0	9.05448	0	9.05448	0	0	0	234.335	0
sample_NP_047	0	0	148.707	0	8.61712	0	16.7418	0	9.60193	0	0	155.108	227	0
sample_NP_048	0	0	832.809	0	4.27577	0	0	0	12.2756	0	6.20676	0	154.341	0
sample_NP_049	0	162.275	213.991	0	3.31513	0	0	0	0	0	17.0729	142.55	702.972	0
sample_NP_050	0	0	260.261	0	8.94087	0	9.59112	0	13.4926	0	2.9261	0	403.965	0
sample_NP_051	0	273.788	523.827	0	2.21491	0	0	0	5.66033	18.4576	22.8874	204.141	442.859	0
sample_NP_052	0	0	141.926	0	4.35514	0	9.22265	0	5.37988	0	3.4585	0	228.901	0
sample_NP_053	0	20.9474	870.595	0	8.7877	0	5.41567	0	12.2619	94.7232	0	28.8155	382.469	0
sample_NP_054	0	0	1012.84	0	1.00623	0	0	0	10.6373	47.1489	0	0	408.528	0
sample_NP_055	0	0	174.32	0	8.8615	0	9.39054	0	0	0	0	0	81.6051	0
sample_NP_056	0	0	107.963	0	2.70264	0	0	0	0	0	0	0	154.477	0
sample_NP_057	0	0	293.372	0	2.56061	0	0	0	14.632	0	0	0	205.946	0
sample_NP_058	0	0	125.741	0	2.77881	0	0	0	0	0	0	0	338.042	0
sample_NP_059	0	0.646401	182.931	0	1.16352	0	0	0	28.3124	0	0	0	229.86	0
sample_NP_060	0	0	176.782	0	6.12331	0	8.95817	0	9.97872	0	0	0	421.601	0
sample_NP_061	0	0	104.303	0	1.77536	0	0	0	0	0	0	0	132.117	0
sample_NP_062	0	0	247.677	0	6.29358	0	8.23006	0	7.06817	13.6522	0	0	427.866	0
sample_NP_063	0	0	125.586	0	5.5698	0.132614	8.75254	0	24.1358	0	0	0	327.425	0
sample_NP_064	0	0	80.6936	0	5.38722	0	0	0	8.59662	0	0	0	66.1367	0
sample_NP_065	0	0	122.318	0	4.87254	0	0	0	0	0	0	0	170.707	0
sample_NP_066	0	0	76.254	0	0.812942	0	0	0	0	0	0	0	83.0827	0
sample_NP_067	0	77.611	1297.25	0	5.53445	0	0	0	21.1081	0	5.92057	11.7124	180.964	0
sample_NP_068	0	0	153.066	0	1.17925	0.117925	0	0	7.31134	48.7029	0	0	429.128	0
sample_NP_069	0	0	182.155	0	1.57574	0	0	0	0	0	0	0	517.788	0
sample_NP_070	0	0	153.416	0	2.21398	0	9.11639	0	8.72569	0	0	0	525.104	0
sample_NP_071	0	0	160.079	0	1.84981	0	0	0	19.2095	0	0	0	0	0
sample_NP_072	0	87.1044	478.75	0	7.65896	0	0	0	4.93289	12.0726	8.69746	6.23101	408.781	0
sample_NP_073	0	13.0019	235.417	0	8.29909	0	0	0	4.42618	36.6543	9.12899	0	636.402	0
sample_NP_074	0	0	25.9256	0	3.29214	0	0	0	0	0	0	0	42.7978	0
sample_NP_075	0	0	123.121	0	2.62689	0	0	0	0	5.82484	0	0	230.709	0
sample_NP_076	0	0	760.114	0	4.99688	0	8.37712	0	9.25892	0	20.7224	0	633.869	0
sample_NP_077	0	0	99.5224	0	4.81949	0	0	0	5.42192	24.5794	0	0	4.33754	0
sample_NP_078	0	0	128.966	0	4.59227	0	0	0	7.39865	0	0	0	394.552	0
sample_NP_079	0	0	131.624	0	7.83063	0	9.44281	0	14.1642	0	2.87891	0	310.001	0
sample_NP_080	0	0	121.794	0	6.9146	0	13.9505	0	3.88188	0	1.94094	0	360.893	0
sample_NP_081	0	0	152.492	0	2.67307	0	6.74633	0	0	0	0	0	304.858	0
sample_NP_082	0	0	244.938	0	9.6124	0	9.07838	0	32.1303	28.5702	0	0	262.739	0
sample_NP_083	0	0	270.935	0	8.64793	0	20.8568	0	8.34271	0	0	1.22088	647.476	0
sample_NP_084	0	0	87.3243	0	2.34345	0	0	0	0	45.0189	0	0	234.715	0
sample_NP_085	0	0	782.566	0	9.99195	0.0819012	12.2033	0	5.89689	22.7685	0	0	499.679	0
sample_NP_086	0	0	149.466	0	7.38675	0	12.8114	0	4.96297	0	0	0	145.196	0
sample_NP_087	0	172.524	174.303	0	4.44935	0	0	0	5.89539	0	17.9086	120.8	339.819	0
sample_NP_088	0	0	196.017	0	1.8441	0	7.81031	0	0	21.9122	0	0	233.55	0
sample_NP_089	0	0	90.9894	0	6.34496	0.404998	0	0	4.99497	0	0	54.2697	116.774	0
sample_NP_090	0	0	148.366	0	6.81874	0	0	0	8.81733	0	0	0	184.576	0
sample_NP_091	0	0	117.792	0	1.48959	0	0	0	3.66667	0	0	0	419.49	0
sample_NP_092	0	0	67.348	0	1.66548	0	0	0	7.59877	0	0	0	282.924	0
sample_NP_093	0	21.0907	226.725	0	4.71175	0	11.6672	0	6.5067	20.7541	0	0	644.725	0
sample_NP_094	0	0	222.435	0	4.34183	0	11.0216	0	5.1768	0	0	0	0	0
sample_NP_095	0	0	123.771	0	2.37336	0.237336	13.8842	0	0	0	0	0	24.4456	0
sample_NP_096	0	0	1044.41	0	1.20135	0	5.78834	0	5.56991	70.2246	0	0	244.858	0
sample_NP_097	0	20.6754	115.515	0	4.40185	0	0	0	3.86829	33.3474	8.40354	0	390.698	0
sample_NP_098	0	0	79.2946	0	1.44925	0	0	0	0	0	0	0	210.348	0
sample_NP_099	0	0	53.5337	0	1.60923	0	0	0	0	0	0	0	35.9394	0
sample_NP_100	0	0	99.6938	0	3.37564	0	7.08884	0	4.05076	0	0	0	134.688	0
sample_NP_101	0	0	130.381	0	6.86741	0	15.1282	0	13.9339	0	0	0	227.52	0
sample_NP_102	0	0	112.465	0	0.838512	0	0	0	7.44179	0	0	0	0.209628	0
sample_NP_103	0	0	155.836	0	2.27235	0.47839	0	0	7.65424	0	3.94672	0	265.267	0
sample_NP_104	0	0	186.965	0	7.66349	0	7.66349	0	7.54185	37.4659	0	0	400.326	0
sample_NP_105	0	0	98.2827	0	5.12437	0	0	0	7.88364	0	0	0	115.364	0
sample_NP_106	0	0	119.5	0	1.88374	0	0	0	0	0	0	0	114.673	0
sample_NP_107	0	0	2561.34	0	8.53742	0.227665	0	0	9.78958	0	2.27665	0	372.801	0
sample_NP_108	0	0	71.3549	0	6.55953	0	0	0	0	32.3177	0	0	243.822	0
sample_NP_109	0	82.1492	241.365	0	12.411	0	17.6118	0	13.002	0	11.7018	38.5333	506.016	0
sample_NP_110	0	0	87.727	0	2.46364	0	0	0	5.24863	0	0	0	124.789	0
sample_NP_111	0	0	129.004	0	3.85911	0	8.71055	0	6.83613	0	0	0	96.2571	0
sample_NP_112	0	10.0981	154.759	0	1.99614	0	0	0	6.81035	16.5562	2.58324	0	386.311	0
sample_NP_113	0	0	21.3318	0	1.13601	0	0	0	0	0	0	0	1.89335	0
sample_NP_114	0	78.1969	230.314	0	5.19276	0	0	0	34.9239	0	2.44365	40.0148	603.887	0
sample_NP_115	0	6.34014	155.211	0	3.17007	0	10.4856	0	8.29095	0	0	2.68237	526.231	0
sample_NP_116	0	0	167.048	0	8.83021	0	19.2329	0	16.9346	0	0	0	267.688	0
sample_NP_117	0	0	320.273	0	7.0049	0	0	0	10.9093	31.4646	3.3302	0	442.112	0
sample_NP_118	0	0	158.802	0	2.89829	0	0	0	5.31353	0	2.17372	0	483.893	0
sample_NP_119	0	69.1248	287.662	0	2.14673	0	0	0	12.8804	12.4511	6.01085	0	226.158	0
sample_NP_120	0	0	319.412	0	8.34003	0	6.71535	4.54911	42.1334	15.0554	2.05793	0	506.792	0
sample_NP_121	0	0	122.226	0	0.541422	0	0	0	0	0	0	0	12.8588	0
sample_NP_122	0	111.443	114.665	0	9.22212	0	0	0	0	39.1107	8.9999	0	434.44	0
sample_NP_123	0	0	153.926	0	3.17139	0	6.68257	0	0	11.5529	0	0	404.919	0
sample_NP_124	0	0	116.028	0	4.23543	0	0	0	6.4646	0	0	0	240.305	0
sample_NP_125	0	135.358	121.961	0	3.34931	0	0	0	0	0	11.4339	37.6509	413.698	0
sample_NP_126	0	0	54.4411	0	0.680514	0	0	0	0	0	0	0	49.7909	0
sample_NP_127	51.2755	1.41558	225.943	0	34.3672	16.6724	51.1969	0	219.415	1.96609	108.292	65.8245	103.967	0
sample_NP_128	0	2.25889	253.192	0	2.06246	0	13.3569	0	18.955	0	0	0	393.243	0
sample_NP_129	0	0	227.043	0	2.35801	0	10.9479	0	19.7062	0	0	0	123.122	0
sample_NP_130	0	0	201.344	0	0.476555	0	8.57799	0	45.8684	0	0	0	58.4971	0
sample_NP_131	0	0	154.971	0	3.42162	0	0	0	0	0	0	0	277.437	0
sample_NP_132	0	0	160.002	0	1.85127	0	0	0	0	0	7.5373	0	41.1246	0
sample_NP_133	0	0	171.118	0	1.25899	0	0	0	4.5114	0	0	0	214.344	0
sample_NP_134	0	0	142.211	0	2.31003	0	0	0	0	0	0	0	445.836	0
sample_NP_135	0	0	205.334	0	5.60833	0	18.3129	0	14.9937	0	6.18061	43.2643	570.676	0
sample_NP_136	0	0	107.86	0	2.42543	0	0	0	0	0	0	0	7.41895	0
sample_NP_137	0	0	103.361	0	3.40175	0	0	0	0	10.0744	0	0	178.723	0
sample_NP_138	0	0	244.298	0	2.75179	0	0	0	1.07014	63.9027	0	0	177.491	0
sample_NP_139	0	92.7772	154.962	0	6.1184	0	15.7966	0	8.677	82.9877	0	37.7116	420.723	0
sample_NP_140	0	0	147.047	0	5.26577	0.131644	6.45057	0	0	0	0	0	211.421	0
sample_NP_141	0	66.1697	194.222	0	7.14456	0	0	0	4.83632	0	0	346.896	209.391	0
sample_NP_142	0	0	238.336	0	2.24184	0	7.00575	0	0	0	0	0	432.535	0
sample_NP_143	0	0	372.787	0	5.88921	0.235568	15.1942	0	0	25.5592	0	0	524.14	0
sample_NP_144	0	0	579.743	0	2.79005	0	0	0	0	6.75486	0	0	332.897	0
sample_NP_145	0	0	124.448	0	3.82426	0	0	0	7.9672	0	0	0	408.08	0
sample_NP_146	0	0	81.4017	0	0.864826	0	0	0	2.91879	0	0	0	0.432413	0
sample_NP_147	0	0	186.065	0	8.04801	0	9.72968	0	7.56753	0	0	0	205.765	0
sample_NP_148	0	3.73795	101.831	0	1.35925	0	8.38206	0	0	0	0	0	231.073	0
sample_NP_149	0	692.52	211.953	0	7.15533	0	10.733	0	8.99252	0	55.3088	412.689	840.268	4.35122
sample_NP_150	0	0	178.304	0	4.39052	0	7.43949	0	5.36619	0	0	0	157.937	0
