# Supplementary material for: Mass azithromycin distribution and antibiotic resistance in the gut and nasopharynx: a cluster-randomized trial
Source: Nat Med. 2026 Mar 17;32(3):859–68. doi: 10.1038/s41591-026-04217-9 (PMC13004693; doi:10.1038/s41591-026-04217-9)
Supplement: Supplementary file 8 — Microbiome data for gut and nasopharyngeal samples. (For each sample type: kraken2 + bracken raw counts, normalized (rM) bacterial counts and metadata.) [file 41591_2026_4217_MOESM8_ESM.xlsx]

## Sheet: NP_kraken2_raw_species
sample	Moraxella catarrhalis	Moraxella bovoculi	Moraxella cuniculi	Moraxella ovis	Moraxella nonliquefaciens	Moraxella bovis	Acinetobacter sp. NyZ410	Acinetobacter indicus	Haemophilus influenzae	Haemophilus parahaemolyticus	Haemophilus haemolyticus	Actinobacillus suis	Aggregatibacter actinomycetemcomitans	Kosakonia sp. SMBL-WEM22	Pantoea stewartii	Zymobacter palmae	Neisseria sp. oral taxon 014	Neisseria lactamica	Neisseria flavescens	Neisseria cinerea	Alysiella crassa	Ralstonia insidiosa	Bradyrhizobium sp. PSBB068	Methylobacterium tardum	Methylobacterium radiotolerans	Ensifer adhaerens	Aureimonas altamirensis	Pseudodesulfovibrio aespoeensis	Sorangium cellulosum	Archangium gephyra	Arcobacter suis	Campylobacter gracilis	Streptococcus pseudopneumoniae	Streptococcus toyakuensis	Streptococcus gallolyticus	Streptococcus mitis	Streptococcus pneumoniae	Streptococcus salivarius	Dolosigranulum pigrum	Granulicatella adiacens	Limosilactobacillus fermentum	Lactobacillus delbrueckii	Abiotrophia defectiva	Staphylococcus arlettae	Staphylococcus hominis	Staphylococcus epidermidis	Mammaliicoccus sciuri	Paenibacillus naphthalenovorans	Exiguobacterium mexicanum
sample_NP_001	8055	19	1	13	3369	29	1	2	1771	16	5	3	1	1	1	1	1	37	4	1	2	8	2	1	1	1	1	2	1	1	1	1	1	2	3	1	619	1	170	1	2	1	1	5	1	1	2	2	1
sample_NP_002	8795	7	1	8	2678	24	0	0	2887	72	22	44	0	0	0	0	0	370	525	6	0	14	0	0	0	0	0	0	0	0	0	0	6	0	0	21	314	0	223	0	0	0	0	0	1	2	0	1	0
sample_NP_003	13539	26	0	5	3229	27	0	0	8948	131	55	75	1	0	0	0	0	69	9	3	0	16	1	0	0	0	0	0	0	0	0	0	0	0	0	15	1166	0	554	0	3	9	0	1	2	0	1	0	0
sample_NP_004	10120	8	1	4	2414	29	0	0	6460	41	20	128	3	0	0	1	0	16	32	0	1	20	0	0	0	0	0	0	0	0	0	0	44	0	0	7	565	0	110	0	3	1	0	4	1	1	1	2	1
sample_NP_005	7715	5	0	1	2508	16	1	0	797	26	8	4	1	0	4	0	0	231	12	1	0	10	1	0	0	0	0	0	0	0	0	0	0	2	0	1	776	0	194	0	2	0	0	2	1	1	1	4	0
sample_NP_006	7764	4	0	6	1104	5	0	0	8108	35	57	119	3	0	0	0	0	80	41	0	0	12	0	0	0	0	0	0	0	0	0	0	0	0	0	5	461	0	102	0	0	1	0	0	3	0	0	0	0
sample_NP_007	8172	4	0	0	1340	10	1	0	5802	18	145	121	3	0	0	0	0	63	135	3	0	24	1	0	0	0	0	0	0	0	0	0	3	0	0	10	426	0	105	0	0	2	0	0	6	1	0	5	0
sample_NP_008	18871	5	4	26	2361	25	1	0	9956	5	26	222	1	0	4	0	0	3	14	0	0	10	0	0	0	0	0	0	0	0	0	0	0	0	0	0	571	0	299	0	7	1	1	0	3	2	0	0	0
sample_NP_009	28575	35	6	31	8236	50	0	1	10719	0	5	0	0	0	2	0	0	0	0	0	1	11	0	2	0	0	0	0	1	0	0	0	0	0	0	1	1271	0	932	0	7	2	2	0	15	2	0	1	4
sample_NP_010	15881	7	0	7	2394	21	0	1	3137	196	5	0	0	0	0	0	0	376	1	0	0	10	0	1	0	0	0	0	0	0	0	0	0	0	0	1	891	3	455	0	2	4	0	1	5	1	0	1	1
sample_NP_011	32513	11	1	5	3093	17	0	0	5909	4	26	288	9	0	0	0	0	45	3	0	0	25	0	0	0	0	0	0	0	0	0	0	1	0	0	10	901	0	206	0	1	0	0	0	1	0	0	3	1
sample_NP_012	23095	15	3	19	7899	72	0	5	2668	19	5	704	1	0	2	0	0	52	30	0	0	15	0	0	0	0	0	0	0	0	0	0	1	0	0	5	2971	0	497	0	3	2	1	4	15	3	0	0	2
sample_NP_013	19159	29	1	14	7805	54	2	2	21397	84	11	112	0	0	0	0	0	86	6	2	2	11	2	1	0	0	0	0	0	0	0	0	0	0	0	4	2049	0	400	0	1	5	0	0	1	1	0	3	2
sample_NP_014	16949	10	0	10	5039	29	0	2	18469	22	130	244	2	0	0	0	0	190	99	50	2	21	1	0	0	0	0	0	0	0	0	0	1	0	0	0	1506	1	308	0	5	2	0	0	2	0	1	0	1
sample_NP_015	19614	6	1	9	2722	14	0	1	5429	529	41	2	0	0	0	0	1	869	154	0	0	20	0	0	0	0	0	0	1	0	0	0	3	4	0	11	472	0	75	0	0	0	2	0	1	3	0	1	0
sample_NP_016	7718	5	0	0	1079	8	0	0	1194	73	6	3	28	0	0	0	0	31	99	4	0	13	1	0	0	0	0	0	0	0	0	5	1	2	0	5	178	0	234	0	1	1	0	1	3	0	0	4	0
sample_NP_017	5878	6	0	3	1904	10	0	1	2823	1737	109	0	5	0	0	0	3	2672	546	1	0	6	0	0	0	0	0	0	0	0	0	1	27	17	0	50	233	2	304	0	4	0	0	1	4	0	0	3	0
sample_NP_018	23826	13	0	6	3412	26	0	4	9222	0	24	0	0	0	1	0	0	122	0	0	3	14	1	0	0	0	0	0	1	0	0	0	1	0	0	3	553	0	348	0	1	3	0	1	11	0	3	1	0
sample_NP_019	11606	5	1	9	4260	48	0	6	8789	3	9	7	0	0	0	0	0	120	30	9	1	16	0	1	0	0	0	0	0	1	0	1	2	0	0	14	506	0	480	0	0	1	0	0	4	2	1	0	1
sample_NP_020	11040	25	2	17	6949	39	0	0	8398	0	0	0	0	0	0	0	0	1	1	0	2	21	0	0	0	0	0	0	3	1	0	0	0	0	0	7	772	1	392	0	0	0	0	0	3	2	0	0	1
sample_NP_021	9457	9	0	15	3708	25	0	3	6447	0	5	0	0	0	0	0	0	2	2	0	0	4	1	0	0	0	0	0	0	0	0	0	0	0	0	4	727	0	434	0	4	5	0	0	6	3	0	1	0
sample_NP_022	6883	6	0	3	1528	21	0	0	965	0	10	0	1	0	3	0	0	0	0	0	1	19	2	0	0	0	0	0	0	0	0	0	0	0	0	0	342	0	170	0	1	0	0	2	1	0	0	3	1
sample_NP_023	7800	5	3	4	1849	31	0	1	1782	76	3	1	0	0	0	0	0	115	26	0	2	13	0	0	0	0	0	0	0	0	0	0	1	0	0	1	380	0	293	0	0	0	0	0	0	0	1	1	0
sample_NP_024	19730	8	0	9	3970	36	0	0	7897	0	31	0	1	0	0	0	0	1688	358	2	1	10	0	0	0	0	0	0	4	1	0	0	7	0	0	18	1546	0	200	0	0	0	1	0	1	5	0	0	0
sample_NP_025	2707	5	1	7	2289	19	0	0	4111	1	43	15	0	0	0	0	0	115	8	20	1	9	0	0	0	0	0	0	0	0	0	0	4	0	0	10	205	0	375	0	1	0	0	0	3	2	0	3	0
sample_NP_026	11376	12	0	6	2068	23	0	0	3348	0	5	13	0	0	0	0	0	33	0	0	1	13	0	0	0	0	0	0	0	1	1	0	0	0	0	1	471	1	235	0	2	5	0	0	6	2	0	1	1
sample_NP_027	10402	15	1	9	2586	24	0	1	2284	1	55	0	0	0	0	0	0	27	0	0	0	31	0	1	0	0	0	0	0	0	0	0	0	4	0	6	562	0	249	1	0	0	0	0	9	0	0	1	2
sample_NP_028	15586	10	4	7	1536	194	0	0	3331	11	4	32	0	0	0	0	0	699	0	0	0	20	0	0	0	0	0	0	0	0	0	0	2	0	0	22	335	0	163	0	0	0	0	0	0	0	0	2	0
sample_NP_029	15776	15	2	15	7085	65	1	0	2697	11	2	0	2	0	1	0	1	12	3	0	4	8	2	1	0	0	0	0	0	1	0	0	0	2	0	6	557	3	622	3	5	1	3	0	8	3	0	3	5
sample_NP_030	7631	4	1	1	2551	22	0	0	1237	153	55	3	0	0	0	0	0	84	113	13	0	18	0	0	0	0	0	0	0	0	0	1	11	4	0	14	449	0	277	0	0	1	0	2	6	1	1	0	0
sample_NP_031	4785	1	0	4	679	15	1	1	15158	34	47	14	20	0	0	0	1	290	12	1	0	17	0	0	0	0	0	0	0	0	0	0	0	0	0	0	582	0	56	0	1	0	1	5	0	0	1	0	1
sample_NP_032	4523	5	1	12	2166	18	0	0	3429	4	189	28	1	0	0	0	0	69	1071	0	0	19	0	0	0	0	0	0	0	0	0	0	5	0	0	7	371	0	122	0	0	2	0	0	0	0	0	1	0
sample_NP_033	11573	9	0	5	3013	25	0	0	4431	16	67	8	0	0	1	0	2	1438	7	24	2	10	0	0	0	0	0	0	0	0	0	0	12	2	0	30	882	0	278	0	0	0	0	0	4	0	0	1	0
sample_NP_034	3666	2	0	2	1268	7	0	1	3150	0	7	0	0	0	0	0	0	0	0	0	0	12	0	1	0	0	0	0	0	0	0	0	0	0	0	1	562	1	117	0	3	3	0	1	0	0	0	1	0
sample_NP_035	11179	8	1	6	2414	23	0	1	2264	391	145	0	0	0	0	0	0	195	4	81	0	13	0	0	0	0	0	0	0	0	0	0	18	12	0	39	423	0	324	1	1	1	0	0	9	3	0	1	0
sample_NP_036	16853	26	3	13	7765	49	0	2	24451	7	16	106	0	0	1	0	0	37	0	0	1	21	0	0	0	0	0	0	0	0	0	0	0	0	0	1	1825	0	773	0	4	1	0	0	2	2	0	2	0
sample_NP_037	10232	5	0	6	1485	7	0	1	3904	39	19	28	1	0	2	0	0	17	17	2	0	5	0	0	0	0	0	0	0	0	0	0	11	0	0	1	271	0	50	0	1	0	1	0	0	0	0	2	2
sample_NP_038	6298	5	0	9	1695	10	0	0	11269	12	9	220	0	0	0	0	0	10	113	0	1	20	0	0	0	0	0	0	0	0	0	0	0	0	0	0	718	0	112	0	0	1	0	0	5	1	0	1	0
sample_NP_039	12323	8	0	8	3413	74	0	2	7992	13	11	77	0	0	0	0	0	5	2	0	0	19	0	0	0	0	0	0	0	1	0	0	0	0	0	9	754	0	130	0	0	2	0	0	1	0	0	0	17
sample_NP_040	12931	4	0	13	3037	20	0	2	7124	78	18	3	1	0	0	0	0	332	47	1	0	19	0	0	0	0	0	0	0	0	0	0	1	0	0	4	934	0	339	4	0	2	2	0	3	0	0	0	0
sample_NP_041	8733	25	0	14	7574	53	0	0	1005	2	34	1	0	0	1	0	0	17	3	8	1	9	0	0	0	0	0	0	0	0	0	0	3	0	0	4	321	0	273	0	0	0	0	1	5	0	1	3	0
sample_NP_042	14496	9	1	19	6097	47	0	0	6174	335	19	99	0	0	0	0	1	233	104	0	1	4	1	0	0	0	0	0	0	0	0	0	7	0	0	13	451	1	331	0	0	0	0	0	0	1	0	2	2
sample_NP_043	17370	22	4	23	5090	23	2	1	7796	0	1	7	0	0	1	0	0	0	0	0	0	13	0	0	1	0	0	0	0	0	0	0	0	0	0	5	1380	0	918	0	0	2	1	0	19	4	0	0	0
sample_NP_044	10247	9	0	1	713	37	0	1	3754	13	0	33	1	0	0	0	2	48	114	0	1	11	0	0	0	0	0	0	0	0	0	0	0	0	0	0	303	0	233	0	1	0	0	1	3	1	0	0	0
sample_NP_045	8229	13	0	15	3863	29	0	0	4263	0	7	0	1	0	0	0	0	2	0	0	0	9	0	0	0	0	0	0	0	0	0	0	0	0	0	2	1053	1	376	0	0	0	0	0	24	7	0	2	0
sample_NP_046	18161	9	1	10	4228	53	0	0	6057	33	22	5	0	0	0	0	1	55	0	1	2	17	0	0	1	0	0	0	0	1	0	0	3	0	0	3	1154	0	363	0	0	1	1	0	5	0	0	2	3
sample_NP_047	15677	10	0	8	1820	46	0	1	14166	37	21	235	0	0	0	0	0	12	34	0	0	7	0	0	0	0	0	0	0	0	0	0	5	2	0	11	1324	1	332	2	1	0	0	1	8	1	0	1	1
sample_NP_048	9035	3	0	2	2236	17	0	3	4057	228	6	10	2	0	0	0	0	13	59	0	2	8	0	1	0	0	0	0	0	0	0	0	0	0	0	6	1021	0	106	0	5	2	0	4	2	0	0	2	2
sample_NP_049	9302	7	0	2	1941	11	0	0	3675	9	10	3	0	0	0	0	0	3	1	0	1	4	1	0	0	0	0	0	0	0	0	0	0	0	0	6	212	0	102	0	1	0	0	0	0	0	0	1	0
sample_NP_050	14412	18	0	24	5418	32	1	1	6535	0	2	33	0	0	0	0	1	15	0	0	0	3	0	0	0	0	0	0	0	0	0	0	0	1	0	6	1378	0	481	0	2	1	0	0	3	0	0	3	2
sample_NP_051	9908	5	0	3	3557	27	1	0	6381	265	15	6	0	0	0	0	0	532	67	4	0	7	0	0	0	0	0	0	0	0	0	0	1	0	0	12	467	0	144	0	0	1	0	0	3	1	0	3	0
sample_NP_052	10438	16	1	8	4857	31	0	1	3974	91	5	44	0	0	0	0	0	92	7	0	0	25	0	0	0	0	0	0	0	0	0	0	3	0	0	3	487	0	576	0	11	9	1	14	31	9	2	1	2
sample_NP_053	14198	13	0	6	5218	54	0	0	7216	1408	114	50	4	0	0	0	4	3942	1160	99	6	12	0	0	0	0	0	0	0	0	0	0	19	7	0	36	1028	3	254	0	0	2	0	0	3	1	0	3	0
sample_NP_054	11185	13	0	13	5617	44	0	2	841	184	25	11	0	0	0	0	1	781	215	2	0	17	1	0	0	0	0	0	0	0	0	0	18	5	0	22	584	0	400	1	0	2	0	0	2	0	0	2	0
sample_NP_055	13070	15	1	15	2911	60	1	0	11659	9	8	13	7	0	0	0	0	4	7	0	1	15	0	0	0	0	0	0	0	0	0	0	0	0	0	6	722	3	526	0	1	3	0	0	6	3	0	1	0
sample_NP_056	5745	16	1	12	4584	40	1	2	4988	1	12	4	0	0	0	0	0	11	0	1	1	10	0	0	0	0	0	0	0	0	0	0	0	0	0	0	325	0	276	0	0	0	0	0	0	2	0	2	0
sample_NP_057	7733	18	0	17	9454	72	0	2	2980	0	1	3	0	0	0	0	0	1	0	0	4	8	0	0	0	0	0	0	0	0	0	0	1	0	0	4	848	0	623	0	0	2	0	0	2	1	0	1	1
sample_NP_058	7978	12	0	15	4657	45	0	0	2367	77	79	8	3	0	0	0	0	153	114	0	2	14	0	0	0	0	0	0	0	0	0	0	5	0	0	37	586	1	340	0	0	0	1	0	2	2	0	3	0
sample_NP_059	3212	0	0	2	534	6	1	0	1110	32	8	4	0	1	2	0	0	81	30	3	1	13	0	2	0	0	0	0	0	0	0	0	0	0	0	0	290	0	130	0	0	0	1	0	1	1	0	2	0
sample_NP_060	22760	10	3	20	2546	33	0	0	7603	12	5	44	1	0	0	0	1	35	0	0	0	23	0	1	0	0	0	0	0	0	0	0	1	0	0	1	905	3	282	0	1	2	0	0	6	1	2	1	3
sample_NP_061	9371	9	0	7	2280	35	1	4	2242	3	0	9	0	0	1	0	0	0	28	4	2	3	0	0	0	0	0	0	0	0	0	0	0	0	0	4	510	0	213	0	1	0	0	0	1	0	0	0	1
sample_NP_062	31822	24	1	18	9905	61	0	1	10256	342	51	2	0	0	0	0	1	47	107	0	1	16	1	0	0	0	0	0	0	0	0	0	9	0	0	17	1579	0	1130	1	6	1	0	0	1	14	0	2	1
sample_NP_063	14743	12	1	8	5248	31	0	1	4680	428	56	22	1	0	0	0	0	163	269	5	7	17	0	0	0	0	0	0	0	0	0	0	9	2	0	20	1245	0	714	0	8	6	0	0	1	0	0	3	0
sample_NP_064	5440	9	0	11	1902	32	0	8	8546	27	27	40	3	0	2	0	0	6	10	0	0	29	0	0	0	0	0	0	1	0	0	0	1	0	0	0	1308	0	211	0	4	2	0	8	3	0	1	2	0
sample_NP_065	6087	5	0	1	1976	13	0	0	3825	79	16	1	0	0	0	0	0	129	80	1	0	4	0	0	0	0	0	0	0	0	0	0	1	0	0	4	555	0	68	0	0	0	2	2	0	1	0	0	0
sample_NP_066	3775	3	0	0	855	7	0	1	847	29	1	7	0	0	0	0	0	591	11	1	0	7	0	0	1	0	0	0	0	0	0	2	2	0	0	0	174	0	198	1	0	1	0	0	3	3	0	4	0
sample_NP_067	6944	14	0	9	2816	25	0	1	13652	35	8	2	2	0	0	0	0	26	105	0	0	6	0	0	0	0	0	0	0	0	1	0	0	2	20	8	2320	0	240	0	0	1	0	0	1	4	0	3	1
sample_NP_068	14300	4	0	8	3631	20	0	1	3550	32	12	101	0	0	0	0	1	1350	4	2	1	17	0	0	0	0	0	0	0	0	0	0	1	0	0	8	887	1	574	0	4	2	0	3	2	3	0	1	0
sample_NP_069	11491	1	0	6	2282	10	0	2	2291	51	90	94	1	0	0	0	1	187	171	1	1	4	0	0	0	0	0	0	0	0	0	0	1	0	0	12	548	0	156	1	0	0	0	0	6	1	0	0	0
sample_NP_070	12357	10	0	7	3085	17	0	5	2091	4	4	42	1	1	0	1	0	10	35	0	1	4	0	0	0	0	2	0	1	0	0	0	10	0	0	1	1135	0	351	0	10	8	0	16	4	1	2	1	0
sample_NP_071	10379	2	0	5	3075	25	0	0	4224	95	47	9	0	0	3	1	0	46	4	0	0	14	0	0	0	0	0	0	0	0	0	0	1	0	0	4	609	0	100	0	1	3	2	6	2	0	0	0	3
sample_NP_072	15658	5	0	2	2722	11	0	0	5200	284	125	0	0	0	0	0	0	122	25	7	0	12	0	0	0	0	0	0	2	0	0	0	0	0	0	8	630	3	105	0	1	1	0	1	1	0	1	1	1
sample_NP_073	14296	3	0	7	941	16	0	2	5868	624	46	0	0	0	1	0	1	690	23	3	0	8	0	0	0	0	0	0	0	0	0	0	9	2	0	39	557	0	286	0	0	0	2	1	4	1	0	2	1
sample_NP_073	0	0	0	0	0	0	0	0	0	0	0	0	0	0	0	0	0	0	0	0	0	117	3	0	0	0	0	0	0	0	0	0	0	0	0	0	0	0	0	0	0	0	0	0	2	0	0	11	0
sample_NP_074	3663	3	1	3	1704	15	0	0	4546	1	1	100	1	0	0	0	0	6	0	0	0	6	0	0	0	0	0	0	0	0	0	0	0	0	0	0	366	0	71	0	0	1	0	0	0	0	0	4	0
sample_NP_075	15630	13	0	6	2734	21	0	0	1697	1229	46	45	0	0	0	0	2	77	69	4	0	11	0	0	0	0	0	0	0	0	0	0	2	0	0	16	363	0	511	0	0	0	0	0	11	0	0	1	1
sample_NP_076	14363	13	0	21	3727	25	0	1	3400	1	4	16	0	0	0	0	0	0	0	0	0	9	0	2	0	0	0	0	0	0	0	0	0	0	0	1	639	1	728	0	1	0	0	2	10	3	0	0	0
sample_NP_077	10136	10	0	16	3515	25	0	0	9563	10	10	69	0	0	0	0	0	78	1	0	2	2	0	0	0	0	0	0	0	0	0	0	5	0	0	1	818	1	295	0	1	3	0	0	3	2	0	4	1
sample_NP_078	9739	7	0	3	2891	19	0	0	4173	182	2	0	1	0	0	0	0	207	2	0	0	12	0	0	0	0	0	0	0	0	0	0	5	0	0	8	829	0	451	0	4	6	0	1	0	2	0	0	0
sample_NP_079	14159	21	0	16	6718	60	0	1	18059	10	15	86	1	0	0	0	0	8	14	7	4	7	0	0	0	0	0	0	0	0	0	0	7	0	0	7	3441	1	440	0	0	1	0	0	6	2	1	3	0
sample_NP_080	13774	14	0	17	5940	61	0	1	9321	20	15	254	5	0	0	0	0	5	0	0	4	9	0	0	0	0	0	0	0	0	0	0	0	0	0	3	784	0	238	0	2	0	1	0	7	1	0	3	5
sample_NP_081	11916	9	0	9	3562	38	0	1	3211	75	31	0	0	0	0	0	1	282	113	2	2	9	0	0	0	0	0	0	0	0	0	0	1	0	0	9	407	0	262	0	0	0	0	0	0	0	0	2	0
sample_NP_082	31148	14	1	22	4187	27	0	6	9975	80	198	7	2	0	0	0	0	171	29	1	4	10	0	0	0	0	0	0	0	1	0	0	1	0	0	4	2563	1	641	0	0	4	2	0	6	5	0	1	1
sample_NP_083	40037	25	0	32	9718	78	2	10	9133	79	23	37	1	0	0	0	0	32	215	25	7	7	0	0	0	0	0	0	0	0	0	0	7	0	0	20	1261	0	714	1	1	1	1	0	11	2	1	0	4
sample_NP_084	9868	5	0	5	1590	11	0	0	2409	368	11	6	0	0	0	0	3	991	188	0	0	14	0	0	0	0	0	0	0	0	0	0	15	7	0	20	345	0	111	0	0	0	1	0	0	2	0	3	1
sample_NP_085	23121	21	1	3	5576	42	0	0	15368	484	320	8	1	0	0	0	0	1232	116	0	0	15	0	1	0	0	0	0	0	0	0	0	30	2	0	10	909	0	276	1	0	2	1	0	1	1	0	1	0
sample_NP_086	18642	16	0	5	3167	17	0	0	10670	240	25	231	6	0	0	0	1	9	201	3	1	5	0	0	0	0	0	0	0	0	0	0	0	2	0	10	938	1	643	0	1	0	1	0	19	8	0	2	0
sample_NP_087	17394	25	2	34	12010	78	0	1	5078	0	0	0	0	0	1	0	0	0	0	2	3	8	0	0	0	0	0	0	0	0	0	0	5	0	0	5	881	0	631	1	12	5	2	0	24	8	1	1	7
sample_NP_088	17531	11	0	9	3649	38	0	2	1932	224	61	2	0	0	0	0	1	1172	28	2	0	18	0	0	0	0	0	0	0	0	0	0	8	2	0	27	507	3	325	0	0	0	2	0	2	1	1	0	1
sample_NP_089	9507	6	0	12	2434	22	0	0	8862	4	104	202	1	0	0	0	0	300	2	0	2	17	1	0	0	0	0	0	0	0	0	0	1	0	0	10	802	0	123	0	2	1	0	0	1	0	0	1	1
sample_NP_090	14819	12	1	12	4718	28	0	2	9929	57	24	178	0	0	0	0	0	29	0	0	1	21	0	0	0	0	0	0	0	0	0	0	3	0	3	1	1100	3	302	0	7	3	1	3	3	0	1	0	3
sample_NP_091	12645	11	0	3	2022	40	0	1	2880	35	4	12	0	0	0	0	0	8	91	5	0	20	0	0	0	0	0	0	0	0	0	0	0	0	0	1	360	0	234	0	0	2	1	0	2	0	1	1	0
sample_NP_092	11800	3	2	9	1669	8	0	0	6081	197	73	47	0	0	0	0	0	116	322	0	0	20	0	0	0	0	0	0	0	0	0	0	9	5	0	50	597	0	169	2	1	0	4	0	10	2	0	3	0
sample_NP_093	23069	37	1	22	11470	77	1	0	7747	2	122	154	0	0	1	0	0	544	0	18	4	23	0	0	0	0	0	0	0	0	0	0	9	6	0	65	1023	3	485	0	1	0	2	0	6	3	0	2	1
sample_NP_094	13500	28	2	30	4804	87	0	0	4771	1	4	89	0	0	0	0	0	1	1	0	1	16	0	0	0	0	0	0	0	0	0	0	0	0	0	1	408	0	331	0	0	2	1	0	2	2	1	0	2
sample_NP_095	13938	12	0	17	6153	42	0	0	4118	2	5	16	0	0	0	0	0	1	0	1	6	16	0	0	0	0	0	0	0	0	0	0	1	0	0	0	433	0	358	0	0	1	1	0	3	0	0	4	0
sample_NP_096	9216	2	0	7	1516	15	0	0	2051	704	113	14	0	0	0	0	0	3095	30	22	0	11	0	0	0	0	0	0	1	0	0	0	13	2	0	40	465	0	312	0	0	0	0	0	1	1	0	3	1
sample_NP_097	7560	4	0	9	2754	19	0	0	3978	76	127	0	0	0	1	0	0	176	94	16	0	13	0	0	0	0	0	0	0	0	0	0	11	2	0	31	314	0	600	0	0	1	0	2	2	0	1	1	1
sample_NP_098	8293	6	0	2	2773	6	0	0	2590	64	9	2	0	0	1	0	1	46	0	1	1	34	0	0	0	0	0	0	0	0	0	0	0	0	0	3	304	0	412	0	0	1	0	6	5	1	1	0	0
sample_NP_099	4415	12	0	18	6491	47	0	0	2548	20	16	9	0	0	0	0	0	117	127	1	4	22	1	0	0	0	0	0	0	0	0	0	6	2	0	28	228	0	121	0	0	0	0	0	2	0	0	1	0
sample_NP_100	14313	22	1	26	6352	173	0	8	5107	0	11	24	0	0	0	0	0	1	0	0	1	19	1	0	0	0	0	0	0	0	0	0	0	0	0	2	720	0	473	1	0	0	0	1	11	2	0	3	0
sample_NP_101	14369	25	0	16	4517	23	0	2	15611	0	13	6	0	0	1	0	0	0	0	0	1	19	0	0	0	0	0	0	0	0	1	0	0	0	0	3	2948	0	446	1	6	2	0	0	2	1	0	0	2
sample_NP_102	8039	10	1	3	4141	38	0	2	3322	72	17	8	0	0	2	0	0	98	0	0	0	24	0	1	1	0	0	0	0	0	0	1	3	0	0	1	1663	0	129	0	2	0	0	0	0	0	0	2	0
sample_NP_103	20743	15	0	6	3262	18	0	0	4582	1	32	0	0	0	0	0	1	1	10	2	0	17	0	0	0	0	0	0	0	0	0	0	48	2	0	5	1363	0	282	2	3	0	0	0	4	3	1	2	0
sample_NP_104	13113	12	8	21	2966	32	0	0	10022	95	11	195	6	0	0	0	0	1138	100	0	1	9	0	0	0	0	0	0	0	0	0	1	3	0	0	9	1279	0	308	1	0	0	0	0	6	1	2	2	1
sample_NP_105	7807	5	0	6	3092	40	0	13	6716	1	5	38	0	0	1	1	0	0	0	0	0	12	0	0	0	0	0	0	0	0	0	0	0	0	0	0	1089	0	233	0	3	0	0	4	0	0	5	2	0
sample_NP_106	8604	9	4	26	4387	26	0	3	5082	2	2	3	0	0	0	0	0	0	0	0	4	16	0	0	0	0	0	0	0	0	0	0	1	0	0	1	770	0	495	0	2	0	0	1	5	0	0	1	0
sample_NP_107	10187	10	0	11	4009	30	0	1	13520	967	28	42	2	0	0	0	1	329	606	3	1	8	0	0	0	0	0	0	0	0	0	0	1	0	0	7	1293	1	456	1	2	2	0	3	4	0	1	0	2
sample_NP_108	4806	5	2	5	1518	11	0	2	4459	143	22	45	1	0	0	0	0	306	28	1	1	14	0	0	0	0	0	0	0	0	0	0	1	0	0	10	702	0	127	0	0	1	0	0	0	1	0	1	1
sample_NP_109	21348	35	0	5	6419	35	0	0	18924	15	51	751	32	0	0	0	1	0	0	0	0	20	0	0	0	0	0	0	0	0	0	0	1	0	0	2	2231	0	907	0	0	1	0	0	5	0	0	2	0
sample_NP_110	9918	19	0	12	3013	21	0	1	3146	11	1	225	2	0	5	0	0	0	0	0	1	16	0	0	0	0	0	0	2	0	0	3	0	0	0	1	660	1	580	0	4	0	0	1	22	3	0	1	1
sample_NP_111	11526	11	1	13	3724	24	0	0	3780	1	8	0	76	0	0	0	0	5	0	2	0	16	0	0	0	0	0	0	0	0	0	0	0	0	0	1	925	0	798	0	0	0	0	0	9	0	0	1	0
sample_NP_112	14792	12	0	16	3867	32	0	1	2617	145	11	0	1	0	0	0	0	509	15	0	0	7	0	0	0	0	0	0	1	0	0	0	7	0	0	9	1284	0	756	0	1	1	2	0	9	3	0	3	0
sample_NP_113	4056	3	0	1	1237	7	0	0	5826	8	13	4	30	0	3	0	0	134	0	0	0	15	0	3	0	0	0	0	0	0	0	0	1	0	0	3	1015	0	60	0	0	0	4	2	0	0	0	1	0
sample_NP_114	14771	35	2	27	15860	67	0	1	7332	40	23	7	0	0	0	0	11	47	12	9	0	15	0	0	0	0	0	0	0	0	0	0	7	0	0	9	2878	1	375	0	3	1	0	1	1	0	1	0	3
sample_NP_115	19420	16	2	31	7034	63	2	0	3055	3	2	210	1	0	0	0	2	5	15	0	5	18	0	0	0	0	0	0	0	1	0	0	0	0	0	0	659	0	607	0	0	2	0	0	9	6	0	3	2
sample_NP_116	21270	19	1	12	6170	56	0	4	9863	15	82	425	3	0	1	0	0	18	7	0	0	23	0	0	0	0	0	0	0	0	0	0	0	0	0	6	1623	1	923	1	9	3	0	1	6	12	0	0	1
sample_NP_117	12421	6	5	20	3112	30	0	1	7116	1857	236	5	0	0	0	0	3	1027	200	10	2	21	0	0	0	0	0	0	0	0	0	1	57	5	0	96	609	0	471	0	0	1	0	0	8	7	0	1	1
sample_NP_118	13601	3	0	14	2861	13	0	0	3303	110	5	67	3	0	0	0	7	2	9	0	0	19	0	0	0	0	0	0	0	0	0	0	5	1	0	8	704	0	246	0	1	3	0	0	1	1	0	2	0
sample_NP_119	12032	13	0	12	7481	65	0	1	2285	13	22	9	0	0	1	0	4	618	2	0	1	18	0	0	0	0	0	0	0	0	0	0	1	0	0	7	1305	0	486	1	9	3	1	0	0	1	0	0	0
sample_NP_120	20843	6	0	6	3867	23	0	0	12787	327	39	98	1	0	4	0	0	525	77	0	1	8	0	0	0	0	0	0	0	0	0	4	5	0	0	9	1071	8	352	32	0	0	0	0	3	0	0	6	0
sample_NP_121	11042	8	1	9	1667	19	0	0	801	37	1	3	0	0	0	0	0	12	0	0	0	14	0	0	0	0	0	0	0	0	0	0	0	0	0	0	328	0	155	0	1	0	0	2	5	1	0	2	0
sample_NP_122	8856	9	1	14	2900	45	1	0	6744	587	109	32	2	0	0	0	0	838	27	16	2	8	1	0	0	0	0	0	0	0	0	0	5	0	0	16	519	0	165	0	3	3	0	0	0	0	0	2	0
sample_NP_123	13923	3	0	11	1788	8	2	1	3691	29	7	0	0	0	0	0	0	506	4	2	0	14	0	0	0	0	0	0	0	0	0	0	8	0	0	1	568	0	152	0	0	0	0	0	0	2	0	0	0
sample_NP_124	12002	6	0	13	4682	30	0	1	10954	764	26	37	0	1	0	0	1	91	650	6	3	21	0	0	0	0	0	0	1	0	0	0	13	2	0	21	1308	0	348	1	11	0	2	0	2	0	0	3	5
sample_NP_125	11507	11	2	10	4445	25	2	1	5521	48	4	25	1	0	0	0	2	59	4	1	1	14	0	0	0	0	0	0	0	0	0	0	1	0	0	0	451	0	471	0	3	0	0	0	1	0	0	2	0
sample_NP_126	7229	7	0	16	7723	37	1	0	2003	1	1	0	0	1	3	0	0	3	4	0	0	27	0	0	1	0	0	0	0	0	2	0	5	0	0	4	383	0	644	0	1	4	0	0	23	4	0	2	2
sample_NP_127	6810	5	0	8	2816	12	1	6374	9490	3	62	41	0	0	0	0	0	8	3	0	1	18	0	0	0	0	0	0	0	0	0	3	0	0	0	2	935	1	221	1	0	0	0	2	2	39	0	2	1
sample_NP_128	37047	20	3	37	9739	58	0	1	4980	8	5	15	0	0	0	0	0	108	0	1	3	21	1	0	0	0	0	0	1	0	0	0	0	0	10	4	1966	3	1186	3	2	13	0	0	27	2	1	1	0
sample_NP_129	10369	21	0	6	7529	55	0	1	1961	16	17	1	0	0	0	0	0	6	0	0	1	7	1	0	0	0	0	0	0	0	0	0	1	0	0	3	1638	0	978	0	3	0	6	0	16	0	0	0	0
sample_NP_130	15366	20	5	9	6290	58	0	0	666	1	0	0	0	0	0	0	0	7	4	0	4	12	0	1	0	0	0	0	0	0	0	0	7	0	0	0	1449	0	539	1	1	0	0	0	7	3	0	2	0
sample_NP_131	7795	5	0	3	2217	13	1	0	1997	16	0	0	0	0	0	0	0	0	18	0	0	14	1	0	0	0	0	0	0	0	0	0	0	0	0	0	269	0	117	0	1	0	0	0	2	0	0	1	0
sample_NP_132	8379	10	0	10	6188	61	2	0	1987	2	1	40	0	0	11	0	0	0	0	1	4	19	0	0	2	0	0	0	0	0	0	0	0	0	0	1	638	1	431	1	1	0	0	6	1	2	0	2	2
sample_NP_133	11876	8	1	5	796	4	0	2	3607	3	4	212	0	0	0	0	0	72	3	121	0	23	0	0	0	0	0	0	0	0	0	0	12	0	0	4	817	0	253	0	2	0	0	0	5	0	2	0	0
sample_NP_134	13301	14	0	9	1527	3	1	12	1217	18	38	3	0	0	0	0	0	7	60	0	1	6	0	0	0	0	0	0	0	0	0	0	3	0	0	5	253	0	324	0	0	0	0	0	6	1	0	3	0
sample_NP_135	21316	12	0	13	5147	40	0	3	7111	42	2	23	2	0	0	0	0	11	3	0	1	9	0	1	0	0	0	0	0	0	0	0	0	0	0	4	2442	0	496	0	7	2	0	0	9	2	0	1	0
sample_NP_136	9088	3	0	2	992	17	0	0	2567	83	2	1	2	0	0	0	0	5	23	5	0	8	0	0	0	0	0	0	0	0	0	0	0	0	0	0	242	0	185	0	0	1	0	1	3	0	1	1	0
sample_NP_137	11302	8	1	5	2336	34	0	0	5550	242	6	124	0	0	0	0	0	348	20	1	0	10	0	0	0	0	0	0	0	0	0	0	9	2	0	10	638	2	209	0	0	2	0	0	4	3	0	1	0
sample_NP_138	8142	1	0	0	697	1	0	1	3359	344	137	8	0	0	0	0	1	108	7	79	0	14	0	0	0	0	0	0	0	0	0	0	12	2	0	19	289	0	106	1	1	0	0	1	0	0	1	1	0
sample_NP_139	18507	26	0	7	3037	18	0	0	9492	420	25	57	0	0	0	0	1	2972	21	0	0	13	0	0	0	0	0	0	0	0	0	0	15	4	0	37	999	0	509	0	0	0	0	0	2	2	0	3	1
sample_NP_140	17164	4	1	6	1849	19	1	2	7857	9	2	9	3	0	2	0	0	3	60	0	1	11	0	0	0	0	0	0	0	0	0	0	0	0	0	1	348	0	285	0	4	2	0	0	9	4	0	0	1
sample_NP_141	17918	19	0	15	5718	26	1	1	11978	0	13	32	3	0	0	0	0	1	0	0	1	13	0	0	0	0	0	0	0	1	0	0	7	0	0	1	678	0	365	0	3	1	0	3	7	0	0	0	1
sample_NP_142	14630	3	0	10	1704	9	0	1	3946	57	55	2	0	0	0	0	0	37	77	5	1	12	0	0	0	0	0	0	0	0	0	484	0	0	0	3	426	0	204	0	0	0	0	0	3	7	0	1	0
sample_NP_143	21719	27	1	50	4158	133	0	1	9589	239	43	0	1	0	0	0	3	818	349	6	5	10	0	1	0	0	0	0	0	0	0	1	12	7	0	45	862	1	735	0	1	0	2	0	3	0	0	2	0
sample_NP_144	10277	8	0	5	3688	29	0	1	2196	471	17	70	0	0	2	0	0	106	261	7	2	8	0	0	0	0	0	0	0	0	0	1	6	0	0	10	512	0	301	0	1	0	0	0	2	0	0	3	0
sample_NP_145	7872	0	0	7	1177	10	0	0	2199	66	10	91	0	0	0	0	0	43	54	0	0	18	0	0	0	0	0	0	0	0	0	0	10	0	0	4	1194	0	258	0	0	0	0	0	0	0	0	3	0
sample_NP_146	7137	17	0	13	4660	17	0	4	942	7	0	168	4	0	1	0	0	0	0	0	0	16	1	0	0	0	0	0	0	0	0	0	0	0	0	5	410	3	883	0	6	7	0	0	30	5	0	1	0
sample_NP_147	13538	26	0	23	4367	172	0	1	6950	15	17	123	11	0	0	0	0	20	19	3	2	18	1	1	0	0	0	0	0	0	0	0	9	0	0	12	539	0	324	1	2	0	0	0	5	1	0	2	0
sample_NP_148	21401	7	3	7	5806	46	0	0	4839	271	6	5	1	0	0	0	1	644	29	0	2	13	0	0	0	0	0	0	0	0	0	20	1	2	0	2	1129	0	243	0	1	1	0	0	3	0	0	2	0
sample_NP_149	23077	17	2	12	4860	34	0	1	14381	1	4	64	1	0	4	0	0	1	1	0	6	18	0	0	0	0	0	0	0	0	0	0	0	0	0	0	915	0	488	0	1	1	0	0	7	2	1	2	0
sample_NP_150	13781	17	0	14	5122	25	1	2	5539	283	69	208	0	0	0	0	2	658	196	10	0	10	0	0	0	0	0	0	0	0	0	0	9	4	0	16	822	0	242	0	2	0	2	0	13	3	0	1	0
[truncated: 1,421 more columns]

## Sheet: NP_bacteria_genus_norm
	sample_NP_001	sample_NP_002	sample_NP_003	sample_NP_004	sample_NP_005	sample_NP_006	sample_NP_007	sample_NP_008	sample_NP_009	sample_NP_010	sample_NP_011	sample_NP_012	sample_NP_013	sample_NP_014	sample_NP_015	sample_NP_016	sample_NP_017	sample_NP_018	sample_NP_019	sample_NP_020	sample_NP_021	sample_NP_022	sample_NP_023	sample_NP_024	sample_NP_025	sample_NP_026	sample_NP_027	sample_NP_028	sample_NP_029	sample_NP_030	sample_NP_031	sample_NP_032	sample_NP_033	sample_NP_034	sample_NP_035	sample_NP_036	sample_NP_037	sample_NP_038	sample_NP_039	sample_NP_040	sample_NP_041	sample_NP_042	sample_NP_043	sample_NP_044	sample_NP_045	sample_NP_046	sample_NP_047	sample_NP_048	sample_NP_049
moraxella	21122.8	14326.6	9715.38	14913.5	14000.1	11005.7	11058.7	18137.3	18904.4	13371.6	29902.1	21835.4	14873.4	13711.2	23888.7	10698.2	7754.64	23690.3	10584	12644	13514.9	17392.1	9517.67	16634.2	4798.8	16089.6	15968.1	21946.4	22832.9	12269.4	6131.09	9687.83	15407.1	9669.37	11851.1	10601	29111.9	8725.2	11661.4	12608.4	19374.2	21611.6	12950.5	14248.3	14492.3	17068.1	14947.1	17076.8	28164
acinetobacter	9.19421	4.97453	6.34766	3.5562	10.9301	6.19274	11.6077	5.96032	7.16249	16.7911	12.5843	11.2275	10.4351	3.7323	6.40733	3.64215	9.93675	11.2844	11.9571	9.08884	12.2695	4.11745	3.92683	4.90188	5.71513	3.57865	11.0184	0	9.94203	1.20112	5.58489	1.44014	4.21217	5.86496	3.4764	3.43059	2.47993	6.52432	5.15566	4.72579	3.54297	3.13605	4.02224	3.88061	4.76839	2.27838	7.65603	9.07053	2.49991
haemophilus	3298.88	3733.39	5277.79	7744.21	1146.29	10531.4	6948.37	8519	5487.49	2444.93	5025.34	1895.35	11808.2	11596.3	6609.17	1555.2	4691.14	8035.35	5849.68	5872.79	6636.78	2013.43	1834.81	5555.93	3967.25	3999.73	3022.71	4250.1	2698.27	1745.22	17118.8	5227.71	4767.12	6195.35	2478.67	10512.2	9845.34	12296.2	5913.55	5690.64	1232.95	6840.77	4484.22	4879.21	5095.02	4654.74	12108.4	6497.52	9244.67
actinobacillus	5.51653	72.1307	57.706	201.518	8.19757	183.305	185.723	245.225	0	0	322.998	667.336	76.3413	196.568	4.27156	7.2843	0	0.868029	8.63568	0	0	0	0.981709	0	20.9555	15.5075	0	58.2032	0	3.60335	17.8716	50.4049	8.42434	0	0	67.3254	91.7575	336.003	78.0715	3.15052	1.18099	160.984	5.17145	68.5574	1.1921	7.59461	244.993	21.1646	12.4996
aggregatibacter	1.83884	1.24363	1.15412	9.48319	98.3708	152.341	18.5723	1.70295	0	0	7.5506	2.10516	2.19687	1.86615	1.06789	44.9199	17.8861	0	0.664283	7.69056	0	6.17618	1.96342	0.700269	0	13.1217	0	1.26529	2.98261	2.40223	23.4565	14.4014	1.05304	0	0	0.428824	2.47993	1.08739	0.736523	2.36289	5.90495	1.04535	1.14921	1.29354	9.53678	0.759461	0	6.04702	0
pseudomonas	5.51653	6.21816	5.19354	7.1124	16.3951	17.3397	8.1254	7.66327	3.58124	8.76059	1.67791	7.01721	6.0414	5.59845	4.27156	6.07025	7.9494	4.34015	5.31426	6.29228	14.3144	6.17618	7.85367	4.20161	10.4777	7.15729	4.89705	3.79586	6.95942	4.80446	6.70187	7.2007	4.21217	7.81995	7.8219	5.57471	12.3997	4.34955	10.3113	2.36289	5.90495	1.04535	6.32066	5.17414	1.1921	9.11354	3.40268	6.04702	12.4996
pantoea	1.83884	0	1.15412	1.1854	5.46505	1.23855	0	3.4059	1.02321	0	1.67791	1.40344	2.19687	0	1.06789	1.21405	0	1.73606	0.664283	0	1.02246	12.3524	0	2.80108	0	1.19288	0	0	4.97102	2.40223	2.23396	0	1.05304	0	0.8691	0.428824	4.95987	0	1.47305	1.57526	1.18099	0	1.14921	0	0	0	0	3.02351	0
neisseria	82.7479	1598.07	182.351	90.0903	454.965	206.838	428.324	39.1678	3.58124	300.05	41.9478	82.803	1727.29	646.932	1254.77	288.944	3619.96	116.316	180.021	18.1777	7.15721	16.4698	181.616	1672.24	347.67	57.2583	41.625	1013.5	34.7971	587.346	453.493	2226.46	2194.54	5.86496	1095.94	39.023	173.595	258.798	266.621	500.146	171.244	535.219	4.59685	278.11	457.765	86.5786	176.939	151.176	72.4974
alysiella	3.67768	0	0.57706	1.1854	0	0	0	0	0.511606	0	0	0	1.09844	1.2441	0	0	0	2.60409	0.664283	1.39828	0	2.05873	1.96342	0.700269	0.952522	1.19288	0	1.26529	3.97681	0	0	0	2.10608	0	0	0.857648	0	1.08739	0	0	1.18099	1.04535	0	1.29354	0	1.51892	0	3.02351	2.49991
ralstonia	14.7107	17.4109	9.23295	23.708	13.6626	17.3397	27.8585	8.51475	5.62767	7.30049	20.9739	10.5258	6.0414	13.0631	21.3578	15.7827	5.96205	12.1524	11.9571	14.682	7.15721	39.1158	12.7622	7.00269	8.57269	15.5075	37.9522	27.8363	7.95363	21.6201	18.9886	27.3627	10.5304	23.4598	13.0365	9.00531	12.3997	22.8351	13.9939	14.965	10.6289	4.1814	7.46987	14.2289	10.7289	12.9108	5.95469	12.094	9.99965
campylobacter	1.83884	37.309	13.2724	18.9664	2.73252	53.2576	60.3601	8.51475	0.511606	66.4344	1.67791	11.9293	0.549218	35.4569	13.8826	237.954	52.6648	2.60409	6.64283	41.9485	0	0	4.90854	0	1.90504	8.35017	3.67279	0	0.994203	120.112	2.23396	63.3662	51.5991	0	2.6073	0	2.47993	0	1.47305	2.36289	8.26694	30.3151	0	0	16.6894	28.8595	0	43.8409	2.49991
streptococcus	1158.47	442.733	708.052	769.324	1077.98	624.228	523.508	493.004	656.903	662.884	785.262	2099.55	1136.88	1045.67	536.08	330.222	343.811	486.965	354.727	550.924	762.754	710.261	388.757	1105.02	215.27	570.198	722.315	470.687	630.325	661.815	654.549	568.856	986.701	1124.12	449.325	786.892	711.741	792.705	667.29	756.126	394.451	498.632	803.873	399.702	1280.31	912.113	1161.16	1567.69	644.977
dolosigranulum	312.603	277.33	319.691	130.394	265.055	126.332	121.881	254.591	476.817	332.172	172.825	348.755	219.687	191.592	80.0917	284.088	302.077	302.074	318.856	274.064	443.747	349.984	287.641	140.054	357.196	280.327	304.842	206.242	618.395	332.709	62.5507	175.697	292.746	228.734	281.589	331.481	123.997	121.787	95.748	267.007	322.41	346.011	527.488	301.394	448.228	275.684	282.423	160.246	254.991
granulicatella	1.83884	2.48727	0	1.1854	1.36626	1.23855	0	0	0	2.19015	0.838955	0.701721	1.64765	0.62205	2.13578	1.21405	2.98102	0	0.664283	0	4.08984	0	0	2.10081	5.71513	0	3.67279	0	2.98261	3.60335	0	1.44014	3.15913	0	0.8691	0.857648	0	2.17477	0	6.30105	0	7.31745	0.574606	0	0	1.51892	5.95469	1.51176	0
limosilactobacillus	3.67768	1.24363	2.30824	4.7416	2.73252	1.23855	1.16077	5.96032	3.58124	2.19015	0.838955	2.80688	0.549218	3.11025	1.06789	1.21405	3.9747	0.868029	0.664283	0.699142	5.11229	2.05873	0	1.40054	1.90504	3.57865	2.44853	0	19.8841	1.20112	1.11698	0	1.05304	5.86496	0.8691	1.7153	4.95987	0	0.736523	1.57526	1.18099	1.04535	0	1.29354	0	0	2.55201	7.55878	2.49991
lactobacillus	1.83884	0	5.7706	1.1854	1.36626	1.23855	2.32154	1.70295	2.04643	3.65024	0	1.40344	3.84453	1.86615	0	2.4281	0	2.60409	1.32857	0	5.11229	0	0	0	0.952522	7.15729	0	0	97.4319	1.20112	0	4.32042	2.10608	5.86496	0.8691	0.428824	2.47993	1.08739	2.94609	1.57526	0	0	7.46987	0	0	0.759461	0	3.02351	2.49991
abiotrophia	1.83884	0	0	0	0	0	0	0.851475	1.02321	0	0	0.701721	0	0	2.13578	0	0	0	0	0	0	0	0	0.700269	0	0	0	0	2.98261	0	1.11698	0	0	0	0	0	2.47993	0	0	1.57526	0	0	0.574606	0	0	0.759461	0	0	0
staphylococcus	12.8719	3.7309	1.73118	10.6686	10.9301	7.43129	9.28617	5.10885	12.2786	5.11034	2.51687	56.8394	2.74609	3.11025	7.47522	4.8562	6.95572	12.1524	11.9571	8.3897	10.2246	6.17618	12.7622	4.20161	4.76261	10.7359	12.2426	2.53058	20.8783	19.2179	10.0528	0	4.21217	3.90997	13.0365	2.14412	4.95987	7.61171	0.736523	38.5939	9.44793	1.04535	14.3651	9.05475	45.2997	3.79731	17.0134	15.1176	0
paenibacillus	3.67768	1.24363	0	2.3708	8.19757	0	5.80385	0	1.02321	0.730049	3.35582	2.10516	1.64765	0	2.13578	4.8562	4.96837	1.73606	0	0	1.02246	6.17618	0.981709	0	2.85756	1.19288	1.22426	2.53058	3.97681	0	0	1.44014	1.05304	1.95499	0.8691	0.857648	4.95987	1.08739	0.736523	1.57526	3.54297	2.0907	0.574606	0	2.38419	1.51892	0.85067	3.02351	2.49991
exiguobacterium	1.83884	0	0	1.1854	1.36626	0	0	0	2.04643	0.730049	0.838955	1.40344	1.09844	1.2441	1.06789	0	0	0	1.32857	0.699142	0	2.05873	0	0	3.81009	1.19288	3.67279	0	5.96522	0	2.23396	0	0	1.95499	0	0.428824	4.95987	0	13.2574	0.787631	0	2.0907	0	0	0	2.27838	0.85067	4.53527	0
bacillus	1.83884	1.24363	0	1.1854	0	0	0	0	0.511606	0.730049	0	1.40344	0.549218	0	0	0	47.6964	1.73606	0.664283	1.39828	0	0	0	0	0	1.19288	0	0	1.98841	0	0	0	2.10608	0	0	0	0	0	1.47305	0	0	1.04535	0	0	0	0.759461	0	1.51176	0
mycoplasma	185.723	59.6944	523.393	239.451	161.219	22.2939	338.945	217.126	6.13928	18.9813	20.1349	129.117	451.457	88.9532	59.8018	131.117	0	112.844	330.813	52.4356	0	74.1142	241.5	248.596	127.638	145.532	470.117	194.854	134.217	442.011	83.7733	20.162	3.15913	394.907	168.605	295.46	1200.29	177.244	42.7184	177.217	56.6876	10.4535	0	175.921	0	262.774	803.883	43.8409	24.9991
corynebacterium	71.7148	468.849	247.559	35.562	116.132	63.166	96.344	252.888	364.264	424.158	209.739	68.0669	147.19	75.8901	89.7027	435.844	238.482	371.517	795.147	269.869	214.716	65.8793	460.421	201.677	493.406	297.028	333	247.996	518.974	365.139	18.9886	201.62	455.967	48.8747	348.509	274.876	19.8395	206.604	39.0357	216.599	353.116	186.072	432.103	216.02	140.667	164.044	262.006	34.7704	252.491
rhodococcus	3.67768	0	2.30824	4.7416	2.73252	3.71565	4.64308	2.55442	0.511606	1.4601	0	4.21032	0	2.4882	4.27156	4.8562	0.993675	0.868029	1.99285	0	2.04492	4.11745	0.981709	1.40054	0.952522	0	3.67279	0	0.994203	1.20112	1.11698	2.88028	0	1.95499	1.7382	0.428824	4.95987	3.26216	2.94609	0.787631	0	0	0.574606	1.29354	0	0	0.85067	7.55878	7.49974
kocuria	27.5826	3.7309	5.7706	13.0394	12.2964	6.19274	4.64308	7.66327	9.20892	3.65024	4.19478	54.0325	6.59062	13.0631	9.611	8.49835	6.95572	8.68029	2.65713	11.8854	13.292	4.11745	4.90854	9.80377	0.952522	11.9288	13.4669	7.59173	24.8551	12.0112	8.93582	1.44014	0	9.77494	2.6073	5.57471	24.7993	5.43694	27.9879	3.93816	9.44793	5.22675	2.87303	1.29354	1.1921	7.59461	4.25335	21.1646	4.99982
micrococcus	7.35537	1.24363	5.19354	4.7416	5.46505	2.4771	1.16077	6.8118	3.58124	2.9202	4.19478	13.3327	10.9844	4.35435	4.27156	4.8562	6.95572	4.34015	1.32857	6.99142	4.08984	12.3524	1.96342	1.40054	3.81009	4.77153	15.9154	1.26529	13.9188	2.40223	4.46791	0	1.05304	11.7299	1.7382	1.7153	9.91973	1.08739	25.0418	0	4.72396	1.04535	2.87303	5.17414	1.1921	4.55677	1.70134	4.53527	24.9991
rothia	1.83884	3.7309	1.15412	1.1854	0	1.23855	3.48231	0	3.58124	2.19015	0.838955	2.80688	1.64765	1.2441	0	3.64215	11.9241	4.34015	0	1.39828	4.08984	0	0.981709	1.40054	2.85756	1.19288	4.89705	1.26529	68.6	8.40781	0	0	0	0	5.2146	1.7153	0	2.17477	0	3.15052	0	1.04535	7.46987	0	3.57629	7.59461	5.10402	0	2.49991
ornithinimicrobium	1.83884	0	1.15412	0	0	0	1.16077	0.851475	1.02321	0	0.838955	9.12237	1.09844	1.86615	0	3.64215	2.98102	1.73606	0	0.699142	1.02246	2.05873	0.981709	0.700269	0	2.38576	1.22426	1.26529	4.97102	0	2.23396	0	0	1.95499	1.7382	0	4.95987	1.08739	10.3113	0.787631	3.54297	0	0	2.58707	0	3.79731	0	4.53527	2.49991
cutibacterium	1.83884	0	0	1.1854	1.36626	3.71565	2.32154	0.851475	0.511606	0	1.67791	4.91204	1.09844	0.62205	3.20367	2.4281	1.98735	0.868029	0	1.39828	3.06738	0	0	4.20161	2.85756	1.19288	2.44853	0	3.97681	4.80446	3.35093	1.44014	2.10608	1.95499	2.6073	2.14412	0	0	3.68262	2.36289	0	4.1814	1.14921	1.29354	0	2.27838	0.85067	1.51176	4.99982
actinomyces	1.83884	0	0	0	0	1.23855	0	0.851475	1.02321	0.730049	1.67791	0.701721	1.09844	0.62205	1.06789	0	1.98735	2.60409	1.32857	0.699142	1.02246	6.17618	1.96342	0	0.952522	0	0	0	12.9246	1.20112	0	0	0	0	0.8691	0.428824	0	0	0	1.57526	0	1.04535	3.44763	1.29354	0	0.759461	0	0	0
bifidobacterium	1.83884	1.24363	0	0	2.73252	0	1.16077	0	0.511606	0	0	0.701721	0	0	0	0	3.9747	2.60409	0.664283	0	2.04492	4.11745	0	0.700269	0.952522	0	0	1.26529	2.98261	1.20112	0	0	0	5.86496	0.8691	0	0	3.26216	0	0	0	0	2.87303	0	0	1.51892	0.85067	4.53527	79.9972
deinococcus	1.83884	4.97453	1.15412	0	0	0	0	0	2.55803	0.730049	0	2.10516	1.09844	0	2.13578	3.64215	1.98735	1.73606	0.664283	0.699142	2.04492	4.11745	0.981709	2.80108	2.85756	2.38576	0	1.26529	1.98841	0	0	0	2.10608	0	0	0.857648	4.95987	0	0.736523	0	0	0	0	0	0	0	0.85067	3.02351	0
ornithobacterium	38.6157	3.7309	8.07883	42.6744	12.2964	13.624	1.16077	23.8413	5.11606	1.4601	1.67791	15.4379	45.0359	1.86615	2.13578	0	0	23.4368	7.30711	16.7794	0	43.2333	0.981709	0	3.81009	0	14.6912	49.3462	0	0	7.81884	0	16.8487	0	2.6073	35.1636	14.8796	30.4468	8.10176	6.30105	37.7917	0	24.708	38.8061	26.2261	57.7191	65.5016	4.53527	2.49991
riemerella	5.51653	3.7309	1.73118	10.6686	5.46505	1.23855	0	4.25737	2.04643	0	1.67791	8.42065	7.68905	0	0	0	0	9.54832	1.99285	2.09743	0	4.11745	0	0	0.952522	0	1.22426	7.59173	0	1.20112	1.11698	0	7.3713	0	0	5.57471	0	9.78649	0	0	2.36198	0	1.14921	5.17414	3.57629	15.9487	6.80536	3.02351	0
elizabethkingia	5.51653	0	0	2.3708	0	0	0	10.2177	0	0	0	0.701721	0	0	0	0	0	8.68029	0	0	0	0	5362.09	0	0	0	1.22426	1.26529	0	0	0	1.44014	0	0	0	1.7153	0	0	0	0	1.18099	0	0	0	4.76839	6.07569	16.1627	0	0
porphyromonas	22.0661	9.94906	1.15412	132.765	80.6094	0	10.4469	51.0885	0.511606	13.8709	0.838955	4.21032	3.84453	34.8348	103.585	3209.95	9.93675	0.868029	3.9857	67.8168	0	0	2.94513	2.80108	12.3828	0	2.44853	0	0.994203	21.6201	7.81884	744.553	22.1139	0	19.9893	0.428824	9.91973	1.08739	2.20957	2.36289	3.54297	29.2698	0.574606	1.29354	3.57629	1.51892	0.85067	0	49.9982
prevotella	5.51653	266.137	31.1612	91.2757	17.7614	13.624	738.25	94.5137	2.55803	14.601	4.19478	10.5258	6.59062	111.969	156.98	1068.36	119.241	25.1729	58.4569	406.901	2.04492	4.11745	5.89025	3.50135	29.5282	41.7509	6.12132	8.85701	5.96522	30.0279	97.1771	1169.39	257.995	0	175.558	6.43236	104.157	35.8838	1.47305	9.45157	16.5339	218.478	1.72382	3.88061	165.701	15.9487	5.10402	158.734	19.9993
sphingobacterium	5.51653	0	0.57706	2.3708	2.73252	0	0	2.55442	0	2.9202	5.03373	1.40344	0	0.62205	0	0	0	1.73606	0	0.699142	0	4.11745	0	1.40054	0	0	1.22426	3.79586	0	1.20112	2.23396	0	0	0	0	1.28647	2.47993	1.08739	0.736523	0.787631	0	0	0.574606	1.29354	1.1921	0.759461	1.70134	0	0
pseudocnuella	1.83884	0	0	0	0	3.71565	0	0.851475	3.06964	1.4601	0	1.40344	1.64765	0	0	2.4281	1.98735	0	0	2.09743	1.02246	2.05873	0	2.10081	0.952522	2.38576	0	2.53058	0.994203	0	0	0	0	0	0.8691	0.428824	2.47993	0	0	0	1.18099	0	0	0	0	4.55677	0.85067	1.51176	0
treponema	7.35537	3.7309	2720.26	33.1912	8.19757	3.71565	5063.28	14.4751	0	0	0	5.61377	0	8.70871	10.6789	1829.57	4548.05	0	7.30711	33.5588	0	0	0	144.956	0	7.15729	0	0	0	40.8379	4.46791	89.2887	5.26521	0	5.2146	0	10574.4	0	0	0	260.999	269.7	0	0	5601.66	20.5055	0	4.53527	0
fusobacterium	3.67768	13.68	16.1577	23.708	10.9301	9.90839	30.18	5.96032	1.02321	143.09	0.838955	16.1396	1.64765	574.775	4609.01	14.5686	63.5952	6.94424	13.2857	58.0288	1.02246	0	0	1.40054	0.952522	0	5412.47	0	5655.03	49.2457	3.35093	20.162	40.0156	1.95499	84.3027	1.28647	7.4398	5.43694	0.736523	18.1155	3.54297	26.1337	0	0	94.1757	89.6164	0.85067	0	11234.6
mannheimia	0	1.24363	6.34766	0	0	0	0	5.96032	0	0	17.6181	4.21032	0.549218	5.59845	1.06789	0	0	0	0	0	0	0	0	3.50135	0	0	0	0	6.95942	4.80446	0	0	0	0	0	0	0	0	0.736523	0	0	1.04535	0	1.29354	0	6.07569	17.0134	0	0
kingella	0	16.1672	0	2.3708	0	0	0	0	0.511606	10.2207	0	18.9465	6.0414	3.11025	21.3578	0	56.6395	28.645	3.32142	0	0	0	0	0	0	416.316	0	1.26529	3.97681	0	25.6905	1.44014	0	0	0.8691	0.428824	9.91973	2.17477	0.736523	0.787631	2.36198	19.8616	0	28.4578	1.1921	25.0622	0.85067	4.53527	0
paracoccus	0	2.48727	0	4.7416	1.36626	0	2.32154	2.55442	0.511606	0	0.838955	3.5086	1.09844	0.62205	5.33945	1.21405	0.993675	2.60409	1.32857	3.49571	1.02246	2.05873	0.981709	0	0.952522	0	1.22426	2.53058	4.97102	1.20112	0	0	0	0	0	0.857648	2.47993	0	2.20957	0.787631	1.18099	2.0907	0	0	0	1.51892	2.55201	4.53527	0
weissella	0	1.24363	1.15412	2.3708	8.19757	0	2.32154	10.2177	10.2321	8.03054	1.67791	14.7361	2.74609	6.2205	0	1.21405	6.95572	2.60409	0	3.49571	1.02246	6.17618	0	2.80108	0	20.279	0	1.26529	3.97681	4.80446	3.35093	2.88028	1.05304	1.95499	4.3455	0.857648	0	7.61171	0	1.57526	3.54297	1.04535	4.59685	1.29354	0	1.51892	1.70134	9.07053	0
gemella	0	6.21816	4.61648	27.2642	6.83131	6.19274	15.09	1.70295	0	10.9507	0.838955	5.61377	1.09844	16.7954	3.20367	15.7827	25.8355	0.868029	4.64998	0	0	0	0.981709	5.60215	15.2403	0	1.22426	1.26529	13.9188	13.2123	20.1056	21.6021	17.9017	0	8.691	0	2.47993	7.61171	5.89219	5.51342	7.08594	7.31745	1.14921	14.2289	0	0	1.70134	3.02351	9.99965
filifactor	0	1.24363	5.7706	45.0452	0	0	26.6977	3.4059	0	0	0	1.40344	0	3.7323	19.222	172.395	0.993675	0	0	53.1348	0	0	0	0	0	0	0	0	0	0	10.0528	64.8063	1.05304	0	3.4764	0	0	0	0	0.787631	3.54297	0	0	1.29354	10.7289	3.03785	0	0	0
bacteroides	0	1.24363	0	5.927	1.36626	0	0	0	2.04643	0	0.838955	0.701721	1.64765	3.11025	2.13578	8.49835	0.993675	0.868029	0	12.5846	0	4.11745	0	0	1.90504	1.19288	0	0	0.994203	0	0	1.44014	0	0	4.3455	0.428824	0	3.26216	0.736523	0	0	0	0	1.29354	3.57629	0	5.10402	0	0
tannerella	0	1.24363	0	61.6408	0	1.23855	1.16077	0.851475	0	0	0	0.701721	0.549218	0	2.13578	236.74	0	0	0	19.576	0	0	0	0	0.952522	0	0	0	0	0	0	70.5669	0	0	1.7382	0.857648	0	0	0	0	0	0	0.574606	0	19.0736	0	0	0	0
odoribacter	0	2.48727	0	0	0	0	0	0	0	0	0	0	3.29531	0	0	0	0	0	0	0	0	0	0	0	0	0	0	0	0	0	0	0	0	0	0	0.428824	0	1.08739	0	0	0	0	0	2.58707	0	0	0	0	0
pasteurella	0	0	4.03942	5.927	0	6.19274	1.16077	11.0692	34.2776	2.19015	15.9402	22.4551	3.29531	1.86615	0	0	2.98102	0	0	23.0717	0	6.17618	0	1.40054	0	0	0	0	0	0	4.46791	7.2007	0	3.90997	0	1.28647	12.3997	7.61171	2.20957	1.57526	0	5.22675	0	0	0	0	7.65603	0	0
selenomonas	0	0	1.73118	7.1124	1.36626	0	10.4469	0	0	0	0	0	0	0	0	149.328	0	0	0	0.699142	0	0	0.981709	0	0	0	0	0	0	1.20112	0	8.64085	0	1.95499	0	0	0	0	0	0	12.9909	4.1814	0	0	4.76839	2.27838	0	7.55878	0
dialister	0	0	1.15412	0	0	0	0	1.70295	0	0	0	0	0	0	0	210.031	0	1.73606	0	0	0	0	0	0	0	0	0	0	0	0	0	129.613	0	0	0	0.857648	0	0	0	0	0	1.04535	0	0	1.1921	0	0	0	0
microbacterium	0	0	0.57706	0	0	1.23855	0	0.851475	1.02321	0.730049	0.838955	0	0	1.2441	1.06789	0	0	0	0	1.39828	1.02246	0	0	0.700269	0	1.19288	0	0	3.97681	0	0	0	0	0	0	0.428824	2.47993	0	0	0	0	0	0.574606	1.29354	0	0	0	3.02351	2.49991
chryseobacterium	0	0	1.15412	1.1854	0	4.95419	1.16077	0	0.511606	0.730049	0.838955	6.31549	1.09844	0.62205	0	0	0	1.73606	0	3.49571	0	6.17618	0	0	1.90504	0	1.22426	0	0	0	0	0	0	0	0.8691	4.71707	0	0	0	0	0	1.04535	4.02224	2.58707	0	6.83515	0.85067	0	0
bergeyella	0	0	1.15412	4.7416	0	0	0	5.10885	0	0.730049	0	0	4.94296	0.62205	0	0	0	4.34015	3.9857	2.79657	0	4.11745	0	2.80108	0	0	2.44853	3.79586	0	0	1.11698	0	2.10608	0	0	5.57471	2.47993	3.26216	1.47305	0.787631	2.36198	0	1.72382	1.29354	0	2.27838	5.10402	1.51176	0
capnocytophaga	0	0	0.57706	5.927	0	0	1.16077	1.70295	1.02321	0.730049	0	1.40344	0	1.2441	0	0	6.95572	2.60409	2.65713	0.699142	0	4.11745	0	0	1.90504	7.15729	0	0	3.97681	4.80446	0	0	1.05304	0	53.0151	0.428824	4.95987	1.08739	58.1854	2.36289	8.26694	0	0	0	1.1921	1.51892	3.40268	0	0
eikenella	0	0	0	3.5562	0	0	0	0	0	0.730049	0	3.5086	0	0.62205	5.33945	42.4918	3.9747	0	0.664283	2.79657	0	2.05873	0	0	0	0	0	0	0	37.2346	0	4.32042	5.26521	0	4.3455	0	0	0	0	0.787631	0	2.0907	0	0	9.53678	0.759461	0	0	2.49991
priestia	0	0	0	1.1854	0	2.4771	0	0	0	0	0.838955	0	0	0	0	0	2.98102	2.60409	0	0	0	4.11745	0	0	0	0	2.44853	0	0	0	0	0	0	0	0	0	0	0	0.736523	0	0	1.04535	0	0	0	0	0	1.51176	0
veillonella	0	0	0	4.7416	0	0	0	4.25737	2.55803	0	3.35582	1.40344	0.549218	0.62205	0	0	0.993675	6.07621	0.664283	1.39828	3.06738	2.05873	0	0	0	0	0	1.26529	6.95942	2.40223	0	0	1.05304	0	0.8691	0	0	0	0	2.36289	0	3.13605	0	1.29354	4.76839	0.759461	0	4.53527	0
ureaplasma	0	0	0	2.3708	20.4939	2.4771	3.48231	0	0	0	0	0	0	4.9764	1.06789	3.64215	0	0.868029	0	0.699142	1.02246	0	0	0	0	0	0	0	0	1.20112	10.0528	4.32042	0	0	1.7382	0	0	9.78649	0	0	17.7149	0	0	0	0	0	0	0	0
lautropia	0	0	0	0	1.36626	1.23855	3.48231	0	0	0	0.838955	0.701721	1.09844	0	0	0	2.98102	1.73606	0.664283	0	2.04492	0	0	0.700269	0	0	0	0	1.98841	0	1.11698	0	0	0	1.7382	0	0	0	0	0.787631	0	0	1.14921	0	0	0	0.85067	0	2.49991
dietzia	0	0	0	0	2.73252	0	0	0	0.511606	0	0	0.701721	0	0.62205	2.13578	0	0	1.73606	0	0.699142	2.04492	0	0	2.10081	0	1.19288	2.44853	0	4.97102	0	0	0	1.05304	0	0	0.428824	0	1.08739	2.20957	0.787631	0	0	0	0	0	0	0.85067	0	0
leptotrichia	0	0	0	0	8776.86	2.4771	0	2.55442	1.02321	0	1.67791	2.10516	2768.61	0.62205	0	0	2.98102	0.868029	1.99285	0	2.04492	0	0	1.40054	2.85756	2.38576	0	0	6.95942	0	3.35093	0	0	0	0.8691	0.857648	2.47993	1.08739	1.47305	3239.53	2.36198	0	172.382	3.88061	1.1921	0	0	0	0
ligilactobacillus	0	0	0	0	0	1.23855	0	0	0	0	0	0	0	0	0	0	0	0.868029	0	0	0	2.05873	0	0	0	0	1.22426	0	22.8667	0	0	0	0	0	0.8691	0.428824	0	0	2.20957	0	0	0	0	0	0	0.759461	0	0	0
parvimonas	0	0	0	0	0	0	8.1254	0.851475	0	26.2818	0	12.631	0	1.86615	3.20367	23.067	1.98735	0.868029	0	2.79657	0	0	0	0	0	1.19288	1.22426	0	0	10.81	0	21.6021	1.05304	0	7.8219	0	0	0	0	3.15052	1.18099	1.04535	0	0	19.0736	0	0	0	0
gordonia	0	0	0	0	0	0	2.32154	0	0	0	1.67791	0	0	0	0	1.21405	0	0	0	1.39828	0	0	2.94513	0.700269	0	0	1.22426	0	0	0	0	0	1.05304	0	0.8691	0	2.47993	1.08739	0.736523	0	0	0	0	1.29354	0	0	0	0	2.49991
chlamydia	0	0	0	0	0	0	26.6977	0	195.945	0	0	0	0	0	279.787	0	17.8861	0	0	0	0	49.4094	0	0	0	0	0	0	0	25.2234	4.46791	0	5478.98	0	0	0	0	7373.57	0	0	81.4884	0	0	6775.54	0	1090.59	783.467	24.1881	0
enterococcus	0	0	0	0	0	0	0	1.70295	0	0	0	0.701721	0	0.62205	0	0	0.993675	0.868029	0	0	0	0	0.981709	0	0	1.19288	1.22426	1.26529	0	1.20112	0	1.44014	0	0	0	0	2.47993	0	2.94609	0	0	1.04535	0.574606	1.29354	0	0	0	4.53527	0
tessaracoccus	0	0	0	0	0	0	0	0.851475	0	0.730049	0	2.10516	1.09844	0	1.06789	0	0	0	0	0.699142	0	0	0.981709	0.700269	0	1.19288	1.22426	1.26529	1.98841	0	1.11698	0	0	1.95499	0	0	0	0	3.68262	0	0	0	0	1.29354	0	0	0.85067	0	0
morococcus	0	0	0	0	0	0	0	0	0.511606	0	0	0	0	0	0	0	1.98735	0	0.664283	0	0	0	0	1.40054	0	0	0	0	0	0	0	2.88028	0	0	0	0	0	0	0	3.93816	0	0	0	0	0	0	0	1.51176	0
rhizobium	0	0	0	0	0	0	0	0	0.511606	0	0	0	0	0.62205	0	0	0	0	0	0	0	4.11745	0	0	0.952522	2.38576	1.22426	0	2.98261	1.20112	0	0	0	0	0	0	0	0	2.20957	0	0	0	0	1.29354	0	0.759461	0	0	4.99982
psychrobacter	0	0	0	0	0	0	0	0	0	0.730049	0.838955	0	1.09844	0	0	0	0	0	0	0	0	0	2.94513	0	0	0	1.22426	0	0.994203	0	0	0	0	0	0	0.428824	0	0	0	0	0	0	0	0	0	0	0.85067	0	0
[truncated: 101 more columns]

## Sheet: NP_bacteria_species_norm
	sample_NP_001	sample_NP_002	sample_NP_003	sample_NP_004	sample_NP_005	sample_NP_006	sample_NP_007	sample_NP_008	sample_NP_009	sample_NP_010	sample_NP_011	sample_NP_012	sample_NP_013	sample_NP_014	sample_NP_015	sample_NP_016	sample_NP_017	sample_NP_018	sample_NP_019	sample_NP_020	sample_NP_021	sample_NP_022	sample_NP_023	sample_NP_024	sample_NP_025	sample_NP_026	sample_NP_027	sample_NP_028	sample_NP_029	sample_NP_030	sample_NP_031	sample_NP_032	sample_NP_033	sample_NP_034	sample_NP_035	sample_NP_036	sample_NP_037	sample_NP_038	sample_NP_039	sample_NP_040	sample_NP_041	sample_NP_042	sample_NP_043	sample_NP_044	sample_NP_045	sample_NP_046	sample_NP_047	sample_NP_048	sample_NP_049
moraxella_catarrhalis	12024.1	11073.8	9221	12085.8	11666.3	16260.7	16065.6	19073	11952.6	15650.9	28231.5	12610.9	10349.6	11220.8	25990.3	16363.1	10749.9	20571	7897.22	6904.84	9462.11	12964.1	9545.1	15082.2	3705.24	13521.4	12252.7	18408.2	9865.12	9308.94	9813.65	6931.32	12023.6	9260.98	12113.6	6724.1	25857.8	8901.53	11537.8	10436.7	10463.3	12242.7	10617	12755.9	8092.79	13496.6	10557	13392.2	19529.3
moraxella_bovoculi	28.3622	8.81368	17.7078	9.55399	7.56081	8.37747	7.86372	5.05352	14.6401	6.89858	9.55144	8.1907	15.6657	6.62031	7.95052	10.6006	10.973	11.224	3.40221	15.636	9.00486	11.301	6.11865	6.11546	6.84382	14.2631	17.6688	11.8107	9.37987	4.87954	2.05092	7.6623	9.35039	5.05236	8.66881	10.3736	12.6357	7.06695	7.49024	3.22842	29.9532	7.60101	13.4469	11.2036	12.7848	6.68846	6.73407	4.44679	14.6963
moraxella_cuniculi	1.49275	1.2591	0	1.19425	0	0	0	4.04281	2.50973	0	0.868313	1.63814	0.540197	0	1.32509	0	0	0	0.680443	1.25088	0	0	3.67119	0	1.36876	0	1.17792	4.72429	1.25065	1.21988	0	1.53246	0	0	1.0836	1.19696	0	0	0	0	0	0.844557	2.4449	0	0	0.743162	0	0	0
moraxella_ovis	19.4057	10.0728	3.40535	4.77699	1.51216	12.5662	0	26.2783	12.9669	6.89858	4.34157	10.3749	7.56275	6.62031	11.9258	0	5.4865	5.18031	6.12399	10.6325	15.0081	5.6505	4.89492	6.87989	9.58135	7.13153	10.6013	8.26751	9.37987	1.21988	8.20368	18.3895	5.19466	5.05236	6.50161	5.18681	15.1629	12.7205	7.49024	10.4924	16.7738	16.0466	14.0582	1.24484	14.7517	7.43162	5.38725	2.96452	4.19894
moraxella_nonliquefaciens	5029.06	3371.86	2199.17	2882.92	3792.5	2312.18	2634.34	2386.27	3445.02	2359.32	2685.69	4313.22	4216.23	3335.98	3606.89	2287.61	3482.1	2945.87	2898.69	4346.17	3710	2877.99	2262.68	3034.79	3133.1	2458	3046.1	1814.13	4430.43	3111.93	1392.57	3319.31	3130.3	3203.2	2615.81	3098.12	3752.82	2395.7	3195.52	2451.18	9074.63	5149.26	3111.13	887.573	3799.06	3142.09	1225.6	3314.34	4075.07
moraxella_bovis	43.2897	30.2183	18.3889	34.6332	24.1946	10.4718	19.6593	25.2676	20.9144	20.6957	14.7613	39.3154	29.1706	19.1989	18.5512	16.9609	18.2883	22.448	32.6613	24.3921	25.0135	39.5535	37.9356	27.5195	26.0065	27.3375	28.2701	229.128	40.6461	26.8375	30.7638	27.5843	25.9733	17.6833	24.9228	19.5503	17.69	14.1339	69.2847	16.1421	63.5009	39.6942	14.0582	46.0592	28.52	39.3876	30.9767	25.1985	23.0942
acinetobacter_indicus	2.98549	0	0	0	0	0	0	0	0.418288	0.985512	0	2.73023	1.08039	1.32406	1.32509	0	1.82883	3.45354	4.08266	0	3.00162	0	1.22373	0	0	0	1.17792	0	0	0	2.05092	0	0	2.52618	1.0836	0.797971	2.52715	0	1.87256	1.61421	0	0	0.611225	1.24484	0	0	0.673407	4.44679	0
haemophilus_influenzae	2643.66	3635.01	6094.21	7714.85	1205.19	16981.1	11406.3	10062.6	4483.63	3091.55	5130.86	1456.85	11558.6	12227.1	7193.9	2531.42	5162.8	7962.14	5980.41	5252.43	6450.48	1817.58	2180.69	6036.72	5626.99	3979.39	2690.37	3934.15	1686.5	1509	31087.8	5254.81	4603.51	7957.47	2453.27	9755.6	9865.99	15927.5	7482.75	5749.82	1204.12	5214.29	4765.11	4673.14	4192.44	4501.33	9539.48	6013.54	7715.56
haemophilus_parahaemolyticus	23.884	90.655	89.2201	48.9642	39.3162	73.3029	35.3867	5.05352	0	193.16	3.47325	10.3749	45.3765	14.5647	700.971	154.768	3176.69	0	2.04133	0	0	0	93.0035	0	1.36876	0	1.17792	12.9918	6.87857	186.642	69.7313	6.12984	16.6229	0	423.688	2.7929	98.5588	16.9607	12.1716	62.9542	2.39626	282.926	0	16.183	0	24.5244	24.916	337.956	18.8952
haemophilus_haemolyticus	7.46374	27.7001	37.4588	23.885	12.0973	119.379	285.06	26.2783	2.09144	4.92756	22.5761	2.73023	5.94216	86.0641	54.3286	12.7207	199.343	20.7212	6.12399	0	5.0027	18.835	3.67119	23.6974	58.8568	5.94294	64.7856	4.72429	1.25065	67.0937	96.3932	289.635	69.6084	17.6833	157.122	6.38377	48.0158	12.7205	10.2991	14.5279	40.7364	16.0466	0.611225	0	6.88413	16.3496	14.1415	8.89357	20.9947
actinobacillus_suis	4.47824	55.4003	51.0802	152.864	6.04864	249.23	237.877	224.376	0	0	250.074	384.417	60.502	161.536	2.65017	6.36035	0	0	4.7631	0	0	0	1.22373	0	20.5315	15.4517	0	37.7943	0	3.65965	28.7129	42.9089	8.31146	0	0	42.2925	70.7602	310.946	72.0935	2.42132	1.19813	83.6111	4.27857	41.0798	0	3.71581	158.251	14.8226	6.29841
aggregatibacter_actinomycetemcomitans	1.49275	0	0.681069	3.58275	1.51216	6.2831	5.89779	1.0107	0	0	7.81482	0.546047	0	1.32406	0	59.3633	9.14417	0	0	0	0	1.8835	0	0.764432	0	0	0	0	1.25065	0	41.0184	1.53246	0	0	0	0	2.52715	0	0	0.807105	0	0	0	1.24484	0.983448	0	0	2.96452	0
pantoea_stewartii	1.49275	0	0	0	6.04864	0	0	4.04281	0.836576	0	0	1.09209	0	0	0	0	0	0.863385	0	0	0	5.6505	0	0	0	0	0	0	0.625325	0	0	0	1.03893	0	0	0.398986	5.0543	0	0	0	1.19813	0	0.611225	0	0	0	0	0	0
neisseria_lactamica	55.2316	465.866	46.9938	19.108	349.309	167.549	123.854	3.03211	0	370.552	39.0741	28.3944	46.4569	125.786	1151.5	65.7236	4886.65	105.333	81.6531	0.625438	2.00108	0	140.729	1290.36	157.408	39.2234	31.8038	825.57	7.5039	102.47	594.767	105.74	1493.98	0	211.302	14.7625	42.9615	14.1339	4.6814	267.959	20.3682	196.782	0	59.7525	1.9669	40.8739	8.08088	19.2694	6.29841
neisseria_flavescens	5.97099	661.026	6.12962	38.216	18.1459	85.8691	265.4	14.1499	0	0.985512	2.60494	16.3814	3.24118	65.5411	204.063	209.891	998.544	0	20.4133	0.625438	2.00108	0	31.817	273.667	10.9501	0	0	0	1.87597	137.847	24.611	1641.26	7.27252	0	4.33441	0	42.9615	159.713	1.87256	37.934	3.59439	87.8339	0	141.912	0	0	22.8958	87.4535	2.09947
neisseria_cinerea	1.49275	7.55458	2.04321	0	1.51216	0	5.89779	0	0	0	0	0	1.08039	33.1016	0	8.48046	1.82883	0	6.12399	0	0	0	0	1.52886	27.3753	0	0	0	0	15.8585	2.05092	0	24.9344	0	87.7718	0	5.0543	0	0	0.807105	9.58504	0	0	0	0	0.743162	0	0	0
alysiella_crassa	2.98549	0	0	1.19425	0	0	0	0	0.418288	0	0	0	1.08039	1.32406	0	0	0	2.59016	0.680443	1.25088	0	1.8835	2.44746	0.764432	1.36876	1.18859	0	0	2.5013	0	0	0	2.07786	0	0	0.398986	0	1.41339	0	0	1.19813	0.844557	0	1.24484	0	1.48632	0	2.96452	2.09947
ralstonia_insidiosa	11.942	17.6274	10.8971	23.885	15.1216	25.1324	47.1823	10.107	4.60117	9.85512	21.7078	8.1907	5.94216	13.9027	26.5017	27.5615	10.973	12.0874	10.8871	13.1342	4.00216	35.7865	15.9085	7.64432	12.3189	15.4517	36.5155	23.6215	5.0026	21.9579	34.8656	29.1167	10.3893	30.3142	14.0868	8.3787	12.6357	28.2678	17.7893	15.335	10.7832	3.37823	7.94592	13.6933	8.85103	12.6338	4.71385	11.8581	8.39788
streptococcus_pseudopneumoniae	1.49275	7.55458	0	52.5469	0	0	5.89779	0	0	0	0.868313	0.546047	0	0.662031	3.97526	2.12012	49.3785	0.863385	1.36089	0	0	0	1.22373	5.35102	5.47506	0	0	2.36215	0	13.4187	0	7.6623	12.4672	0	19.5048	0	27.7986	0	0	0.807105	3.59439	5.9119	0	0	0	2.22949	3.36703	0	0
streptococcus_toyakuensis	2.98549	0	0	0	3.02432	0	0	0	0	0	0	0	0	0	5.30035	4.24023	31.0902	0	0	0	0	0	0	0	0	0	4.71168	0	1.25065	4.87954	0	0	2.07786	0	13.0032	0	0	0	0	0	0	0	0	0	0	0	1.34681	0	0
streptococcus_mitis	1.49275	26.441	10.216	8.35974	1.51216	10.4718	19.6593	0	0.418288	0.985512	8.68313	2.73023	2.16079	0	14.576	10.6006	91.4417	2.59016	9.5262	4.37807	4.00216	0	1.22373	13.7598	13.6876	1.18859	7.06752	25.9836	3.75195	17.0784	0	10.7272	31.168	2.52618	42.2605	0.398986	2.52715	0	8.42652	3.22842	4.79252	10.9792	3.05612	0	1.9669	2.22949	7.40747	8.89357	12.5968
streptococcus_pneumoniae	924.01	395.357	794.127	674.75	1173.44	965.504	837.486	577.112	531.644	878.091	782.35	1622.3	1106.86	997.019	625.441	377.381	426.119	477.452	344.304	482.839	727.393	644.158	465.018	1181.81	280.597	559.825	661.991	395.659	348.306	547.728	1193.63	568.543	916.338	1419.71	458.364	728.149	684.858	1014.81	705.955	753.836	384.6	380.895	843.49	377.187	1035.57	857.609	891.59	1513.39	445.088
dolosigranulum_pigrum	253.767	280.779	377.312	131.367	293.359	213.626	206.423	302.2	389.844	448.408	178.873	271.385	216.079	203.906	99.3815	496.107	555.966	300.458	326.613	245.172	434.234	320.195	358.553	152.886	513.286	279.318	293.302	192.515	388.952	337.908	114.851	186.96	288.823	295.563	351.087	308.416	126.357	158.3	121.716	273.609	327.089	279.548	561.104	290.048	369.776	269.768	223.571	157.12	214.146
limosilactobacillus_fermentum	2.98549	0	2.04321	3.58275	3.02432	0	0	7.07493	2.92801	1.97102	0.868313	1.63814	0.540197	3.31016	0	2.12012	7.31534	0.863385	0	0	4.00216	1.8835	0	0	1.36876	2.37718	0	0	3.12662	0	2.05092	0	0	7.57854	1.0836	1.59594	2.52715	0	0	0	0	0	0	1.24484	0	0	0.673407	7.41131	2.09947
lactobacillus_delbrueckii	1.49275	0	6.12962	1.19425	0	2.09437	3.93186	1.0107	0.836576	3.94205	0	1.09209	2.70098	1.32406	0	2.12012	0	2.59016	0.680443	0	5.0027	0	0	0	0	5.94294	0	0	0.625325	1.21988	0	3.06492	0	7.57854	1.0836	0.398986	0	1.41339	1.87256	1.61421	0	0	1.22245	0	0	0.743162	0	2.96452	0
abiotrophia_defectiva	1.49275	0	0	0	0	0	0	1.0107	0.836576	0	0	0.546047	0	0	2.65017	0	0	0	0	0	0	0	0	0.764432	0	0	0	0	1.87597	0	2.05092	0	0	0	0	0	2.52715	0	0	1.61421	0	0	0.611225	0	0	0.743162	0	0	0
staphylococcus_arlettae	7.46374	0	0.681069	4.77699	3.02432	0	0	0	0	0.985512	0	2.18419	0	0	0	2.12012	1.82883	0.863385	0	0	0	3.767	0	0	0	0	0	0	0	2.43977	10.2546	0	0	2.52618	0	0	0	0	0	0	1.19813	0	0	1.24484	0	0	0.673407	5.92905	0
staphylococcus_hominis	1.49275	1.2591	1.36214	1.19425	1.51216	6.2831	11.7956	3.03211	6.27432	4.92756	0.868313	8.1907	0.540197	1.32406	1.32509	6.36035	7.31534	9.49724	2.72177	1.87632	6.00324	1.8835	0	0.764432	4.10629	7.13153	10.6013	0	5.0026	7.31931	0	0	4.15573	0	9.75242	0.797971	0	7.06695	0.93628	2.42132	5.99065	0	11.6133	3.73453	23.6027	3.71581	5.38725	2.96452	0
staphylococcus_epidermidis	1.49275	2.51819	0	1.19425	1.51216	0	1.96593	2.02141	0.836576	0.985512	0	1.63814	0.540197	0	3.97526	0	0	0	1.36089	1.25088	3.00162	0	0	3.82216	2.73753	2.37718	0	0	1.87597	1.21988	0	0	0	0	3.25081	0.797971	0	1.41339	0	0	0	0.844557	2.4449	1.24484	6.88413	0	0.673407	0	0
paenibacillus_naphthalenovorans	2.98549	1.2591	0	2.3885	6.04864	0	9.82964	0	0.418288	0.985512	2.60494	0	1.62059	0	1.32509	8.48046	5.4865	0.863385	0	0	1.00054	5.6505	1.22373	0	4.10629	1.18859	1.17792	2.36215	1.87597	0	0	1.53246	1.03893	2.52618	1.0836	0.797971	5.0543	1.41339	0	0	3.59439	1.68911	0	0	1.9669	1.48632	0.673407	2.96452	2.09947
exiguobacterium_mexicanum	1.49275	0	0	1.19425	0	0	0	0	1.67315	0.985512	0.868313	1.09209	1.08039	0.662031	0	0	0	0	0.680443	0.625438	0	1.8835	0	0	0	1.18859	2.35584	0	3.12662	0	2.05092	0	0	0	0	0	5.0543	0	15.9168	0	0	1.68911	0	0	0	2.22949	0.673407	2.96452	0
lachnospiraceae_bacterium_oral_taxon_500	1.49275	0	0	21.4965	4.53648	0	0	0	0	0	0	0	0	0	1.32509	27.5615	0	0	0	0	0	0	0	0	0	0	0	0	0	1.21988	0	7.6623	0	0	0	0.398986	0	0	0	0	0	0	0	0	0	0	0	1.48226	0
mycoplasma_amphoriforme	150.767	60.4367	617.73	118.231	178.435	37.6986	574.051	257.729	5.01945	25.6233	20.8395	100.473	444.042	94.6705	74.2049	228.973	0	112.24	338.861	46.9079	0	67.8061	301.038	271.373	183.414	145.008	452.321	181.885	84.4189	448.918	153.819	21.4544	3.1168	510.289	210.219	274.901	1223.14	230.382	54.3042	181.599	57.5102	8.44557	0	169.299	0	257.134	635.696	42.9856	0
corynebacterium_pseudodiphtheriticum	53.7389	358.843	240.418	27.4677	45.3648	77.4916	137.615	234.483	260.175	479.944	147.613	37.6772	128.027	66.2031	90.1059	457.945	340.163	302.185	736.239	207.02	150.081	43.3205	319.394	135.304	583.093	235.341	164.909	192.515	193.851	284.233	16.4074	159.376	264.928	45.4713	342.418	193.907	15.1629	214.835	30.8972	179.177	292.344	133.44	381.404	160.585	57.04	107.015	181.146	25.1985	184.753
kocuria_sp_kd4	2.98549	0	0.681069	4.77699	0	0	0	0	0.836576	0	0	7.09861	0	0.662031	0	0	0	1.72677	0	0	1.00054	0	0	0	0	0	1.17792	1.18107	0.625325	0	0	0	0	0	0	1.99493	0	0	0	0	0	0.844557	0	0	0	0	0	0	0
kocuria_flava	11.942	3.77729	5.44856	7.16549	9.07297	10.4718	1.96593	5.05352	4.60117	0.985512	3.47325	23.48	4.86177	10.5925	11.9258	8.48046	5.4865	5.18031	2.04133	6.87982	7.00378	3.767	1.22373	6.11546	1.36876	11.8859	7.06752	2.36215	11.2558	9.75908	10.2546	1.53246	0	7.57854	1.0836	1.99493	22.7443	2.82678	20.5982	1.61421	9.58504	1.68911	0.611225	0	0	5.9453	3.36703	16.3049	4.19894
kocuria_palustris	5.97099	0	0	0	1.51216	0	1.96593	0	0.418288	0.985512	0	1.09209	0	0	0	0	0	0	0.680443	0.625438	0	0	0	0	0	0	0	0	0	2.43977	0	0	0	5.05236	0	0.398986	2.52715	2.82678	1.87256	0	0	0	0	0	0	0	0	2.96452	0
micrococcus_luteus	5.97099	0	6.12962	0	6.04864	4.18874	0	8.08563	2.92801	4.92756	4.34157	10.3749	10.8039	5.29625	6.62543	0	12.8018	4.31693	0	6.25438	4.00216	11.301	2.44746	1.52886	0	4.75435	15.313	0	8.75455	2.43977	0	0	1.03893	17.6833	0	1.99493	10.1086	1.41339	31.8335	0	5.99065	0.844557	0	6.22422	0.983448	4.45897	0	5.92905	20.9947
rothia_dentocariosa	1.49275	1.2591	0	0	0	0	0	0	0.418288	0.985512	0	0.546047	0.540197	0	0	0	10.973	1.72677	0	0	1.00054	0	0	0	0	0	0	1.18107	28.7649	1.21988	0	0	0	0	0	1.19696	0	0	0	0.807105	0	0	1.83367	0	1.9669	0.743162	0	0	0
ornithinimicrobium_flavum	1.49275	0	0.681069	0	0	0	1.96593	1.0107	0.418288	0	0.868313	4.36837	0.540197	0.662031	0	6.36035	1.82883	0.863385	0	0.625438	1.00054	1.8835	1.22373	0	0	2.37718	0	1.18107	3.12662	0	2.05092	0	0	2.52618	2.1672	0	2.52715	1.41339	12.1716	0	1.19813	0	0	1.24484	0	1.48632	0	2.96452	2.09947
cutibacterium_acnes	1.49275	0	0	1.19425	1.51216	8.37747	3.93186	2.02141	0.418288	0	1.73663	3.82233	1.08039	0.662031	3.97526	4.24023	3.65767	0.863385	0	1.87632	3.00162	0	0	3.82216	4.10629	1.18859	2.35584	0	2.5013	4.87954	6.15276	1.53246	2.07786	2.52618	3.25081	1.99493	0	0	4.6814	2.42132	0	1.68911	1.22245	1.24484	0	2.22949	0.673407	1.48226	4.19894
bifidobacterium_longum	1.49275	1.2591	0	0	1.51216	0	1.96593	0	0	0	0	0.546047	0	0	0	0	7.31534	0	0	0	2.00108	3.767	0	0.764432	1.36876	0	0	1.18107	1.87597	0	0	0	0	5.05236	1.0836	0	0	2.82678	0	0	0	0	2.4449	0	0	1.48632	0.673407	2.96452	65.0836
deinococcus_ficus	1.49275	1.2591	0.681069	0	0	0	0	0	1.67315	0	0	1.63814	1.08039	0	2.65017	6.36035	1.82883	1.72677	0.680443	0	1.00054	1.8835	0	2.2933	2.73753	2.37718	0	1.18107	0.625325	0	0	0	1.03893	0	0	0.797971	2.52715	0	0.93628	0	0	0	0	0	0	0	0.673407	2.96452	0
ornithobacterium_rhinotracheale	31.3477	3.77729	9.53497	42.993	13.6094	23.038	1.96593	26.2783	4.18288	1.97102	1.73663	12.013	44.2961	1.98609	2.65017	0	0	23.3114	6.80443	15.0105	0	39.5535	1.22373	0	5.47506	0	14.135	44.8808	0	0	14.3564	0	16.6229	0	3.25081	31.9188	15.1629	39.5749	10.2991	6.45684	38.3401	0	26.2827	37.3453	21.6359	56.4803	51.8523	4.44679	2.09947
riemerella_anatipestifer	4.47824	3.77729	2.04321	10.7482	6.04864	2.09437	0	5.05352	1.67315	0	1.73663	6.55256	7.56275	0	0	0	0	9.49724	2.04133	1.87632	0	3.767	0	0	1.36876	0	1.17792	7.08644	0	1.21988	2.05092	0	7.27252	0	0	5.18681	0	12.7205	0	0	2.39626	0	1.22245	4.97937	2.95034	15.6064	5.38725	2.96452	0
elizabethkingia_sp_2_6	4.47824	0	0	2.3885	0	0	0	8.08563	0	0	0	0	0	0	0	0	0	8.63385	0	0	0	0	0	0	0	0	1.17792	0	0	0	0	0	0	0	0	1.59594	0	0	0	0	0	0	0	0	2.95034	5.20214	12.7947	0	0
porphyromonas_sp_oral_taxon_275	1.49275	5.03639	1.36214	1.19425	4.53648	0	5.89779	0	0.418288	16.7537	0	1.09209	2.70098	5.29625	3.97526	23.3213	12.8018	0	3.40221	0	0	0	2.44746	2.2933	16.4252	0	1.17792	0	0	15.8585	0	19.922	8.31146	0	17.3376	0.398986	10.1086	1.41339	2.80884	2.42132	1.19813	16.0466	0	0	0.983448	1.48632	0.673407	0	23.0942
porphyromonas_endodontalis	16.4202	0	0	132.562	75.6081	0	0	60.6422	0	0	0	1.09209	0	21.185	78.1801	5501.7	0	0	0.680443	55.664	0	0	0	0.764432	0	0	0	0	0	4.87954	6.15276	766.23	11.4283	0	2.1672	0	0	0	0	0	0	5.06734	0	0	0.983448	0	0	0	12.5968
prevotella_histicola	1.49275	1.2591	0	0	0	0	0	1.0107	0.418288	0	0.868313	0	0.540197	0	1.32509	0	3.65767	0	0	0	0	0	0	0.764432	4.10629	0	0	0	1.25065	0	0	0	0	0	0	0.398986	0	1.41339	0	0	1.19813	0.844557	0	1.24484	1.9669	0.743162	2.69363	0	0
prevotella_enoeca	1.49275	0	0	0	0	0	0	0	0	0	0	0	0	0	2.65017	2.12012	0	0	0	1.25088	0	0	0	0	0	0	0	0	0	0	2.05092	1.53246	0	0	0	0.398986	0	0	0	0	0	0	0	0	0.983448	0	0	0	0
prevotella_melaninogenica	1.49275	8.81368	0.681069	19.108	1.51216	4.18874	5.89779	2.02141	0.418288	0	3.47325	3.82233	0	2.64813	11.9258	120.847	166.424	9.49724	3.40221	178.25	2.00108	0	3.67119	0	12.3189	4.75435	1.17792	2.36215	0.625325	2.43977	4.10184	7.6623	34.2848	0	41.1769	1.99493	7.58145	0	0.93628	4.03553	0	4.22278	0	1.24484	1.9669	0.743162	0.673407	34.092	4.19894
pseudocnuella_soli	1.49275	0	0	0	0	6.2831	0	1.0107	1.25486	1.97102	0	1.09209	1.62059	0	0	4.24023	3.65767	0	0	1.87632	1.00054	1.8835	0	2.2933	1.36876	2.37718	0	1.18107	0.625325	0	0	0	0	0	1.0836	0.398986	2.52715	0	0	0	1.19813	0	0	0	0	4.45897	0.673407	1.48226	0
treponema_denticola	2.98549	0	9.53497	14.331	0	0	0	12.1284	0	0	0	1.63814	0	0	1.32509	1861.46	1.82883	0	0	18.1377	0	0	0	0	0	0	0	0	0	0	0	38.3115	0	0	2.1672	0	0	0	0	0	0	0.844557	0	0	1.9669	1.48632	0	0	0
uncultured_bacterium	2.98549	2.51819	2.72428	2.3885	0	0	0	0	0.418288	4.92756	0.868313	1.63814	0	1.32406	2.65017	10.6006	3.65767	0	0	1.87632	0	0	1.22373	0.764432	1.36876	0	0	2.36215	1.25065	1.21988	6.15276	10.7272	4.15573	0	4.33441	0	10.1086	1.41339	0	3.22842	5.99065	4.22278	0	2.48969	0	1.48632	0.673407	0	4.19894
fusobacterium_nucleatum	1.49275	13.8501	6.81069	9.55399	6.04864	4.18874	19.6593	3.03211	0.836576	23.6523	0	10.9209	0	21.185	0	10.6006	1.82883	6.90708	6.80443	51.286	0	0	0	0	0	0	0	0	1.25065	50.0153	6.15276	18.3895	19.7397	2.52618	76.9357	0.797971	0	7.06695	0	1.61421	3.59439	8.44557	0	0	49.1724	81.7478	0	0	6.29841
moraxella_sp_fzfq2102	0	1.2591	0.681069	0	0	0	0	0	2.09144	0	0	0	1.62059	0	0	0	0	0	2.04133	0.625438	1.00054	0	0	0	0	0	0	0	1.25065	0	0	1.53246	0	0	2.1672	1.19696	0	2.82678	0	0	0	0.844557	1.22245	1.24484	1.9669	0	0.673407	0	0
moraxella_sp_zy201115	0	1.2591	1.36214	2.3885	0	0	0	0	0	2.95654	0	1.09209	0	0.662031	0	2.12012	0	0.863385	0	0	0	1.8835	1.22373	0	0	0	1.17792	1.18107	1.87597	0	0	0	1.03893	0	0	0.797971	0	0	1.87256	0	1.19813	2.53367	0	0	0	0	0	0	0
moraxella_lincolnii	0	1.2591	1.36214	0	0	2.09437	0	4.04281	2.92801	0	0	3.82233	3.78138	0.662031	0	0	0	2.59016	0	3.75263	0	3.767	0	0.764432	5.47506	1.18859	1.17792	2.36215	0.625325	1.21988	4.10184	0	3.1168	0	1.0836	2.39391	5.0543	1.41339	0.93628	0.807105	2.39626	0	1.22245	4.97937	0	3.71581	0.673407	0	0
moraxella_osloensis	0	2.51819	0.681069	2.3885	1.51216	0	0	2.02141	2.09144	1.97102	1.73663	1.63814	4.32157	0.662031	1.32509	0	3.65767	4.31693	0.680443	2.50175	2.00108	1.8835	0	0.764432	5.47506	0	2.35584	2.36215	0.625325	2.43977	2.05092	0	1.03893	0	0	1.19696	0	0	1.87256	0.807105	0	0	0.611225	2.48969	4.91724	3.71581	4.04044	1.48226	2.09947
haemophilus_seminalis	0	10.0728	2.72428	0	7.56081	0	7.86372	0	0.418288	0	0	0	0	1.32406	1.32509	0	5.4865	1.72677	0	0	4.00216	0	0	0	0	0	1.17792	0	0	1.21988	4.10184	3.06492	0	0	2.1672	0.797971	7.58145	2.82678	0	0	0	5.9119	0	0	0	1.48632	0	1.48226	0
haemophilus_parainfluenzae	0	12.591	2.72428	9.55399	3.02432	20.9437	23.5911	17.182	0	6.89858	13.0247	4.36837	4.32157	7.28234	11.9258	10.6006	78.6399	7.77047	2.04133	1.25088	34.0184	3.767	8.56611	3.82216	12.3189	0	5.8896	12.9918	1.25065	6.09942	26.6619	7.6623	8.31146	22.7356	7.58521	1.59594	5.0543	19.7875	10.2991	3.22842	2.39626	5.9119	4.27857	3.73453	2.95034	8.17478	5.38725	4.44679	4.19894
actinobacillus_equuli	0	6.29549	11.5782	25.0792	3.02432	37.6986	43.2504	35.3746	0	0	47.7572	80.2688	9.18334	21.185	1.32509	4.24023	0	0	2.04133	0	0	0	0	0	4.10629	0	0	8.26751	0	0	0	4.59738	0	0	0	10.7726	15.1629	62.1891	15.9168	0.807105	0	21.1139	1.22245	14.9381	0	0	24.916	4.44679	2.09947
actinobacillus_pleuropneumoniae	0	10.0728	4.76749	19.108	0	10.4718	25.5571	24.2569	0	0	26.0494	41.4995	4.86177	23.1711	0	0	0	0	0.680443	0	0	0	0	0	5.47506	0	0	7.08644	0	0	2.05092	6.12984	0	0	0	8.3787	5.0543	50.882	9.3628	0	0	16.8911	0	8.7139	0	2.22949	10.7745	0	0
pasteurellaceae_bacterium_ni1060	0	3.77729	1.36214	0	0	0	15.7274	2.02141	0	0	10.4198	4.91442	1.08039	0	0	0	0	0	0	0	0	0	0	0	2.73753	0	0	0	0	0	0	0	0	0	0	0.797971	5.0543	0	0	0	0	0	0	0	0	0	1.34681	0	0
pseudomonas_stutzeri	0	2.51819	0.681069	7.16549	7.56081	12.5662	13.7615	4.04281	0.836576	4.92756	0.868313	2.18419	1.62059	2.64813	3.97526	10.6006	1.82883	2.59016	2.72177	2.50175	9.00486	1.8835	4.89492	1.52886	12.3189	1.18859	2.35584	2.36215	1.87597	3.65965	18.4583	3.06492	1.03893	2.52618	6.50161	5.18681	7.58145	4.24017	3.74512	1.61421	2.39626	0	3.66735	3.73453	0	1.48632	2.02022	5.92905	0
neisseria_sp_marseille_q6792	0	22.6638	23.8374	4.77699	1.51216	8.37747	117.956	0	0	5.91307	0	0	1.08039	313.141	5.30035	31.8017	115.217	0	23.1351	0.625438	2.00108	0	14.6848	14.5242	24.6377	0	0	3.54322	0	215.92	0	6.12984	364.665	0	819.203	0	58.1244	5.65356	0	0	85.0672	0	0	3.73453	0	6.68846	0	0	25.1936
neisseria_meningitidis	0	138.501	125.998	21.4965	36.2919	31.4155	133.683	23.2462	2.50973	18.7247	1.73663	10.9209	1624.91	90.6983	157.685	91.165	299.929	4.31693	26.5373	12.5088	0	0	14.6848	166.646	88.9696	11.8859	8.24544	22.4404	6.87857	56.1147	34.8656	266.648	175.58	0	87.7718	21.5452	7.58145	125.792	329.57	190.477	32.3495	105.57	1.83367	28.6314	374.694	32.6991	98.3174	4.44679	6.29841
neisseria_macacae	0	7.55458	0	0	0	0	0	0	0	0	0	0	0	7.94438	1.32509	0	3.65767	0	0	0	0	5.6505	2.44746	2.2933	0	0	0	0	0	0	0	4.59738	0	0	0	0	0	0	0	0	0	0.844557	0	0	0	0	0	0	0
neisseria_perflava	0	163.683	0	0	80.1445	0	0	0	0	0	0	0	0	0	0	0	0	0	0	0	0	0	0	0	0	0	0	85.0373	0	0	164.074	0	0	0	0	0	0	0	0	0	0	0	0	0	0	0	0	0	0
neisseria_subflava	0	75.5458	0.681069	4.77699	1.51216	18.8493	33.4208	1.0107	0	0	0	2.18419	0.540197	11.2545	10.6007	14.8408	100.586	0	3.40221	0	0	0	2.44746	27.5195	1.36876	0	0	0	0	18.2983	0	117.999	9.35039	0	15.1704	0	0	12.7205	0	8.07105	0	10.1347	0	14.9381	0.983448	0	0.673407	10.3758	0
neisseria_elongata	0	2.51819	0	1.19425	0	4.18874	0	1.0107	0	0	0	0	1.08039	3.97219	0	0	5.4865	1.72677	0.680443	1.25088	0	1.8835	1.22373	2.2933	0	0	0	2.36215	0	0	0	1.53246	1.03893	0	3.25081	0	0	0	0.93628	1.61421	0	0.844557	0	0	0	0.743162	0.673407	0	0
neisseria_sicca	0	1.2591	0	0	0	0	0	0	0	0	0	1.09209	0.540197	3.31016	3.97526	0	25.6037	0	0	0	0	0	1.22373	0	0	0	0	0	4.37727	0	0	7.6623	12.4672	0	5.41801	0	0	1.41339	0	0.807105	0	2.53367	1.83367	2.48969	0	0	0	0	0
neisseria_polysaccharea	0	20.1456	4.76749	0	0	4.18874	0	0	0.418288	6.89858	0	0	7.02256	24.4952	9.27561	53.0029	95.0994	0	18.372	0	0	0	11.0136	16.0531	182.046	0	0	0	0	42.696	0	32.1817	62.3359	0	100.775	0	0	2.82678	0	0	16.7738	7.60101	0	0	0	0.743162	0	13.3404	10.4974
neisseria_mucosa	0	41.5502	2.72428	0	6.04864	20.9437	35.3867	2.02141	0	0	0	4.36837	0	3.31016	6.62543	19.081	111.559	2.59016	1.36089	0	0	3.767	0	19.8752	0	1.18859	0	1.18107	0	3.65965	2.05092	176.233	2.07786	0	5.41801	0	0	5.65356	0	1.61421	0	16.0466	0	7.46906	0	0	7.40747	10.3758	4.19894
kingella_kingae	0	12.591	0	2.3885	0	0	0	0	0.418288	13.7972	0	14.7433	5.40197	3.31016	25.1766	0	102.415	24.1748	0	0	0	0	0	0	0	414.817	0	0	1.25065	0	47.1711	0	0	0	0	0.398986	10.1086	2.82678	0	0	0	16.0466	0	27.3866	0.983448	23.7812	0	4.44679	0
campylobacter_showae	0	6.29549	0.681069	11.9425	1.51216	8.37747	3.93186	3.03211	0	7.88409	0	1.09209	0	5.29625	1.32509	44.5224	12.8018	0	1.36089	5.62895	0	0	0	0	0	0	0	0	0	14.6386	0	21.4544	4.15573	0	2.1672	0	0	0	0	0	1.19813	3.37823	0	0	0	2.22949	0	2.96452	0
campylobacter_rectus	0	32.7365	14.3025	5.97124	1.51216	77.4916	60.9438	6.06422	0	80.812	0.868313	7.64465	0.540197	29.7914	15.901	311.657	80.4687	1.72677	5.44354	31.2719	0	0	4.89492	0	1.36876	8.32012	1.17792	0	0	103.69	2.05092	7.6623	37.4016	0	1.0836	0	2.52715	0	0	2.42132	3.59439	21.1139	0	0	13.7683	25.2675	0	40.0211	2.09947
streptococcus_intermedius	0	2.51819	2.72428	2.3885	0	0	5.89779	0	0	0	0	0	1.08039	0.662031	0	27.5615	7.31534	0	0	1.25088	0	0	0	0	4.10629	0	0	0	1.25065	39.0363	0	0	0	0	1.0836	0.797971	0	0	3.74512	0	0	0	0	0	11.8014	0	0	0	0
streptococcus_pyogenes	0	6.29549	7.49176	0	9.07297	0	5.89779	0	0	0	12.1564	1.63814	0	72.8234	0	25.4414	3.65767	0.863385	0	0	0	0	0	0	1.36876	0	4.71168	7.08644	0	21.9579	6.15276	0	0	15.1571	0	1.19696	7.58145	0	7.49024	0.807105	0	0	4.27857	3.73453	0	10.4043	2.69363	0	0
granulicatella_elegans	0	2.51819	0	1.19425	1.51216	2.09437	0	0	0	2.95654	0.868313	0.546047	1.62059	0.662031	2.65017	2.12012	5.4865	0	0.680443	0	4.00216	0	0	2.2933	8.21258	0	2.35584	0	0	3.65965	0	1.53246	3.1168	0	0	0.797971	0	2.82678	0	3.22842	0	5.9119	0.611225	0	0	1.48632	3.36703	1.48226	0
weissella_confusa	0	1.2591	0.681069	2.3885	6.04864	0	3.93186	9.09633	6.6926	4.92756	1.73663	5.46047	2.16079	5.95828	0	2.12012	7.31534	1.72677	0	1.25088	0	3.767	0	3.05773	0	16.6402	0	1.18107	1.87597	3.65965	6.15276	1.53246	0	0	5.41801	0.398986	0	5.65356	0	1.61421	3.59439	0.844557	3.66735	1.24484	0	1.48632	1.34681	2.96452	0
gemella_haemolysans	0	6.29549	5.44856	26.2735	3.02432	10.4718	17.6934	1.0107	0	14.7827	0.868313	4.36837	1.08039	15.8888	2.65017	2.12012	47.5497	0	4.08266	0	0	0	0	6.11546	20.5315	0	1.17792	1.18107	8.75455	13.4187	36.9165	22.9869	16.6229	0	8.66881	0	2.52715	9.89373	6.55396	4.03553	3.59439	5.9119	1.22245	13.6933	0	0	1.34681	2.96452	8.39788
filifactor_alocis	0	1.2591	6.81069	45.3814	0	0	45.2164	4.04281	0	0	0	1.09209	0	3.97219	23.8516	271.375	1.82883	0	0	47.5333	0	0	0	0	0	0	0	0	0	0	18.4583	61.2984	1.03893	0	2.1672	0	0	0	0	0.807105	3.59439	0	0	1.24484	8.85103	2.97265	0	0	0
corynebacterium_ureicelerivorans	0	1.2591	0	0	0	0	0	0	1.67315	0	0	3.27628	0	0	0	0	1.82883	0.863385	0.680443	1.25088	1.00054	0	0	0	0	0	0	0	0	2.43977	2.05092	0	0	0	4.33441	0.398986	0	0	0	0	0	0	2.4449	0	0	0	2.02022	1.48226	0
corynebacterium_propinquum	0	81.8413	39.502	1.19425	66.5351	18.8493	13.7615	47.5031	14.6401	52.2321	52.0988	4.36837	8.64315	7.94438	9.27561	260.774	53.0362	31.9453	33.3417	15.0105	36.0194	0	232.509	64.9767	43.8004	36.8462	138.994	24.8025	98.8013	64.6539	16.4074	41.3764	161.034	0	57.4309	37.9036	2.52715	19.7875	6.55396	19.3705	51.5196	7.60101	46.4531	32.3659	48.1889	47.5624	11.4479	2.96452	18.8952
corynebacterium_matruchotii	0	2.51819	0	1.19425	0	2.09437	0	0	1.25486	0	0	0	0	0	0	0	1.82883	0	0.680443	0	2.00108	1.8835	0	0.764432	0	0	1.17792	0	3.12662	0	0	0	0	2.52618	0	0	2.52715	0	0.93628	0.807105	1.19813	0	0.611225	0	0.983448	0	1.34681	0	0
rothia_mucilaginosa	0	1.2591	0	0	0	0	5.89779	0	1.67315	0.985512	0.868313	0.546047	1.08039	1.32406	0	4.24023	7.31534	1.72677	0	0	2.00108	0	0	0.764432	1.36876	1.18859	1.17792	0	5.62792	4.87954	0	0	0	0	4.33441	0.398986	0	2.82678	0	0	0	0.844557	2.4449	0	0	5.9453	2.02022	0	2.09947
prevotella_sp_oral_taxon_299	0	1.2591	0	2.3885	3.02432	0	5.89779	0	0.418288	0	0	0	0	11.2545	2.65017	29.6816	16.4595	0	0.680443	0.625438	0	0	1.22373	0	8.21258	0	1.17792	4.72429	1.25065	17.0784	2.05092	81.2204	108.049	0	4.33441	0	75.8145	0	0	0	0	0	0	0	0.983448	2.97265	0	0	6.29841
prevotella_sp_oral_taxon_475	0	11.3319	0	8.35974	4.53648	0	1.96593	0	0	0	0	1.63814	0	5.95828	2.65017	0	1.82883	0	0.680443	3.75263	0	0	0	0	0	0	0	0	0	1.21988	0	3.06492	1.03893	0	0	0.398986	0	0	0	0	14.3776	0.844557	0	0	0	0.743162	0	0	0
prevotella_oris	0	225.378	2.72428	1.19425	3.02432	0	31.4549	5.05352	0	0.985512	0	0	0	0	35.7773	137.808	0	0	0	0	0	0	0	0	1.36876	0	1.17792	0	0	0	0	108.805	1.03893	0	109.444	0	0	24.0276	0	0	1.19813	3.37823	0	1.24484	6.88413	0	0	0	0
prevotella_nigrescens	0	11.3319	21.7942	0	3.02432	0	5.89779	2.02141	0	1.97102	0	0	1.08039	1.32406	88.7808	89.0449	1.82883	0	41.507	92.5649	0	0	0	0	0	0	0	0	0	0	0	22.9869	4.15573	0	26.0064	0	2.52715	0	0	0	0	150.331	0	0	1.9669	0	0	1.48226	0
prevotella_intermedia	0	1.2591	2.04321	48.9642	0	18.8493	1187.42	100.06	0	15.7682	0	0.546047	1.08039	62.893	31.8021	1454.4	3.65767	13.8142	9.5262	75.0526	0	1.8835	0	0	5.47506	32.0919	1.17792	0	0	8.53919	147.666	1012.96	98.6985	0	27.09	2.39391	17.69	7.06695	0.93628	2.42132	0	5.9119	0	0	109.163	5.20214	0	63.7373	4.19894
prevotella_denticola	0	1.2591	0	0	0	0	0	0	0	0	0	0.546047	0	0.662031	3.97526	6.36035	1.82883	0	0.680443	0	0	0	0	0	0	0	0	0	0	0	0	1.53246	0	0	2.1672	0	0	0	0	0	0	0	0	0	0	0	0	0	0
porphyromonas_gingivalis	0	3.77729	0	0	9.07297	0	7.86372	0	0	0.985512	0.868313	1.09209	1.08039	5.29625	43.7279	82.6845	3.65767	0.863385	0	5.00351	0	0	1.22373	0	0	0	1.17792	0	0	0	2.05092	6.12984	2.07786	0	3.25081	0	0	0	0	0	1.19813	1.68911	0.611225	1.24484	0.983448	0	0	0	2.09947
bacteroides_heparinolyticus	0	1.2591	0	1.19425	1.51216	0	0	0	1.67315	0	0.868313	0.546047	1.62059	2.64813	1.32509	14.8408	1.82883	0.863385	0	6.87982	0	3.767	0	0	2.73753	1.18859	0	0	0	0	0	1.53246	0	0	1.0836	0.398986	0	4.24017	0.93628	0	0	0	0	1.24484	0.983448	0	4.04044	0	0
tannerella_forsythia	0	1.2591	0	62.1009	0	2.09437	1.96593	0	0	0	0	0	0.540197	0	2.65017	415.543	0	0	0	17.5123	0	0	0	0	0	0	0	0	0	0	0	73.5581	0	0	1.0836	0.797971	0	0	0	0	0	0	0	0	15.7352	0	0	0	0
treponema_vincentii	0	1.2591	0	3.58275	0	4.18874	1.96593	1.0107	0	0	0	0	0	0	1.32509	296.816	0	0	0	6.87982	0	0	0	0	0	0	0	0	0	10.979	0	15.3246	0	0	0	0	0	0	0	0	0	2.53367	0	0	5.90069	4.45897	0	1.48226	0
acinetobacter_baumannii	0	0	3.40535	0	0	0	0	0	2.09144	0	0	3.27628	0	0	0	0	0	4.31693	0	0	3.00162	0	0	0	0	0	0	0	0	0	0	0	0	0	0	0	0	0	0	0	0	0	0	0	0	0.743162	0	0	0
acinetobacter_variabilis	0	0	0.681069	0	3.02432	0	0	2.02141	0.418288	1.97102	0.868313	0	0	0	3.97526	4.24023	12.8018	0	2.04133	1.25088	1.00054	0	0	3.82216	0	0	0	0	0.625325	0	0	0	0	0	0	1.19696	0	2.82678	0	0.807105	0	0	0.611225	0	0	0	2.02022	0	0
acinetobacter_junii	0	0	0.681069	2.3885	3.02432	0	3.93186	0	0	0.985512	2.60494	0.546047	1.62059	0	0	0	0	0	0	0.625438	2.00108	0	0	0	0	0	1.17792	0	0	0	0	0	1.03893	2.52618	0	0	0	2.82678	0	0	0	0	0.611225	0	0.983448	0	0	0	0
acinetobacter_haemolyticus	0	0	0.681069	0	0	0	0	2.02141	0.418288	5.91307	0	0	0	0	0	0	0	0.863385	0	0.625438	0	0	0	0	0	0	2.35584	0	0	0	0	0	1.03893	2.52618	0	0	0	0	0	0	1.19813	0	0	0	0	0	0.673407	0	0
haemophilus_sp_oral_taxon_036	0	0	1.36214	2.3885	0	0	3.93186	0	0	1.97102	0	0	0	3.97219	0	0	3.65767	0	1.36089	0	0	0	0	0	0	0	0	0	0	0	0	0	5.19466	5.05236	4.33441	0	5.0543	0	0	0	0	0.844557	0	1.24484	0	1.48632	0	0	0
aggregatibacter_aphrophilus	0	0	0.681069	0	4.53648	251.324	1.96593	1.0107	0	0	0	0	0	0	0	2.12012	5.4865	0	0	6.87982	0	3.767	1.22373	0	0	1.18859	0	0	0	2.43977	2.05092	12.2597	0	0	0	0.398986	0	1.41339	0	0.807105	1.19813	0	0	0	6.88413	0	0	2.96452	0
pasteurella_multocida	0	0	4.76749	4.77699	0	10.4718	0	11.1177	28.0253	2.95654	5.20988	12.013	1.62059	1.98609	0	0	5.4865	0	0	20.6395	0	5.6505	0	0	0	0	0	0	0	0	8.20368	7.6623	0	5.05236	0	1.19696	5.0543	7.06695	2.80884	0	0	4.22278	0	0	0	0	6.06066	0	0
mannheimia_haemolytica	0	0	5.44856	0	0	0	0	7.07493	0	0	18.2346	2.73023	0	5.95828	0	0	0	0	0	0	0	0	0	3.82216	0	0	0	0	4.37727	4.87954	0	0	0	0	0	0	0	0	0	0	0	0	0	0	0	5.9453	13.4681	0	0
pseudomonas_putida	0	0	2.04321	0	3.02432	6.2831	0	0	0	1.97102	0	0.546047	2.16079	1.98609	0	0	7.31534	0	2.04133	1.87632	2.00108	0	1.22373	0	0	4.75435	0	1.18107	0	0	0	1.53246	0	0	0	0	0	0	2.80884	0	0	0	1.22245	0	0	5.20214	0	0	0
streptococcus_constellatus	0	0	2.72428	9.55399	0	54.4536	0	0	0	0	0	0	0	1.98609	0	12.7207	0	0	0	0	0	0	0	0	0	0	0	0	0	13.4187	0	0	4.15573	0	8.66881	0	0	0	15.9168	2.42132	0	0	0	0	0	0	0	0	0
streptococcus_lactarius	0	0	1.36214	2.3885	0	0	0	0	0.418288	0.985512	0.868313	0	0.540197	0	0	0	0	0	0.680443	0.625438	0	0	0	0.764432	0	1.18859	3.53376	0	2.5013	1.21988	0	1.53246	1.03893	2.52618	0	0	0	5.65356	0	2.42132	0	0	0	0	0	5.20214	0	0	0
streptococcus_infantarius	0	0	6.12962	0	0	0	0	4.04281	0	0	0	2.18419	2.16079	31.1155	0	0	0	0	3.40221	0	0	0	0	0	0	0	4.71168	4.72429	0	0	0	0	0	0	0	0	0	0	0	0	0	0	0	0	0	0	0	0	0
streptococcus_sanguinis	0	0	2.72428	2.3885	0	0	1.96593	0	0	0.985512	0.868313	1.63814	0.540197	0.662031	0	0	1.82883	0	0	1.25088	0	3.767	1.22373	0.764432	0	1.18859	2.35584	0	4.37727	1.21988	0	3.06492	0	2.52618	0	0	0	2.82678	0.93628	0	1.19813	0.844557	1.83367	2.48969	1.9669	0.743162	0.673407	2.96452	2.09947
staphylococcus_gallinarum	0	0	0.681069	2.3885	3.02432	0	0	0	0	0	0	1.09209	0	0	0	0	3.65767	1.72677	0	1.87632	1.00054	0	1.22373	0.764432	0	0	0	0	0	1.21988	8.20368	0	0	2.52618	2.1672	0.398986	2.52715	0	0	0	2.39626	0	0.611225	0	0	0	1.34681	1.48226	0
selenomonas_sp_oral_taxon_126	0	0	0.681069	3.58275	0	0	13.7615	0	0	0	0	0	0	0	0	14.8408	0	0	0	0	0	0	0	0	0	0	0	0	0	0	0	0	0	0	0	0	0	0	0	0	13.1794	0.844557	0	0	0.983448	0	0	4.44679	0
dialister_pneumosintes	0	0	1.36214	0	0	0	0	2.02141	0	0	0	0	0	0	0	366.78	0	1.72677	0	0	0	0	0	0	0	0	0	0	0	0	0	137.921	0	0	0	0.398986	0	0	0	0	0	0.844557	0	0	0.983448	0	0	0	0
corynebacterium_macginleyi	0	0	2.04321	0	3.02432	2.09437	1.96593	2.02141	2.09144	3.94205	3.47325	0	0	1.32406	5.30035	2.12012	0	0.863385	3.40221	5.00351	3.00162	1.8835	1.22373	2.2933	4.10629	0	4.71168	0	11.2558	2.43977	0	0	0	2.52618	3.25081	5.5858	0	5.65356	0	4.03553	1.19813	0	3.05612	2.48969	1.9669	0	0.673407	0	0
prevotella_fusca	0	0	7.49176	5.97124	0	0	1.96593	0	0	0	0	0	0	29.1294	0	4.24023	0	0	0	4.37807	0	0	0	0	0	2.37718	0	0	0	0	18.4583	0	0	0	1.0836	0	0	1.41339	0	0	0	0	0	0	0	0	0	0	0
chryseobacterium_indologenes	0	0	1.36214	0	0	8.37747	0	0	0	0	0	4.36837	0.540197	0	0	0	0	1.72677	0	3.12719	0	1.8835	0	0	2.73753	0	1.17792	0	0	0	0	0	0	0	0	4.38884	0	0	0	0	0	0.844557	0.611225	0	0	6.68846	0.673407	0	0
bergeyella_cardium	0	0	1.36214	4.77699	0	0	0	6.06422	0	0.985512	0	0	4.86177	0.662031	0	0	0	4.31693	4.08266	2.50175	0	3.767	0	3.05773	0	0	2.35584	3.54322	0	0	2.05092	0	2.07786	0	0	5.18681	2.52715	4.24017	1.87256	0.807105	2.39626	0	1.83367	1.24484	0	2.22949	4.04044	1.48226	0
fusobacterium_sp_oral_taxon_203	0	0	10.8971	11.9425	6.04864	10.4718	0	0	0	165.566	0.868313	0	0.540197	0	5.30035	12.7207	10.973	0	5.44354	0.625438	0	0	0	0	0	0	0	0	0	0	0	0	4.15573	0	8.66881	0	2.52715	0	0	16.1421	0	3.37823	0	0	18.6855	5.9453	0	0	0
fusobacterium_hwasookii	0	0	0.681069	0	0	0	0	0	0	0	0	1.09209	0	2.64813	0	0	3.65767	0	0.680443	0	0	0	0	0	1.36876	0	0	0	0	0	0	0	0	0	3.25081	0	0	0	0	0	0	0	0	0	4.91724	0	0	0	0
acinetobacter_schindleri	0	0	0	1.19425	1.51216	0	3.93186	1.0107	1.67315	5.91307	1.73663	0.546047	1.62059	0	1.32509	2.12012	0	0.863385	2.72177	1.25088	1.00054	0	0	0	0	0	2.35584	0	1.25065	0	2.05092	0	0	0	0	0.398986	0	1.41339	1.87256	0.807105	0	0	0	0	0	0.743162	0.673407	1.48226	0
actinobacillus_lignieresii	0	0	0	3.58275	0	6.2831	1.96593	6.06422	0	0	4.34157	10.3749	0	1.98609	0	0	0	0	0.680443	0	0	0	0	0	0	0	0	0	0	0	0	0	0	0	0	0.398986	0	5.65356	0.93628	0	0	7.60101	0	0	0	0.743162	0	0	2.09947
aggregatibacter_sp_2125159857	0	0	0	3.58275	0	0	3.93186	0	0	0	0	0	0.540197	0	1.32509	6.36035	3.65767	0	0	0	0	0	1.22373	0	0	1.18859	0	1.18107	0	0	0	0	1.03893	0	0	0	0	0	0.93628	0.807105	0	0	1.22245	0	0	0.743162	0	0	0
eikenella_corrodens	0	0	0	3.58275	0	0	0	0	0	0.985512	0	0.546047	0	0	5.30035	61.4834	0	0	0.680443	2.50175	0	1.8835	0	0	0	0	0	0	0	2.43977	0	3.06492	2.07786	0	5.41801	0	0	0	0	0	0	0	0	0	2.95034	0.743162	0	0	0
paracoccus_sp_ak26	0	0	0	1.19425	0	0	3.93186	1.0107	0.418288	0	0.868313	0.546047	0	0.662031	5.30035	2.12012	1.82883	2.59016	0.680443	3.12719	1.00054	1.8835	0	0	0	0	0	0	1.25065	1.21988	0	0	0	0	0	0.797971	0	0	2.80884	0	0	0.844557	0	0	0	1.48632	0	2.96452	0
streptococcus_anginosus	0	0	0	2.3885	0	23.038	0	0	0	0	0	0	0	0	2.65017	44.5224	0	0	0	0	0	0	2.44746	0	0	0	0	0	0	0	0	0	0	0	0	0.797971	0	0	28.0884	0	0	0	0	0	0	0	0	0	4.19894
gemella_morbillorum	0	0	0	1.19425	0	0	7.86372	1.0107	0	0	0	0	0	1.32406	1.32509	4.24023	0	0.863385	0.680443	0	0	0	1.22373	0	0	0	0	0	0	0	0	0	1.03893	0	2.1672	0	0	0	0.93628	1.61421	3.59439	0	0	0	0	0	0	0	0
veillonella_parvula	0	0	0	4.77699	0	0	0	4.04281	1.25486	0	1.73663	1.09209	0.540197	0.662031	0	0	1.82883	4.31693	0.680443	0.625438	3.00162	1.8835	0	0	0	0	0	1.18107	2.5013	0	0	0	0	0	1.0836	0	0	0	0	1.61421	0	0.844557	0	1.24484	3.93379	0	0	2.96452	0
ureaplasma_parvum	0	0	0	2.3885	1.51216	2.09437	3.93186	0	0	0	0	0	0	0	1.32509	0	0	0	0	0	0	0	0	0	0	0	0	0	0	1.21988	0	0	0	0	2.1672	0	0	12.7205	0	0	16.7738	0	0	0	0	0	0	0	0
kocuria_rosea	0	0	0	1.19425	1.51216	0	1.96593	0	1.25486	0.985512	0.868313	4.91442	0.540197	0	0	0	1.82883	0.863385	0	2.50175	4.00216	0	3.67119	1.52886	0	0	1.17792	0	2.5013	0	4.10184	0	0	0	1.0836	0.398986	0	0	10.2991	0	0	1.68911	0.611225	0	0	0.743162	0	0	0
prevotella_jejuni	0	0	0	1.19425	0	0	0	0	0	0	0	0	0	0.662031	0	8.48046	10.973	0	0	2.50175	0	0	0	0.764432	2.73753	0	0	0	0	0	0	0	3.1168	0	3.25081	0	0	1.41339	0	0.807105	0	0	0.611225	0	2.95034	2.22949	0	0	2.09947
treponema_sp_omz_803	0	0	0	9.55399	0	0	0	2.02141	0	0	0	0	0	0	0	184.45	0	0	0	0	0	0	0	0	0	0	0	0	0	0	0	4.59738	0	0	0	0	0	0	0	0	0	0	0	0	0	11.8906	0	0	0
aggregatibacter_sp_marseille_p9115	0	0	0	0	48.3892	0	0	0	0	0	0	0	0	0.662031	0	2.12012	7.31534	0	0	0	0	0	0	0	0	3.56577	0	0	0	0	0	1.53246	0	0	0	0	0	0	0	0	3.59439	0	0	0	0	0	0	0	0
neisseria_gonorrhoeae	0	0	0	0	1.51216	0	0	0	0	0	0	0	9.18334	2.64813	0	4.24023	1.82883	0	1.36089	0	0	0	0	6.87989	2.73753	2.37718	0	1.18107	0	0	0	3.06492	5.19466	0	17.3376	0	12.6357	1.41339	0	0.807105	1.19813	0	0	0	0	0	0	0	0
lautropia_mirabilis	0	0	0	0	1.51216	2.09437	5.89779	0	0	0	0.868313	0.546047	1.08039	0	0	0	5.4865	1.72677	0.680443	0	2.00108	0	0	0.764432	0	0	0	0	1.25065	0	2.05092	0	0	0	2.1672	0	0	0	0	0.807105	0	0	1.22245	0	0	0	0.673407	0	2.09947
weissella_cibaria	0	0	0	0	3.02432	0	0	3.03211	1.67315	5.91307	0	6.00651	0.540197	0.662031	0	0	5.4865	0.863385	0	1.87632	1.00054	0	0	0	0	3.56577	0	0	0.625325	1.21988	0	1.53246	1.03893	2.52618	0	0.398986	0	2.82678	0	0	0	0	0.611225	0	0	0	0	4.44679	0
dietzia_kunjamensis	0	0	0	0	1.51216	0	0	0	0	0	0	0	0	0	1.32509	0	0	1.72677	0	0	1.00054	0	0	2.2933	0	0	1.17792	0	3.12662	0	0	0	0	0	0	0.398986	0	1.41339	2.80884	0	0	0	0	0	0	0	0	0	0
haemophilus_aegyptius	0	0	0	0	0	607.367	0	0	0	0	30.391	0	0	0	234.54	0	0	0	0	0	0	0	0	0	0	0	143.706	0	0	0	143.564	0	0	0	40.0933	13.9645	0	0	0	0	0	0	0	0	0	0	0	0	0
pantoea_dispersa	0	0	0	0	0	2.09437	0	0	0	0	0	0	2.16079	0	0	2.12012	0	0.863385	0	0	1.00054	3.767	0	0.764432	0	1.18859	0	0	0	0	4.10184	0	0	0	0	0	0	0	0	1.61421	0	0	0.611225	0	0	0	0	1.48226	0
campylobacter_concisus	0	0	0	0	0	2.09437	37.3526	0	0	0	0.868313	0.546047	0	1.32406	0	10.6006	1.82883	0.863385	0	0	0	0	1.22373	0	0	0	0	0	0.625325	0	2.05092	38.3115	6.23359	0	0	0	0	0	0.93628	0	3.59439	0	0	0	0	0	0	0	0
streptococcus_oralis	0	0	0	0	0	2.09437	1.96593	1.0107	1.67315	2.95654	0.868313	0.546047	1.62059	0.662031	3.97526	0	7.31534	0	2.04133	0	1.00054	0	0	0.764432	0	1.18859	0	0	6.87857	1.21988	0	7.6623	1.03893	2.52618	7.58521	0	0	1.41339	6.55396	0	3.59439	0.844557	0	0	0.983448	0	2.02022	1.48226	0
parvimonas_micra	0	0	0	0	0	0	13.7615	1.0107	0	34.4929	0	9.82884	0	1.98609	3.97526	40.2822	3.65767	0.863385	0	2.50175	0	0	0	0	0	1.18859	1.17792	0	0	10.979	0	22.9869	1.03893	0	9.75242	0	0	0	0	3.22842	1.19813	0.844557	0	0	15.7352	0	0	0	0
corynebacterium_tuberculostearicum	0	0	0	0	0	0	1.96593	0	0	0	0	0	0	0	0	0	1.82883	0.863385	1.36089	0	0	0	0	0	0	1.18859	0	0	0.625325	0	0	0	0	0	0	0	0	0	0.93628	0	0	0	0.611225	1.24484	0	0	0	0	0
porphyromonas_somerae	0	0	0	0	0	0	1.96593	0	0	0	0	0	0	4.63422	0	0	0	0	0	0	0	0	0	0	1.36876	0	0	0	0.625325	1.21988	4.10184	0	0	0	0	0	0	0	0	0	0	0	0	0	0	0	0	0	2.09947
chlamydia_pneumoniae	0	0	0	0	0	0	45.2164	0	0	0	0	0	0	0	345.848	0	31.0902	0	0	0	0	45.204	0	0	0	0	0	0	0	25.6176	8.20368	0	1.03893	0	0	0	0	9584.19	0	0	82.6709	0	0	2.48969	0	1066.44	619.534	22.2339	0
fusobacterium_pseudoperiodonticum	0	0	0	0	0	0	25.5571	3.03211	0	0.985512	0	0	0	1.32406	0	0	1.82883	0	0	0	0	0	0	0	0	0	0	0	0	0	0	0	11.4283	0	2.1672	0	2.52715	0	0	0	0	7.60101	0	0	2.95034	0	0.673407	0	6.29841
treponema_sp_omz_906	0	0	0	0	0	0	1.96593	0	0	0	0	0	0	0	7.95052	252.294	0	0	0	0	0	0	0	0	0	0	0	0	0	6.09942	0	4.59738	0	0	2.1672	0	0	0	0	0	0	0	0	0	0	0	0	0	0
treponema_sp_omz_305	0	0	0	0	0	0	1.96593	0	0	0	0	0	0	2.64813	0	180.21	0	0	0	0	0	0	0	0.764432	0	0	0	0	0	12.1988	0	4.59738	0	0	0	0	0	0	0	0	0	2.53367	0	0	0	0	0	0	0
treponema_medium	0	0	0	0	0	0	1.96593	0	0	0	0	2.18419	0	0	0	110.246	0	0	2.72177	1.87632	0	0	0	0	0	5.94294	0	0	0	4.87954	6.15276	9.19476	0	0	0	0	0	0	0	0	1.19813	0.844557	0	0	14.7517	0	0	0	0
kocuria_indica	0	0	0	0	0	0	0	2.02141	0	0	0	3.27628	0	1.98609	0	0	0	0	0	0	1.00054	0	0	0	0	0	2.35584	0	0.625325	0	0	0	0	0	0	0	0	0	0.93628	1.61421	0	0	1.22245	0	0	0	0	0	0
tessaracoccus_flavus	0	0	0	0	0	0	0	1.0107	0	0.985512	0	1.63814	1.08039	0	1.32509	0	0	0	0	0.625438	0	0	1.22373	0.764432	0	1.18859	1.17792	1.18107	1.25065	0	2.05092	0	0	2.52618	0	0	0	0	4.6814	0	0	0	0	0	0	0	0.673407	0	0
capnocytophaga_sputigena	0	0	0	0	0	0	0	1.0107	0	0	0	0	0	1.32406	0	0	1.82883	0	0.680443	0	0	1.8835	0	0	0	1.18859	0	0	1.25065	0	0	0	0	0	21.672	0	5.0543	1.41339	3.74512	0	8.38691	0	0	0	0	0	0.673407	0	0
capnocytophaga_gingivalis	0	0	0	0	0	0	0	1.0107	0	0.985512	0	0	0	0	0	0	7.31534	2.59016	0	0	0	0	0	0	0	0	0	0	0	4.87954	0	0	0	0	36.8425	0.398986	0	0	0	0.807105	0	0	0	0	0	1.48632	0	0	0
treponema_sp_omz_857	0	0	0	0	0	0	0	1.0107	0	0	0	0	0	5.29625	0	57.2431	0	0	0	0	0	0	0	0	0	0	0	0	0	0	0	6.12984	0	0	0	0	0	0	0	0	0	3.37823	0	0	1.9669	0	0	0	0
morococcus_cerebrosus	0	0	0	0	0	0	0	0	0.418288	0	0	0	0	0	0	0	3.65767	0	0.680443	0	0	0	0	1.52886	0	0	0	0	0	0	0	3.06492	0	0	0	0	0	0	0	4.03553	0	0	0	0	0	0	0	1.48226	0
staphylococcus_aureus	0	0	0	0	0	0	0	0	3.3463	0	0	30.5786	0	0.662031	0	0	0	0	7.48487	0	0	0	13.461	0	0	0	0	0	5.62792	7.31931	0	0	0	0	0	0	0	0	0	34.7055	0	0	0	2.48969	0	0	4.71385	0	0
streptococcus_dysgalactiae	0	0	0	0	0	0	0	0	0	3.94205	1.73663	0	0	0	0	0	0	0	0	0	0	0	9.78984	0	0	0	2.35584	0	0	0	0	0	0	0	0	0	0	0	0	4.03553	0	0	0	0	0	9.66111	0	0	4.19894
eikenella_exigua	0	0	0	0	0	0	0	0	0	0	0	2.18419	0	0.662031	1.32509	10.6006	7.31534	0	0	0	0	0	0	0	0	0	0	0	0	32.9369	0	1.53246	2.07786	0	0	0	0	0	0	0	0	1.68911	0	0	4.91724	0	0	0	0
[truncated: 101 more columns]

## Sheet: metadata_NP
village_id	totalkids	region	district	arm	sample
1	19	Dosso	Dosso	Infant	sample_NP_001
2	30	Dosso	Tibiri (Doutchi)	Infant	sample_NP_002
3	30	Dosso	Dosso	Child	sample_NP_003
4	30	Dosso	Dosso	Placebo	sample_NP_004
5	29	Dosso	Dosso	Infant	sample_NP_005
6	30	Dosso	Gaya	Placebo	sample_NP_006
7	30	Dosso	Tibiri (Doutchi)	Infant	sample_NP_007
8	30	Dosso	Dogondoutchi	Placebo	sample_NP_008
9	30	Dosso	Dogondoutchi	Infant	sample_NP_009
10	30	Dosso	Dosso	Infant	sample_NP_010
11	30	Dosso	Dogondoutchi	Infant	sample_NP_011
12	30	Dosso	Dosso	Infant	sample_NP_012
13	30	Dosso	Dogondoutchi	Child	sample_NP_013
14	30	Dosso	Dogondoutchi	Placebo	sample_NP_014
15	30	Dosso	Dogondoutchi	Infant	sample_NP_015
16	30	Dosso	Dosso	Child	sample_NP_016
17	30	Dosso	Tibiri (Doutchi)	Child	sample_NP_017
18	30	Dosso	Dosso	Infant	sample_NP_018
19	29	Dosso	Dosso	Placebo	sample_NP_019
20	29	Dosso	Dogondoutchi	Infant	sample_NP_020
21	30	Dosso	Dosso	Child	sample_NP_021
22	29	Dosso	Dosso	Child	sample_NP_022
23	30	Dosso	Tibiri (Doutchi)	Infant	sample_NP_023
24	30	Dosso	Dogondoutchi	Infant	sample_NP_024
25	29	Dosso	Dogondoutchi	Placebo	sample_NP_025
26	30	Dosso	Dogondoutchi	Child	sample_NP_026
27	30	Dosso	Tibiri (Doutchi)	Infant	sample_NP_027
28	30	Dosso	Dosso	Child	sample_NP_028
29	30	Dosso	Dogondoutchi	Placebo	sample_NP_029
30	30	Dosso	Dosso	Placebo	sample_NP_030
31	30	Dosso	Dosso	Child	sample_NP_031
32	30	Dosso	Dosso	Placebo	sample_NP_032
33	29	Dosso	Tibiri (Doutchi)	Placebo	sample_NP_033
34	30	Dosso	Dosso	Placebo	sample_NP_034
35	23	Dosso	Tibiri (Doutchi)	Child	sample_NP_035
36	30	Dosso	Dogondoutchi	Placebo	sample_NP_036
37	30	Dosso	Gaya	Placebo	sample_NP_037
38	30	Dosso	Dosso	Child	sample_NP_038
39	30	Dosso	Gaya	Placebo	sample_NP_039
40	30	Dosso	Dogondoutchi	Placebo	sample_NP_040
41	30	Dosso	Dioundiou	Infant	sample_NP_041
42	30	Dosso	Dogondoutchi	Placebo	sample_NP_042
43	28	Dosso	Dioundiou	Placebo	sample_NP_043
44	29	Dosso	Dosso	Placebo	sample_NP_044
45	30	Dosso	Gaya	Child	sample_NP_045
46	30	Dosso	Dioundiou	Placebo	sample_NP_046
47	30	Dosso	Dosso	Infant	sample_NP_047
48	30	Dosso	Dosso	Child	sample_NP_048
49	30	Dosso	Dogondoutchi	Placebo	sample_NP_049
50	30	Dosso	Dogondoutchi	Placebo	sample_NP_050
51	30	Dosso	Tibiri (Doutchi)	Infant	sample_NP_051
52	30	Dosso	Falmey	Placebo	sample_NP_052
53	30	Dosso	Dogondoutchi	Child	sample_NP_053
54	30	Dosso	Tibiri (Doutchi)	Infant	sample_NP_054
55	30	Dosso	Dioundiou	Placebo	sample_NP_055
56	30	Dosso	Dioundiou	Placebo	sample_NP_056
57	30	Dosso	Dosso	Placebo	sample_NP_057
58	28	Dosso	Tibiri (Doutchi)	Child	sample_NP_058
59	30	Dosso	Tibiri (Doutchi)	Child	sample_NP_059
60	30	Dosso	Dosso	Infant	sample_NP_060
61	30	Dosso	Gaya	Placebo	sample_NP_061
62	29	Dosso	Dogondoutchi	Child	sample_NP_062
63	30	Dosso	Dioundiou	Child	sample_NP_063
64	29	Dosso	Dosso	Infant	sample_NP_064
65	30	Dosso	Dogondoutchi	Child	sample_NP_065
66	29	Dosso	Tibiri (Doutchi)	Infant	sample_NP_066
67	30	Dosso	Dogondoutchi	Infant	sample_NP_067
68	30	Dosso	Dogondoutchi	Infant	sample_NP_068
69	30	Dosso	Tibiri (Doutchi)	Child	sample_NP_069
70	30	Dosso	Dosso	Placebo	sample_NP_070
71	30	Dosso	Dosso	Child	sample_NP_071
72	30	Dosso	Gaya	Child	sample_NP_072
73	30	Dosso	Tibiri (Doutchi)	Infant	sample_NP_073
74	30	Dosso	Gaya	Child	sample_NP_074
75	28	Dosso	Tibiri (Doutchi)	Placebo	sample_NP_075
76	30	Dosso	Dosso	Placebo	sample_NP_076
77	30	Dosso	Dogondoutchi	Child	sample_NP_077
78	30	Dosso	Dosso	Child	sample_NP_078
79	30	Dosso	Dogondoutchi	Placebo	sample_NP_079
80	30	Dosso	Dosso	Child	sample_NP_080
81	30	Dosso	Tibiri (Doutchi)	Child	sample_NP_081
82	29	Dosso	Dogondoutchi	Infant	sample_NP_082
83	30	Dosso	Dioundiou	Infant	sample_NP_083
84	30	Dosso	Dogondoutchi	Infant	sample_NP_084
85	30	Dosso	Dogondoutchi	Infant	sample_NP_085
86	30	Dosso	Dosso	Child	sample_NP_086
87	29	Dosso	Dogondoutchi	Placebo	sample_NP_087
88	30	Dosso	Dioundiou	Infant	sample_NP_088
89	30	Dosso	Gaya	Child	sample_NP_089
90	30	Dosso	Dosso	Child	sample_NP_090
91	30	Dosso	Dogondoutchi	Placebo	sample_NP_091
92	30	Dosso	Dosso	Infant	sample_NP_092
93	30	Dosso	Dioundiou	Infant	sample_NP_093
94	30	Dosso	Dioundiou	Placebo	sample_NP_094
95	30	Dosso	Dogondoutchi	Placebo	sample_NP_095
96	30	Dosso	Tibiri (Doutchi)	Infant	sample_NP_096
97	30	Dosso	Tibiri (Doutchi)	Child	sample_NP_097
98	30	Dosso	Tibiri (Doutchi)	Placebo	sample_NP_098
99	30	Dosso	Tibiri (Doutchi)	Child	sample_NP_099
100	30	Dosso	Dioundiou	Placebo	sample_NP_100
101	30	Dosso	Dogondoutchi	Child	sample_NP_101
102	30	Dosso	Dosso	Placebo	sample_NP_102
103	30	Dosso	Dosso	Child	sample_NP_103
104	30	Dosso	Dioundiou	Placebo	sample_NP_104
105	30	Dosso	Dosso	Child	sample_NP_105
106	30	Dosso	Dosso	Child	sample_NP_106
107	30	Dosso	Dioundiou	Infant	sample_NP_107
108	30	Dosso	Gaya	Infant	sample_NP_108
109	16	Dosso	Dosso	Infant	sample_NP_109
110	30	Dosso	Dosso	Infant	sample_NP_110
111	30	Dosso	Tibiri (Doutchi)	Placebo	sample_NP_111
112	30	Dosso	Tibiri (Doutchi)	Placebo	sample_NP_112
113	30	Dosso	Dosso	Placebo	sample_NP_113
114	30	Dosso	Gaya	Placebo	sample_NP_114
115	28	Dosso	Dosso	Infant	sample_NP_115
116	30	Dosso	Dogondoutchi	Placebo	sample_NP_116
117	30	Dosso	Tibiri (Doutchi)	Infant	sample_NP_117
118	16	Dosso	Gaya	Infant	sample_NP_118
119	30	Dosso	Dosso	Child	sample_NP_119
120	30	Dosso	Dogondoutchi	Infant	sample_NP_120
121	29	Dosso	Tibiri (Doutchi)	Placebo	sample_NP_121
122	29	Dosso	Gaya	Child	sample_NP_122
123	30	Dosso	Tibiri (Doutchi)	Child	sample_NP_123
124	30	Dosso	Dogondoutchi	Child	sample_NP_124
125	29	Dosso	Dosso	Infant	sample_NP_125
126	30	Dosso	Tibiri (Doutchi)	Child	sample_NP_126
127	30	Dosso	Dogondoutchi	Child	sample_NP_127
128	29	Dosso	Dosso	Placebo	sample_NP_128
129	24	Dosso	Dogondoutchi	Infant	sample_NP_129
130	30	Dosso	Dosso	Child	sample_NP_130
131	30	Dosso	Dogondoutchi	Child	sample_NP_131
132	18	Dosso	Dosso	Infant	sample_NP_132
133	30	Dosso	Dosso	Infant	sample_NP_133
134	29	Dosso	Dosso	Child	sample_NP_134
135	30	Dosso	Dogondoutchi	Child	sample_NP_135
136	30	Dosso	Dosso	Infant	sample_NP_136
137	30	Dosso	Gaya	Placebo	sample_NP_137
138	30	Dosso	Tibiri (Doutchi)	Placebo	sample_NP_138
139	30	Dosso	Gaya	Child	sample_NP_139
140	30	Dosso	Dioundiou	Infant	sample_NP_140
141	30	Dosso	Dosso	Infant	sample_NP_141
142	30	Dosso	Tibiri (Doutchi)	Placebo	sample_NP_142
143	30	Dosso	Dioundiou	Placebo	sample_NP_143
144	25	Dosso	Tibiri (Doutchi)	Child	sample_NP_144
145	30	Dosso	Tibiri (Doutchi)	Child	sample_NP_145
146	27	Dosso	Dosso	Infant	sample_NP_146
147	30	Dosso	Gaya	Infant	sample_NP_147
148	30	Dosso	Dogondoutchi	Placebo	sample_NP_148
149	30	Dosso	Dosso	Child	sample_NP_149
150	29	Dosso	Dioundiou	Infant	sample_NP_150

## Sheet: RECTAL_kraken2_raw_species
sample	Bifidobacterium longum	Bifidobacterium catenulatum	Bifidobacterium adolescentis	Bifidobacterium breve	Bifidobacterium bifidum	Bifidobacterium angulatum	Bifidobacterium pullorum	Bifidobacterium pseudocatenulatum	Bifidobacterium ruminantium	Bifidobacterium dentium	Bifidobacterium asteroides	Gardnerella vaginalis	Schaalia turicensis	Schaalia radingae	Schaalia odontolytica	Mobiluncus curtisii	Actinomyces sp. oral taxon 848	Actinomyces sp. oral taxon 414	Actinomyces sp. oral taxon 169	Actinomyces faecalis	Actinomyces pacaensis	Actinomyces oris	Actinomyces graevenitzii	Actinomyces viscosus	Actinomyces naeslundii	Fannyhessea vaginae	Varibaculum prostatecancerukia	Pauljensenia hongkongensis	Trueperella pyogenes	Corynebacterium sp. NML98-0116	Corynebacterium sp. FDAARGOS 1242	Corynebacterium jeikeium	Corynebacterium diphtheriae	Corynebacterium callunae	Corynebacterium stationis	Corynebacterium lujinxingii	Corynebacterium silvaticum	Corynebacterium kefirresidentii	Corynebacterium timonense	Corynebacterium ureicelerivorans	Corynebacterium aurimucosum	Corynebacterium singulare	Corynebacterium kroppenstedtii	Corynebacterium imitans	Corynebacterium simulans	Corynebacterium striatum	Corynebacterium matruchotii	Corynebacterium amycolatum	Corynebacterium glucuronolyticum
sample_rectal_001	260262	8612	42747	9558	25100	47	6	1396	3	34	4	15	1586	1	54	186	2	2	5	3	1	5	8	1	16	27	25	4	2	34	6	103	9	1	1	14	1	12	1	4	68	5	2	15	3	8	1	24	148
sample_rectal_002	399678	4252	4502	17996	39349	459	6	1561	0	31	2	8	394	3	91	81	2	5	21	8	0	5	10	0	52	2	11	2	2	49	0	0	3	0	3	18	0	5	0	3	54	5	0	1	1	5	4	1	15
sample_rectal_003	53620	7519	22914	2771	14233	156	2	1257	0	8	0	10	698	0	85	51	2	2	10	0	3	7	17	0	10	0	5	12	0	63	0	0	1	0	0	9	0	0	0	1	11	4	0	1	0	4	0	3	8
sample_rectal_004	8825	3562	3969	1858	11912	148	2	2075	0	30	0	3	1320	5	51	104	1	1	1	8	1	2	1	0	11	0	22	1	0	106	0	0	3	0	1	3	0	3	0	2	28	2	0	1	2	3	1	3	98
sample_rectal_005	451612	17479	36850	10753	152437	237	14	3025	0	13	0	6	422	5	137	51	0	0	6	1	3	5	4	0	31	1	13	1	37	20	0	0	3	0	0	13	0	5	0	1	4	0	0	12	33	9	2	8	22
sample_rectal_006	676075	85961	48848	30162	57407	1413	47	18504	3	190	0	18	1204	75	200	616	4	6	11	13	14	4	53	0	16	0	96	3	0	518	14	63	59	0	0	3	0	51	0	11	279	5	0	9	32	14	5	187	124
sample_rectal_007	116816	8331	16613	6247	50734	204	7	8905	0	80	0	3	1664	35	202	645	1	12	3	6	11	6	28	0	21	1	52	9	1	163	0	19	4	0	1	255	1	27	1	23	386	3	0	264	3	4	1	152	179
sample_rectal_008	641831	4863	6989	13224	19937	29	12	1114	0	5	7	173	38	37	68	30	0	4	11	14	2	0	6	0	40	0	22	1	3	1	0	0	6	0	0	15	0	2	0	2	13	0	0	3	5	0	0	5	191
sample_rectal_009	67913	22970	33597	6971	22254	391	1	4738	0	35	0	2	452	4	194	109	1	4	28	3	9	8	15	1	22	0	15	5	1	17	15	10	17	0	2	1	0	14	0	2	346	5	0	0	28	37	0	251	42
sample_rectal_010	463250	18447	2831	18193	37823	79	142	4206	0	12	1	7	207	15	47	79	0	6	1	0	4	0	8	0	4	0	16	0	0	129	0	1	2	0	3	3	0	5	0	0	14	0	0	2	3	1	0	22	30
sample_rectal_011	159547	21612	32052	6821	19463	534	4	7835	0	79	6	13	806	3	150	131	1	8	5	0	5	7	15	0	8	2	22	2	1	11	1	9	13	0	1	2	0	5	0	5	145	0	1	36	1	11	1	15	87
sample_rectal_012	10115	9728	10013	1530	10417	150	0	2501	0	10	0	3	181	4	51	101	2	1	4	0	6	1	9	0	15	1	13	0	0	16	2	12	1	0	0	8	0	0	0	4	34	1	0	16	1	1	1	14	45
sample_rectal_013	674093	18831	3237	19159	171325	99	54	7136	0	14	13	183	1123	43	89	45	0	2	11	34	9	6	2	0	9	0	58	0	0	59	8	101	178	0	1	1	0	31	0	10	90	2	1	4	315	54	2	2082	151
sample_rectal_014	371368	9877	9286	9634	39277	281	11	2526	0	13	0	3	303	1	125	70	2	4	2	1	6	7	6	1	11	0	9	5	1	7	0	0	2	0	0	0	2	2	0	2	31	0	1	0	1	2	1	0	0
sample_rectal_015	302050	34561	23038	26916	76787	1939	34	4377	10	63	0	5	1430	12	173	341	3	10	3	11	10	7	19	0	20	1	59	4	0	114	0	8	2	0	0	5	1	27	0	7	28	0	0	0	1	2	4	42	13
sample_rectal_016	110530	5536	34220	6325	15273	238	1	2858	0	62	1	50	1683	16	375	278	6	10	45	3	49	10	89	1	86	2	46	13	0	46	12	65	17	0	1	62	0	27	1	13	380	19	1	138	3	33	4	341	269
sample_rectal_017	279104	18392	20574	9527	46594	374	4	6293	0	57	0	17	645	3	56	18	2	0	1	0	1	1	5	0	15	0	9	2	0	11	0	0	3	0	0	1	0	5	0	2	6	0	1	0	0	2	0	0	51
sample_rectal_018	535758	22308	6173	21294	39194	188	10	3630	0	46	1	3	335	3	53	53	0	1	4	18	0	5	0	0	11	0	13	1	22	25	1	1	18	0	0	7	0	13	0	2	92	2	2	3	20	11	0	28	10
sample_rectal_019	49157	3320	1034	2910	10541	35	3	639	0	6	0	1	88	1	90	80	1	3	8	5	17	5	25	0	11	0	14	7	0	30	0	18	11	0	0	0	0	3	0	1	19	0	4	18	0	2	2	61	3
sample_rectal_020	603290	19199	5925	19445	34712	114	49	2530	0	128	1	0	1105	21	221	266	3	8	2	4	17	14	26	0	29	0	54	2	1	40	13	52	8	0	0	31	0	24	0	11	456	17	0	12	3	2	1	192	191
sample_rectal_021	136030	10010	5008	12015	15888	259	2	2173	0	18	0	31	1769	9	57	151	0	1	0	11	0	4	5	0	11	10	18	1	15	12	0	11	3	0	0	5	0	3	0	3	0	0	0	0	0	0	0	8	4
sample_rectal_022	78986	9291	4010	3615	26181	373	8	3775	0	16	0	0	1601	0	76	78	0	3	10	0	11	0	10	0	15	2	14	2	0	25	0	0	1	0	0	3	0	9	0	1	42	1	0	0	1	3	0	0	49
sample_rectal_023	252101	158177	39530	28674	107934	1202	27	24177	0	34	0	14	1788	8	176	231	11	8	11	19	2	12	11	0	37	8	46	5	0	141	1	9	2	0	1	0	0	14	1	3	30	1	0	1	7	5	2	28	468
sample_rectal_024	278740	10947	14342	7246	26072	354	9	1750	0	13	1	0	721	20	213	41	6	5	22	7	6	15	16	0	18	0	17	10	0	25	0	0	2	0	0	1	0	4	0	1	0	0	0	0	0	0	0	2	30
sample_rectal_025	54065	72416	7873	8017	15578	198	2	15157	0	11	0	5	523	3	166	63	4	6	3	0	5	8	9	0	23	1	17	5	0	34	0	5	6	0	0	0	0	3	0	4	19	1	0	6	0	1	1	46	209
sample_rectal_026	560655	11806	27992	10617	25659	237	101	2993	0	40	1	0	3066	11	241	470	0	13	2	1	5	6	35	0	32	1	39	4	5	265	8	14	23	0	0	43	0	35	0	15	522	12	8	251	3	36	5	139	60
sample_rectal_027	572347	9039	8579	12041	42944	77	48	2175	0	5	1	2	1017	10	291	525	18	25	3	6	20	21	48	2	50	0	69	13	1	130	0	3	13	0	0	2	0	33	0	7	0	0	0	2	2	0	8	16	313
sample_rectal_028	1297044	33678	26297	34417	61026	3902	77	30576	0	64	433	30	32417	57	896	1310	9	10	37	55	43	12	79	1	41	7	433	5	1	118	6	42	55	0	234	108	0	40	1	33	185	4	1	2554	0	24	1	175	1183
sample_rectal_029	203684	4799	14376	7611	23429	74	8	4445	0	8	0	36	323	0	47	52	0	0	2	0	1	3	1	0	5	5	16	0	0	6	0	2	3	0	3	1	0	3	0	0	8	0	0	8	1	2	0	6	9
sample_rectal_030	233930	19039	13515	7531	31663	49	1	8042	0	18	0	39	534	5	113	9	0	16	12	1	4	7	7	0	9	4	6	3	0	21	2	0	2	0	0	1	0	5	0	3	24	1	0	0	1	2	0	32	153
sample_rectal_031	178362	22346	5854	9777	11590	113	13	6784	0	427	0	4	715	2	142	154	2	6	5	0	4	2	7	0	31	0	34	5	3	38	0	8	2	0	0	13	0	8	0	2	24	1	0	2	13	8	0	9	278
sample_rectal_032	746768	31824	3597	14982	90060	147	8	3611	0	23	11	4	2219	3	175	123	7	11	17	16	2	8	19	1	34	5	18	14	23	76	0	0	2	1	0	1	0	4	0	1	5	0	0	1	0	1	1	5	14
sample_rectal_033	333769	42543	526	18060	26358	301	16	14474	0	83	6	41	1083	22	52	434	0	1	3	2	5	2	23	1	17	1	47	1	4	16	2	54	41	0	1	29	0	10	0	7	167	4	0	37	3	11	1	37	38
sample_rectal_034	68291	33272	23784	9563	40829	1915	12	12984	3	141	1	18	668	25	135	271	4	6	5	6	10	4	7	0	9	0	42	6	0	28	1	193	5	0	0	8	5	8	0	3	143	3	1	1	3	3	0	80	580
sample_rectal_035	95329	3161	861	3079	3186	74	30	1719	0	1	0	3	190	2	50	52	1	5	2	0	7	7	8	0	14	0	8	0	4	6	0	0	0	0	1	0	0	3	0	0	4	2	0	0	0	1	0	0	52
sample_rectal_036	509832	33680	2736	19734	86539	83	126	4514	0	46	3	2	169	3	110	82	1	0	1	0	7	9	17	0	11	0	15	2	20	4	0	0	5	0	0	0	2	3	0	3	6	0	1	2	1	0	0	22	71
sample_rectal_037	977475	29026	53418	29154	81224	94	25	5419	0	29	13	110	1198	7	225	91	6	1	20	44	11	7	38	2	35	17	18	3	1	40	0	2	3	0	0	4	1	6	0	6	1	0	0	1	4	2	0	3	1
sample_rectal_038	273536	4675	42842	7250	24097	174	30	781	0	35	1	56	403	5	157	14	0	1	1	2	4	2	19	0	8	9	15	2	14	22	1	41	8	0	1	2	0	9	0	2	88	1	12	3	7	13	0	30	10
sample_rectal_039	214162	16809	10654	22057	29682	98	4	2215	0	22	0	15	499	7	201	79	3	9	10	5	4	0	22	0	12	0	12	13	1	31	0	14	12	0	0	4	0	7	0	1	7	1	19	14	1	10	1	86	17
sample_rectal_040	79031	3905	12394	2929	15940	134	32	538	0	12	0	1	3103	4	89	218	4	8	2	0	5	4	9	0	16	1	43	7	1	8	3	5	10	0	0	17	0	9	0	3	26	1	0	11	0	0	3	189	27
sample_rectal_041	613121	67662	2586	21771	56609	358	50	15844	0	39	5	8	1156	36	253	412	0	10	11	2	8	4	1	0	36	2	35	3	1	15	5	15	22	0	1	6	4	33	0	4	314	4	1	151	4	21	1	36	18
sample_rectal_042	179038	12015	18434	6532	6296	388	4	2430	0	11	0	258	475	1	76	35	2	3	11	0	14	4	10	0	16	18	32	0	0	9	1	0	4	0	13	0	0	6	0	0	57	0	0	2	1	7	0	8	93
sample_rectal_043	302722	18751	661	11621	52440	125	14	4788	0	5	0	33	494	0	94	66	0	2	2	2	3	2	5	0	5	4	9	0	2	18	1	1	1	0	1	2	0	5	0	1	35	1	2	5	0	1	0	2	21
sample_rectal_044	181745	4547	19837	4923	7703	46	26	1325	0	15	0	3	322	3	31	68	0	0	1	0	1	1	7	0	4	0	14	3	1	14	0	9	6	0	0	4	0	8	0	0	96	6	1	26	1	10	1	30	48
sample_rectal_045	661538	10463	837	48650	55486	96	21	1780	0	20	0	4	733	82	59	233	0	4	3	37	1	2	3	0	18	28	45	0	0	52	4	18	10	0	2	10	0	15	0	7	110	1	0	23	41	3	0	86	28
sample_rectal_046	297800	3591	2489	14077	24612	127	9	3850	0	1	0	0	287	36	53	25	0	0	0	0	4	0	9	0	0	0	14	1	2	2	0	0	0	0	0	0	0	1	0	1	1	0	4	0	0	1	0	0	29
sample_rectal_047	1695	7944	6183	472	5628	66	5	3849	0	9	0	3	250	1	49	29	0	7	0	0	0	2	2	0	4	0	4	0	0	13	0	0	0	0	0	0	0	1	0	0	11	0	0	2	0	2	1	0	0
sample_rectal_048	561088	9209	19968	21181	39382	99	9	23210	0	38	1	39	1122	22	149	79	4	3	14	2	1	10	15	1	105	11	29	8	0	68	1	10	7	0	0	2	0	27	0	8	122	3	0	1	1	17	0	26	96
sample_rectal_049	1402727	6364	16133	60725	74886	1045	136	1568	0	36	4	8	2067	169	364	515	1	2	2	13	6	0	67	0	21	6	89	0	2	62	0	3	7	0	2	7	0	17	0	9	3	0	0	7	0	5	2	62	269
sample_rectal_050	1300562	14478	2429	27185	28429	36	2	10119	0	10	2	49	1447	26	215	321	1	4	1	6	5	0	16	0	4	5	52	1	0	61	1	22	9	0	0	13	0	20	0	10	62	3	0	160	11	18	2	20	276
sample_rectal_051	881365	38803	168025	39265	75113	249	56	6015	6	105	0	1	762	16	223	269	4	4	38	1	8	7	15	0	45	1	22	5	5	88	0	324	30	0	0	24	2	25	0	7	170	3	0	321	2	0	1	178	10
sample_rectal_052	263026	11427	22763	15503	47011	355	2	2464	0	53	2	9	432	8	122	159	1	1	3	2	4	2	7	1	12	1	14	2	0	52	19	3	18	0	0	39	0	14	0	4	501	17	0	26	7	40	0	29	231
sample_rectal_053	399472	26170	1699	12904	39092	208	29	5693	0	31	24	6	734	4	93	153	3	2	6	2	7	2	29	0	17	0	25	9	0	45	3	9	12	0	0	18	2	26	0	2	139	4	1	74	3	10	0	27	341
sample_rectal_054	633510	78632	22237	26830	74834	687	35	11268	0	210	0	11	1950	6	194	204	4	6	13	3	9	26	9	0	47	1	30	7	3	608	3	9	12	0	1	74	8	18	0	11	402	7	1	235	21	53	2	62	275
sample_rectal_055	740319	51536	798	35174	165891	149	15	7746	0	51	1	0	251	38	267	145	4	6	9	1	2	12	30	2	24	0	18	4	6	18	0	4	14	0	1	18	0	3	0	4	43	1	0	58	1	3	1	4	5
sample_rectal_056	33996	6748	90993	2171	4413	205	0	840	0	9	0	4	836	3	102	159	2	2	7	1	3	2	16	0	9	0	32	6	0	86	2	0	4	0	4	39	0	6	0	1	28	0	1	36	4	1	0	57	242
sample_rectal_057	1637844	28120	22561	55073	144276	311	11	10692	0	49	0	5	1514	8	547	283	1	12	7	13	23	7	36	0	26	0	23	6	2	139	1	0	4	0	0	40	1	9	0	7	172	6	2	20	5	16	1	16	125
sample_rectal_058	93373	1407	5374	2250	6433	46	0	707	0	12	0	3	938	15	204	162	2	6	12	1	14	11	33	0	28	1	23	9	1	70	2	0	2	0	0	5	0	7	0	1	91	3	0	0	2	10	8	16	440
sample_rectal_059	93375	1093	35208	16564	19372	300	20	201	0	64	1	3	552	2	107	122	3	4	9	3	5	12	3	0	53	1	29	0	3	8	0	2	8	0	0	8	0	9	0	0	23	1	0	17	29	11	0	13	2
sample_rectal_060	168447	20768	10562	97002	39911	612	5	7335	0	15	0	11	903	54	124	121	3	7	2	18	7	4	10	0	25	3	35	6	0	21	3	15	2	0	0	1	0	4	0	4	153	3	0	1	4	17	0	22	257
sample_rectal_061	111231	767	3296	2232	1240	245	5	1896	0	0	0	6	1522	3	176	91	4	9	8	2	9	9	16	0	33	1	23	6	0	31	1	0	13	0	0	14	0	16	0	1	39	0	7	19	2	2	2	47	63
sample_rectal_062	67704	46481	33434	15168	32029	503	15	13482	0	205	0	4	290	2	103	40	4	5	17	1	4	18	8	1	19	0	6	1	3	7	0	2	4	0	0	0	1	1	0	0	13	0	0	0	0	3	0	2	199
sample_rectal_063	616733	6098	5610	60488	199688	115	1	3256	0	28	0	8	871	18	98	138	9	6	14	13	3	17	15	0	80	0	14	2	2	128	7	0	11	1	4	18	0	17	0	10	78	3	0	6	4	17	0	70	90
sample_rectal_064	601633	9548	1983	18607	34812	59	0	2107	0	3	67	2	1868	18	294	245	6	3	5	95	9	4	35	0	72	2	72	7	1	51	11	170	15	0	0	143	0	40	0	15	131	3	0	266	2	6	1	204	70
sample_rectal_065	380449	43185	13275	16813	23008	2164	13	16559	0	51	0	8	2133	5	328	134	50	2	56	0	3	24	30	2	118	0	50	13	3	95	31	3	8	0	1	4	0	20	0	3	1409	60	0	42	12	64	1	40	149
sample_rectal_066	325169	9351	15023	9321	23812	170	1	2323	0	20	0	7	458	10	129	152	2	1	1	4	1	2	11	0	17	0	28	3	0	74	1	26	8	0	0	96	0	11	0	13	101	11	0	7	0	10	1	30	6
sample_rectal_067	182355	20449	4581	10030	12188	82	9	5242	0	65	0	7	3423	6	182	81	1	5	5	0	16	0	13	0	23	0	20	0	1	9	0	7	2	0	0	0	0	2	0	1	35	0	0	6	1	2	1	114	527
sample_rectal_068	516356	86303	7537	36040	82142	261	52	24174	0	6	0	9	3403	200	232	711	3	0	6	4	18	2	14	1	15	7	98	1	4	770	0	70	65	0	2	173	0	30	0	33	296	2	21	319	8	13	3	262	136
sample_rectal_069	475430	34163	692	23213	68912	71	4	5544	0	17	0	76	1655	10	265	87	1	3	24	7	0	15	2	0	47	11	28	6	15	302	5	1	19	0	2	18	0	10	0	7	185	4	0	8	1	10	1	47	190
sample_rectal_070	78896	25226	8032	11633	12351	222	23	5366	0	37	0	5	753	5	115	271	2	2	35	1	5	12	13	2	36	1	56	6	1	47	2	13	11	0	0	8	0	16	0	2	58	4	0	51	1	9	1	5	155
sample_rectal_071	336166	43971	45175	45313	42049	2338	17	7588	0	35	17	1	357	1	108	24	1	2	3	0	6	4	6	0	43	0	8	1	0	8	0	0	0	0	0	3	2	5	0	2	84	3	3	1	0	5	0	13	7
sample_rectal_072	986349	93623	11241	44954	99494	346	165	21201	0	4	1	1	1228	1	126	18	1	4	29	4	5	5	28	1	45	0	4	4	37	10	0	0	1	0	1	4	0	6	0	3	37	1	6	1	1	0	0	0	5
sample_rectal_073	594862	22515	22703	22347	57263	251	7	4284	0	36	2	0	758	20	188	40	2	0	10	0	9	16	13	0	29	0	16	4	0	21	0	6	1	0	0	1	0	3	0	3	4	0	1	17	1	0	0	0	20
sample_rectal_074	130238	34486	14880	12687	26582	1156	2	27022	0	73	0	28	935	3	64	49	1	7	0	4	3	2	5	0	6	1	11	5	9	17	0	9	2	0	0	0	0	7	0	2	73	6	0	0	0	14	0	24	39
sample_rectal_075	86988	10359	25456	8343	12728	1304	5	5699	0	27	1	5	1852	3	128	329	4	7	13	0	5	1	12	0	36	0	34	3	3	31	8	4	16	0	0	11	0	7	0	3	229	7	0	26	2	20	1	18	145
sample_rectal_076	282123	27720	13033	33881	23054	289	11	6287	0	94	0	7	459	9	70	49	1	0	0	1	2	2	5	0	3	0	5	1	0	19	0	0	2	0	1	11	0	3	0	1	2	0	1	8	0	0	0	45	2
sample_rectal_077	783441	12054	5618	13742	58449	226	90	2180	0	27	2	6	292	6	77	20	3	3	4	1	3	3	5	1	15	1	8	3	21	11	0	0	1	0	0	2	0	3	0	0	4	0	1	0	1	0	0	0	45
sample_rectal_078	24564	4975	41368	5976	11154	3335	2	2119	0	24	0	10	4014	16	179	1033	11	5	11	0	19	31	40	0	26	2	156	8	15	233	0	14	10	0	5	9	0	41	0	7	15	1	0	9	4	9	0	128	2360
sample_rectal_079	148776	14961	3367	12643	40019	427	5	3953	0	3	0	3	985	16	138	150	5	7	2	4	5	7	24	0	22	0	72	2	1	203	5	6	16	0	7	266	0	6	0	3	38	1	1	167	2	19	0	52	28
sample_rectal_080	765570	23976	890	16493	59121	143	14	3096	0	5	0	0	1194	14	136	58	1	5	6	2	2	10	44	0	2	1	17	3	0	5	0	3	7	0	0	2	0	8	0	0	36	1	6	10	1	3	1	4	36
sample_rectal_081	219083	4237	3832	6958	15535	381	3	2192	0	6	0	3	1019	20	212	114	2	4	2	5	8	7	16	1	12	0	20	4	1	19	1	11	2	0	0	1	1	5	0	2	57	0	16	9	0	2	2	41	52
sample_rectal_082	296951	21693	11717	32570	50650	84	3	6697	0	22	0	108	3000	23	94	173	2	3	1	7	7	2	17	0	20	2	42	2	5	119	11	6	5	0	0	2	1	20	0	2	82	3	0	11	17	14	0	37	39
sample_rectal_083	312506	26664	12567	25613	30250	428	2	11218	3	24	0	12	1293	10	164	150	4	5	7	3	17	8	13	0	49	0	37	1	0	46	19	13	29	0	3	9	0	27	0	7	929	19	7	29	12	72	2	94	674
sample_rectal_084	56817	2437	8279	9486	13569	856	3	15308	0	166	0	30	3436	4	76	558	5	13	6	2	6	2	16	0	11	5	141	6	1	783	0	141	12	0	0	10	0	7	0	12	27	1	0	56	0	6	0	134	217
sample_rectal_085	1666625	45224	166644	81096	397865	494	22	13078	0	348	2	2	2208	11	260	168	11	15	50	32	10	18	41	1	143	5	46	15	90	60	0	4	14	0	0	2	1	14	0	11	51	0	2	35	0	11	7	18	298
sample_rectal_086	2251048	3060	11511	54574	95272	216	101	684	0	22	2	81	1755	1034	1009	811	6	7	9	1	28	32	85	1	44	4	85	8	1	100	0	11	6	0	1	13	0	30	0	10	56	0	8	171	1	11	4	71	22
sample_rectal_087	895698	9782	2091	26173	52130	44	4	2158	0	11	14	44	3503	21	232	650	14	13	16	2	32	12	133	0	48	6	258	4	4	551	0	4	22	0	9	13	0	54	0	2	113	3	2	94	8	34	12	40	171
sample_rectal_088	27660	16720	5122	5011	12459	524	55	4647	0	74	0	5	706	3	215	62	3	3	35	0	3	5	16	2	66	0	19	1	3	51	1	6	6	0	11	0	0	10	0	5	46	1	0	0	1	4	1	7	766
sample_rectal_089	43214	9168	12162	5519	30664	719	1	3863	0	41	0	2	1488	8	336	333	6	2	24	3	7	8	21	1	124	0	44	8	2	227	1	2	9	0	0	4	0	11	0	5	22	2	1	53	1	1	5	18	191
sample_rectal_090	458919	15313	13343	9489	23251	91	7	2513	0	32	0	6	316	73	141	128	0	4	5	0	10	15	36	0	8	0	12	1	0	31	0	0	1	0	0	12	0	10	0	2	6	1	7	15	0	2	1	3	8
sample_rectal_091	749480	7769	5207	22796	41166	1581	2	6157	0	11	0	1	1659	50	257	218	4	2	19	18	21	10	34	0	4	2	72	3	1	61	4	9	5	1	1	59	0	51	0	11	180	2	0	422	38	5	0	7	43
sample_rectal_092	41539	8849	22932	5687	18007	271	4	15396	0	16	1	3	1542	7	246	607	2	5	10	0	17	14	49	2	40	0	18	6	0	135	1	8	13	0	0	10	2	9	0	3	53	2	0	55	3	5	3	73	77
sample_rectal_093	224118	53084	27696	17751	22842	116	30	7495	3	25	3	38	3151	17	188	1054	4	7	3	6	19	13	75	0	13	6	103	3	0	213	3	28	47	0	1	139	0	56	0	14	241	1	0	424	3	12	4	535	610
sample_rectal_094	148232	26812	19043	6540	30471	48	9	11975	3	13	0	5	2455	24	217	197	4	6	9	1	13	3	16	0	23	1	61	1	1	116	19	347	57	0	0	22	0	71	0	20	294	6	0	167	5	67	2	768	603
sample_rectal_095	382010	49290	7452	16875	31598	264	3	114867	3	38	10	15	6920	5	293	198	1	6	10	2	4	23	22	0	68	0	46	4	2	145	0	17	11	0	1	38	0	23	0	3	57	0	7	47	0	2	0	31	44
sample_rectal_096	273205	2670	808	7456	8609	27	25	509	0	3	0	1	460	23	160	189	2	4	17	7	12	13	58	0	22	1	12	1	1	42	1	5	4	0	0	2	0	4	0	2	5	1	278	16	2	6	1	26	28
sample_rectal_097	29801	6900	29385	9856	20794	152	7	1153	0	46	0	4	404	6	287	287	9	3	3	0	15	4	23	2	32	3	28	9	0	99	3	16	25	0	1	19	0	17	0	6	107	7	0	43	1	7	0	255	218
sample_rectal_098	148419	6887	10402	9398	23702	222	5	1810	0	20	1	1	2378	2	131	43	0	3	3	2	6	1	14	1	19	3	2	1	5	29	1	0	0	0	0	0	0	4	0	0	27	3	0	2	9	1	3	0	50
sample_rectal_099	25299	1561	3293	567	1279	28	6	1695	0	4	0	13	744	0	112	73	1	5	13	0	7	7	16	0	21	0	18	2	0	42	0	7	11	0	4	14	0	4	0	4	14	0	0	52	0	1	2	29	57
sample_rectal_100	259076	5022	1192	10871	26939	123	5	956	0	3	1	65	404	3	77	56	2	3	9	0	4	3	4	0	20	16	11	4	0	26	0	7	4	0	0	4	0	5	0	0	55	2	0	11	5	10	0	56	17
sample_rectal_101	671905	256	4856	58405	88670	9	26	397	0	1	0	4	1915	6	102	97	1	2	11	4	1	2	2	0	9	0	3	1	0	3	0	13	1	0	1	0	0	3	0	1	2	0	0	0	0	0	0	0	115
sample_rectal_102	2896	1625	15086	746	2223	58	1	4933	0	3	0	0	994	1	77	23	5	4	13	2	0	15	3	0	23	1	4	2	1	25	0	0	2	0	0	21	0	2	0	1	0	0	0	0	0	0	0	0	26
sample_rectal_103	160002	468	3444	5781	3829	77	1	119	0	8	0	0	1490	9	350	359	5	3	16	0	11	5	34	0	22	0	39	2	0	68	8	48	14	0	2	47	0	20	1	15	256	8	0	28	13	68	6	83	89
sample_rectal_104	96149	6675	617	18186	14551	53	6	2500	0	8	0	2	206	6	14	20	1	0	1	0	2	0	0	0	1	0	4	0	1	4	0	0	0	0	0	0	1	6	0	0	13	1	16	0	0	1	0	11	0
sample_rectal_105	10678	21314	28364	3752	39160	140	9	3323	0	8	0	7	9019	11	180	133	3	0	3	0	0	0	1	1	26	0	26	0	1	71	1	2	4	0	6	4	0	5	0	0	21	0	0	4	0	4	1	11	74
sample_rectal_106	88094	4783	21063	8497	25167	217	6	2367	0	13	0	3	777	9	93	146	2	1	0	4	7	0	14	0	14	7	33	0	1	76	12	12	96	0	1	3	0	28	0	3	442	5	1	2	4	36	0	18	181
sample_rectal_107	514294	22040	5765	9802	15572	1966	4	13577	0	40	1	2	750	12	174	369	4	1	6	0	12	6	33	0	15	1	62	3	1	121	9	12	16	0	1	4	0	27	0	17	146	5	0	5	3	18	3	21	7
sample_rectal_108	148625	8160	32594	5477	7494	56	7	1675	0	14	1	34	946	12	51	78	1	1	2	1	4	0	10	0	0	0	19	0	0	22	6	16	11	0	1	6	0	8	0	3	155	2	1	34	0	17	0	383	13
sample_rectal_109	138008	25492	28848	22298	5795	354	5	7705	0	16	0	2	1437	6	38	308	3	1	3	0	4	3	3	0	9	1	85	2	0	3	0	0	4	0	1	31	0	8	0	2	2	0	0	87	0	2	1	3	84
sample_rectal_110	960390	31600	56930	22425	91660	128	118	4717	6	37	13	0	1205	11	195	78	0	1	1	10	7	6	29	0	8	0	36	2	20	68	0	3	5	0	1	3	0	7	0	5	3	0	187	0	0	6	0	74	32
sample_rectal_111	101522	7437	4905	11726	25970	64	12	3277	0	21	0	126	523	5	143	237	3	1	4	2	1	8	11	0	24	0	28	5	0	37	8	21	2	0	0	36	0	18	0	9	171	4	3	48	2	1	0	44	141
sample_rectal_112	414238	3514	917	8142	5629	73	1	720	0	1	1	0	673	44	286	262	0	1	0	2	30	7	62	1	2	8	93	2	1	136	1	2	6	0	1	2	0	14	0	5	137	4	1	18	4	14	4	18	879
sample_rectal_113	132660	7821	1536	6785	13218	31	1	945	0	7	0	0	450	2	104	129	2	5	0	0	5	0	7	1	29	0	30	4	1	6	3	11	6	0	2	3	0	25	0	3	90	4	0	19	2	15	0	37	9
sample_rectal_114	45418	3096	16114	3764	4508	268	1	772	0	9	0	2	2038	5	47	77	1	1	0	3	5	0	13	0	6	0	15	1	0	4	0	0	7	0	0	1	0	6	0	0	5	1	0	32	0	2	0	4	29
sample_rectal_115	145020	24944	8259	11162	19352	357	3	4925	0	29	0	2	642	22	31	29	0	0	0	0	1	0	1	0	4	0	11	0	1	29	10	0	4	0	0	19	0	7	0	5	81	2	0	75	5	19	0	80	9
sample_rectal_116	1318163	65250	1150	42889	144921	173	37	20739	0	73	6	3	1462	25	229	1006	2	8	16	3	25	6	42	0	20	15	54	7	6	31	3	61	17	0	0	15	0	20	0	8	60	2	3	115	3	12	3	51	113
sample_rectal_117	1066308	4099	8057	15329	27130	89	3	1636	3	10	3	4	2917	48	215	270	2	2	4	10	18	3	12	1	9	2	40	1	3	11	4	37	10	0	0	83	0	18	0	5	105	3	1	489	2	9	0	65	211
sample_rectal_118	326908	42961	9412	44427	42504	810	15	9160	0	36	0	25	2295	16	232	204	2	19	6	2	3	7	8	1	51	5	44	6	1	104	1	0	4	0	0	7	0	14	0	5	104	4	0	0	4	23	2	11	19
sample_rectal_119	29830	17529	12939	6065	8942	70	5	5429	0	38	0	0	500	10	87	87	1	2	1	0	8	4	23	0	14	0	11	7	0	2	0	0	5	0	0	3	0	4	0	2	14	0	0	19	4	2	1	41	132
sample_rectal_120	196729	3536	3759	11077	21564	61	1	821	0	16	1	6	245	0	96	122	0	1	0	0	2	1	4	0	29	6	34	1	0	75	1	2	7	0	0	12	0	19	0	5	96	4	0	4	71	5	0	18	338
sample_rectal_121	455220	4178	35723	20308	68549	63	2	1838	0	11	0	0	3366	21	115	481	6	1	22	1	8	6	14	0	23	0	61	0	1	39	0	10	2	0	0	1	0	8	0	3	4	1	0	0	1	3	0	11	5
sample_rectal_122	19827	3892	3948	4566	5271	109	1	5312	0	29	2	4	546	6	158	81	2	1	1	1	13	8	20	0	6	1	31	1	0	44	0	8	1	0	0	2	0	9	0	4	66	0	0	6	5	15	0	15	548
sample_rectal_123	5234	2341	6482	835	1363	198	1	1629	0	4	0	32	160	0	30	86	1	1	3	1	3	0	1	0	5	3	15	0	0	7	0	21	18	0	0	0	0	8	0	1	95	3	0	2	12	14	1	41	10
sample_rectal_124	210962	1690	350	2082	2399	28	0	626	0	2	0	82	1495	3	31	123	0	1	0	0	4	1	18	0	5	11	39	0	0	19	0	0	9	0	0	5	0	7	0	4	4	0	0	8	0	3	0	23	184
sample_rectal_125	868569	32801	776	30869	72494	43	13	9505	0	36	0	5	2075	46	190	453	6	5	15	2	16	9	57	0	21	0	75	7	3	48	1	17	11	0	1	32	0	40	0	11	55	1	1	132	1	6	0	88	56
sample_rectal_126	413334	5842	7242	8021	11743	81	3	1827	0	18	0	2	209	5	136	43	2	6	2	12	0	9	9	0	19	0	19	1	5	11	0	0	2	0	1	52	0	4	0	1	17	1	2	4	0	2	0	3	36
sample_rectal_127	91991	9072	453	4244	32398	81	1	6456	0	340	1	0	643	24	55	152	0	1	0	0	13	3	14	0	4	0	26	0	1	20	0	5	0	0	0	3	0	1	0	3	7	0	1	6	0	2	3	7	93
sample_rectal_128	51028	13025	11260	27742	26097	56	5	2069	0	51	1	7	4330	15	111	333	4	2	3	0	5	3	16	0	14	12	40	1	2	20	14	183	13	0	0	4	0	17	0	2	542	16	0	10	2	27	1	117	248
sample_rectal_129	194427	57471	41790	16401	15800	217	11	10244	0	66	0	9	285	6	14	64	0	1	3	1	0	0	0	0	3	0	8	1	0	10	0	1	4	0	0	0	0	6	0	4	8	0	0	1	0	3	0	0	29
sample_rectal_130	190055	47534	18779	13131	19540	1545	27	16657	0	63	1	111	1513	1	99	297	0	1	2	6	9	0	12	0	4	2	53	1	2	19	0	3	11	0	0	1	0	12	0	2	1	0	40	0	0	2	2	68	53
sample_rectal_131	128483	24200	35200	37037	8560	222	2	10527	0	14	1	3	314	11	79	87	0	0	2	0	8	0	8	0	2	0	32	1	2	21	0	0	1	0	0	3	0	1	0	0	20	0	0	13	1	1	0	8	15
sample_rectal_132	114971	15841	12660	24966	13406	74	1	5596	0	53	0	3	2116	18	96	287	1	2	0	0	9	0	14	0	3	3	44	1	1	63	7	28	35	0	0	4	0	13	0	2	189	3	2	41	6	10	0	136	6
sample_rectal_133	48546	32379	2976	13589	15118	66	0	12398	0	10	0	10	359	21	47	41	0	2	2	0	1	0	7	0	5	4	6	1	3	4	0	6	1	0	0	2	0	0	0	1	46	0	1	7	1	4	0	5	71
sample_rectal_134	587792	21854	3439	17085	19572	268	6	8053	0	64	2	1	1333	7	40	33	0	0	3	1	5	2	32	1	16	1	15	1	0	14	0	0	7	0	0	2	0	22	0	2	30	1	0	29	0	6	0	6	57
sample_rectal_135	23604	21225	45817	7633	14241	1191	6	10510	0	14	0	4	721	2	31	55	0	0	7	0	0	1	4	0	20	0	22	2	1	31	2	13	4	0	1	163	0	7	0	5	168	3	0	211	2	4	2	45	11
sample_rectal_136	143041	8872	7863	13617	29845	203	0	7506	3	10	0	1	676	1	143	537	2	2	6	1	5	5	15	1	21	0	51	3	1	31	0	11	27	0	0	3	1	13	0	5	190	6	0	12	0	10	0	43	443
sample_rectal_137	210020	2780	9301	8591	17013	149	2	2461	0	3	0	7	1143	2	22	53	0	0	1	1	2	5	3	0	1	0	16	1	0	5	1	7	4	0	0	27	0	5	0	0	5	1	0	1	1	2	0	10	107
sample_rectal_138	164199	18095	8356	20156	15523	300	22	4272	0	39	0	2	1382	4	59	91	0	0	2	0	2	3	4	0	13	3	22	3	1	40	0	4	2	0	0	0	1	7	0	1	6	1	0	1	0	2	1	10	2
sample_rectal_139	12248	6202	4612	3678	8558	54	1	2820	0	18	0	73	1878	6	69	176	3	3	2	0	10	4	11	1	3	1	45	2	0	38	0	0	8	0	0	3	0	11	0	8	0	0	0	2	0	0	1	45	317
sample_rectal_140	105751	15258	2799	5880	10858	178	5	6234	0	15	0	0	118	1	11	21	1	2	3	1	0	4	6	0	11	2	8	1	5	3	0	0	1	0	0	0	0	2	0	2	12	2	0	0	0	3	1	13	13
sample_rectal_141	128800	23679	3310	7856	10311	64	0	3506	0	2	1	4	908	24	137	190	2	8	7	2	10	5	43	1	12	0	61	1	0	128	1	62	15	0	0	3	0	48	0	6	101	2	1	22	0	13	0	136	751
sample_rectal_142	46524	27298	4247	4960	7420	84	4	6954	0	2	29	2	2256	33	117	343	3	5	4	3	7	6	38	0	17	1	72	1	0	122	6	24	32	0	0	13	0	24	0	17	681	15	0	70	8	38	0	138	52
sample_rectal_143	1104645	12615	2745	33533	51575	57	3	3024	0	14	1	109	663	37	92	28	1	1	2	12	10	6	8	0	2	0	47	2	0	47	0	0	9	0	0	3	0	11	0	3	14	2	1	0	0	3	0	8	98
sample_rectal_144	178881	21413	4385	12568	21734	180	0	7225	0	4	2	5	62	5	77	102	0	1	0	0	1	5	3	0	4	4	20	1	0	23	2	0	18	0	1	9	1	8	0	3	23	1	0	51	0	4	0	0	53
sample_rectal_145	74117	1597	5297	3599	9751	33	14	455	0	3	0	0	248	1	89	31	0	1	7	12	2	0	6	0	4	1	12	0	0	18	3	0	2	0	0	2	0	4	0	0	38	1	0	52	1	2	0	21	196
sample_rectal_146	292942	17098	9594	42255	93284	360	13	3462	0	61	0	4	1525	10	140	370	3	1	0	1	6	0	6	0	16	0	28	0	0	6	0	0	0	0	0	0	0	3	0	2	3	1	0	3	1	3	0	22	51
sample_rectal_147	10222	1563	10300	979	6404	172	3	17756	0	5	0	1	8717	1	200	407	0	5	7	1	3	9	8	0	7	1	39	4	1	40	2	7	3	0	0	0	0	17	0	2	4	0	0	5	0	2	0	6	219
sample_rectal_148	294222	18577	96849	15672	24372	313	49	3048	0	58	1	362	1381	12	118	68	11	3	23	7	9	15	23	1	31	1	13	7	9	12	0	11	5	0	0	2	0	4	0	4	53	3	0	5	3	8	0	12	282
sample_rectal_149	556655	13829	16633	12463	16601	54	3	1911	0	8	1	30	135	1	67	7	1	4	2	4	0	3	12	0	6	2	5	2	0	9	0	0	0	0	0	0	0	0	0	1	0	0	0	0	0	0	0	4	2
sample_rectal_150	45573	2968	11670	3406	4425	27	1	4223	0	0	0	2	106	0	30	31	4	2	5	0	0	2	8	0	7	1	12	3	1	1	2	0	0	0	0	1	0	3	0	0	6	0	0	4	0	1	1	0	1
[truncated: 3,871 more columns]

## Sheet: RECTAL_bacteria_genus_norm
	sample_rectal_001	sample_rectal_002	sample_rectal_003	sample_rectal_004	sample_rectal_005	sample_rectal_006	sample_rectal_007	sample_rectal_008	sample_rectal_009	sample_rectal_010	sample_rectal_011	sample_rectal_012	sample_rectal_013	sample_rectal_014	sample_rectal_015	sample_rectal_016	sample_rectal_017	sample_rectal_018	sample_rectal_019	sample_rectal_020	sample_rectal_021	sample_rectal_022	sample_rectal_023	sample_rectal_024	sample_rectal_025	sample_rectal_026	sample_rectal_027	sample_rectal_028	sample_rectal_029	sample_rectal_030	sample_rectal_031	sample_rectal_032	sample_rectal_033	sample_rectal_034	sample_rectal_035	sample_rectal_036	sample_rectal_037	sample_rectal_038	sample_rectal_039	sample_rectal_040	sample_rectal_041	sample_rectal_042	sample_rectal_043	sample_rectal_044	sample_rectal_045	sample_rectal_046	sample_rectal_047	sample_rectal_048	sample_rectal_049
bifidobacterium	367829	683291	246572	53304.5	1.32464e+06	638243	156425	710187	138319	379773	219606	50752.4	693636	491882	297332	90187.8	540832	1.12088e+06	63209.7	300804	240267	77882.8	272655	371868	112594	385262	378898	245743	230462	600844	198920	694786	243019	83246.1	106062	752908	794296	295003	226437	220007	586034	96497.7	379700	189662	388737	288706	100399	804967	1.09648e+06
gardnerella	15.8768	11.6871	24.0647	4.93362	11.8223	14.6103	3.01516	203.372	1.74349	6.27494	11.5214	5.70995	144.838	3.33882	6.33079	26.3857	24.1529	5.35054	1.8703	0.878643	41.0656	1.23434	6.23726	1.09655	9.74817	0.602458	1.75801	5.78493	32.1106	74.7113	5.0746	5.45866	26.7626	9.15564	4.93609	2.29108	93.2574	46.7515	11.496	1.91851	15.8231	111.438	32.0404	3.44776	5.99105	0	11.6562	83.6339	7.71424
schaalia	1737.98	715.835	1891.48	2264.53	1113.27	1029.68	1432.96	147.625	570.993	188.248	850.809	270.652	978.826	478.565	1024.95	1072.5	1001.63	699.137	169.262	591.766	2432.15	1035.61	878.563	1048.31	451.016	2000.16	773.525	5515.35	330.918	1250.94	727.359	1872.32	645.648	361.866	241.868	325.333	967.714	473.359	543.378	6129.62	1093.3	236.591	572.843	307.712	436.848	314.121	1169.51	1546.03	1824.77
mobiluncus	196.872	118.332	122.73	171.032	100.49	428.568	485.441	30.9703	95.0202	55.08	116.1	115.341	35.0415	77.9059	215.88	143.31	25.5736	94.5261	74.8121	116.42	200.029	48.1394	102.915	44.9587	40.9423	283.155	307.652	216.522	46.382	17.2411	130.248	95.9165	241.979	118.151	51.3353	93.9341	61.4958	11.6879	60.5456	418.234	310.434	15.0012	64.0807	58.6119	116.326	20.8303	112.677	94.3868	361.166
actinomyces	47.6303	170.924	144.388	47.6917	108.371	87.6617	85.1783	87.7493	85.431	18.1276	48.7443	46.8216	67.7469	50.0824	62.0417	173.835	45.4642	78.4745	75.7472	54.0366	46.3644	37.0303	56.1354	141.456	45.4915	68.6802	122.475	52.2296	11.5955	116.856	62.5867	153.622	34.5684	27.4669	46.3992	63.0046	118.937	37.5682	64.3776	111.273	59.525	28.7166	21.3602	13.791	43.4351	13.3314	69.9374	191.163	86.2592
fannyhessea	28.5782	2.92178	0	0	1.97039	0	0.753791	0	0	0	1.77252	1.14199	0	0	0.633079	1.03473	0	0	0	0	13.247	1.23434	3.56415	0	0.649878	0.602458	0	1.15699	4.45981	7.6627	0	3.89905	0.557555	0	0	0	11.4882	7.51363	0	1.91851	1.50696	7.71491	3.88368	0	13.9791	0	0	13.1425	4.20776
varibaculum	26.4613	16.0698	12.0323	36.1799	25.6151	68.1813	39.9509	22.7116	13.0762	11.1554	19.4977	14.8459	45.9433	10.0165	37.9847	24.8336	12.7868	24.9692	13.0921	24.1627	23.8446	8.64041	20.9394	18.6414	11.0479	23.4959	41.0203	72.0637	15.1634	11.4941	28.756	15.5962	26.2051	18.7473	7.89774	17.1831	12.8398	13.3576	9.1968	82.4957	34.6601	13.7154	8.73828	12.0671	23.465	11.665	15.5417	34.6483	65.2204
pauljensenia	4.2338	2.92178	28.8776	1.64454	1.97039	2.08718	6.78411	1.03234	4.35873	0	1.77252	0	0	5.56471	2.53232	6.72576	2.84151	1.78351	6.54606	0.878643	1.3247	1.23434	2.22759	10.9655	3.24939	2.40983	7.61805	0.826418	0	5.74703	4.22883	10.9173	0.557555	2.6159	0	2.29108	2.02733	1.6697	9.9632	13.4295	2.26044	0	0	2.58582	0	0.833213	0	9.55816	0
trueperella	2.1169	4.38266	0	1.64454	74.8748	0	2.26137	3.09703	0.871745	0.697216	3.54504	0	1.5574	1.11294	0	1.03473	0	39.2373	0	0.878643	22.5199	0.617172	0	0	0.649878	3.01229	1.17201	0.661135	0	0	2.5373	20.275	2.23022	0.435983	3.94887	22.9108	2.02733	11.6879	1.5328	13.4295	0.753481	0	1.94184	0.861939	0	1.66643	0	2.38954	3.50647
corynebacterium	1812.07	1446.28	1828.92	1478.44	1550.7	6967.71	5996.4	507.913	3192.33	529.884	1272.67	865.629	12060.5	355.028	1462.41	3687.79	878.028	2675.27	912.707	2639.01	570.945	822.073	1252.8	799.388	584.241	3970.8	1802.55	2441.74	412.978	1940.58	1146.86	477.243	1078.87	1195.9	352.437	651.811	872.429	1862.55	1394.85	3817.83	3034.27	462.466	374.775	1274.81	1039.45	225.801	955.812	4402.73	2145.96
lawsonella	35.9873	51.1311	31.2841	77.2934	114.283	271.334	412.323	14.4528	68.8679	29.9803	25.7015	15.9879	83.3209	12.2424	35.4524	59.4971	19.8906	94.5261	54.2388	53.5972	113.924	8.64041	54.3533	128.297	19.4963	65.0654	120.131	115.203	20.5151	34.4822	45.6714	42.8895	30.1079	60.1656	19.7443	43.5304	55.4138	35.8985	34.488	61.3922	128.845	18.0015	5.82552	19.8246	71.3934	11.665	27.1979	57.349	210.388
dietzia	19.0521	36.5222	9.62588	11.5118	17.7335	9.74019	19.5986	17.5499	5.23047	4.18329	1.77252	3.42597	0.7787	6.67765	5.06463	22.2468	31.2567	49.9383	4.67575	3.9539	1.3247	1.23434	6.23726	16.4483	1.29976	9.63933	3.51602	5.45436	0.891962	11.4941	10.1492	5.45866	1.11511	6.10376	11.8466	38.9483	6.75778	3.33939	5.3648	11.511	22.6044	0.857212	0.97092	15.5149	52.4217	3.33285	3.88541	33.4536	3.50647
rhodococcus	10.5845	10.2262	14.4388	50.9808	11.8223	9.74019	11.3069	0	10.4609	0.697216	1.77252	5.70995	0	0	8.23002	4.6563	0	10.7011	0.935151	2.19661	3.97409	22.8354	3.56415	3.28966	0	6.02458	1.75801	0.826418	0.891962	5.74703	1.69153	1.55962	0.557555	0.435983	0.987217	3.43661	2.02733	5.00909	0	3.83701	3.01392	2.57164	0	0	25.462	0	0	8.36339	2.80518
kocuria	256.145	499.624	541.456	646.305	173.394	116.187	250.258	378.87	107.225	92.0325	88.626	46.8216	35.8202	92.3741	84.1995	343.014	149.179	633.147	89.7745	70.2915	71.5337	151.824	124.3	251.111	28.5946	93.381	60.3584	60.9897	23.191	187.736	87.9597	102.155	14.4964	139.515	108.594	343.661	69.6051	193.685	108.829	316.553	364.685	32.1455	33.9822	131.877	345.484	13.3314	205.927	198.332	47.688
rothia	104.787	325.778	868.735	238.458	595.058	429.264	254.781	144.528	161.273	92.0325	265.878	341.455	164.306	297.155	182.96	364.743	106.557	123.062	209.474	447.669	124.522	110.474	130.537	1310.38	245.654	290.385	612.374	176.854	110.603	425.28	133.631	566.141	220.792	104.2	162.891	142.047	172.999	244.61	524.984	550.611	126.585	111.438	229.137	64.6454	91.3636	204.137	349.687	507.777	516.152
micrococcus	19.0521	103.723	52.9423	42.7581	53.2005	30.612	36.9357	20.6469	40.972	2.78886	16.8389	13.7039	6.2296	20.0329	15.827	30.0072	22.7321	69.557	13.0921	9.66508	17.2211	17.898	16.4842	58.1174	3.89927	20.4836	8.79006	9.25589	1.78392	49.8076	19.4526	37.4308	3.34533	14.8234	44.4248	16.0375	22.9765	21.706	12.2624	44.1256	75.3481	9.85794	12.622	12.0671	35.4471	3.33285	15.5417	84.8287	14.7272
arthrobacter	2.1169	2.92178	0	18.09	0	1.39146	4.52274	0	1.74349	0.697216	0.88626	0	1.5574	0	10.1293	2.06947	5.68303	1.78351	0.935151	0.439322	1.3247	1.23434	2.22759	0	0.649878	0.602458	0	1.32227	0	7.6627	2.5373	0.779809	0.557555	0.435983	0.987217	8.01876	0.675778	1.6697	0	1.91851	5.27437	0.857212	0	0	4.99254	0	0	2.38954	3.50647
citricoccus	1.05845	1.46089	0	11.5118	0	0	0.753791	2.06469	0	0	0.88626	0	0	0	0	0	0	1.78351	0	0.439322	0	0.617172	0	0	0.649878	0	0	0	0	0	0	0	0	0.871966	0	0	0	0.834848	0	0	1.50696	0	0	0	0.998509	0	3.88541	0	0
dermabacter	69.8577	0	9.62588	0	11.8223	16.0017	15.8296	0	14.8197	0	2.65878	1.14199	9.3444	3.33882	3.16539	31.042	0	5.35054	18.703	25.92	0	0.617172	0.891037	1.09655	0.649878	3.61475	0.586004	0.991702	0.891962	0	4.22883	0	5.57555	2.6159	0	1.14554	0	11.6879	0.7664	1.91851	102.473	0.428606	2.91276	0	3.49478	0	3.88541	0	4.20776
brachybacterium	1.05845	8.76533	2.40647	9.86725	3.94078	2.78291	0	1.03234	2.61524	0.697216	0	1.14199	0	0	0.633079	0.517366	1.42076	5.35054	0	0.439322	1.3247	1.23434	0.445519	2.19311	0	1.20492	1.17201	0.826418	0	3.83135	0	0	0	0.435983	0.987217	0	0	2.50454	0	0	0.753481	0	2.91276	0	2.49627	0	0	2.38954	0.701294
agrococcus	7.40915	10.2262	19.2518	6.57816	3.94078	8.34873	11.3069	3.09703	1.74349	0.697216	1.77252	1.14199	1.5574	3.33882	2.53232	8.79523	5.68303	3.56702	2.80545	0.878643	1.3247	0.617172	0.445519	2.19311	0	4.81966	1.17201	0.330567	0	19.1568	3.38306	0	0.557555	3.48786	2.96165	3.43661	0.675778	8.34848	2.2992	3.83701	8.28829	0	0.97092	1.72388	9.98509	0.833213	0	3.58431	1.40259
microbacterium	6.3507	11.6871	4.81294	11.5118	7.88156	0.695728	6.03032	1.03234	9.5892	2.09165	3.54504	3.42597	0.7787	1.11294	2.53232	3.62156	1.42076	3.56702	4.67575	1.31797	1.3247	1.85152	4.00967	3.28966	0.649878	1.20492	2.34402	1.81812	0	51.7232	0	6.23847	2.23022	1.30795	0.987217	1.14554	2.02733	7.51363	6.1312	3.83701	3.7674	0.428606	0.97092	2.58582	13.4799	0	0	5.97385	0.701294
ornithinimicrobium	5.29225	49.6702	55.3488	60.848	47.2893	9.74019	19.5986	12.3881	5.23047	2.09165	4.4313	6.85194	0	21.1459	10.7623	20.1773	12.7868	162.3	16.8327	15.8156	9.27289	12.9606	37.8691	15.3518	1.94963	19.8811	2.34402	2.80982	3.56785	1.91568	20.2984	4.67885	1.11511	6.97573	26.6549	14.892	7.43356	15.8621	9.9632	17.2665	43.7019	2.14303	3.88368	16.3768	71.8926	3.33285	42.7395	44.2065	5.61035
cellulomonas	3.17535	1.46089	2.40647	1.64454	0	1.39146	0.753791	0	0.871745	0	0	2.28398	0	0	0.633079	1.03473	0	1.78351	0.935151	0.439322	1.3247	1.23434	0.891037	0	0.649878	0.602458	0	0	0	0	0	0.779809	0	0.435983	0	0	0.675778	0.834848	0	3.83701	0	0.428606	0	0	3.49478	0	3.88541	0	0
kytococcus	2.1169	17.5307	2.40647	8.2227	13.7927	0.695728	2.26137	0	3.48698	0.697216	0.88626	0	0.7787	1.11294	0.633079	0.517366	0	5.35054	0	0.878643	1.3247	0	0.445519	0	0	2.40983	0	1.15699	2.67589	0	0	1.55962	0	0.871966	4.93609	0	0	0	0	0	6.78133	0	0.97092	0.861939	1.49776	0	3.88541	1.19477	0.701294
tropheryma	1.05845	0	2.40647	0	0	0	0.753791	0	0	0.697216	4.4313	7.99394	0.7787	0	2.53232	0	0	0	5.61091	0	0	0	1.78207	1.09655	1.29976	1.20492	1.75801	0.165284	0	1.91568	0	0	0	0.435983	1.97443	12.6009	0	4.17424	3.832	0	0.753481	1.71442	1.94184	0	0.998509	0	0	0	0
janibacter	2.1169	8.76533	2.40647	9.86725	5.91117	1.39146	1.50758	1.03234	0.871745	0	0	0	0	1.11294	0.633079	0.517366	0	1.78351	0	0.878643	0	0	0.891037	1.09655	0	1.80737	0.586004	0.661135	0	0	0.845766	0	0	0.435983	0.987217	1.14554	0	5.84394	0	1.91851	0	0.428606	0	0.861939	1.99702	0	0	1.19477	0
cutibacterium	9.52605	16.0698	7.21941	9.86725	25.6151	5.56582	13.5682	12.3881	2.61524	4.88051	8.8626	21.6978	11.6805	5.56471	7.59695	6.72576	21.3114	24.9692	5.61091	3.9539	23.8446	3.08586	3.11863	5.48277	10.3981	9.63933	1.17201	1.65284	6.24373	44.0605	5.0746	34.3116	21.1871	6.97573	17.7699	29.784	4.73045	4.17424	13.0288	1287.32	15.0696	3.00024	9.7092	15.5149	6.98956	15.831	0	13.1425	5.61035
propionibacterium	2.1169	0	14.4388	0	11.8223	3.47864	2.26137	0	2.61524	2.78886	0	2.28398	0	7.79059	1.89924	0	5.68303	0	0	0.439322	5.29879	2.46869	8.46485	1.09655	0	0.602458	1.17201	0.495851	3.56785	0	0	0.779809	0	4.35983	0	2.29108	0.675778	3.33939	4.5984	5.75552	5.27437	0.428606	0	0.861939	0.499254	2.49964	11.6562	3.58431	0.701294
vaginimicrobium	3.17535	4.38266	0	6.57816	1.97039	22.959	4.52274	1.03234	2.61524	5.57772	2.65878	0	8.5657	1.11294	2.53232	4.6563	8.52454	1.78351	4.67575	1.31797	6.62349	3.70303	2.22759	2.19311	1.29976	6.62704	7.03205	8.59475	0	1.91568	5.0746	2.33943	6.69065	3.05188	0	0	0.675778	1.6697	2.2992	15.348	5.27437	2.57164	4.8546	2.58582	2.99553	1.66643	0	3.58431	7.01294
tessaracoccus	3.17535	2.92178	4.81294	6.57816	3.94078	2.78291	2.26137	0	0	0.697216	2.65878	2.28398	0.7787	3.33882	0.633079	2.58683	0	32.1032	3.7406	2.63593	1.3247	0.617172	8.01934	1.09655	0	2.40983	0	0.826418	0	0	5.0746	0	1.67266	1.74393	7.89774	2.29108	1.35156	10.853	0	3.83701	3.7674	0	0	0.861939	8.98658	0	0	3.58431	0.701294
nocardioides	2.1169	5.84355	0	8.2227	1.97039	5.56582	3.01516	0	2.61524	0.697216	0	0	0	0	0.633079	0.517366	1.42076	1.78351	0.935151	0.439322	0	0	0	0	0	0	0	0.495851	0	0	0.845766	0	0	0.435983	0	1.14554	0	2.50454	0	3.83701	1.50696	0	0	0	1.99702	0	0	5.97385	0.701294
geodermatophilus	2.1169	1.46089	4.81294	4.93362	1.97039	1.39146	0.753791	0	0	0	0.88626	0	0	0	0.633079	1.5521	0	1.78351	0	0	0	0	0.445519	0	0.649878	0.602458	0	0	0	0	0	0	0	0.871966	0.987217	0	0	0.834848	9.9632	1.91851	0.753481	0	0	0	0.499254	0	0	0	0.701294
saccharomonospora	1.05845	0	2.40647	0	0	0	2.26137	0	13.0762	0	21.2702	0	0	0	0	0	0	0	0	0	0	0	0	0	0	1.80737	0	1.9834	0	3.83135	0	0	0.557555	1.74393	0.987217	1.14554	0	0	0.7664	0	0	0	0	0	0	0	0	8.36339	0
streptomyces	1.05845	7.30444	4.81294	23.0236	15.7631	2.78291	0.753791	2.06469	7.84571	3.48608	0.88626	0	3.8935	1.11294	1.89924	3.1042	1.42076	5.35054	0.935151	1.31797	3.97409	1.85152	2.67311	3.28966	0	3.01229	1.75801	0.826418	0.891962	21.0724	0.845766	1.55962	1.11511	1.74393	2.96165	3.43661	1.35156	7.51363	3.832	1.91851	18.0835	1.28582	0.97092	2.58582	1.49776	0.833213	11.6562	1.19477	2.10388
collinsella	13890	22608.7	20096.4	20925.1	101956	25641	28108.1	10930.5	21076.2	13831.4	20522.2	11781.9	9931.54	12765.4	29012.1	9177.04	22850	36904.4	7426.03	9319.77	14007.4	9948.19	23156.7	26793.2	17584.4	15343.4	16739.2	13454.8	6187.54	34507.1	18050.3	18161.8	24514.6	10105.6	10136.7	20382.5	21622.9	16278.7	20377.1	23185.1	35125.8	8925.72	10723.8	5637.08	14263.2	16026.8	19652.4	35182.4	16107.3
olsenella	973.774	1725.31	2324.65	5262.53	1444.3	1984.91	950.53	523.399	1530.78	637.255	2353.91	1514.28	1471.74	1835.24	909.101	6012.83	1328.41	1073.67	1358.77	825.925	1033.26	681.358	1299.13	3091.19	973.518	704.876	618.234	1525.73	301.483	3808.36	685.916	858.57	572.051	1213.78	1287.33	447.905	2569.31	604.43	846.872	1626.89	2616.09	553.759	338.851	773.159	523.219	2298	2824.7	1813.66	597.503
parolsenella	872.163	2229.32	3491.79	1828.73	5964.37	2824.65	1033.45	196.145	3209.77	308.169	8330.84	553.866	432.179	5935.32	1681.46	3819.2	1207.64	2495.13	778.046	2085.9	1050.49	1783.01	1521.89	3589.02	594.639	1730.26	610.616	358.335	338.945	4992.25	734.971	979.44	378.022	643.075	1054.35	730.853	1758.37	843.196	767.167	1695.96	1039.8	654.91	469.925	1019.67	461.311	602.413	1666.84	2783.81	1122.07
lancefieldella	10.5845	7.30444	2.40647	0	3.94078	1.39146	3.76895	6.19407	8.71745	6.27494	5.31756	11.4199	10.1231	10.0165	0.633079	23.7989	4.26227	7.13405	6.54606	2.19661	2.6494	4.93737	5.34622	2.19311	5.19903	7.22949	7.61805	6.28078	5.35177	9.57838	5.0746	7.01828	1.67266	5.2318	0	13.7465	4.73045	5.00909	16.0944	1.91851	6.02785	1.71442	4.8546	4.3097	2.49627	9.99855	0	9.55816	18.2336
thermophilibacter	9.52605	4.38266	16.8453	0	0	0	0	4.12938	1.74349	0.697216	2.65878	0	0	0	6.33079	1.03473	12.7868	37.4538	0.935151	10.983	0	5.55455	8.91037	6.57933	0.649878	2.40983	0	0	0.891962	1.91568	0	4.67885	1.11511	0.435983	0.987217	0	0.675778	0.834848	1.5328	3.83701	9.04177	0	2.91276	1.72388	2.99553	0.833213	0	4.77908	0.701294
eggerthella	640.362	600.425	1003.5	115.118	3672.81	197.587	403.278	6136.26	485.562	186.854	233.086	82.2233	4325.68	722.299	211.448	151.588	363.714	1754.98	269.323	204.285	151.016	91.9586	580.511	889.306	146.223	67.4753	79.6966	233.546	1332.59	11622.4	547.211	838.295	331.745	228.891	112.543	3055.15	4530.42	108.53	370.171	581.307	782.113	96.4364	622.36	813.67	2048.94	306.622	427.395	1313.05	458.646
gordonibacter	172.527	179.689	81.82	121.696	1290.61	220.546	153.773	298.348	116.814	99.7018	246.38	49.1056	68.5256	37.84	382.38	79.157	250.053	392.373	40.2115	97.5294	117.898	102.451	183.999	413.401	130.626	365.692	140.641	150.243	181.96	256.701	212.287	472.564	170.612	185.293	77.9902	294.403	458.853	121.888	154.813	103.599	322.49	292.309	190.3	63.7835	347.98	435.77	73.8228	1997.66	259.479
berryella	1.05845	2.92178	700.283	3.28908	0	0	661.828	0	1188.19	2.09165	2.65878	0	0.7787	0	0.633079	511.675	1.42076	5.35054	0	0.878643	7.94819	0.617172	2.22759	6.57933	0	0	1.75801	1.32227	2592.93	1.91568	0.845766	1.55962	0.557555	1.74393	0.987217	2.29108	35.1405	5.00909	2.2992	0	0	0	0.97092	0.861939	0.499254	1.66643	217.583	0	2.80518
raoultibacter	1.05845	4.38266	4.81294	1.64454	37.4374	1.39146	4.52274	5.16172	5.23047	2.09165	4.4313	7.99394	2.3361	0	3.79847	5.17366	0	3.56702	0	0.878643	10.5976	1.85152	4.45519	7.67588	1.29976	1.20492	0.586004	40.4945	0.891962	3.83135	1.69153	7.79809	13.3813	0	202.38	2.29108	3.37889	0.834848	433.016	3.83701	5.27437	1.71442	0	0.861939	0.998509	10.8318	0	1.19477	1.40259
adlercreutzia	1.05845	2.92178	0	1.64454	3.94078	0.695728	3.01516	29.938	12.2044	2.09165	3.54504	0	1.5574	1.11294	3.16539	3.1042	2.84151	8.91756	0	0.878643	584.192	8.02323	2.22759	1.09655	2.59951	6.02458	8.79006	2.14869	0	9.57838	2.5373	3.89905	1.11511	4.35983	1.97443	6.87323	2.02733	1.6697	3.832	3.83701	9.04177	7.2863	4.8546	0	2.99553	3.33285	3.88541	4.77908	3.50647
slackia	1.05845	0	0	3.28908	1.97039	0	0	0	0	0	617.723	0	0.7787	1.11294	0	0	0	0	0	0	0	1.23434	0.891037	232.47	0	0.602458	0	2170.84	0	0	131.939	0	0	1398.2	0	2.29108	0	0.834848	0	0	0	0	0	0	0.499254	1.66643	0	0	1.40259
phoenicibacter	1.05845	30.6787	60.1617	9.86725	92.6083	2.78291	4.52274	2.06469	22.6654	3.48608	14.1802	240.96	156.519	30.0494	11.3954	4.13893	9.9453	5.35054	10.2867	14.9369	39.7409	12.3434	19.6028	14.2552	1.94963	34.9426	7.61805	10.4129	83.8444	212.64	27.0645	9.35771	2.78777	5.2318	20.7316	1.14554	26.3553	5.84394	8.4304	21.1036	25.6184	12.001	12.622	6.89551	11.4829	4.99928	50.5104	8.36339	6.31165
faecalibacterium	108836	194555	198286	316058	356461	518066	321057	124794	121172	129269	187381	161509	53707.7	197179	186445	228762	132599	216932	176888	198653	165419	236762	173247	384903	137147	221643	158195	215105	107945	237419	133606	103933	106449	116557	357969	260130	142442	108221	143715	150150	114220	129553	130963	102612	132664	87349	155673	140321	189858
flavonifractor	9006.35	4482.01	7373.42	40176.1	19766.9	9252.48	16984.4	8787.32	4378.78	2906.69	4066.16	3211.28	23681	9008.15	11824	742.421	11260.9	20119.8	1705.72	15639.9	22345	21487.5	10233.6	47781.3	4632.98	2197.77	10613.7	4384.48	5812.92	61636.9	2277.65	4702.25	6653.86	6646.12	302.089	14929.8	9770.4	4386.29	12192.7	18126	3719.94	2435.34	19088.3	2581.51	10834.3	7830.53	2719.79	7511.52	12987.3
vescimonas	11551.9	9272.26	13476.2	5974.62	16905.9	8306.29	8157.52	5029.58	3773.78	6018.36	8450.49	3268.38	3470.67	2903.66	4816.46	7745.49	2099.88	1908.36	11795.1	4315.02	6487.05	5471.85	3442.08	11216.7	2813.97	5763.71	8832.25	9643.31	5638.98	4576.55	2264.12	3092.72	8692.83	6778.23	2814.56	4893.74	3803.95	8070.48	3587.52	10317.7	4692.68	4752.38	3900.18	1789.39	3192.23	3159.54	3722.23	1957.03	12014.6
ruminococcus	3539.46	6647.04	2086.41	896.275	2208.81	1943.86	4987.08	2289.74	5227.86	27694.1	5575.46	7628.5	3990.84	2386.15	2832.39	8178.53	2756.27	2625.33	2494.98	3527.75	5322.64	3459.87	3529.4	1519.82	3441.76	2217.04	1954.91	2952.79	7798.42	963.585	2685.31	3143.41	2003.85	2381.77	3369.37	4346.17	2359.14	8956.25	10949.6	1926.18	3726.72	7320.16	3374.92	2025.56	3657.54	4874.29	2463.35	2316.66	892.747
ruthenibacterium	1105.02	533.224	928.897	837.071	821.652	570.497	606.048	553.337	1370.38	416.935	1206.2	713.744	575.459	238.169	662.2	704.653	167.649	1296.61	468.511	1542.46	486.164	1715.74	321.219	2665.72	361.982	558.478	1431.61	567.749	7607.54	113147	324.774	1441.09	378.022	615.608	680.193	1154.7	458.853	401.562	872.164	821.12	324.75	594.905	1309.77	187.903	1345.99	381.611	1375.44	124.256	570.152
anaerotruncus	1232.04	1725.31	952.962	1047.57	638.406	1076.29	576.65	512.043	355.672	665.144	393.499	170.157	1645.39	558.697	253.232	1451.21	110.819	470.847	623.746	1307.42	117.898	380.795	173.752	1710.63	154.021	1812.8	584.832	3536.91	694.838	149.423	2341.08	364.951	990.217	2510.83	2689.18	414.685	756.196	2086.29	1998.01	395.212	220.77	330.455	115.539	4139.03	299.053	389.11	481.791	131.425	715.32
oscillibacter	435.023	277.569	399.474	758.133	451.219	363.17	524.638	257.054	341.724	419.027	312.85	287.782	193.118	277.122	338.064	459.939	130.71	287.145	420.818	426.142	755.078	464.113	207.166	361.863	272.299	380.753	427.783	368.748	298.807	195.399	168.307	206.649	396.421	422.903	724.618	636.919	239.901	266.317	352.544	370.272	289.337	586.762	361.182	193.074	308.539	355.782	431.281	146.957	469.867
pusillibacter	287.898	35.0613	69.7876	46.0471	145.809	81.4001	66.3336	72.2641	40.972	94.8213	55.8344	29.6918	30.3693	30.0494	34.1863	73.466	89.5077	19.6186	59.8497	78.1993	39.7409	70.9748	41.8788	54.8277	46.1414	39.7622	76.7665	60.8244	99.0078	21.0724	54.129	71.7424	52.9677	50.574	166.84	59.568	58.1169	52.5954	98.8656	57.5552	42.1949	72.863	106.801	17.2388	64.9031	49.9928	27.1979	66.9071	70.8307
dysosmobacter	255.086	331.622	267.118	240.103	394.078	395.869	368.604	321.059	327.776	377.194	758.638	390.561	463.327	243.734	270.325	667.92	200.327	329.95	860.339	455.137	238.446	549.283	182.217	264.27	264.5	306.651	476.421	494.694	273.832	214.556	398.356	207.429	340.666	381.921	443.261	469.67	332.483	301.38	325.72	258.998	228.305	434.607	306.811	176.697	356.967	310.788	543.958	170.852	482.49
mageeibacillus	12.7014	14.6089	2.40647	9.86725	7.88156	8.34873	14.322	4.12938	28.7676	16.036	35.4504	10.2779	17.9101	5.56471	5.69771	11.8994	18.4698	12.4846	10.2867	21.9661	15.8964	15.4293	28.9587	4.38622	16.8968	33.1352	22.8542	15.7019	10.7035	5.74703	6.76613	10.1375	9.47843	14.3874	5.9233	2.29108	12.8398	11.6879	8.4304	3.83701	8.28829	14.5726	9.7092	12.9291	12.9806	9.16534	34.9687	0	24.5453
fastidiosipila	7.40915	4.38266	4.81294	8.2227	0	2.78291	7.53791	3.09703	7.84571	8.36659	9.74886	14.8459	10.1231	3.33882	9.49618	4.6563	0	3.56702	7.48121	6.1505	3.97409	3.70303	10.2469	5.48277	6.49878	13.2541	11.7201	3.63624	6.24373	7.6627	2.5373	6.23847	3.90288	3.92385	10.8594	1.14554	4.73045	7.51363	2.2992	1.91851	7.53481	3.42885	4.8546	9.48133	2.99553	4.99928	3.88541	0	3.50647
caproiciproducens	1.05845	0	2.40647	0	0	0	3.01516	0	2.61524	3.48608	0	1.14199	1.5574	0	0.633079	1.03473	0	0	0	1.31797	1.3247	0	0.445519	1.09655	1.29976	0.602458	0	0.495851	0	0	1.69153	0	0	1.30795	0.987217	0	0	0.834848	0.7664	0	0	2.57164	0.97092	0	0	0.833213	0	0	0.701294
solibaculum	1.05845	1.46089	0	0	0	0	0.753791	0	0	0.697216	0.88626	1.14199	0	0	0	0	1.42076	0	1.8703	0	2.6494	0.617172	0.445519	1.09655	0	2.40983	0.586004	0.661135	1.78392	1.91568	1.69153	5.45866	1.67266	1.74393	0	3.43661	0.675778	2.50454	3.0656	3.83701	1.50696	0.857212	1.94184	0	0	0.833213	0	0	2.10388
pseudoflavonifractor	3.17535	0	0	0	0	0	2.26137	0	0	0	0	0	0	0	0	0	0	0	0	0	0	0	0	0	0	0	7.03205	0.495851	0	0	0	0	0	0	0	0	0	0	0	0	0	0	0	0	0	0	0	0	0
blautia	7973.31	12344.5	7695.89	8873.94	7152.51	6055.61	7218.3	12997.2	13522.5	22202.8	12005.3	11833.3	6541.86	8296.98	8330.05	10873.5	11654.5	9534.66	11218.1	10332	13240.4	5980.39	12680.4	11221	16864.3	14115.6	7626.26	11838.3	14458.7	7844.69	11620.8	15020.7	17752.5	9888.53	22806.7	5325.6	9036.5	12608.7	17360.5	8004	11162.1	30574.6	8837.31	10252.8	10800.4	13219.8	11127.8	9780.39	5660.15
mediterraneibacter	7164.65	8516.98	11370.6	7528.71	9688.41	1414.41	5771.77	13581.5	9290.19	7274.75	8697.75	15291.3	59044.1	9201.8	6661.89	4706.48	17422.7	10014.4	7310.08	3276.02	4396.67	10257.4	7300.27	7314.02	13152.9	4182.86	3683.62	4294.9	6265.14	12591.7	17126.8	6535.58	17468.2	7463.59	2454.22	31580.2	11661.2	8983.8	6361.12	9063.02	7252.25	5308.72	10876.2	15421	8982.09	13993	6713.99	21651.6	5725.37
simiaoa	5802.42	4996.24	7428.77	8485.83	8094.36	4321.16	5077.53	7007.55	14091.8	26851.9	10013.8	31618.3	1703.8	12361.4	5521.08	6118.37	3709.6	10594.1	8646.41	19744	9960.4	6266.76	12804.7	6733.94	11194.8	19488.3	6242.12	29773.4	12778.2	6061.2	6892.99	15936.2	14718.3	14391.4	11814	52674.1	13612.9	9444.64	18494	7179.05	8173.76	30849.8	18795.1	9969.19	3535.72	5349.23	11877.7	4933.2	4488.28
roseburia	3194.4	9463.63	3681.9	2220.13	3117.16	5040.55	1414.11	25961.4	5229.6	5610.49	8189.93	7933.41	4613.02	4160.17	2227.8	3130.58	12917.5	3777.48	5161.1	3804.53	3596.55	8354.04	11895.3	3288.57	4116.33	2786.37	2987.45	3457.73	13986.9	4490.34	6525.93	4465.97	2025.6	6534.95	21458.2	3692.07	3317.39	8549.68	4320.2	2127.62	2581.43	4754.1	3453.56	1938.5	4447.36	4117.74	5117.09	5523.42	2334.61
dorea	2424.91	9672.54	4314.8	2678.96	3158.53	5313.27	2068.4	6348.92	3516.62	4390.37	3415.64	2739.64	3077.42	2686.64	5612.88	4537.3	5219.86	3128.28	2976.59	1955.42	3026.93	2773.57	9775.13	3314.88	7226.65	1821.23	2109.03	3085.35	6021.63	2584.25	7241.45	9607.25	11186.2	4209.85	4925.23	4527.16	2822.05	5629.38	9301.03	4924.8	4432.73	5132.56	4273.02	5504.34	6676.53	6585.71	6857.75	5170.96	2208.38
coprococcus	2212.16	2644.21	2943.11	1514.62	1903.4	2934.58	1867.14	4697.17	4352.62	7315.88	3118.75	2370.77	3899.73	2471.84	2111.95	3520.68	4239.54	1819.18	5230.3	8050.13	9717.98	2394.63	4553.65	2896	6624.21	1914.61	3916.85	5790.22	13459.7	3388.83	5898.37	10082.9	3546.05	3641.33	4463.21	2567.15	2157.76	7169.67	15526.5	2916.13	2622.87	8269.1	1306.86	4092.49	4833.28	6038.29	21117.2	4145.85	2148.77
anaerostipes	3245.21	2749.39	7036.52	2164.22	916.231	3395.85	4964.46	3926.01	3106.9	9457.73	3142.68	1235.63	6683.58	1577.04	1978.37	1562.96	3165.45	2020.72	1410.21	793.415	2036.06	6240.22	3559.25	5147.23	20891.6	1980.88	1716.41	1496.81	3310.07	2674.28	19777.4	4558.76	9279.38	7925.73	17478.7	1713.72	5428.52	2613.91	3385.19	8719.61	2094.68	15782.6	6277	15356.3	4886.7	8280.47	5047.15	2830.41	1325.45
anaerobutyricum	1518.88	2780.07	1879.45	2269.47	4687.56	1378.93	1272.4	3178.59	1879.48	4627.42	2529.39	1406.93	1523.92	1962.12	1441.52	1898.73	2634.08	8316.52	1883.39	1212.53	1911.54	2153.31	2240.96	1604.26	2613.81	1124.19	5548.87	1221.61	4810.35	1114.92	3213.91	22517	2402.5	11087.5	4904.5	4056.35	2318.59	3700.88	2253.98	1880.14	10303.9	4962.4	4508.95	1637.68	1595.12	4319.37	3761.08	2089.65	866.098
lachnospira	3747.97	753.818	560.707	4417.24	671.903	604.587	2253.08	1771.5	5558.25	4962.08	10015.6	1339.56	555.213	582.068	3169.83	8380.3	495.844	627.796	1469.12	1739.27	8426.4	3013.65	1601.19	630.519	1984.73	1534.46	2476.45	1156.49	2459.14	563.209	2711.53	1792	4835.67	1917.02	2677.33	2894.77	1513.74	3222.51	1198.65	512.241	818.28	2308.9	1632.12	1354.97	2618.09	1411.46	1492	348.873	1048.43
wujia	540.868	1148.26	1417.41	343.709	2427.52	1079.77	1592.01	3492.42	1328.54	7275.44	901.326	1668.45	699.273	559.809	840.096	5154	1020.1	854.302	5940.08	986.277	1092.88	727.028	427.698	2352.11	1184.08	619.327	3262.29	3584.51	1436.06	3871.58	1416.66	1265.63	1484.21	1018.89	20062.2	1234.89	1279.25	1096.99	1418.61	2139.13	1168.65	1109.66	1877.76	811.085	1760.87	11444.2	1736.78	175.631	2936.32
lachnoclostridium	133.365	165.08	141.982	172.677	208.861	134.275	200.508	168.272	125.531	380.68	293.352	171.299	693.822	151.36	104.458	126.755	338.14	397.723	176.744	115.542	360.318	178.363	155.932	2325.79	256.052	111.455	366.253	249.413	241.722	369.725	220.745	155.182	393.634	228.891	244.83	3522.53	96.6363	248.785	875.996	128.54	144.668	205.731	480.605	174.112	504.247	249.964	209.812	152.931	201.973
enterocloster	223.333	119.793	226.208	74.0043	220.684	530.84	114.576	235.375	102.866	139.443	130.28	182.719	87.9931	148.021	41.1501	78.6397	152.021	131.98	183.29	96.6508	140.418	109.857	265.084	477.001	232.007	79.5244	264.288	138.838	206.043	159.001	254.576	1099.53	163.921	402.848	72.0669	210.779	72.3082	91.8333	389.331	141.969	114.529	230.161	206.806	103.433	150.775	219.968	120.448	168.463	165.505
faecalicatena	73.0331	61.3573	134.762	42.7581	110.342	42.4394	33.1668	42.3261	52.3047	82.9686	45.1992	180.435	34.2628	56.76	45.5817	57.945	59.6718	35.6702	42.0818	35.5851	83.456	68.5061	56.5809	26.3173	133.875	24.7008	98.4487	59.998	61.5454	55.5546	71.0443	21.0548	127.68	60.6016	52.3225	147.774	44.6013	76.806	49.816	61.3922	43.7019	355.314	86.4119	117.224	52.4217	54.1588	69.9374	221.032	38.5712
lacrimispora	40.2211	51.1311	62.5682	70.7153	80.786	101.576	67.8411	35.0997	54.0482	69.0243	77.1046	57.0995	38.935	80.1318	49.3801	63.6361	51.1472	46.3713	100.996	70.2915	55.6373	77.7636	55.6898	46.0553	87.7336	54.2212	78.5246	116.525	70.465	731.788	89.6512	112.293	131.025	60.6016	81.939	59.568	66.2262	45.0818	213.826	57.5552	50.4832	59.1476	71.8481	49.9925	65.4023	44.9935	54.3958	46.596	70.8307
wansuia	26.4613	7.30444	19.2518	16.4454	9.85195	2.08718	10.5531	17.5499	7.84571	23.7053	18.6115	7.99394	23.361	2.22588	16.46	16.0384	17.0491	7.13405	11.2218	28.1166	15.8964	25.304	12.92	65.7933	36.3932	17.4713	7.61805	17.3548	19.6232	13.4097	9.30343	10.1375	17.8417	65.8334	5.9233	13.7465	31.7616	27.55	14.5616	5.75552	7.53481	29.5738	28.1567	11.2052	9.48583	24.1632	7.77083	4.77908	10.5194
novisyntrophococcus	7.40915	2.92178	9.62588	3.28908	0	2.08718	6302.44	4.12938	6.10222	10.4582	4.4313	1.14199	0.7787	1.11294	2.53232	1.03473	2.84151	5.35054	6.54606	3.07525	2.6494	3.70303	2.22759	0	10.3981	4.81966	4.10203	2.97511	1.78392	0	5.92036	1.55962	5.57555	3.48786	7.89774	4.58215	2.70311	0	3.0656	0	3.01392	3.42885	3.88368	3.44776	2.99553	8.33213	0	0	8.41553
butyrivibrio	5.29225	5.84355	2.40647	0	0	0	3.01516	7268.74	0.871745	4.88051	1.77252	3.42597	2.3361	1.11294	2.53232	2.58683	10642.9	6290.45	1.8703	3.07525	3.97409	3.08586	2.67311	4.38622	14528.7	3.61475	0	3.30567	10.7035	3.83135	2.5373	1.55962	2.78777	4.35983	8.88496	2.29108	2.02733	3.33939	8.4304	0	0	4.28606	1.94184	0.861939	5.4918	0	0	0	0
pseudobutyrivibrio	4.2338	0	0	0	0	6.26155	1.50758	0	7675.72	4.88051	0.88626	3.42597	5.4509	1.11294	2.53232	2.06947	2.84151	0	0	1.75729	1.3247	2.46869	1.78207	0	5.8489	1.80737	1.75801	18249.1	5.35177	0	1.69153	8747.12	0	11.3356	4.93609	2.29108	0.675778	0.834848	2.2992	0	0	1.71442	0.97092	0.861939	10731	4.16606	0	0	0
anaerotignum	1.05845	10106.4	4.81294	0	0	2.78291	3.76895	5.16172	5.23047	8.36659	1.77252	10.2779	3.8935	10124.4	2.53232	1.5521	0	0	15.8976	6.58983	3.97409	4.3202	1.33656	10491.8	3.89927	3.01229	6.44605	7.76833	0.891962	9727.8	8.45766	2.33943	6.69065	3.92385	6.91052	9.1643	2.70311	2.50454	9.1968	0	2.26044	9.85794	8.73828	3.44776	2.99553	7.49891	7.77083	6906.96	10628.1
cellulosilyticum	7346.7	0	9442.99	8135.54	3.94078	8684.07	0.753791	2.06469	2.61524	14221.8	0	11200.6	0	0	8716.23	1.03473	0	0	0	1.75729	12249.5	1.85152	2.67311	0	0	2.40983	0.586004	1.32227	1.78392	0	5.0746	2.33943	9951.79	2.6159	0	0	0.675778	0.834848	1.5328	10139.3	1.50696	3.42885	2.91276	0	1.49776	1.66643	0	0	2.80518
sarcina	1109.26	121.254	79.4135	444.026	204.921	192.717	234.429	431.52	307.726	3035.68	124.076	106.205	58.4025	622.134	258.929	716.552	1270.16	513.652	394.634	425.263	325.876	305.5	107.37	462.746	949.472	725.359	95.5187	30.0816	103.468	176.242	449.102	341.556	1350.95	59.2937	861.841	87.0609	410.873	1531.11	2294.6	218.71	751.974	759.061	515.558	463.723	802.302	336.618	357.458	1062.15	142.363
clostridium	460.426	258.577	300.809	264.771	177.335	271.334	204.277	241.569	1212.6	548.709	369.57	254.664	3452.76	249.299	200.053	2178.11	305.463	294.28	368.449	283.802	193.406	282.048	274.44	99.7865	594.639	250.622	268.39	571.386	441.521	846.729	255.421	568.481	323.382	1011.04	445.235	278.366	325.725	940.039	580.165	149.643	273.514	413.176	393.222	389.596	403.398	570.751	182.614	111.114	272.102
butyricicoccus	3.17535	10.2262	2.40647	4.93362	1.97039	6.95728	3.76895	11.3558	9.5892	11.8527	6.20382	5.70995	2.3361	13.3553	5.06463	6.72576	9.9453	14.2681	3.7406	4.83254	6.62349	0	6.68278	10.9655	12.9976	3.61475	1.75801	13.0574	11.5955	1.91568	12.6865	2.33943	7.80576	8.28368	0.987217	3.43661	10.1367	10.0182	4.5984	3.83701	3.7674	5.57188	1.94184	4.3097	8.48733	3.33285	15.5417	14.3372	3.50647
eubacterium	587.44	172.385	452.416	174.321	799.978	203.152	209.554	1565.03	366.133	2781.89	218.906	781.122	330.169	162.489	382.38	361.122	203.168	447.662	311.405	640.531	327.2	399.31	128.309	512.091	542.648	225.319	2047.5	613.368	434.385	270.11	493.927	4157.16	730.954	265.514	526.187	546.421	288.557	774.739	611.587	205.28	521.409	246.02	287.392	293.059	1775.35	327.453	194.271	84.8287	612.931
christensenella	486.887	115.41	912.052	24.6681	242.358	13.9146	36.1819	230.213	244.089	803.89	57.6069	28.5498	442.302	31.1624	484.938	252.992	9.9453	148.032	235.658	740.257	317.927	68.5061	27.6222	935.361	15.5971	169.893	546.156	322.964	3495.6	53.6389	8.45766	31.9722	95.8994	359.25	424.503	337.934	250.038	931.69	62.8448	247.487	71.5807	164.585	2231.17	897.279	172.742	15.831	170.958	131.425	32.2595
intestinimonas	98.4359	54.0529	77.007	77.2934	165.513	86.966	121.36	61.9407	125.531	107.371	92.171	60.5255	56.0664	45.6306	79.7679	151.588	78.1416	83.8251	106.607	106.755	92.7289	90.7243	62.3726	63.6002	53.9399	80.7293	220.924	86.7739	74.9248	51.7232	36.3679	55.3664	70.8094	125.999	106.619	119.136	66.2262	89.3287	96.5664	94.0068	43.7019	103.723	80.5863	22.4104	66.9001	41.6606	89.3645	26.2849	133.947
fenollaria	79.3838	56.9746	14.4388	65.7816	11.8223	239.33	113.822	39.2291	70.6114	65.5383	35.4504	42.2537	69.3043	42.2918	83.5664	37.7677	35.5189	19.6186	48.6278	73.3667	96.7029	29.0071	74.4016	10.9655	41.5922	299.422	97.8627	29.2552	40.1383	36.3978	56.6663	43.6693	62.4461	92.8644	14.8083	20.6197	64.1989	81.8151	33.7216	63.3107	79.869	34.2885	33.9822	80.1603	33.45	17.4975	27.1979	35.8431	98.1812
mogibacterium	22.2275	1.46089	7.21941	0	5.91117	2.78291	13.5682	2.06469	11.3327	9.0638	97.4886	5.70995	10.1231	7.79059	5.06463	7.24313	5.68303	21.4021	8.41636	8.34711	7.94819	7.40606	4.45519	12.0621	5.8489	6.62704	20.5101	10.4129	12.4875	9.57838	20.2984	5.45866	11.1511	9.59162	2.96165	13.7465	9.46089	12.5227	90.4352	9.59253	12.8092	5.57188	8.73828	10.3433	11.4829	5.83249	7.77083	2.38954	2.10388
emergencia	2.1169	0	0	0	1.97039	0	0	2.06469	0	0.697216	0	0	0	0	0.633079	0.517366	0	0	0	0	0	0	0	0	0.649878	0	0	0	9.81158	0	0	0	0	0	0	0	0	0	0	0	0	1.71442	0	0.861939	0	46.6599	0	0	0
lawsonibacter	31.7535	26.296	50.5359	29.6017	41.3782	37.5693	30.1516	16.5175	39.2285	35.558	40.7679	35.4017	38.1563	26.7106	25.3232	35.1809	22.7321	19.6186	35.5357	62.3837	84.7807	45.0535	35.196	39.476	16.8968	50.004	31.6442	59.5021	31.2187	312.255	15.2238	14.0366	24.5324	74.1171	34.5526	36.6572	112.855	26.7151	39.0864	38.3701	28.6323	54.433	58.2552	13.791	33.9493	18.3307	27.1979	17.9215	58.2074
massilistercora	13.7599	8.76533	7.21941	8.2227	7.88156	16.0017	8.2917	9.2911	12.2044	36.9524	23.0428	23.9818	7.0083	11.1294	22.1578	13.9689	18.4698	8.91756	28.9897	16.2549	22.5199	16.6636	5.34622	14.2552	39.6426	7.22949	20.5101	23.6356	31.2187	15.3254	25.373	31.9722	21.7446	39.2385	22.706	26.3474	10.8124	12.5227	10.7296	15.348	23.3579	54.0044	16.5056	18.1007	22.9657	12.4982	15.5417	8.36339	287.531
flintibacter	59.2732	11.6871	4.81294	4.93362	11.8223	75.1386	8.2917	12.3881	21.7936	5.57772	15.9527	9.13593	18.6888	42.2918	18.9924	39.8372	9.9453	7.13405	14.9624	84.3498	7.94819	32.7101	30.7408	15.3518	10.3981	10.2418	17.5801	37.1888	37.4624	22.9881	9.30343	10.9173	10.036	9.59162	66.1436	13.7465	5.40622	12.5227	10.7296	11.511	7.53481	9.42933	15.5347	35.3395	20.9687	13.3314	7.77083	17.9215	9.11682
clostridioides	31.7535	77.4271	31.2841	77.2934	25.6151	57.0497	117.591	117.687	80.2005	734.168	89.5122	97.0692	105.903	54.5341	84.8326	61.5666	61.0925	51.7219	72.9418	233.28	66.2349	51.2253	85.0941	64.6967	101.381	95.1883	175.801	136.194	82.9525	511.485	129.402	48.3482	142.734	126.435	53.3097	320.751	31.7616	76.806	75.8736	67.1477	67.8133	60.4335	122.336	105.157	95.8569	136.647	77.7083	96.7764	96.0773
romboutsia	10.5845	14.6089	4.81294	0	5.91117	3.47864	6.78411	1.03234	49.6895	90.638	9.74886	12.5619	9.3444	3.33882	8.8631	3.1042	4.26227	3.56702	7.48121	5.71118	6.62349	3.70303	22.7215	3.28966	9.74817	7.83195	16.9941	11.4046	13.3794	1.91568	5.92036	59.2655	25.09	4.79581	9.87217	6.87323	125.695	77.6409	3.832	0	52.7437	47.5753	5.82552	6.03357	16.4754	2.49964	23.3125	1.19477	2.10388
peptostreptococcus	6.3507	0	0	0	0	0	6.78411	0	0	2.09165	7.09008	2.28398	1.5574	0	16.46	7.7605	28.4151	0	0	3.07525	13.247	3.70303	1.33656	2.19311	35.7433	1.80737	2.93002	2.64454	2.67589	0	1.69153	4.67885	3.90288	0.871966	0	3.43661	2.70311	5.00909	0	32.6146	2.26044	0	1.94184	1.72388	2.49627	1.66643	0	0	3.50647
filifactor	2.1169	0	0	0	3.94078	0	72.3639	0	1.74349	0	0.88626	0	0	13.3553	2.53232	0	0	0	0	0.878643	2.6494	5.55455	0.445519	1.09655	1.29976	2.40983	7.61805	0.991702	0	0	0.845766	3.11924	0	0.435983	10.8594	1.14554	3.37889	1.6697	0	0	9.04177	0	0	0.861939	0	0	38.8541	0	13.3246
paeniclostridium	2.1169	0	2.40647	0	0	0	0	1.03234	12.2044	2.09165	2.65878	0	1.5574	0	0.633079	0.517366	0	0	0	0	0	0	0.445519	0	1.94963	0.602458	0	0.661135	0	0	0	0.779809	0	0.435983	0	1.14554	1.35156	0	0	0	161.998	0	0	0.861939	1.49776	0	0	0	1.40259
terrisporobacter	107.962	4.38266	7.21941	0	1.97039	0	0	58.8436	236.243	4.18329	1.77252	58.2415	0	141.344	0.633079	0	0	0	0	0.439322	0	0	33.4139	0	0	0.602458	1.75801	2.31397	1.78392	0	0	47.5684	0	3.48786	0	0	62.1716	4.17424	1.5328	1.91851	1.50696	1.71442	0.97092	0	2.99553	0	0	5.97385	63.1165
ligilactobacillus	3649.54	14202.8	11233.4	8507.21	8445.09	4894.44	1907.84	7782.85	4880.03	3774.03	8986.67	5379.92	6621.29	37536.2	11115	9882.21	19576.6	9868.17	3383.38	7471.1	13277.4	14721.4	14122.9	5400.53	10216.7	4446.14	6769.52	52560.7	12458.9	22480.5	11651.3	11688.6	10280.7	6510.1	20393	2116.95	8084.33	13161.4	12674.7	2183.26	9783.2	15891	9199.46	16122.6	7610.14	19262.2	27967.2	15248.8	9298.46
limosilactobacillus	1265.91	5545.53	6877.69	2152.7	6983.06	1554.26	897.765	1384.37	4383.13	1422.32	1564.25	409.975	1952.98	7492.32	1129.41	1377.75	3159.76	6574.03	1585.08	3293.59	6263.17	3538.25	1348.59	4394.99	3769.29	1063.94	2693.28	7795.44	2184.41	5702.97	1949.49	5556.92	1941.4	1057.26	3396.03	186.723	2203.71	2406.03	2821.89	2419.24	363.931	6098.21	1361.23	2420.32	1894.17	4880.96	7615.41	9474.53	1192.9
lactobacillus	589.557	4290.63	2914.23	3578.52	1946.74	350.647	1297.27	2952.51	4744.04	219.623	37.2229	60.5255	3720.63	4274.81	305.144	499.259	3753.64	3542.06	616.264	1240.64	5088.16	2584.72	924.451	4137.3	1635.74	284.963	1491.97	2260.58	1739.33	4823.67	2529.69	770.451	404.227	682.313	3670.47	470.816	1859.74	3083.93	3011.95	801.935	89.6642	593.191	418.466	156.011	1265.61	1223.99	4153.51	2559.2	292.44
weissella	569.446	1826.11	1795.23	1730.06	466.982	342.298	690.472	687.541	4520.87	66.2355	483.012	2100.12	976.49	4320.44	1314.9	1363.26	2304.47	804.364	2215.37	1744.99	1694.29	1758.32	1024.25	5002.48	3892.12	1680.25	969.251	787.411	750.14	2584.25	1823.47	19407.9	1306.35	745.967	3397.02	37.8027	681.86	1809.95	1400.21	1876.3	741.425	2116.89	656.342	735.234	787.324	2603.79	2665.39	8671.64	628.36
pediococcus	8.4676	70.1226	26.4712	27.9572	5.91117	24.3505	9.04549	19.6145	40.972	1.39443	233.973	12.5619	44.3859	129.101	42.4163	23.2815	281.31	60.6394	23.3788	73.3667	35.7668	195.643	53.9078	97.5934	744.111	23.4959	14.6501	3.47096	6.24373	32.5665	40.5968	83.4396	3.90288	35.7506	34.5526	0	126.37	187.841	310.392	136.214	34.6601	49.2897	36.8949	27.582	19.9702	140.813	7.77083	591.411	23.844
schleiferilactobacillus	6.3507	0	0	0	5.91117	0	0.753791	0	367.876	0	0	0	3.8935	24.4847	0	0	0	0	0.935151	0.878643	41.0656	0.617172	0.445519	10.9655	7.79854	0.602458	4.68803	0.495851	5.35177	11.4941	0.845766	0.779809	0	10.4636	25.6677	0	0	0	9.9632	30.6961	0	0	0	0	0	5.83249	0	0	0
lactiplantibacillus	8.4676	14.6089	7.21941	6.57816	27.5855	2.78291	6.03032	2.06469	538.738	5.57772	44.313	97.0692	10.1231	109.068	6.96387	20.6947	99.453	51.7219	15.8976	68.9735	267.589	124.669	8.46485	327.87	244.354	13.2541	70.3205	15.2061	35.6785	49.8076	15.2238	86.5588	3.34533	80.6568	113.53	0	27.7069	43.4121	272.839	36.4516	2.26044	20.1445	0.97092	3.44776	15.4769	33.3285	34.9687	99.1659	4.90906
liquorilactobacillus	3.17535	0	0	0	0	0	0	0	3.48698	0	0.88626	0	0	0	0	0	0	0	0	0.878643	2.6494	0	0	1.09655	2.59951	0.602458	0	1.15699	0	0	1.69153	0	0	2.17991	0.987217	1.14554	0	0.834848	3.0656	1.91851	0	0	0	0	0.998509	2.49964	0	0	0
latilactobacillus	2.1169	0	0	0	0	0	0	0	2.61524	0	0	0	0.7787	0	0	0.517366	0	1.78351	0.935151	0	0	0.617172	0.891037	0	1.94963	0.602458	0	0.165284	0	1.91568	1.69153	0.779809	0.557555	0.871966	1.97443	0	1.35156	2.50454	0	0	0	2.14303	0	0	0.499254	1.66643	0	1.19477	0
levilactobacillus	1.05845	0	7.21941	0	0	0.695728	0.753791	0	13.0762	0	0	0	1.5574	8.90353	0.633079	0	1.42076	0	1.8703	1.75729	7.94819	27.7727	1.33656	2.19311	5.8489	1.80737	2.34402	6.28078	0.891962	3.83135	1.69153	4.67885	0	2.6159	6.91052	0	2.02733	3.33939	3.0656	1.91851	0.753481	4.28606	0	2.58582	0.998509	2.49964	11.6562	14.3372	3.50647
lacticaseibacillus	1.05845	0	9.62588	0	128.075	1.39146	1.50758	2.06469	127.275	5.57772	0.88626	0	14.7953	46.7435	1.26616	1.5521	4.26227	3.56702	7.48121	4.39322	55.6373	4.93737	1.78207	12.0621	6.49878	4.2172	15.2361	1.32227	10.7035	1.91568	46.5171	38.9905	0	6.53974	1.97443	53.8403	2.02733	3.33939	12.2624	3.83701	0	0.428606	2.91276	0	0.998509	0.833213	0	3.58431	2.10388
streptococcus	2805.95	8874.9	12766.3	8035.23	3536.85	2800.3	4408.17	6530.61	10183.7	2479.3	8786.38	7836.34	6340.18	7869.61	8709.9	7110.68	18327.8	8059.69	10196	3822.1	13640.4	8800.87	9131.8	8393.03	21577.3	5558.28	4698.58	4533.07	4136.03	10394.5	4995.94	19395.4	3798.62	3264.2	21960.7	2438.85	7596.42	13183.9	9724.85	5548.32	7988.4	9836.08	3449.68	6657.62	4527.24	6356.58	6892.72	14825.9	1743.42
lactococcus	8.4676	32.1395	96.2588	490.073	5.91117	14.6103	19.5986	407.776	82.8158	16.036	114.327	70.8034	49.0581	96.8259	82.3002	21.7294	238.687	156.949	57.9794	186.712	67.5596	503.612	47.225	361.863	269.05	38.5573	169.941	39.5028	2760.62	40.2292	5.92036	1652.42	24.5324	27.0309	168.814	13.7465	20.2733	95.1727	377.835	53.7181	200.426	74.1489	23.3021	68.0932	69.3964	99.9855	104.906	106.335	2.80518
enterococcus	1073.27	991.943	469.261	529.542	567.472	522.491	661.074	4570.19	527.406	3594.15	475.035	342.597	21404.9	1938.74	706.516	911.599	2533.21	611.745	622.811	682.267	356.344	1588.6	192.91	617.36	7441.76	133.143	514.512	315.196	6384.66	1360.13	919.348	1937.05	352.374	615.172	134.262	1041.29	2214.52	232.088	1027.74	485.382	843.145	4563.37	936.938	1428.23	3467.32	753.224	194.271	3509.04	1005.66
granulicatella	116.43	86.1924	33.6906	580.523	7.88156	7.653	79.148	4.12938	23.5371	19.522	72.6733	79.9394	87.9931	77.9059	18.9924	44.4935	41.202	12.4846	14.9624	33.3884	17.2211	35.1788	104.251	37.2829	34.4436	77.1146	14.6501	6.94191	34.7865	32.5665	58.3578	77.2011	10.5935	198.808	7.89774	5.72769	83.7965	190.345	19.16	95.9253	82.1294	28.7166	113.598	18.9627	38.9418	90.8202	477.906	5.97385	25.2466
dolosigranulum	1.05845	2.92178	2.40647	1.64454	0	0	3.01516	0	0.871745	4.18329	3.54504	3.42597	2.3361	1.11294	3.16539	1.5521	1.42076	0	2.80545	0	0	0	0.891037	0	0.649878	1.20492	0	0.495851	4.45981	0	2.5373	0	1.67266	2.17991	1.97443	1.14554	0.675778	0	0	0	2.26044	3.00024	0.97092	1.72388	1.49776	0	0	0	0.701294
staphylococcus	71.9746	52.592	26.4712	59.2035	41.3782	22.959	25.6289	26.841	35.7415	45.319	21.2702	30.8338	85.657	25.5977	36.7186	28.9725	24.1529	53.5054	43.9521	54.9152	41.0656	34.5616	141.229	19.738	27.2949	84.9466	26.9562	16.0325	20.5151	21.0724	93.88	28.0731	42.9317	71.9372	21.7188	33.2206	20.2733	73.4666	22.992	145.806	119.803	35.5743	21.3602	59.4738	16.4754	25.8296	38.8541	80.0496	49.0906
gemella	51.8641	29.2178	19.2518	8.2227	3.94078	2.78291	5.27653	11.3558	233.628	14.6415	56.7206	4.56796	96.5588	45.6306	72.8041	27.9378	8.52454	3.56702	5.61091	7.90779	10.5976	29.6242	8.91037	66.8898	33.1438	19.2787	45.1223	35.3707	5.35177	9.57838	7.61189	3.11924	2.78777	23.1071	8.88496	12.6009	79.066	17.5318	2.2992	34.5331	19.5905	18.8587	26.2148	6.89551	7.98807	5.83249	31.0833	5.97385	4.20776
exiguobacterium	1.05845	0	0	0	0	0	0	2.06469	0	0.697216	0	6.85194	0	0	0.633079	0	0	0	0	0	0	0.617172	0	0	0	0.602458	0	0.826418	0	0	0	7.01828	0	0.435983	0	2.29108	0.675778	0	0	1.91851	0.753481	0	0	0	0	0	0	0	0
caldibacillus	2.1169	55.5138	4.81294	3.28908	0	0	24.1213	4.12938	19.1784	0	23.929	6.85194	3.8935	7.79059	3.16539	9.31259	8.52454	0	0	1.31797	0	8.02323	25.8401	0	9.0983	1.20492	0.586004	16.3631	19.6232	0	4.22883	0	6.69065	9.15564	21.7188	2.29108	3.37889	40.9076	13.7952	0	11.3022	0.857212	1.94184	0.861939	4.49329	3.33285	3.88541	3.58431	23.844
priestia	1.05845	17.5307	0	1.64454	5.91117	0	0.753791	0	56.6634	0	0	0	0	2.22588	3.79847	0.517366	0	1.78351	0	0	0	29.6242	3.56415	0	0.649878	1.20492	0	3.30567	16.9473	3.83135	0	0	1.11511	0.435983	5.9233	0	4.05467	5.84394	2.2992	0	3.01392	20.5731	0	0.861939	0.499254	0	7.77083	1.19477	0
megasphaera	5520.88	12699.5	15001.9	3718.31	33806	16281.4	10251.6	22492.7	10544.6	3744.74	6658.47	3356.31	9383.34	10412.7	13750.5	10361.3	7113.73	22720.2	586.34	11216.3	9234.47	2479.18	17029.1	13792.5	11950.6	5973.37	6537.46	16430.4	1914.15	42951.4	2678.54	8153.68	2281.51	2432.78	4686.32	21750.3	9881.9	9941.37	4830.62	1492.6	5840.23	3364.99	13101.6	4445.02	641.542	2996.23	4744.09	22478.4	3824.86
veillonella	727.155	692.461	1034.78	2424.05	736.926	508.577	694.241	854.781	2312.74	2387.96	1206.2	1529.13	1746.62	1386.72	696.387	1501.91	603.822	838.251	1298.92	422.188	1169.71	776.402	2035.57	2090.03	4007.15	2159.21	1390	732.868	841.12	2392.68	1224.67	836.735	1205.99	854.527	669.333	698.778	1245.46	1880.08	1788.78	1001.46	1232.69	3130.54	2474.87	1505.81	852.727	1881.39	2898.52	1235.39	382.205
negativicoccus	442.432	461.641	324.873	1057.44	861.06	1826.29	1085.46	117.687	319.93	455.282	530.87	494.482	633.862	230.379	604.59	444.935	110.819	517.219	267.453	956.843	470.268	266.618	789.905	359.67	198.213	1044.06	720.199	868.896	272.94	270.11	365.371	244.08	457.752	440.343	309.986	416.976	298.694	259.638	244.482	894.023	486.749	147.869	269.916	172.388	740.394	148.312	326.375	540.036	769.32
dialister	231.801	200.142	274.337	139.786	258.121	177.411	174.126	225.051	109.84	122.71	194.091	107.347	181.437	152.473	197.521	113.821	228.742	215.805	99.126	148.93	230.497	259.829	181.326	171.063	194.963	129.528	107.825	266.933	179.284	231.797	202.138	199.631	245.324	199.68	288.267	413.539	106.773	161.961	188.534	195.688	122.817	140.583	609.738	196.522	348.48	98.3191	205.927	143.372	107.298
phascolarctobacterium	3088.56	3789.54	2305.4	1442.26	3347.69	609.457	7904.25	5102.88	4892.23	10182.8	2555.97	9236.42	4556.95	3967.64	3551.57	1942.19	1697.8	1549.87	8485.56	2889.42	4435.09	11292.4	3837.25	1610.84	6982.29	5863.72	12522.3	12582.7	8269.38	5310.25	2664.16	4128.31	2493.38	4543.81	4484.93	2877.59	2419.96	7599.62	5991.72	6139.22	4438	4483.22	4178.84	3226.24	6926.66	5710.84	2886.86	1882.96	12328.8
acidaminococcus	136.54	198.681	134.762	41.1135	2275.8	203.848	101.008	205.437	91.5332	55.7772	124.076	73.0874	909.522	232.605	196.888	66.2229	217.376	119.495	26.1842	65.8983	173.535	4027.05	310.972	210.538	107.88	124.106	360.393	299.163	121.307	241.375	45.6714	89.678	97.0145	179.625	109.581	262.328	212.194	262.977	143.317	113.192	132.613	165.013	171.853	120.671	54.918	181.64	66.052	182.8	104.493
megamonas	316.477	293.639	0	235.169	3595.96	2.78291	18.8448	2417.75	72.3548	165.937	5.31756	27.4078	202.462	2115.7	234.872	8.79523	15419.5	2348.89	211.344	133.554	1.3247	17.898	27.1766	37.2829	128.676	18.0737	39.8483	8.92532	271.156	15.3254	33.8306	52.2472	2567.54	494.841	11.8466	6195.07	43.2498	43.4121	170.907	234.058	277.281	331.313	394.193	2141.06	433.353	485.763	46.625	328.562	28.7531
selenomonas	13.7599	11.6871	24.0647	27.9572	29.5558	9.04446	52.7653	4.12938	35.7415	10.4582	7.09008	11.4199	6.2296	22.2588	15.1939	4.6563	5.68303	12.4846	14.0273	13.619	49.0138	32.7101	159.05	87.7244	5.19903	49.4015	26.9562	6.77663	34.7865	17.2411	4.22883	14.0366	11.1511	16.5674	88.8496	5.72769	50.6834	12.5227	76.64	28.7776	14.3161	15.0012	33.9822	10.3433	21.9672	1.66643	7.77083	32.2588	7.01294
mitsuokella	8.4676	8.76533	28.8776	4.93362	11.8223	2.08718	0	1.03234	7.84571	0.697216	7.09008	5.70995	8.5657	16.6941	6.33079	1.5521	7.10378	1.78351	0	0.439322	3.97409	14.8121	11.5835	3.28966	7.79854	3.61475	5.27404	6.1155	19.6232	15.3254	0	0.779809	5.57555	7.84769	11.8466	1.14554	4.05467	5.00909	6.1312	1.91851	2.26044	10.2865	4.8546	0.861939	1.49776	2.49964	11.6562	1.19477	4.20776
catenibacterium	1837.47	772.81	943.336	447.315	472.893	759.039	533.684	838.264	801.134	591.239	2048.15	1269.89	595.706	636.602	968.611	1331.18	846.771	567.157	1016.51	597.477	272.888	711.599	556.007	327.87	1509.02	661.499	351.016	136.028	454.009	440.605	1547.75	672.975	1326.42	845.371	580.484	57.2769	1938.13	2460.3	523.451	504.567	1265.09	1374.97	469.925	1823	530.208	1835.57	1091.8	367.989	637.476
erysipelatoclostridium	802.305	686.617	488.513	2001.41	427.575	360.387	1439.74	1582.58	1011.22	165.24	834.857	279.788	642.428	895.918	2135.37	524.092	1099.67	601.044	347.876	263.593	418.605	335.124	799.706	562.533	969.618	920.556	842.674	547.089	1104.25	6499.89	748.503	771.231	1112.32	568.958	117.479	1449.1	626.446	174.483	817.749	4166.99	296.118	501.041	1498.13	1441.16	914.135	1149.83	948.041	794.522	647.996
longibaculum	44.4549	11.6871	19.2518	26.3127	3.94078	32.0035	61.8108	73.2965	36.6133	150.599	51.4031	73.0874	60.7386	11.1294	78.5018	43.9761	25.5736	37.4538	57.9794	26.3593	23.8446	28.3899	37.8691	23.0276	68.2372	37.9548	25.7842	22.148	69.573	13.4097	191.143	75.6415	224.137	155.646	69.1052	29.784	16.2187	77.6409	55.9472	17.2665	42.9484	212.16	44.6623	74.1268	66.9001	118.316	23.3125	11.9477	51.1945
faecalibacillus	19.0521	7.30444	9.62588	23.0236	0	7.653	53.5191	33.035	9.5892	146.415	31.9053	18.2719	42.0498	35.6141	43.6824	10.3473	48.3057	12.4846	66.3957	28.9952	10.5976	36.4131	22.7215	14.2552	61.7384	36.7499	32.2302	21.4869	57.9775	3.83135	158.158	71.7424	216.331	127.307	32.5782	28.6384	9.46089	40.9076	9.1968	11.511	12.0557	104.151	22.3312	43.097	74.8882	104.152	27.1979	52.5699	15.4285
intestinibaculum	5.29225	1.46089	0	1.64454	0	2.78291	0.753791	2.06469	0	9.76102	3.54504	2.28398	0	1.11294	1.26616	1.03473	2.84151	1.78351	0.935151	0	6.62349	0	7.57382	1.09655	3.24939	3.61475	1.75801	2.47926	2.67589	0	8.45766	2.33943	4.46044	5.66778	9.87217	1.14554	1.35156	1.6697	5.3648	1.91851	3.01392	1.71442	12.622	0	1.99702	2.49964	0	1.19477	2.80518
faecalitalea	7.40915	4.38266	12.0323	8.2227	11.8223	4.17437	9.04549	11.3558	8.71745	21.6137	15.0664	6.85194	3.1148	13.3553	13.2947	9.82996	5.68303	7.13405	3.7406	5.27186	11.9223	9.25758	15.1476	7.67588	15.5971	3.61475	21.0961	17.3548	15.1634	7.6627	11.8407	3.11924	35.1259	12.2075	8.88496	20.6197	6.75778	19.2015	20.6928	11.511	14.3161	30.431	26.2148	7.75745	11.4829	20.8303	27.1979	14.3372	4.90906
bulleidia	3.17535	0	0	0	0	0.695728	1.50758	2.06469	0	0	0.88626	1.14199	0	0	0.633079	0.517366	1.42076	0	0	0	0	0	0.445519	0	1.29976	1.20492	0	2.64454	0.891962	0	0	1.55962	0.557555	2.17991	0	0	0	1.6697	0.7664	1.91851	0	0	0	1.72388	0	0	11.6562	1.19477	0.701294
amedibacterium	2.1169	2.92178	7.21941	4.93362	9.85195	3.47864	3.76895	4.12938	10.4609	15.3387	12.4076	0	4.6722	3.33882	1.26616	6.72576	5.68303	3.56702	5.61091	0	2.6494	1.85152	12.029	1.09655	23.3956	7.22949	20.5101	3.14039	14.2714	1.91568	10.1492	8.5779	61.331	7.84769	4.93609	6.87323	11.4882	10.0182	3.832	3.83701	7.53481	10.2865	7.76736	0.861939	6.49031	4.16606	3.88541	1.19477	2.80518
turicibacter	25.4028	64.2791	43.3164	8.2227	11.8223	20.8718	38.4433	7.22641	147.325	73.9048	86.8534	58.2415	45.9433	40.0659	19.6254	21.212	41.202	21.4021	21.5085	10.983	11.9223	19.7495	47.6705	13.1587	32.4939	14.459	31.6442	44.6266	62.4373	24.9038	48.2087	107.614	26.7626	46.6502	95.7601	126.009	57.4411	105.191	9.1968	11.511	53.4971	81.4352	15.5347	60.3357	94.3591	36.6614	50.5104	32.2588	11.922
finegoldia	298.483	121.254	64.9747	148.009	88.6675	115.491	173.372	80.5229	103.738	284.464	121.418	51.3896	339.513	47.8565	169.665	99.8517	88.0869	187.269	109.413	136.19	123.197	56.1626	211.621	87.7244	141.673	121.094	107.239	52.7255	152.525	80.4584	164.924	136.467	149.982	243.278	48.3737	96.2252	109.476	131.906	113.427	132.377	255.43	155.155	77.6736	174.112	140.29	144.146	97.1353	112.308	155.687
parvimonas	219.099	175.307	264.712	77.2934	1.97039	2.78291	94.2238	4.12938	262.395	9.0638	55.8344	17.1299	38.935	21.1459	106.357	8.79523	149.179	0	28.9897	10.1044	41.0656	405.482	9.35589	517.574	13.6474	157.241	72.0785	183.795	2.67589	34.4822	24.5272	19.4952	28.9928	75.861	0	6.87323	130.425	45.0818	0.7664	305.042	78.362	3.85745	28.1567	11.2052	12.4814	5.83249	237.01	10.7529	2.80518
anaerococcus	193.696	115.41	60.1617	159.52	106.401	86.966	158.296	82.5876	89.7897	184.762	85.0809	98.2112	171.314	36.7271	134.846	85.8828	103.715	119.495	130.921	89.1823	169.561	45.0535	249.49	66.8898	122.827	150.012	140.055	65.4523	85.6283	84.2897	151.392	139.586	158.903	130.359	43.4376	88.2064	116.91	176.988	72.0416	128.54	269.746	93.8647	60.197	133.601	89.3665	69.9899	128.219	162.489	152.181
murdochiella	70.9162	32.1395	40.91	78.938	19.7039	82.7916	84.4245	15.4852	69.7396	36.2552	38.9954	71.9454	49.8368	45.6306	80.401	53.8061	14.2076	49.9383	53.3036	47.8861	78.1572	20.3667	26.2856	28.5104	24.6954	49.4015	90.8306	82.3113	30.3267	226.05	27.9103	67.8434	79.7303	44.4703	25.6677	29.784	19.5976	25.8803	36.7872	32.6146	63.2924	15.8584	24.273	61.1977	22.9657	21.6635	54.3958	46.596	81.3501
peptoniphilus	79.3838	37.9831	38.5035	70.7153	27.5855	151.669	84.4245	80.5229	45.3307	117.132	24.8153	55.9575	135.494	43.4047	84.1995	66.7403	55.4095	85.6086	49.563	81.7138	68.8843	21.601	98.9051	21.9311	94.8822	75.3072	55.6704	50.7421	83.8444	49.8076	76.9647	45.2289	90.8814	101.584	19.7443	32.0751	80.4176	54.2651	40.6192	55.6367	81.3759	59.1476	54.3715	70.679	83.8747	34.1617	139.875	90.8025	104.493
helcococcus	2.1169	2.92178	0	3.28908	1.97039	1.39146	0.753791	0	0	4.18329	0.88626	1.14199	1.5574	0	0.633079	1.5521	0	0	0	2.19661	0	0	4.90071	0	0.649878	0.602458	0	0.495851	8.02766	0	0	0	2.78777	0.435983	0.987217	0	0.675778	0.834848	0	0	0.753481	0.428606	0.97092	0.861939	0.499254	0.833213	3.88541	1.19477	1.40259
ezakiella	671.057	195.759	411.506	412.78	224.624	354.821	470.365	167.24	569.25	683.271	163.958	343.739	216.479	694.475	445.054	199.186	261.419	164.083	503.111	271.061	521.931	120.349	411.214	140.359	263.201	367.499	501.62	170.573	593.155	316.086	243.581	760.314	439.353	405.464	99.709	90.4975	212.87	257.968	337.216	715.602	387.289	210.874	213.602	251.686	192.213	865.708	194.271	268.823	297.349
ndongobacter	758.909	1251.98	2.40647	1.64454	86.6971	1726.1	26.3827	726.771	10.4609	2075.61	31.0191	11.4199	618.288	0	1765.02	2.06947	0	67.7735	1.8703	1420.33	6.62349	1.23434	2465.05	1.09655	5.19903	640.413	531.506	13.0574	3.56785	0	0	648.021	10867.3	3.48786	13.821	4859.37	1229.24	2411.04	7.664	0	514.627	1.71442	3.88368	18.9627	3593.13	0	0	199.527	222.31
ureaplasma	4.2338	35.0613	0	80.5825	0	6.95728	2.26137	6.19407	0.871745	0	7.97634	6.85194	19.4675	3.33882	5.69771	3.1042	8.52454	0	22.4436	3.51457	0	68.5061	3.56415	266.463	18.8465	1.80737	8.20406	0.495851	0	0	5.0746	15.5962	1.11511	8.28368	3.94887	20.6197	2.70311	0.834848	2.2992	3.83701	11.3022	9.00073	0.97092	10.3433	0.499254	0.833213	0	0	13.3246
deinococcus	12.7014	11.6871	38.5035	9.86725	1.97039	25.7419	21.1061	9.2911	23.5371	4.18329	11.5214	4.56796	2.3361	4.45177	35.4524	64.1534	2.84151	37.4538	14.9624	8.78643	1.3247	3.70303	4.90071	13.1587	1.94963	12.0492	3.51602	7.27248	0	24.9038	3.38306	0.779809	0	3.48786	3.94887	3.43661	6.082	8.34848	3.0656	11.511	12.0557	0	2.91276	4.3097	13.9791	0	3.88541	4.77908	2.10388
dehalococcoides	1.05845	0	0	0	0	1.39146	0	0	0	2.09165	1.77252	0	0	0	0	0	0	1.78351	0	0	0	0.617172	1.33656	2.19311	0	0.602458	0	0.991702	0	0	0	0	0	0	0	0	0	0.834848	0.7664	0	0	0	0.97092	0	4.49329	0.833213	0	0	1.40259
bacteroides	218838	85596.4	166751	240417	109246	68178.5	136714	139718	85414.5	114343	186591	83897.5	851166	105359	119085	106418	103893	199427	216062	95614	322021	136465	67753.6	196022	213234	83757.9	73891.6	87823.8	85361.6	461235	96434.2	93655.8	86542.5	185451	28319.3	291839	223491	49579.1	109332	289564	187124	55292.8	240092	166450	261103	203855	276781	170631	123442
phocaeicola	16270.5	25597.7	11767.6	11003.6	18992.6	13803.2	17361.3	44261.8	28537.4	57723.9	33690.3	31316.8	21267.9	27160.2	34795.3	9253.1	27926.4	29255	21209.2	19114	21575.4	32115.8	9426.73	19765.4	19098.6	27867.3	26394.2	45120.3	35384.1	21930.7	31174.1	20440.4	45427.9	16822.8	25879.9	33865.5	31147.3	26034.7	32544.4	12385.9	16307.6	24799.6	25581.8	26418.4	70490.2	17555	19116.2	10166.3	10060.8
prevotella	88358.4	190795	129418	162994	124728	172127	130324	156941	146155	242210	200898	213009	139796	214869	184542	141325	161851	191319	244621	210259	250545	199248	163191	128560	227996	157410	147801	272653	204761	199581	142869	178479	199002	226261	319465	174241	146403	168153	195798	100432	190781	226444	216984	224935	199462	198487	187553	99743	121989
prevotellamassilia	101.611	166.541	6639.45	141.431	100.49	123.84	89.7011	75.3611	121.173	338.847	165.731	132.471	39.7137	205.894	151.939	108.647	82.4039	92.7426	235.658	125.207	137.769	180.214	141.229	92.1106	200.812	171.098	97.2767	219.993	129.334	91.9524	137.014	70.9626	181.763	178.753	338.616	161.521	118.937	226.244	171.674	72.9032	196.659	203.159	270.887	229.276	171.244	142.479	28452.9	87.2182	112.207
pseudoprevotella	23917.8	0	0	0	0	1.39146	0	0	0	4.88051	0	0	0	1.11294	8249.65	2.06947	0	0	12009.2	0	0	0.617172	0	0	11300.1	0.602458	0.586004	0.661135	0.891962	0	2888.29	0	0	0	0	0	2.02733	1.6697	2.2992	0	1.50696	0	0.97092	0.861939	0	13332.2	0	0	2.10388
porphyromonas	12009.2	10302.2	11548.6	15552.4	18025.1	20297.9	6213.5	13241.9	4379.65	2475.12	10795.5	11194.9	6233.49	6452.83	11736.6	3170.42	1280.1	10435.3	15073.7	5847.37	10584.3	2801.96	4682.4	11241.9	2216.73	4212.39	4551.49	20192.7	11674.9	6938.58	2835.01	4005.1	3039.79	3244.15	8774.39	3782.56	2101.67	10562.5	10548.7	11716.3	11771.6	3606.29	12283.1	5819.81	3207.71	1641.43	6115.64	6783.9	11280.3
odoribacter	2537.11	657.4	204.55	261.482	331.025	697.119	863.844	2210.25	431.514	846.42	585.818	3307.21	1758.3	311.624	579.267	2722.38	600.98	3386.89	1171.74	5319.31	510.009	6725.94	3642.56	305.939	1273.76	265.081	176.387	774.519	1158.66	287.351	1934.27	6601.08	1419.53	1861.21	712.771	4237.34	295.315	717.969	1944.36	316.553	948.632	6516.1	862.177	602.495	1402.9	7358.1	400.198	648.76	511.945
butyricimonas	479.478	162.159	233.428	294.373	114.283	350.647	572.881	312.8	260.652	3553.71	263.219	928.438	364.432	141.344	256.397	218.329	211.693	60.6394	487.214	6178.62	242.42	250.572	267.757	246.725	260.601	404.852	131.265	408.085	338.945	157.085	165.77	171.558	205.738	702.369	553.829	2425.1	461.556	361.489	530.349	216.791	341.327	7912.5	471.867	768.85	360.961	7561.41	516.76	115.893	268.596
alistipes	2327.53	5015.23	4731.12	10748.7	10543.6	53161.2	9050.01	8538.52	11293.5	5901.93	3261.44	17255.5	10571.6	1835.24	4366.98	24014.1	2608.51	2398.82	3499.33	38170.5	3188.55	18424.4	25361.2	18105.2	5137.94	3785.85	8679.89	8174.6	7063.45	5195.31	2109.34	11074.1	6208.37	7665.45	7703.26	30372.8	5703.57	1761.53	7835.68	4416.4	5303.75	23566.5	7156.65	1904.89	4542.22	11596.7	5509.52	2247.36	6392.3
parabacteroides	1706.22	1197.93	1788.01	4395.86	3353.6	3759.71	3257.88	18507.9	4110.28	5546.35	2354.79	5725.94	7637.49	2545.3	4416.36	4102.72	6862.26	1878.04	1083.84	5329.41	5471	7320.89	1444.82	17060.2	2990.74	926.58	2703.82	4577.2	4325.12	7287.23	3822.86	6591.73	6915.91	4278.74	2000.1	20274.9	8362.75	1222.22	6984.97	4637.03	7790.99	11420.6	6519.73	4538.11	24455	7354.77	2960.68	1684.63	1688.72
tannerella	17.9937	1.46089	0	3.28908	0	4.87009	39.1971	12744.3	47.0742	0.697216	85.0809	2.28398	1.5574	90.1482	2.53232	27.9378	0	0	0	9.22576	14.5717	70.9748	3.11863	7619.96	10.3981	7.22949	5.27404	11.4046	15.1634	0	2791.87	1552.6	0	4.79581	0.987217	45.8215	0	2.50454	0	5.75552	13.5627	3.85745	1.94184	10.3433	18451.9	4.99928	7.77083	1.19477	3.50647
sodaliphilus	175.703	146.089	113.104	120.051	94.5787	53.571	147.743	116.655	164.76	398.807	264.105	382.567	172.871	172.506	177.895	180.043	134.972	185.485	210.409	177.925	189.432	132.075	259.737	131.587	226.158	154.832	161.151	183.3	275.616	76.627	244.426	113.852	249.784	282.081	281.357	249.727	245.307	223.739	202.33	99.7623	177.821	284.594	281.567	297.369	176.237	251.63	104.906	76.4653	166.908
muribaculum	8.4676	0	0	0	0	15.306	0	0	1.74349	1.39443	0.88626	0	0.7787	1.11294	2.53232	0	0	0	0	0	5.29879	3.70303	0	1.09655	0	0	3.51602	0.495851	0	22.9881	0	0	0	0	1.97443	0	0	0	0	0	0.753481	0.857212	0.97092	0	0	0	0	0	0.701294
duncaniella	2.1169	4.38266	0	0	1.97039	6.95728	1.50758	0	1.74349	0.697216	0	1.14199	0	2.22588	4.43155	1.03473	0	0	2.80545	0	0	5.55455	0.891037	0	1.29976	0.602458	0.586004	0.826418	0.891962	0	0	0	1.11511	2.17991	0.987217	1.14554	1.35156	1.6697	0.7664	1.91851	1.50696	1.71442	2.91276	1.72388	1.99702	0	0	0	0
petrimonas	58.2148	23.3742	28.8776	31.2463	27.5855	8.34873	12.8144	9.2911	101.994	29.9803	22.1565	63.9515	15.574	25.5977	35.4524	12.9342	68.1963	30.3197	77.6175	45.2501	27.8187	81.4667	46.3339	89.9175	44.1917	42.172	21.6822	140.987	24.083	21.0724	81.1935	46.0087	66.9065	45.3422	35.5398	53.8403	20.9491	44.2469	55.1808	23.0221	80.6225	346.742	143.696	62.9215	36.9448	73.3227	11.6562	31.064	93.2721
barnesiella	13.7599	14.6089	0	1.64454	0	0.695728	3.76895	6.19407	6.10222	7.66937	0.88626	35.4017	16.3527	5.56471	6.96387	3.62156	4.26227	0	11.2218	18.8908	18.5458	5.55455	13.8111	0	7.79854	3.61475	7.61805	7.60305	18.7312	7.6627	6.76613	3.11924	10.5935	6.53974	14.8083	22.9108	4.05467	5.00909	6.1312	1.91851	5.27437	3.42885	2.91276	3.44776	3.99404	8.33213	3.88541	3.58431	5.61035
coprobacter	1.05845	35.0613	84.2264	4.93362	0	0	0.753791	1.03234	258.037	4.88051	20.384	230.682	24.9184	4.45177	1.26616	0	22.7321	0	0	136.629	3.97409	144.418	4.00967	2.19311	56.5394	3.61475	2.34402	6.1155	15.1634	390.798	0	4.67885	28.9928	6.10376	51.3353	142.047	1.35156	5.00909	16.0944	0	6.02785	3.00024	80.5863	5.17163	29.9553	11.665	0	1.19477	2.10388
cruoricaptor	45.5134	29.2178	38.5035	59.2035	65.0229	81.4001	67.0874	6.19407	51.433	39.0441	38.9954	46.8216	42.8285	40.0659	77.2356	25.351	21.3114	23.1857	50.4982	61.505	74.1831	28.3899	20.9394	17.5449	23.3956	38.5573	49.2243	78.5097	42.8142	19.1568	35.5222	37.4308	39.0288	37.4945	21.7188	25.2018	14.1913	30.8894	20.6928	84.4142	58.018	22.7161	33.0113	60.3357	41.9374	17.4975	120.448	22.7006	33.6621
capnocytophaga	1.05845	1.46089	0	0	0	0.695728	0	0	1.74349	13.2471	2.65878	1.14199	3.1148	4.45177	4.43155	2.06947	8.52454	0	0	0.878643	1.3247	0	2.22759	0	1.29976	4.2172	0.586004	0.826418	1.78392	1.91568	0.845766	3.11924	0.557555	3.48786	1.97443	5.72769	1.35156	0	0.7664	7.67402	3.01392	1.28582	0	3.44776	2.99553	8.33213	0	1.19477	1.40259
escherichia	43280	43049.5	43492.1	59423.8	39658	119145	51422.1	36984.8	19276	51378.5	56661.2	47750.1	87281.4	88290.7	41621.8	32740	53743	23428.2	39251.1	27167.2	36039.7	50442.1	13857	38176.6	39723.2	64414.2	51092.5	66903.7	25336.2	97101.8	51533.4	10448.7	36745.1	38994.3	56027.6	31632.9	52295.1	32285.2	17206.5	50073	37704.2	21553.3	51821.9	42330.7	26965.7	54221.3	60643.5	86999.6	59644.4
klebsiella	354.581	2004.34	250.273	4180.42	933.965	1578.61	1955.33	1318.3	1088.81	971.221	2929.97	12748	606.607	1390.06	1577	3134.72	2149.61	1116.48	2237.82	1381.23	351.045	857.869	467.795	911.237	1223.07	15191.6	1399.96	895.507	530.717	764.354	322.237	938.11	1192.05	5385.7	768.055	1903.88	1241.4	1136.23	384.733	1642.24	311.188	1012.37	971.891	1526.49	433.852	1075.68	407.968	4039.52	525.269
raoultella	1.05845	2.92178	2.40647	1.64454	0	0.695728	0.753791	0	0.871745	0	0	14.8459	0.7787	1.11294	0.633079	3.1042	0	0	0	0.878643	0	0	0.445519	0	0	4.2172	1.75801	0.165284	0.891962	0	0	0	0.557555	0	0	0	0	0	0.7664	0	0.753481	0	0	2.58582	0	4.16606	0	2.38954	0
enterobacter	272.022	1186.24	413.913	1009.75	533.976	2028.74	1650.05	591.533	391.414	711.857	1161	654.361	429.842	2487.42	1290.85	3959.4	1204.8	761.56	1211.96	996.382	215.926	635.07	848.268	1500.09	253.453	3576.79	2363.94	372.88	403.167	590.028	248.655	363.391	700.289	452.986	68.118	263.474	860.265	91.8333	1319.74	235.976	54.2506	584.19	230.108	668.003	362.459	152.478	338.031	399.053	292.44
cronobacter	71.9746	24.8351	7.21941	11.5118	84.7267	175.323	79.148	76.3935	95.892	95.5185	194.977	67.3775	4.6722	82.3577	53.8117	39.8372	69.6171	19.6186	27.1194	34.7064	108.625	20.3667	393.393	37.2829	24.6954	131.938	113.685	63.4689	8.91962	26.8195	39.751	45.2289	166.709	19.6192	11.8466	4.58215	55.4138	6.67878	124.923	69.0662	11.3022	2.14303	10.6801	37.9253	48.4277	2.49964	11.6562	39.4274	208.284
citrobacter	23.2859	68.6617	50.5359	4.93362	5.91117	20.1761	32.413	121.817	13.0762	456.676	319.053	54.8156	62.296	225.927	186.758	26.3857	7.10378	0	32.7303	32.0705	10.5976	24.0697	7.57382	57.0208	35.0934	52.4138	386.177	78.1792	68.6811	17.2411	39.751	759.534	9.47843	146.054	3.94887	38.9483	20.2733	25.0454	3.832	24.9406	12.8092	117.867	39.8077	5.17163	33.45	104.152	7.77083	25.0902	209.687
shigella	32.812	29.2178	57.7553	365.088	149.75	165.583	66.3336	151.755	85.431	122.013	88.626	500.192	108.239	659.974	89.2641	73.466	852.454	843.601	113.153	231.962	91.4042	1917.55	34.7505	254.401	61.7384	2398.38	206.859	471.389	98.1158	1.91568	21.9899	168.439	752.141	45.7782	0	195.887	75.0114	561.018	47.5168	268.591	41.4414	29.1452	418.466	130.153	1341	728.228	2634.31	175.631	568.048
salmonella	22.2275	105.184	14.4388	18.09	9.85195	21.5676	8.2917	7.22641	35.7415	2.09165	381.092	175.867	82.5422	30.0494	48.114	62.6013	176.174	0	21.5085	44.3715	205.328	7.40606	0.445519	4.38622	5.8489	22.2909	72.0785	593.864	1.78392	0	1.69153	1.55962	176.745	91.1204	0.987217	10.3098	62.8474	85.1545	19.16	42.2071	7.53481	109.723	7.76736	2.58582	24.9627	151.645	11.6562	211.474	55.4022
morganella	508.056	18.9915	690.657	453.893	9.85195	752.777	0	2296.97	49.6895	2.09165	26.5878	6.85194	23160.1	199.216	105.091	0	19.8906	253.259	0	3.07525	7.94819	31.4758	62.8181	0	3.24939	35.545	5.27404	116.36	129.334	465.509	0	0.779809	216.889	0	0	375.736	35.1405	101.851	1009.35	13.4295	70.0737	0	7.76736	5.17163	0	720.729	101.021	114.698	264.388
proteus	194.755	1.46089	2.40647	1.64454	0	0	18.8448	1.03234	39.2285	5.57772	0.88626	3.42597	62.296	349.464	28.4885	3.62156	0	14.2681	0	309.282	5.29879	4.93737	1.78207	3.28966	0.649878	15.6639	653.981	6.44606	24.9749	0	0	0.779809	0	133.847	1.97443	4.58215	165.566	97.6772	0.7664	9.59253	550.795	0.428606	3351.61	5.17163	1081.39	171.642	34.9687	0	7.71424
edwardsiella	1.05845	0	0	205.568	0	0	1.50758	117.687	0.871745	0	1.77252	0	0.7787	0	3.79847	0.517366	0	0	0	0	2.6494	22.8354	0	0	2.59951	0	0	0.330567	0	0	0	0.779809	2.78777	0.435983	0	0	0	0	0	3.83701	0.753481	0	5.82552	0	0	19.1639	0	0	1.40259
yersinia	3.17535	23.3742	7.21941	0	0	96.0104	5.27653	2.06469	16.5632	2.09165	1.77252	5.70995	43.6072	7.79059	28.4885	0	19.8906	0	0	2.19661	0	0	0	0	6.49878	31.9303	5.86004	8.76004	1.78392	0	39.751	0	11.7086	183.549	0	0	12.164	0	0	15.348	20.344	0	0	0	8.48733	13.3314	0	19.1163	0
haemophilus	1753.85	2075.92	1301.9	1248.21	1221.64	608.066	817.863	851.684	1771.39	1312.86	1643.13	1992.77	833.988	2107.91	2265.79	2510.26	1302.83	704.487	1793.62	922.576	1718.13	2704.45	2653.95	2320.31	3840.78	2220.06	1649.6	1091.37	1426.25	1055.54	1640.79	1389.62	2545.79	1285.28	2523.33	1814.53	2567.96	3008.79	1442.37	980.356	1830.21	1812.15	1996.21	2838.37	1340.5	2855.42	2952.91	732.394	470.568
aggregatibacter	25.4028	121.254	74.6005	516.386	5.91117	2.78291	5.27653	4.12938	30.5111	7.66937	257.015	11.4199	65.4108	25.5977	41.7832	36.2156	26.9944	1.78351	69.2012	8.34711	0	364.749	22.7215	26.3173	18.1966	37.9548	48.0523	19.0076	64.2213	1116.84	31.2933	2.33943	51.295	78.9129	102.671	30.9295	9.46089	24.2106	17.6272	9.59253	5.27437	16.287	28.1567	50.8544	40.4396	23.33	2311.82	20.3111	8.41553
succinivibrio	204.281	58.4355	197.33	60.848	23.6447	87.6617	161.311	247.763	78.4571	294.225	248.153	525.316	28.8119	130.214	154.471	76.0529	207.431	103.444	218.825	90.5003	63.5855	182.683	151.031	153.518	79.2852	307.856	55.0844	80.6584	279.184	103.446	218.208	45.2289	79.7303	191.397	208.303	193.596	210.167	137.75	172.44	49.8811	180.835	178.3	181.562	180.145	100.35	70.8231	27.1979	39.4274	70.1294
pseudomonas	16.9352	96.4186	57.7553	44.4026	35.467	27.8291	39.1971	15.4852	46.2025	13.9443	26.5878	31.9757	12.4592	58.9859	12.0285	16.5557	29.8359	41.0208	21.5085	18.0122	15.8964	7.40606	19.6028	29.607	18.8465	60.8482	14.0641	8.26418	14.2714	95.7838	26.2187	28.0731	11.7086	41.4184	28.6293	71.0233	14.1913	25.8803	21.4592	124.703	26.3718	9.00073	23.3021	37.0634	36.9448	46.6599	338.031	33.4536	15.4285
acinetobacter	2.1169	16.0698	28.8776	27.9572	17.7335	6.26155	8.2917	8.25876	6.97396	11.1554	13.2939	19.4138	4.6722	40.0659	10.7623	20.1773	34.0982	28.5362	6.54606	7.46847	13.247	3.08586	3.11863	5.48277	11.6978	10.2418	6.44605	4.13209	3.56785	38.3135	7.61189	34.3116	7.24821	10.0276	15.7955	30.9295	14.1913	6.67878	13.0288	49.8811	18.0835	5.57188	13.5929	12.9291	25.9612	24.9964	19.4271	17.9215	12.6233
moraxella	1.05845	0	0	4.93362	0	0.695728	1.50758	0	2.61524	4.88051	0.88626	1.14199	0.7787	1.11294	0	1.5521	2.84151	3.56702	0.935151	1.75729	3.97409	0.617172	1.33656	4.38622	1.29976	0.602458	0	1.15699	0	9.57838	0	3.11924	0	1.30795	6.91052	5.72769	1.35156	0.834848	3.0656	0	3.7674	7.2863	0	0.861939	2.49627	5.83249	3.88541	0	0.701294
pseudoxanthomonas	2.1169	7.30444	4.81294	3.28908	1.97039	0	0	2.06469	0	0	0	0	0	0	0	0.517366	0	5.35054	0.935151	1.31797	2.6494	0	0	1.09655	0	0.602458	0	0	0	0	0.845766	0	0	2.17991	0	2.29108	0.675778	1.6697	0	0	0	0	1.94184	0	3.49478	0	0	0	0.701294
cardiobacterium	1.05845	10.2262	7.21941	1.64454	3.94078	2.78291	8.2917	4.12938	0.871745	0.697216	1.77252	1.14199	1.5574	3.33882	4.43155	9.31259	1.42076	1.78351	1.8703	4.39322	1.3247	1.85152	2.22759	1.09655	5.19903	16.8688	4.68803	0.991702	1.78392	1.91568	0.845766	0	5.01799	0.871966	2.96165	8.01876	1.35156	1.6697	1.5328	3.83701	0.753481	3.42885	0	1.72388	1.49776	0	3.88541	2.38954	7.01294
campylobacter	8401.98	13082.3	6146.12	9497.22	4543.72	6153.02	3594.83	11528.2	3419.86	5428.52	4420.66	15621.3	6223.37	14411.5	3848.49	7833.44	11113.2	10847.3	9333.74	4944.13	7382.54	1927.43	7562.23	1868.53	8928.03	3610.53	6567.93	2923.54	21926.2	3327.53	28520.9	3601.94	29474	15374.1	10166.4	22145.5	2144.24	22873.2	3830.47	5767.03	6327.73	15260.5	19064	17852.5	11018.5	6475.73	7098.65	4739.65	7176.34
helicobacter	779.019	2278.99	546.269	6691.64	1978.27	2538.71	8149.23	5855.46	32.2546	1660.07	1042.24	8161.81	999.072	6136.76	27.2224	574.794	5192.87	5562.77	1933.89	550.47	353.694	1646.61	11574.1	441.912	1949.63	1318.78	341.64	796.502	1717.03	118.772	3031.23	965.404	915.505	1933.58	1036.58	5561.58	2930.17	6372.39	1174.89	385.62	529.697	3432.28	4751.68	5831.88	17891.8	6923.16	1305.5	787.353	1685.21
desulfovibrio	3539.46	1367.39	1711	619.992	760.57	987.933	1739.75	377.838	1553.45	891.739	793.202	218.12	332.505	249.299	1459.88	1876.49	274.206	415.558	1707.59	1532.35	1283.63	2992.67	372.008	3241.42	289.196	368.704	1106.96	540.643	1122.98	2881.18	516.763	283.85	76.385	779.102	91.8112	1507.53	1529.29	380.691	626.915	1933.85	1699.85	369.458	1402.01	164.63	1056.92	797.385	547.843	209.085	1770.07
bilophila	3.17535	24.8351	26.4712	9.86725	11.8223	6.26155	18.091	12.3881	2.61524	6.27494	7.97634	2.28398	3.8935	2.22588	5.69771	16.0384	1.42076	21.4021	12.157	12.7403	3.97409	37.0303	7.57382	19.738	5.8489	9.63933	14.0641	9.42117	0.891962	13.4097	8.45766	3.89905	6.69065	11.7715	0.987217	14.892	8.10934	5.00909	3.832	9.59253	4.52089	2.57164	5.82552	0	10.9836	4.16606	3.88541	1.19477	14.0259
desulfomicrobium	5.29225	7.30444	0	3.28908	3.94078	1.39146	2.26137	3.09703	2.61524	1.39443	2.65878	0	0	1.11294	3.79847	1.03473	1.42076	0	2.80545	0.878643	0	27.7727	0	1.09655	1.29976	0	0.586004	1.48755	0	3.83135	3.38306	0	0	5.2318	0.987217	1.14554	0.675778	0	3.0656	0	1.50696	0.428606	0	0	0.998509	0.833213	0	0	2.80518
archangium	6.3507	14.6089	2.40647	50.9808	0	6.26155	2.26137	0	0.871745	0	2.65878	1.14199	0	0	3.16539	4.13893	0	3.56702	1.8703	0	0	1.23434	0.891037	0	3.89927	0.602458	0	0	1.78392	5.74703	0	0	0	0.871966	0	0	2.02733	5.00909	0	0	3.7674	0	0	0	9.48583	0	0	0	0
sutterella	5525.11	11386.2	14811.8	20609.4	106744	12441.7	9643.24	17940.1	2800.92	256.575	4973.69	7202.54	20880.8	16787.6	9998.21	161.936	14447.7	12336.6	813.581	19748.4	17312.5	2769.87	13016.3	11309.9	3130.46	2379.71	1487.28	16391.7	994.537	4553.56	5099.12	3285.34	3624.66	4402.99	1038.55	28108.1	11211.8	7459.37	6593.34	9143.6	2643.96	3692.01	5906.1	3404.66	6235.19	6539.89	5074.35	9007.37	14859
duodenibacillus	127.014	2372.48	6709.24	57.5589	516.242	9508.51	3606.89	3836.19	2347.61	184.762	363.366	197.564	4764.09	5994.3	10361	276.791	693.329	1519.55	779.916	4085.25	5041.8	37014.3	1525.9	2784.15	6549.47	4287.69	12244.6	448.745	2516.22	38968.7	274.874	566.141	2749.3	1473.62	380.079	239.417	5579.9	945.048	1235.44	7564.67	2436.76	3728.02	4252.63	1894.54	1158.77	1192.33	4250.64	5286.86	4499.5
lautropia	20.1106	8.76533	33.6906	46.0471	31.5262	26.4377	61.057	15.4852	6.97396	9.76102	15.0664	7.99394	8.5657	27.8235	40.517	105.543	12.7868	28.5362	20.5733	37.7817	10.5976	23.4525	11.5835	16.4483	24.6954	46.3893	17.5801	6.44606	5.35177	9.57838	32.9849	8.5779	9.47843	7.84769	18.7571	30.9295	13.5156	13.3576	20.6928	164.991	42.1949	21.8589	15.5347	19.8246	10.4843	15.831	15.5417	45.4013	37.1686
ralstonia	11.643	65.74	79.4135	72.3598	70.934	20.8718	27.1365	30.9703	32.2546	30.6775	43.4267	66.2355	27.2545	51.1953	27.8555	24.8336	73.8794	65.99	30.86	18.4515	56.962	14.8121	10.2469	30.7035	35.0934	24.0983	16.9941	28.0982	30.3267	348.653	46.5171	91.2377	27.3202	28.7749	65.1564	89.3519	16.8945	22.5409	52.1152	136.214	51.2367	21.4303	52.4297	72.4029	21.4679	68.3234	85.4791	64.5176	16.8311
burkholderia	3.17535	1.46089	0	1.64454	1.97039	0.695728	0.753791	1.03234	0.871745	7.66937	0	0	0.7787	1.11294	0.633079	4.13893	0	0	0	0.439322	0	0	0.891037	19.738	0	5.42212	15.8221	0	0	3.83135	2.5373	0	0	1.30795	1.97443	1.14554	0	0	0	0	0.753481	0.428606	0	0	0	0.833213	0	0	0
comamonas	6.3507	30.6787	19.2518	0	3.94078	3.47864	0	5.16172	164.76	0	8797.9	2.28398	15.574	113.52	1.89924	0	7.10378	5.35054	0.935151	101.044	0	0.617172	0.445519	0	0.649878	848.863	413.719	0	4.45981	19741	0	1.55962	4.46044	1.74393	5.9233	2.29108	2.02733	2403.53	1594.11	90.1697	476.2	7.71491	100.005	4.3097	28.4575	121.649	73446	2342.94	2.10388
ottowia	2.1169	14.6089	4.81294	6.57816	1.97039	3.47864	5.27653	8.25876	1.74349	0	2.65878	1.14199	0	6.67765	2.53232	6.72576	1.42076	1.78351	2.80545	2.63593	0	0	0.445519	0	2.59951	3.61475	0	0.330567	0.891962	0	0	0	0.557555	0.871966	0	2.29108	0.675778	3.33939	2.2992	1.91851	1.50696	0.857212	0	0	0.998509	0.833213	101.021	4.77908	4.90906
delftia	4.2338	8.76533	4.81294	11.5118	3.94078	3.47864	0.753791	1.03234	0.871745	2.09165	7.09008	9.13593	16.3527	4.45177	3.16539	1.5521	4.26227	26.7527	5.61091	1.31797	5.29879	1.85152	1.33656	2.19311	5.19903	0.602458	2.34402	0.165284	1.78392	15.3254	3.38306	6.23847	2.23022	1.74393	4.93609	13.7465	1.35156	2.50454	4.5984	7.67402	4.52089	4.28606	5.82552	16.3768	0.998509	6.6657	11.6562	5.97385	0.701294
achromobacter	1.05845	0	0	0	1.97039	0	6.78411	1.03234	0	11.8527	0	0	0.7787	0	5.69771	0	0	0	0	0	0	0	0.445519	0	0	0.602458	0	0	0	9.57838	0	0.779809	0	0.435983	0.987217	1.14554	0	0.834848	3.0656	0	0	0	0	1.72388	0	0.833213	42.7395	0	0
alcaligenes	12.7014	2.92178	0	1.64454	0	0	0	8.25876	0	0	7.97634	0	0	5.56471	0	0.517366	11.3661	1.78351	0	0	0	0	0	0	0	0	0	0	0	0	0.845766	6.23847	0	0	0	26.3474	0	0	0	0	1.50696	2.14303	0	0.861939	0	7.49891	0	1.19477	0
massilia	3.17535	0	0	3.28908	3.94078	1.39146	10.5531	0	0	0	0	0	0	0	0	0.517366	0	0	2.80545	4.83254	0	0.617172	0	1.09655	0	0	0	0.165284	7.13569	3.83135	1.69153	0	0	0	1.97443	0	0	0	0.7664	1.91851	8.28829	7.71491	0.97092	0.861939	0.998509	0	0	0	1.40259
eikenella	68.7993	37.9831	12.0323	4.93362	5.91117	27.1334	15.0758	0	1.74349	3.48608	93.0573	1.14199	7.0083	6.67765	5.69771	13.9689	5.68303	0	0.935151	3.9539	2.6494	1.85152	4.90071	2.19311	1.94963	14.459	10.5481	393.706	1.78392	5.74703	6.76613	0	2.78777	13.0795	3.94887	6.87323	298.018	4.17424	3.0656	11.511	1.50696	4.71467	4.8546	3.44776	1.99702	0.833213	23.3125	4.77908	236.336
neisseria	134.423	86.1924	1893.89	85.5161	423.634	674.16	2726.46	149.69	55.7917	60.6578	98.3748	172.441	31.148	193.652	369.085	384.921	213.114	69.557	124.375	195.059	393.435	249.337	130.091	97.5934	119.578	576.552	90.8306	259.165	220.315	32.5665	95.5716	113.852	233.058	102.892	172.763	104.244	41.8982	195.354	103.464	241.732	259.951	131.582	256.323	235.309	69.8956	196.638	178.729	183.995	331.011
paracoccus	20.1106	40.9049	26.4712	47.6917	7.88156	16.0017	18.8448	5.16172	5.23047	2.09165	7.09008	4.56796	1.5574	3.33882	7.59695	21.7294	7.10378	30.3197	8.41636	6.1505	5.29879	14.8121	7.1283	9.86899	0.649878	13.8565	5.27404	13.7185	2.67589	13.4097	3.38306	3.11924	1.67266	6.10376	3.94887	3.43661	5.40622	23.3757	8.4304	15.348	5.27437	3.00024	34879.3	6.89551	69.8956	0.833213	7.77083	9.55816	9.11682
haematobacter	1.05845	0	0	1.64454	0	0	1.50758	0	0.871745	0.697216	34.5641	0	0	0	0.633079	5.17366	0	0	0.935151	0	0	0	0	1.09655	0	6.02458	0	0	0.891962	0	0	0	0	0	0	0	0	0	0	1.91851	0	0	0	0	0.499254	0	0	0	0
rhizobium	7.40915	5.84355	7.21941	8.2227	5.91117	5.56582	5.27653	6.19407	0.871745	2.09165	0	4.56796	2.3361	6.67765	1.89924	1.03473	8.52454	8.91756	0	3.07525	1.3247	3.08586	0.445519	1.09655	3.89927	2.40983	0.586004	4.13209	0	11.4941	3.38306	17.9356	0.557555	3.92385	1.97443	13.7465	3.37889	5.00909	14.5616	5.75552	4.52089	4.71467	4.8546	0.861939	7.98807	6.6657	0	0	7.01294
neorhizobium	4.2338	1.46089	4.81294	1.64454	0	1.39146	3.01516	0	0	0.697216	0	0	0	0	0	0	0	0	0	0	0	0	0.445519	1.09655	0	0.602458	0	0.165284	0	0	1.69153	0.779809	0	0.435983	0	0	0	0	0.7664	1.91851	0	0	0	0	4.99254	0	0	1.19477	2.10388
mesorhizobium	3.17535	4.38266	14.4388	3.28908	11.8223	2.08718	3.01516	3.09703	5.23047	0.697216	4.4313	9.13593	1.5574	7.79059	3.79847	1.5521	1.42076	10.7011	5.61091	2.19661	3.97409	1.85152	0.891037	2.19311	1.29976	3.61475	1.17201	0.165284	1.78392	19.1568	5.92036	9.35771	1.67266	3.48786	2.96165	16.0375	2.70311	1.6697	6.1312	9.59253	6.02785	1.71442	1.94184	10.3433	1.99702	11.665	15.5417	2.38954	0.701294
methylobacterium	1.05845	4.38266	9.62588	16.4454	11.8223	5.56582	3.76895	1.03234	2.61524	3.48608	2.65878	1.14199	0.7787	2.22588	2.53232	1.5521	2.84151	5.35054	0.935151	2.19661	0	4.3202	16.0387	5.48277	1.94963	3.01229	2.93002	1.32227	0	9.57838	15.2238	4.67885	0	0	0.987217	1.14554	0	3.33939	0.7664	7.67402	0	0.428606	2.91276	1.72388	3.99404	0	3.88541	13.1425	1.40259
methylorubrum	1.05845	2.92178	0	0	0	0.695728	1.50758	1.03234	0	0	0.88626	1.14199	0	0	1.26616	1.03473	0	0	0	0	0	1.23434	0.891037	0	0	2.40983	0	0	0	0	0	0	14.4964	0.435983	0	0	0	0	0.7664	0	0	0	0	0.861939	1.99702	0	0	1.19477	0
microvirga	1.05845	0	0	1.64454	0	0.695728	1.50758	0	0	0	1.77252	0	0	0	0.633079	0.517366	0	1.78351	0	0	0	0	0.445519	0	0	1.80737	1.17201	0.165284	0	0	0	0	0	0	0	0	0	2.50454	0	0	0	0.428606	0	0.861939	1.49776	0	0	0	0.701294
acetobacter	6.3507	8.76533	7.21941	0	1.97039	25.0462	3.76895	4.12938	30.5111	2.78886	4.4313	15.9879	16.3527	101.278	2.53232	9.82996	7.10378	30.3197	1.8703	47.8861	18.5458	8.64041	4.00967	17.5449	17.5467	4.2172	8.79006	0.495851	6.24373	63.2173	1.69153	57.7059	1.11511	2.6159	27.6421	0	10.8124	0	6.8976	5.75552	1.50696	8.57212	1.94184	32522.7	5.99105	21746	0	41.8169	0.701294
sphingomonas	3.17535	0	12.0323	1.64454	0	13.2188	1.50758	1.03234	2.61524	31840.4	2.65878	5.70995	0	1.11294	0.633079	0.517366	0	0	0	0.878643	0	0	9.80141	1.09655	0	1.20492	2.93002	0.495851	0	1.91568	0.845766	4.67885	0	0.871966	0.987217	6.87323	0	2.50454	26027	1.91851	0.753481	0.428606	2.91276	6.03357	2.99553	0.833213	0	2.38954	0.701294
candidatus_enterousia	13847.7	14901.1	4.81294	0	21.6743	0	0	0	5.23047	0	0	3.42597	0	5.56471	0	1.03473	0	0	0.935151	3.07525	26.494	2.46869	0.891037	1.09655	30637.2	19.2787	0	0	5.35177	0	0	0	0	0	0	0	0	30.8894	22.992	0	0	0	25.2439	0	0	0	0	0	0
fusobacterium	2490.53	3018.2	2887.76	1684.01	713.281	310.99	2236.5	3812.45	2889.83	1590.35	6329.67	1308.72	1687.44	2258.16	1586.5	142.276	1481.85	536.837	1691.69	1139.6	1123.34	3248.79	810.844	3911.41	4144.92	2734.56	1282.76	1066.08	520.014	3130.21	3232.52	1402.1	1049.32	4104.34	32.5782	1856.92	2138.16	4239.36	1161.86	5932.02	1098.58	671.626	2733.14	5837.05	492.764	1594.77	1666.84	892.493	1018.28
sneathia	137.599	30.6787	7.21941	64.1371	90.6379	4.17437	36.1819	79.4905	37.485	0	42.5405	31.9757	21.0249	14.4682	67.1064	48.1151	24.1529	96.3097	3.7406	74.2454	55.6373	12.9606	77.0747	0	27.9448	28.918	5.27404	3.80152	86.5203	72.7957	5.0746	42.8895	98.1296	269.001	1.97443	32.0751	173.675	206.207	19.9264	7.67402	185.356	69.4342	117.481	7.75745	78.3829	3.33285	73.8228	7.16862	43.4802
leptotrichia	1.05845	0	0	1.64454	0	0	0	0	0.871745	7.66937	923.483	6.85194	83.3209	0	1.89924	4.6563	4.26227	0	1.8703	4.39322	3.97409	4.3202	2.67311	3.28966	7.14866	24.0983	35.7463	59.6674	2.67589	1.91568	3.38306	1.55962	2.78777	4.79581	0	108.826	8.78511	3.33939	22.2256	3.83701	3.7674	83.1496	34.9531	0.861939	104.843	46.6599	7.77083	52.5699	42.0776
akkermansia	1393.98	222.055	522.204	425.936	37.4374	3420.2	456.043	92018	1628.42	379.285	542.391	65.0935	25707.2	136.892	101.293	29623.4	370.818	1291.26	403.985	3880.97	402.708	558.54	4079.61	47598.1	648.579	269.299	15530.3	2201.25	820.605	1622.58	3035.45	705.727	35623.8	1341.08	752.26	32218.2	31152.7	635.319	800.888	3173.21	26.3718	2893.52	3757.46	2540.13	49.4262	1872.23	330.26	15403	14755.9
brachyspira	1305.07	743.592	23022.7	1239.98	21126.5	4925.75	982.943	1714.72	20162.6	9411.71	31129	33086.9	2818.12	27590.9	6886	1831.99	13367.9	16777.5	36920.7	16320.4	3283.93	25794.1	32986.2	1355.34	8092.28	22083.1	912.408	1083.1	31755.6	4040.16	3005.01	16910.9	4878.6	23271	10010.4	18388.2	2330.76	30412.7	5705.08	2914.21	5483.08	14041.1	13097.7	10380.3	28401.1	795.718	1379.32	210.279	3864.83
treponema	34.9289	5267.96	15897.1	3317.04	12226.3	157.234	253.274	5021.32	12588	811.559	22464	15513.9	4637.16	12245.7	19950.8	4527.99	19252.7	16818.5	36861.8	7599.39	2775.24	23775.9	25815.6	351.994	798.7	7406.62	5708.85	902.614	10991.6	130.266	2597.35	8129.51	49214.2	44500.8	4448.4	26912.1	85.8238	37832	36511.3	3366.98	5749.81	36366.8	2506.91	2898.7	18679.1	1290.65	1220.02	3364.47	27558.1
pyramidobacter	58.2148	0	9.62588	32.8908	0	1.39146	12.8144	26.841	5.23047	0.697216	0.88626	0	10.1231	20.0329	0.633079	599.628	4.26227	0	4.67575	44.3715	17.2211	4.93737	5.34622	2.19311	2.59951	14.459	4.10203	1.15699	8.02766	137.929	5.92036	23.3943	2.78777	3.05188	62.1947	0	2.02733	33.3939	1.5328	21.1036	45.2089	18.0015	14.5638	6.03357	0	1.66643	431.281	3.58431	0.701294
cloacibacillus	43.3965	18.9915	0	0	0	1.39146	0	4.12938	124.66	51.594	0	1.14199	0	0	0	22.2468	0	0	0	51.4006	0	0	0	0	0	0	0	1.15699	2.67589	0	0	0	0	1.74393	26.6549	1.14554	9.46089	54.2651	0.7664	0	0.753481	0	0	0	0	0	3.88541	3.58431	0
candidatus_nanosynbacter	3.17535	0	2.40647	4.93362	0	0	2.26137	1.03234	4.35873	3.48608	0	7.99394	0.7787	0	5.69771	12.4168	0	0	5.61091	4.39322	0	0	0	0	3.89927	3.61475	5.86004	3.96681	2.67589	0	6.76613	0.779809	3.90288	1.74393	3.94887	14.892	4.73045	0.834848	34.488	0	0	3.42885	12.622	13.791	0.998509	0	3.88541	2.38954	0.701294
candidatus_saccharimonas	5.29225	0	0	0	0	1.39146	1.50758	0	0	4.18329	0	0	0	0	0	0	0	0	0	2.63593	0	0	0	0	0	0	0	0	0.891962	0	0	0	0	0	0	0	0	0	0	0	0	0	0	0	0	0	0	1.19477	0
mycolicibacterium	0	2.92178	0	8.2227	1.97039	2.08718	0.753791	1.03234	0	0	2.65878	1.14199	0.7787	1.11294	5.06463	0.517366	0	0	0	0.439322	0	1.85152	0	0	1.29976	1.80737	0.586004	0.330567	0	0	0	1.55962	0	0	0	0	0	0.834848	0	0	0	0	0.97092	1.72388	5.4918	0	0	1.19477	0
gordonia	0	4.38266	2.40647	3.28908	11.8223	2.78291	1.50758	3.09703	0.871745	0	0.88626	1.14199	0.7787	0	0.633079	2.58683	2.84151	0	0	0.878643	0	2.46869	0.891037	1.09655	0	1.20492	0	0.165284	0.891962	1.91568	0.845766	0	0	0.871966	1.97443	1.14554	0.675778	1.6697	0.7664	0	0.753481	0.428606	0	0	3.99404	0	0	0	0
curtobacterium	0	1.46089	0	3.28908	1.97039	2.08718	0	2.06469	0	0	0.88626	0	0	0	0	0.517366	0	1.78351	0	0.439322	0	1.23434	3.56415	0	0	1.20492	0	0.330567	0	0	0	1.55962	0	0	0	0	0	0.834848	0	0	0	0	0	0	0	0	0	1.19477	0
cellulosimicrobium	0	1.46089	0	6.57816	1.97039	0	0	0	0	0	0	0	0	0	0.633079	0	0	0	0	0.439322	0	0.617172	0	0	0.649878	0.602458	0	0.165284	0.891962	0	0	0	0.557555	0	0	0	0	0	0.7664	0	0	0	0.97092	0	0.499254	0	0	2.38954	0
brevibacterium	0	1.46089	0	3.28908	3.94078	0.695728	0	0	0	0	0	0	0.7787	2.22588	1.26616	0.517366	0	0	0	0	0	0	1.33656	0	0	8.43441	0.586004	0.661135	0	0	0	0.779809	0	0.435983	0.987217	0	0.675778	1.6697	0	1.91851	1.50696	0	0	0.861939	1.99702	0	0	2.38954	1.40259
thermobifida	0	64.2791	0	1.64454	1.97039	0.695728	0	0	1.74349	0	20.384	0	0	0	0.633079	0	0	5.35054	0	0	1.3247	2.46869	1.33656	0	0	1.20492	0	0.661135	0	0	0	0	0	3.48786	0.987217	0	0	0	0	0	0.753481	0	0	0	0	0.833213	0	0	0
arachnia	0	8.76533	7.21941	11.5118	3.94078	12.5231	17.3372	5.16172	5.23047	3.48608	1.77252	4.56796	0	3.33882	5.69771	6.72576	5.68303	3.56702	4.67575	5.71118	2.6494	4.93737	2.67311	5.48277	2.59951	6.02458	10.5481	4.62794	1.78392	3.83135	7.61189	9.35771	1.67266	2.6159	2.96165	2.29108	3.37889	6.67878	3.0656	1.91851	3.01392	2.14303	0	1.72388	1.99702	1.66643	3.88541	9.55816	9.11682
acidipropionibacterium	0	1.46089	0	0	1.97039	0	0	0	48.8177	0	0	0	0	1.11294	0	0	1.42076	0	1.8703	0.878643	33.1174	3.70303	3.11863	3.28966	1.29976	19.2787	0	0.495851	2.67589	0	0	0.779809	0	6.97573	4.93609	0	2.02733	0	13.0288	5.75552	0	0	0	0	0	0	0	1.19477	0
parafannyhessea	0	5.84355	2.40647	0	33.4966	4.87009	0.753791	0	0.871745	1.39443	1.77252	0	0.7787	0	1.89924	1.03473	1.42076	1.78351	0	1.75729	11.9223	0.617172	2104.63	1.09655	0	0.602458	0	0.330567	198.907	0	1.69153	0.779809	0.557555	0	0	26.3474	559.544	0	2.2992	0	0.753481	0.428606	3.88368	0	2.49627	1.66643	0	1.19477	6.31165
ethanoligenens	0	1.46089	0	0	1.97039	0.695728	0	0	0	0	0.88626	1.14199	3948.79	0	0.633079	0	0	0	1.8703	0	0	0	1.78207	0	1.29976	0.602458	0	0	0	0	0	0	0	0	0.987217	0	0	0	0	0	4.52089	0	0	0	0	1.66643	0	0	0
sellimonas	0	2.92178	0	3.28908	1655.13	2.08718	0	60.9083	0	11.1554	2.65878	1.14199	6.2296	3.33882	0.633079	1.5521	2.84151	0	7.48121	66.7769	1.3247	7.40606	4.45519	5.48277	5.19903	3.61475	4.10203	4.62794	4.45981	67.0486	4.22883	4.67885	195.702	5.66778	2.96165	14.892	7.43356	4.17424	26.824	3.83701	2.26044	15.4298	2.91276	4.3097	5.99105	6.6657	11353.2	4.77908	4.90906
peptococcus	0	96.4186	0	157.876	63.0525	144.016	5.27653	0	0	0	378.433	568.711	1.5574	0	6.33079	279.895	143.496	7.13405	223.501	2.19661	386.812	195.026	5.34622	95.4003	332.088	6.02458	100.793	12.231	334.486	300.761	0	217.567	1137.97	553.698	3.94887	0	0	0.834848	226.088	155.399	278.034	4.28606	360.211	817.118	480.283	0.833213	0	70.4914	8.41553
leuconostoc	0	4.38266	7.21941	4.93362	1.97039	4.17437	1.50758	5.16172	14.8197	0.697216	3.54504	5.70995	3.1148	11.1294	7.59695	0.517366	105.136	3.56702	17.7679	3.51457	3.97409	3.70303	7.57382	29.607	40.9423	4.2172	3.51602	5.95021	10.7035	5.74703	5.92036	58.4857	12.2662	3.05188	8.88496	0	5.40622	7.51363	32.9552	61.3922	18.837	11.1438	0	3.44776	1.99702	14.1646	3.88541	15.532	8.41553
loigolactobacillus	0	1.46089	2.40647	1.64454	5.91117	4.87009	0	0	6.10222	0.697216	0	1.14199	3.1148	7.79059	5.06463	0.517366	1.42076	1.78351	0	2.19661	7.94819	4.3202	9.80141	1.09655	1.94963	0	0.586004	0.165284	7.13569	0	3.38306	0.779809	2.23022	0.871966	0	0	2.70311	20.8712	3.832	0	0	19.7159	0	13.791	3.99404	1.66643	3.88541	0	11.922
aerococcus	0	1.46089	0	6.57816	0	0	0.753791	0	0.871745	0.697216	0.88626	3.42597	0.7787	5.56471	1.89924	0	0	0	0	0.439322	0	0	0.891037	0	1.29976	0.602458	0.586004	0.165284	0	0	0	0	0	0.435983	0	0	0	0.834848	0.7664	0	0.753481	0.857212	0.97092	0	66.9001	0	0	0	1.40259
bacillus	0	141.706	0	8.2227	1.97039	0	9.04549	13.4205	37.485	3.48608	8.8626	18.2719	3.1148	35.6141	4.43155	49.1498	5.68303	3.56702	34.6006	0.439322	3.97409	16.6636	21.8304	2.19311	14.2973	0.602458	6.44605	22.6439	11.5955	1.91568	10.995	54.5866	8.36332	5.66778	10.8594	4.58215	26.3553	116.044	10.7296	0	22.6044	14.144	6.79644	19.8246	6.98956	5.83249	3.88541	8.36339	65.2204
alkalihalobacillus	0	8.76533	0	0	0	0	0	0	32.2546	0	2.65878	0	0	0	2.53232	0.517366	0	1.78351	0	0	0	3.08586	0	0	0	0	2.93002	6.1155	0.891962	0	0	0	0	1.30795	2.96165	0	4.73045	1.6697	3.832	0	1.50696	1.71442	0	0.861939	0	0	0	0	0
niallia	0	2.92178	0	0	0	0	0	0	0	0	0	0	0.7787	0	0	0	0	0	0	0	0	3.08586	0	0	0	0	0	0.330567	0	0	0	0	0	0	1.97443	0	2.70311	0	0	0	0	3.00024	0	0	0	0	0	0	0
paenibacillus	0	18.9915	2.40647	0	9.85195	4.17437	1.50758	5.16172	8.71745	1.39443	3.54504	7.99394	2.3361	4.45177	0	0	4.26227	1.78351	2.80545	1.31797	2.6494	16.0465	4.00967	6.57933	1.29976	3.01229	49.2243	19.1729	6.24373	0	0.845766	3.89905	2.23022	1.74393	3.94887	5.72769	2.70311	10.0182	1.5328	24.9406	1.50696	2.57164	3.88368	9.48133	2.49627	2.49964	11.6562	9.55816	8.41553
thermobacillus	0	7.30444	60.1617	1.64454	0	0	0	0	5.23047	0	11.5214	0	0	4.45177	7.59695	0	0	10.7011	0	6.1505	0	1.85152	39.6512	0	0	13.8565	0	5.45436	0	0	2.5373	0	1.67266	4.35983	7.89774	8.01876	43.2498	0	0	0	2.26044	51.8613	0	0	0.499254	0.833213	0	4.77908	0
brevibacillus	0	7.30444	0	0	0	0	19.5986	1.03234	0.871745	0	0	0	0	0	0.633079	0	1.42076	0	0	0	0	3.70303	1.78207	0	14.2973	0	0	14.2144	0	0	0	0	0	0	0.987217	0	0	5.00909	0.7664	0	0	1.28582	0	1.72388	0	0	0	7.16862	0
ureibacillus	0	26.296	2.40647	13.1563	9.85195	0	0	0	6.97396	0.697216	25.7015	0	0.7787	0	18.9924	0	0	1.78351	0	0.439322	17.2211	43.202	14.2566	0	1.94963	1.80737	0	1.32227	25.8669	0	4.22883	0	22.3022	2.17991	21.7188	14.892	4.05467	121.888	22.992	0	11.3022	0	0	0	0	12.4982	3.88541	10.7529	0
longicatena	0	2.92178	4.81294	0	1.97039	3.47864	1.50758	2.06469	2.61524	4.18329	5.31756	3.42597	74.7552	3.33882	3.79847	2.58683	2.84151	0	3.7406	2.19661	3.97409	5.55455	5.79174	4.38622	5.19903	4.81966	2.34402	8.76004	2.67589	7.6627	7.61189	1.55962	7.24821	5.2318	4.93609	1.14554	3.37889	0.834848	9.1968	3.83701	6.78133	13.2868	5.82552	1.72388	5.4918	8.33213	0	11.9477	1.40259
metamycoplasma	0	16.0698	0	55.9144	0	0	0.753791	0	21.7936	0	31.0191	0	0	0	0	0	0	1.78351	0	0	0	0.617172	46.3339	0	0	10.2418	0	0	16.0553	5.74703	0.845766	6.23847	0	5.2318	5.9233	0	2.70311	1.6697	0.7664	0	0	35.5743	0.97092	0.861939	0	0	50.5104	0	0.701294
paraprevotella	0	1.46089	0	1.64454	14990.7	3.47864	6997.44	2.06469	0.871745	20.9165	11868.8	1.14199	0.7787	2.22588	0	1.5521	0	7360.56	0	0.439322	8854.28	2.46869	6.68278	0	3.24939	2.40983	8.79006	0.826418	0.891962	7.6627	0	0.779809	37.3562	25760.1	1.97443	122.573	5638.02	2.50454	3.832	9348.88	7702.08	2.14303	19915.5	19008.3	0	24.1632	0	5343.01	23485.6
chryseobacterium	0	1.46089	0	0	0	0	1.50758	0	0	1.39443	0.88626	0	1.5574	1.11294	1.26616	0.517366	0	1.78351	1.8703	0	0	0	0.445519	1.09655	1.29976	0.602458	0.586004	0.661135	0	0	0.845766	0	0	0.435983	0	0	0	0	0.7664	0	0.753481	0.428606	0	0	4.99254	0.833213	3.88541	0	0
pseudocnuella	0	1.46089	0	0	0	3.47864	0	0	0.871745	0	2.65878	2.28398	0.7787	0	0	0.517366	0	3.56702	1.8703	1.31797	0	3.70303	0	0	0.649878	3.01229	0.586004	3.80152	0	0	0	0	0	0.435983	0	0	0	5.00909	2.2992	1.91851	0	0	0	3.44776	15.4769	0	0	0	0.701294
kluyvera	0	20.4524	0	1.64454	0	0	3.01516	11.3558	0	0.697216	2.65878	2.28398	0	2.22588	1.89924	0.517366	0	0	14.0273	0.439322	31.7927	0	0.445519	0	0	10.8442	5.86004	0	2.67589	0	0	0	5.01799	20.0552	0	2.29108	0	10.0182	0	1.91851	0	0.428606	0	4.3097	0	9.16534	0	10.7529	7.01294
kosakonia	0	5.84355	0	4.93362	13.7927	2.78291	8.2917	5.16172	0	0	24.8153	4.56796	0	3.33882	35.4524	16.5557	0	5.35054	16.8327	25.0413	174.86	42.5849	106.033	0	1.29976	1.80737	4.10203	5.12379	6.24373	5.74703	7.61189	0	0	1.30795	2.96165	1.14554	0	0	0	0	0.753481	0.428606	3.88368	18.1007	0.998509	0	128.219	14.3372	0.701294
providencia	0	2.92178	2.40647	1.64454	0	2.08718	0	79.4905	0.871745	0	0	0	0	2.22588	0	0.517366	485.899	0	0	1.75729	0	190.089	0	0	3.24939	1.80737	2.34402	0	0	0	0	0	0	11.3356	0	0	0	2.50454	0.7664	0	0.753481	0	147.58	0	0	0	0	0	0
serratia	0	4.38266	9.62588	0	1.97039	2.08718	0.753791	3.09703	0	0	2.65878	1.14199	3.1148	1.11294	1.26616	0	0	0	0.935151	0.439322	0	2.46869	16.4842	0	0	0	0	6.77663	0.891962	1.91568	0	2.33943	0	0.435983	0	1.14554	0	0.834848	0	23.0221	0.753481	0.428606	0.97092	0.861939	0	0.833213	0	4.77908	0
aeromonas	0	1.46089	0	0	1.97039	0	3.01516	0	0.871745	0	3.54504	0	0	1.11294	0	19.6599	0	0	4.67575	0.439322	2.6494	0.617172	0.445519	3.28966	0.649878	2.40983	6.44605	23.8009	0	0	0	27.2933	0	0	1.97443	0	1.35156	3.33939	3.0656	32.6146	47.4693	0.428606	0.97092	0.861939	2.49627	0.833213	0	1.19477	0.701294
stenotrophomonas	0	4.38266	0	4.93362	3.94078	3.47864	0.753791	0	0.871745	11.1554	1.77252	1.14199	0.7787	2.22588	1.26616	0.517366	0	1.78351	1.8703	0.878643	1.3247	2.46869	2.22759	1.09655	0	0	0	0.661135	1.78392	9.57838	0	0.779809	0.557555	0.871966	0	1.14554	1.35156	1.6697	0.7664	0	0.753481	0	0	2.58582	0.499254	1.66643	3.88541	1.19477	7.71424
variovorax	0	1.46089	0	0	1.97039	0	2.26137	0	0	0	0.88626	2.28398	0	0	0	1.5521	1.42076	0	0.935151	0.439322	1.3247	0	0	1.09655	0.649878	0	0.586004	0	0	3.83135	0	0	0	0	2.96165	1.14554	0	0	1.5328	0	0.753481	0.857212	0	1.72388	1.49776	0	0	0	0
kingella	0	1.46089	2.40647	0	15.7631	5.56582	9.79928	5.16172	0.871745	0	5.31756	0	0.7787	6.67765	0.633079	2.58683	1.42076	1.78351	3.7406	2.63593	3.97409	0.617172	3.56415	1.09655	3.24939	4.81966	2.93002	1.65284	0	3.83135	2.5373	3.89905	1.67266	0.871966	0	1.14554	2.70311	2.50454	1.5328	1.91851	1.50696	3.00024	2.91276	1.72388	2.49627	0.833213	3.88541	7.16862	7.71424
lawsonia	0	17.5307	0	0	0	0	0	0	0	0	0	0	0	0	0	0	1.42076	0	37.406	10.983	0	0	0.445519	0	0	0.602458	0.586004	0.330567	0	130.266	0	0	0	0	0	5.72769	0	0	0	0	1.50696	6.8577	0	0	0	0	0	0	0
bradyrhizobium	0	2.92178	0	8.2227	3.94078	0.695728	0	0	0.871745	0.697216	4.4313	3.42597	1.5574	3.33882	3.79847	0.517366	1.42076	7.13405	3.7406	1.75729	2.6494	0.617172	2.67311	3.28966	2.59951	0	0	0.495851	0.891962	7.6627	0.845766	2.33943	0.557555	0.871966	0.987217	3.43661	0	1.6697	3.0656	1.91851	0.753481	0.857212	5.82552	44.8208	0.998509	28.3292	3.88541	3.58431	0.701294
gluconobacter	0	5.84355	0	0	0	5.56582	0	0	0.871745	0	0.88626	0	1.5574	3.33882	0.633079	0	0	0	0	0	0	0.617172	0	3.28966	0	0	0	0	24.9749	1.91568	0	0.779809	0	7.84769	0.987217	0	3.37889	0	0	0	0	0	0	0	0	0	0	2.38954	0
cetobacterium	0	11.6871	0	0	0	0	12.0606	0	0	0	0	0	0.7787	0	0	0	2.84151	14.2681	0.935151	25.92	0	0	0	1.09655	0	0	1.17201	148.425	0	0	0	0	5.01799	0	0	6.87323	0.675778	0	0	0	1.50696	0	0	22.4104	3.99404	9.16534	7.77083	0	7.01294
paraclostridium	0	0	2.40647	0	0	0	0	0	0	0	0	0	0	0	0	6934.26	0	0	8.41636	0	0	0	0	1.09655	0	0	16.9941	1.32227	0	0	0	6.23847	0	0	0	0	18.9218	0	0	0	0	0	0	14.653	0.499254	0	0	1.19477	0
symbiobacterium	0	0	98.6652	0	0	0	173.372	0	0	0	0	0	0	0	196.888	0	0	101.66	0	0.878643	0	0	1.33656	0	0	489.798	0	145.945	0	0	143.78	0	0	5.2318	0	213.07	0	0	0	0	4.52089	348.885	0	0	0	0	0	0	0
vagococcus	0	0	2.40647	0	0	0.695728	0.753791	3.09703	3.48698	2.78886	0.88626	1.14199	10.9018	0	0.633079	46.563	1.42076	0	0.935151	5.27186	0	1.85152	0.445519	0	0	4.81966	0	0.165284	0	0	0	0	1.11511	0	0	0	0.675778	0.834848	21.4592	0	0.753481	1.71442	0	0	1.49776	1.66643	3.88541	1.19477	0
anoxybacillus	0	0	7.21941	0	0	0	0.753791	0	0	0	9.74886	7.99394	0	2.22588	0.633079	0	0	0	0	2.63593	0	0	9.80141	0	0	0	0	1.81812	0.891962	0	0	0	2.23022	3.92385	0	24.0563	0	0	2.2992	0	0	0	0.97092	0	0.499254	0	0	0	0
heyndrickxia	0	0	4.81294	0	0	0	0	0	0	0	0.88626	0	0	0	0	0	1.42076	0	0	0	0	2.46869	1.78207	0	0.649878	0	0	0.165284	1.78392	0	0	0	0	0	0	0	0.675778	0	0	0	1.50696	0	0	0.861939	0	1.66643	0	1.19477	11.922
faecalibaculum	0	0	2.40647	4.93362	3.94078	1.39146	1.50758	1.03234	0	3.48608	1.77252	3.42597	0	3.33882	1.26616	1.5521	4.26227	0	2.80545	0.878643	0	2.46869	2.22759	2.19311	0	1.80737	0	2.64454	2.67589	1.91568	1.69153	1.55962	0.557555	0.871966	5.9233	0	0.675778	4.17424	3.832	9.59253	3.01392	2.14303	2.91276	5.17163	1.99702	6.6657	0	2.38954	0.701294
arcanobacterium	0	0	2.40647	4.93362	0	0.695728	1.50758	1.03234	1.74349	0.697216	0	0	0.7787	0	0.633079	0	0	3.56702	0	0	0	0	1.78207	1.09655	0	0.602458	0	4.29738	3.56785	0	0	0.779809	0	0.435983	0	0	1.35156	0	0.7664	7.67402	1.50696	0	0.97092	1.72388	0	0	0	0	0
atlantibacter	0	0	7.21941	0	0	1.39146	1.50758	0	0.871745	59.9605	14.1802	0	1.5574	20.0329	1.89924	0	2.84151	0	10.2867	3.9539	0	0.617172	0	0	1.29976	0	0.586004	1.32227	0	1.91568	0	2.33943	2.23022	6.97573	0.987217	0	0	0	0.7664	0	0	0	0	2.58582	3.49478	4.99928	3.88541	2.38954	22.4414
pantoea	0	0	2.40647	8.2227	41.3782	3.47864	3.76895	7.22641	0	17.4304	0	1.14199	0	2.22588	1.89924	1.03473	0	1.78351	0	2.19661	113.924	0.617172	23.6125	0	0	0	2.93002	0.826418	0	7.6627	4.22883	0	2.23022	1.74393	1.97443	2.29108	2.02733	0	28.3568	0	1.50696	0.428606	0	1.72388	2.49627	0	0	15.532	7.71424
morococcus	0	0	4.81294	3.28908	0	4.17437	8.2917	0	0	0	2.65878	5.70995	0	4.45177	0	11.3821	0	3.56702	1.8703	2.63593	0	0.617172	0.445519	0	0.649878	10.8442	0.586004	0.495851	2.67589	0	0	0	0	1.30795	4.93609	2.29108	0	0	1.5328	3.83701	0	8.57212	0.97092	0.861939	0	2.49964	0	0	4.90906
agrobacterium	0	0	2.40647	1.64454	0	0	2.26137	0	3.48698	0	1.77252	0	0	0	0.633079	0	1.42076	0	4.67575	0	3.97409	0	1.78207	0	0	0.602458	0	0.165284	4.45981	19.1568	2.5373	0	2.23022	0.871966	3.94887	0	0	0	0.7664	23.0221	0	0.428606	1.94184	10.3433	0.499254	1.66643	3.88541	0	1.40259
cereibacter	0	0	2.40647	0	0	1.39146	0	0	0	0	1.77252	0	0	0	0	0.517366	0	1.78351	16.8327	2.63593	0	1.23434	0	3.28966	0.649878	2.40983	0	0	0	1.91568	0.845766	0.779809	0	0.435983	7.89774	0	0	1.6697	0	5.75552	0.753481	0.428606	0	0.861939	0.499254	0	0	0	7.71424
skermanella	0	0	7.21941	13.1563	0	1.39146	3.01516	0	0	0	1.77252	0	0	0	0	3.1042	0	0	0	0	0	9.25758	0.445519	0	0	13.8565	0	0.330567	0	0	0	0	0	0	0.987217	0	0	0.834848	0	0	0	0	0	0	0.499254	0	31413.6	1.19477	0.701294
sphingobium	0	0	2.40647	1.64454	3.94078	0	8.2917	0	0	0	5.31756	1.14199	0	1.11294	0.633079	1.03473	0	0	0	0.878643	2.6494	0.617172	0	1.09655	0.649878	0.602458	0	0	0	5.74703	0.845766	1.55962	1.11511	1.30795	0.987217	0	1.35156	0	0	14371.5	0	0.428606	0.97092	0.861939	0	0	0	0	0
lachnoanaerobaculum	0	0	0	1.64454	0	1.39146	3.01516	0	0	0	3.54504	0	0	0	1.26616	1.03473	0	0	1.8703	0	1.3247	0	7281.11	0	0	8909.75	9601.68	0.330567	15095.6	0	8418.75	2.33943	0.557555	14749.3	0	13542.5	6019.15	2.50454	0	1.91851	4.52089	11446.4	20974.8	9883.85	0.998509	0	0	0	0
abiotrophia	0	0	0	4.93362	1.97039	0	1.50758	2.06469	0.871745	2.09165	2.65878	0	0.7787	1.11294	0.633079	1.5521	0	0	0.935151	1.75729	0	0.617172	0.445519	1.09655	0.649878	0	1.17201	0.495851	1.78392	0	0.845766	0.779809	0.557555	2.6159	0	1.14554	0	0.834848	0.7664	0	1.50696	2.14303	0.97092	2.58582	0.499254	0.833213	0	2.38954	0.701294
glutamicibacter	0	0	0	3.28908	0	0.695728	0	0	2.61524	0	0	0	0	0	0.633079	0	0	0	0	0.878643	0	0	3.11863	2.19311	0	3.01229	0	1.65284	0	11.4941	0	0	0	0	0	0	0	0	0	1.91851	1.50696	0	0	0	2.49627	0	0	0	0
dermacoccus	0	0	0	1.64454	0	0	0.753791	1.03234	0	0	1.77252	0	0	0	0.633079	0.517366	1.42076	0	0.935151	0	0	0	0	33.9932	0.649878	0	13.4781	0	0	0	0	3.11924	0.557555	0	0.987217	1.14554	0	2.50454	0.7664	11.511	1.50696	0.428606	0	0	0	0	0	2.38954	0
arabiibacter	0	0	0	1.64454	0	2.08718	0	4.12938	0	0	0	0	0.7787	0	0	0	0	3.56702	0.935151	1.31797	0	0	0	0	84.4842	0	0	0.991702	0	0	0	1.55962	0	0	0	0	0	0	0	0	0	0	1.94184	0	0.499254	1.66643	0	14.3372	0
olivibacter	0	0	0	1.64454	0	0	3.01516	0	0.871745	0.697216	0	0	0.7787	3.33882	0.633079	0	0	0	2.80545	0	1.3247	0.617172	0.445519	1.09655	0.649878	0	0	0	0.891962	5.74703	0	2.33943	2.78777	1.30795	2.96165	0	6.082	0	1.5328	0	0	0.428606	0	0	0.499254	0	0	1.19477	0
ruminobacter	0	0	0	1.64454	0	0	0.753791	1.03234	0.871745	0	0.88626	0	0	0	0	0	0	0	0.935151	0.439322	0	0	0.445519	0	0.649878	1.20492	0.586004	2.64454	0.891962	0	0	0	0	6.97573	0.987217	0	1.35156	0	2.2992	1.91851	0	0	1.94184	0	1.49776	0	0	0	0
lysobacter	0	0	0	1.64454	3.94078	0.695728	0	1.03234	0.871745	0	0	0	0	1.11294	0	1.5521	1.42076	0	0	0	1.3247	0	0.891037	0	0	1.20492	0	0	0	0	0	0	0	0.435983	0.987217	0	0	0	0	0	0	0.428606	0	0	3.49478	0.833213	0	1.19477	0.701294
cupriavidus	0	0	0	1.64454	0	0	0	0	0	0	0.88626	0	0.7787	0	0	0	1.42076	3.56702	0	0.439322	1.3247	0.617172	0	0	5.8489	0	1.75801	0	0	136.013	0	1.55962	0	0	0.987217	1.14554	0	0.834848	58.2464	0	0	0.428606	0	0	0.499254	0	0	56.1542	0
acidovorax	0	0	0	1.64454	5.91117	0	0	0	2.61524	0	1.77252	18.2719	0	0	0	0.517366	0	0	0.935151	0	0	0	0	0	0	0.602458	0	0	1.78392	1.91568	0	2.33943	0	0	2.96165	0	0	0	0.7664	0	0.753481	0	0	0	0	0	3.88541	0	0
bordetella	0	0	0	1.64454	0	0	0	0	0	0	0.88626	0	0	0	0.633079	0	0	0	0	0	0	0.617172	0	0	0.649878	0	0	0	0	0	0	0.779809	0	0	0	4.58215	2.70311	0.834848	0	0	0	0	0	0	2.49627	4.99928	376.885	0	0
brevundimonas	0	0	0	25372	0	0	0	0	0	0.697216	0.88626	0	1.5574	0	0	0	2.84151	0	0	0.878643	23216.7	0.617172	0.445519	0	1.29976	1.20492	0.586004	0	0	0	17776.3	1.55962	0.557555	0.435983	0	0	0	0.834848	1.5328	0	0	0	0	0	1.99702	0.833213	0	1.19477	0
fretibacterium	0	0	0	8.2227	0	0.695728	0	0	36.6133	0	0	0	0.7787	28.9365	1.89924	8.79523	0	0	0	0	0	3.08586	0.891037	0	1.94963	0.602458	0	0.165284	0	0	1.69153	22.6145	0	0	0	0	0.675778	0	1.5328	0	0.753481	4.28606	0	2.58582	0	0	0	4.77908	0.701294
mycobacterium	0	0	0	0	7.88156	2.78291	0.753791	0	0.871745	0.697216	0	0	0	0	0.633079	0.517366	0	0	0	1.31797	0	0.617172	1.78207	5.48277	0	0	0	0.165284	0	3.83135	0	1.55962	0	0	0	0	0	0	0	0	0	0	0.97092	0	3.49478	0	0	8.36339	4.90906
tyzzerella	0	0	0	0	17311.8	1.39146	0.753791	0	7.84571	4.88051	12240.1	0	7.0083	0	0.633079	1.5521	0	0	11578.1	0	0	0	0	0	1.94963	1.20492	0.586004	5.61965	1.78392	0	0.845766	2.33943	1.11511	0	13708.5	2.29108	2.02733	1.6697	13384.4	0	0	0	1.94184	6.89551	0.998509	4.16606	0	0	0
macrococcus	0	0	0	0	3.94078	0	0	0	0	0	0.88626	0	0	3.33882	0	0	0	0	0	0	0	0	0	0	0	0	0	0.330567	0	0	0.845766	7.01828	0	0.871966	0	0	1.35156	1.6697	2.2992	0	0	0	0	0	0.998509	0.833213	0	1.19477	0
franconibacter	0	0	0	0	1.97039	1.39146	2.26137	0	0	0	0	0	0	0	0.633079	1.03473	1.42076	0	0.935151	0	0	0	0	0	0	0	8.79006	0	0	0	4.22883	0	0	0	0	0	0	0	22.2256	0	0	0	0	0	0	0	3.88541	5.97385	0.701294
mixta	0	0	0	0	19.7039	0	0.753791	0	0	6.27494	0	0	0	3.33882	0	0	0	0	0	0	0	0	0	0	0	0	0	1.32227	0	0	127.711	0	0	0	0	0	0	1.6697	53.648	0	0	0	0	0.861939	0	1.66643	0	0	0
qiania	0	0	0	0	0	1.39146	2.26137	2.06469	2.61524	0	3.54504	1.14199	1.5574	2.22588	1.26616	1.03473	0	0	0.935151	10917.6	0	12419.3	3.11863	0	5.19903	0.602458	1.75801	2.31397	0.891962	0	0.845766	0	8.92087	4.79581	0.987217	8.01876	0	0.834848	2.2992	0	9336.38	0.857212	3.88368	2.58582	2.49627	4701.82	3.88541	4.77908	0
leclercia	0	0	0	0	0	8.34873	2.26137	0	3.48698	2.09165	25.7015	6.85194	0	1.11294	5.06463	0.517366	5.68303	0	7.48121	7.90779	1.3247	0	0	0	5.19903	1.20492	3.51602	1.9834	0.891962	0	3.38306	2.33943	15.054	3.48786	0	0	0.675778	66.7878	3.832	17.2665	2.26044	0	0.97092	3.44776	1.49776	0	3.88541	1.19477	0
pectobacterium	0	0	0	0	0	2.08718	10.5531	0	0	0	0	0	0	0	0	0	0	0	0	0	0	0	0	3.28966	0.649878	0	0.586004	0	0	0	0	0	0.557555	0.435983	0	0	0	0	0	0	0	1.28582	0	0	0	0.833213	0	0	0
pasteurella	0	0	0	0	0	2.78291	0	0	0	1.39443	3.54504	0	0	0	0	0.517366	0	0	1.8703	0	0	1.23434	0	0	0	0.602458	0	0.826418	0.891962	0	1.69153	1.55962	0	0	0	0	0	0	1.5328	0	0	0.428606	0	0	0	0	50.5104	0	0
herbaspirillum	0	0	0	0	0	0.695728	0	0	2.61524	0.697216	1.77252	4.56796	0	1.11294	0	1.03473	4.26227	3.56702	0.935151	0.878643	0	0	0	2.19311	0.649878	0.602458	0.586004	0	0.891962	3.83135	2.5373	0	0	1.74393	0.987217	3.43661	0.675778	0	2.2992	1.91851	0	0.428606	0	0.861939	0	5.83249	0	3.58431	0.701294
pseudorhizobium	0	0	0	0	0	5.56582	4.52274	0	0	0	0	3.42597	0	2.22588	0.633079	0	1.42076	0	0	0	3.97409	0	1.33656	3.28966	0	0	0	0.826418	0	0	0	0.779809	0	0	3.94887	0	0	0	0.7664	0	0	0	0	0	4.99254	0	0	0	0
brucella	0	0	0	0	0	0.695728	0	0	0	1.39443	0	0	0	0	0	0.517366	0	1.78351	0	0.439322	0	1.23434	0	0	4.54915	0	0.586004	0.165284	0	3.83135	0	0.779809	0	0	0	0	0	0.834848	1.5328	3.83701	0	0.428606	0.97092	0	0	0	0	1.19477	1.40259
phenylobacterium	0	0	0	0	0	18137.6	15453.5	0	0	0	0	0	0	0	0	0	0	0	0.935151	0	0	0	0	0	0.649878	0	0	0.165284	0	0	0	0	0	0	0	1.14554	0	0.834848	0	0	0	0	0	1.72388	1.49776	0	0	0	0
elusimicrobium	0	0	0	0	0	0.695728	0.753791	25.8086	6.10222	2.09165	0	0	11.6805	2.22588	3.16539	0	0	0	15.8976	1.31797	2.6494	0.617172	9.80141	2.19311	6.49878	10.2418	5.86004	4.79323	14.2714	0	0	0	2.78777	1.30795	1.97443	0	0.675778	0.834848	0	0	1.50696	3.85745	1.94184	0	5.99105	0	0	0	0.701294
hungatella	0	0	0	0	0	0	4625.26	0	0	1.39443	2.65878	0	0.7787	0	0	0	2.84151	0	0	0	0	0	0	1.09655	3.89927	0.602458	1.17201	0.495851	0	0	0.845766	0	0	0	0	0	0	0	9.1968	0	0	0.857212	0	0	0	0	0	0	0.701294
geobacillus	0	0	0	0	0	0	1.50758	0	0	0	0	1.14199	0	0	3.16539	0	0	0	0	0.439322	0	0	0	0	0.649878	0	0	1.9834	0	0	5.0746	0	0	2.6159	1.97443	0	0.675778	0	0.7664	0	0	0	0	0	0	0	0	0	0
erysipelothrix	0	0	0	0	0	0	11.3069	0	0	2.09165	0	0	0	0	0	1.03473	0	0	0	0	3.97409	0	4.00967	0	1.94963	0	0	0.495851	0	0	1.69153	0	0.557555	0	0	0	0.675778	0	0.7664	0	0.753481	0.428606	0	0	0	0	0	0	2.10388
mycoplasmopsis	0	0	0	0	0	0	26.3827	0	2.61524	0	0	0	0	0	0	10.8647	0	0	0	0	10.5976	0	3.11863	0	0	45.7868	17.5801	0.826418	42.8142	0	0	0	5.01799	0	0.987217	2.29108	14.8671	288.857	19.9264	0	0	0	0	0	1.49776	3.33285	0	2.38954	0
plesiomonas	0	0	0	0	0	0	0	3.09703	0	0	0	0	0.7787	0	0	0	1.42076	0	0.935151	0	22.5199	0.617172	0	5.48277	0	13.8565	1.17201	0	0	0	0	0	0	0	0	25.2018	0	12.5227	0	0	0	0	0	0	0	0	0	0	0
pseudoclostridium	0	0	0	0	0	0	0	0	1.74349	1.39443	0	0	0	0	1.26616	0	0	0	0	0	0	0	0	0	0	0	1.17201	0	0	0	0	0	0	0.871966	0.987217	0	0	0	0	0	0.753481	0.857212	1.94184	0	0	0	0	0	0
lentilactobacillus	0	0	0	0	0	0	0	0	4.35873	0	0	0	3.1148	2.22588	0.633079	0.517366	1.42076	0	0	0	21.1952	1.23434	1.33656	0	3.89927	0	1.17201	2.14869	0.891962	5.74703	0	4.67885	0.557555	0.435983	0	0	1.35156	4.17424	1.5328	1.91851	0.753481	0.428606	2.91276	0	0	1.66643	3.88541	0	0
furfurilactobacillus	0	0	0	0	0	0	0	0	0.871745	0	0	0	4.6722	3.33882	1.89924	0	0	0	0.935151	0	9.27289	0	0	10.9655	1.94963	0	2.34402	0	4.45981	3.83135	0	0	0.557555	0.435983	1.97443	0	1.35156	0	0.7664	3.83701	0	0	0	0	0	0	0	1.19477	0
serinicoccus	0	0	0	0	0	0	0	0	0	0.697216	0	0	0	1.11294	0	0	1.42076	3.56702	0	0.878643	0	0	1.78207	1.09655	0	0.602458	0	0.165284	0.891962	0	0	0	0	0.435983	0	2.29108	0	0	0.7664	0	6.02785	0	0	1.72388	2.49627	0	3.88541	0	0
coprobacillus	0	0	0	0	0	0	0	0	0	0	0	0	0	3.33882	0	1.5521	0	0	2.80545	0	0	1.85152	0	0	1.94963	0	0	0	0	0	0	1.55962	0	0	0	0	0	0	0	0	0	5.57188	0	0	1.49776	0	0	0	0
[truncated: 101 more columns]

## Sheet: RECTAL_bacteria_species_norm
	sample_rectal_001	sample_rectal_002	sample_rectal_003	sample_rectal_004	sample_rectal_005	sample_rectal_006	sample_rectal_007	sample_rectal_008	sample_rectal_009	sample_rectal_010	sample_rectal_011	sample_rectal_012	sample_rectal_013	sample_rectal_014	sample_rectal_015	sample_rectal_016	sample_rectal_017	sample_rectal_018	sample_rectal_019	sample_rectal_020	sample_rectal_021	sample_rectal_022	sample_rectal_023	sample_rectal_024	sample_rectal_025	sample_rectal_026	sample_rectal_027	sample_rectal_028	sample_rectal_029	sample_rectal_030	sample_rectal_031	sample_rectal_032	sample_rectal_033	sample_rectal_034	sample_rectal_035	sample_rectal_036	sample_rectal_037	sample_rectal_038	sample_rectal_039	sample_rectal_040	sample_rectal_041	sample_rectal_042	sample_rectal_043	sample_rectal_044	sample_rectal_045	sample_rectal_046	sample_rectal_047	sample_rectal_048	sample_rectal_049
bifidobacterium_longum	312592	637962	148800	17021.8	937607	482555	91833.3	682041	58024.3	256631	128668	10864.6	576273	432490	188934	58199.9	421837	1.16354e+06	41479	250659	167543	44978.8	110257	324215	29648.5	344451	339218	181278	166062	502402	143270	604884	169942	26720.9	86015.6	496965	730308	228190	144966	186708	442297	56495	248287	146204	341428	222972	6096.78	814117	1.06776e+06
bifidobacterium_catenulatum	10343.6	6787	20865.9	6870.45	36288.7	61355.4	6549.3	5167.66	19625.4	10219.2	17429.1	10448.9	16098.4	11502.6	21618.1	2915	27797.6	48447.7	2801.44	7976.94	12328.9	5290.79	69179	12732.9	39711.9	7253.28	5357.23	4706.92	3912.6	40889.3	17949.5	25777.5	21661.3	13018.7	2852.18	32830	21686.4	3899.99	11378	9225.41	48810.4	3791.3	15379.3	3657.81	5400.09	2688.69	28573.9	13361.9	4844.31
bifidobacterium_adolescentis	51342	7186.05	63588.3	7655.48	76505.5	34865.7	13060.1	7426.86	28705	1568.31	25848.5	10755	2767.27	10814.3	14410.4	18018.6	31095.5	13406.3	872.495	2461.76	6168.17	2283.51	17288.5	16681.8	4317.44	17197.5	5084.6	3675.34	11720.7	29025.6	4702.23	2913.58	267.819	9306.21	776.882	2666.95	39910.6	35739.8	7211.66	29280.3	1865.5	5816.8	542.141	15957.8	431.986	1863.59	22239.8	28972.8	12280.5
bifidobacterium_breve	11479.8	28725	7689.76	3583.75	22324.7	21528.4	4910.99	14052.5	5955.97	10078.5	5500.84	1643.38	16378.8	11219.6	16836.1	3330.45	14399.1	46245.6	2455.48	8079.15	14798.4	2058.57	12540.6	8428.15	4396.41	6522.79	7136.45	4810.21	6205.21	16174	7853.39	12135.5	9195.46	3741.81	2778.19	19236	21782	6048.12	14930.3	6919.65	15705.3	2061.16	9531.35	3960.28	25108.9	10539.9	1697.75	30732.8	46224.2
bifidobacterium_bifidum	30146.8	62808.5	39497.8	22976.1	316480	40974.8	39883.8	21186	19013.6	20953.1	15696.1	11189	146463	45741.4	48030.7	8042.04	70422.1	85120.1	8894.56	14422.4	19568.7	14908.8	47205.1	30325.5	8542.76	15764.2	25452	8529.15	19101.5	68001.3	9309.68	72948.9	13420.5	15975.6	2874.73	84355	60685.5	20102.3	20091.7	37657.6	40836.9	1986.69	43010.4	6196.64	28637	18427.7	20243.5	57141.8	57003.6
bifidobacterium_angulatum	56.4501	732.651	432.913	285.465	492.044	1008.54	160.372	30.8168	334.067	43.7643	430.648	161.116	84.6337	327.249	1212.85	125.32	565.263	408.292	29.5332	47.3655	319.001	212.406	525.697	411.753	108.58	145.606	45.6363	545.353	60.3318	105.235	90.7674	119.07	153.258	749.302	66.7704	80.9053	70.2309	145.155	66.3359	316.57	258.256	122.432	102.523	37.0045	49.5468	95.0887	237.397	143.645	795.46
bifidobacterium_pullorum	7.2064	9.57714	5.55017	3.85764	29.0659	33.5467	5.50295	12.7518	0.854392	78.665	3.22583	0	46.1638	12.8104	21.2672	0.526553	6.04559	21.7176	2.53142	20.3589	2.46333	4.55562	11.8085	10.4683	1.09677	62.0516	28.4486	10.7617	6.52236	2.14766	10.4423	6.48002	8.14659	4.69536	27.0691	122.82	18.6784	25.0267	2.70759	75.5988	36.0693	1.26219	11.4826	20.9156	10.8384	6.73857	17.9846	13.0587	103.524
bifidobacterium_pseudocatenulatum	1676.69	2491.65	3488.28	4002.3	6280.31	13207.4	7000.54	1183.79	4048.11	2330.04	6318.59	2686.34	6100.47	2941.74	2737.84	1504.89	9511.23	7883.51	539.192	1051.18	2676.4	2149.68	10573.9	2035.5	8311.89	1838.82	1289.08	4273.38	3623.99	17271.5	5449.26	2924.92	7369.61	5080.38	1551.06	4400.08	4048.74	651.528	1499.33	1271	11429.6	766.78	3927.04	1065.89	918.681	2882.61	13844.6	33676.8	1193.57
bifidobacterium_dentium	40.8362	49.4819	22.2007	57.8646	26.9897	135.614	62.8909	5.31325	29.9037	6.64775	63.7101	10.7411	11.9684	15.1396	39.4068	32.6463	86.1497	99.9012	5.06284	53.1824	22.1699	9.11124	14.87	15.1209	6.03225	24.5749	2.9634	8.9448	6.52236	38.6579	342.988	18.6301	42.2604	55.1705	0.902302	44.8391	21.667	29.1978	14.8917	28.3495	28.134	3.47102	4.10092	12.0667	10.3223	0.74873	32.3723	55.1365	27.4034
bifidobacterium_asteroides	4.80426	3.19238	0	0	0	0	0	7.43854	0	0.553979	4.83874	0	11.1135	0	0	0.526553	0	2.17176	0	0.415487	0	0	0	1.16315	0	0.614372	0.592679	60.5172	0	0	0	8.91003	3.05497	0.39128	0	2.92429	9.71278	0.834223	0	0	3.60693	0	0	0	0	0	0	1.45096	3.04482
gardnerella_vaginalis	18.016	12.7695	27.7508	5.78646	12.4568	12.8477	2.35841	183.838	1.70878	3.87785	10.4839	3.22232	156.444	3.49376	3.12753	26.3276	25.6938	6.51529	0.843806	0	38.1815	0	6.12293	0	2.74193	0	1.18536	4.19288	29.3506	83.7587	3.21301	3.24001	20.8756	7.04304	2.70691	1.94953	82.1851	46.7165	10.1535	2.36246	5.77109	81.4112	27.066	2.41333	2.06445	0	10.7908	56.5875	6.08964
schaalia_turicensis	1904.89	628.899	1937.01	2546.04	876.129	859.366	1308.13	40.3807	386.185	114.674	650.004	194.413	960.037	352.87	894.472	886.189	974.852	727.541	74.2549	459.113	2178.81	911.694	781.985	838.628	286.806	1883.67	602.755	4530.68	263.34	1146.85	574.325	1797.4	551.422	261.375	171.437	164.735	895.07	336.192	337.772	7330.72	833.922	149.885	405.171	259.031	378.311	214.885	899.23	1627.98	1573.41
schaalia_radingae	1.20107	4.78857	0	9.64409	10.3807	53.5319	27.5148	39.318	3.41757	8.30968	2.41937	4.29643	36.7601	1.16459	7.50606	8.42485	4.53419	6.51529	0.843806	8.72523	11.085	0	3.49882	23.2629	1.64516	6.7581	5.92679	7.96646	0	10.7383	1.6065	2.43001	11.2016	9.782	1.8046	2.92429	5.22996	4.17112	4.73828	9.44984	25.9699	0.315547	0	2.41333	42.3213	26.9543	3.59692	31.9212	128.644
schaalia_odontolytica	64.8576	145.253	235.882	98.3698	284.43	142.752	158.8	72.2601	165.752	26.037	120.968	54.7794	76.0848	145.573	108.212	197.457	84.6383	115.104	75.9425	91.8227	70.2048	43.2784	76.9739	247.75	91.0321	148.064	172.47	125.227	38.3189	242.685	114.062	141.751	26.4764	52.8228	45.1151	107.224	168.106	130.973	136.056	210.259	182.511	23.9816	77.0972	24.9378	30.4507	39.6827	176.249	216.193	277.079
mobiluncus_curtisii	223.398	129.291	141.529	200.597	105.883	439.676	507.058	31.8795	93.1287	43.7643	105.646	108.485	38.4699	81.521	213.297	146.382	27.2052	115.104	67.5045	110.52	185.981	44.4173	101.028	47.6889	34.5483	288.755	311.157	183.089	42.3953	19.3289	123.701	99.6304	220.976	106.037	46.9197	79.9306	67.9895	11.6791	53.4749	515.017	297.211	11.0442	54.1321	54.7023	120.254	18.7182	104.311	114.626	392.021
actinomyces_sp_oral_taxon_848	2.40213	3.19238	5.55017	1.92882	0	2.85504	0.786136	0	0.854392	0	0.806456	2.14821	0	2.32917	1.87652	3.15932	3.0228	0	0.843806	1.24646	0	0	4.81087	6.97887	2.19354	0	10.6682	1.25786	0	0	1.6065	5.67002	0	1.56512	0.902302	0.974763	4.48282	0	2.03069	9.44984	0	0.631095	0	0	0	0	0	5.80385	0.761205
actinomyces_sp_oral_taxon_414	2.40213	7.98095	5.55017	1.92882	0	4.28255	9.43364	4.2506	3.41757	3.32387	6.45165	1.07411	1.70977	4.65834	6.25505	5.26553	0	2.17176	2.53142	3.3239	1.23166	1.70836	3.49882	5.81573	3.29032	7.98684	14.817	1.39763	0	34.3625	4.81951	8.91003	0.509162	2.34768	4.51151	0	0.747137	0.834223	6.09207	18.8997	7.21386	0.946642	1.64037	0	2.06445	0	25.1785	4.35288	1.52241
actinomyces_sp_oral_taxon_169	6.00533	33.52	27.7508	1.92882	12.4568	7.85135	2.35841	11.6891	23.923	0.553979	4.03228	4.29643	9.40375	2.32917	1.87652	23.6949	1.5114	8.68706	6.75045	0.830974	0	5.69453	4.81087	25.5892	1.64516	1.22874	1.77804	5.17121	1.63059	25.7719	4.01626	13.7701	1.52748	1.9564	1.8046	0.974763	14.9427	0.834223	6.76897	4.72492	7.93524	3.47102	1.64037	0.804445	1.54834	0	0	20.3135	1.52241
actinomyces_faecalis	3.6032	12.7695	0	15.4306	2.07613	9.27887	4.71682	14.8771	2.56318	0	0	0	29.0661	1.16459	6.88056	1.57966	0	39.0918	4.21903	1.66195	13.5483	0	8.30969	8.14202	0	0.614372	3.55608	7.68694	0	2.14766	0	12.96	1.01832	2.34768	0	0	32.874	1.66845	3.38449	0	1.44277	0	1.64037	0	19.0962	0	0	2.90192	9.89567
actinomyces_pacaensis	1.20107	0	8.32525	1.92882	6.2284	9.99263	8.6475	2.1253	7.68953	2.21592	4.03228	6.44464	7.69397	6.98752	6.25505	25.8011	1.5114	0	14.3447	7.06328	0	6.26398	0.874704	6.97887	2.74193	3.07186	11.8536	6.00979	0.815295	8.59063	3.21301	1.62001	2.54581	3.9128	6.31612	6.82334	8.21851	3.33689	2.70759	11.8123	5.77109	4.41766	2.46055	0.804445	0.516113	2.99492	0	1.45096	4.56723
actinomyces_oris	6.00533	7.98095	19.4256	3.85764	10.3807	2.85504	4.71682	0	6.83514	0	5.64519	1.07411	5.12932	8.1521	4.37854	5.26553	1.5114	10.8588	4.21903	5.81682	4.92665	0	5.24822	17.4472	4.38709	3.68623	12.4463	1.67715	2.44588	15.0336	1.6065	6.48002	1.01832	1.56512	6.31612	8.77287	5.22996	1.66845	0	9.44984	2.88554	1.26219	1.64037	0.804445	1.03223	0	7.19384	14.5096	0
actinomyces_graevenitzii	9.60853	15.9619	47.1764	1.92882	8.30454	37.8292	22.0118	6.3759	12.8159	4.43183	12.0968	9.66696	1.70977	6.98752	11.8846	46.8632	7.55699	0	21.0952	10.8027	6.15831	5.69453	4.81087	18.6103	4.93547	21.503	28.4486	11.0412	0.815295	15.0336	5.62276	15.3901	11.7107	2.73896	7.21842	16.571	28.3912	15.8502	14.8917	21.2622	0.721386	3.15547	4.10092	5.63111	1.54834	6.73857	7.19384	21.7644	51.0008
actinomyces_naeslundii	19.2171	83.0019	27.7508	21.217	64.3602	11.4201	16.5089	42.506	18.7966	2.21592	6.45165	16.1116	7.69397	12.8104	12.5101	45.2835	22.671	23.8894	9.28187	12.0491	13.5483	8.54179	16.182	20.9366	12.6129	19.6599	29.634	5.73026	4.07647	19.3289	24.9008	27.5401	8.65575	3.52152	12.6322	10.7224	26.1498	6.67378	8.12276	37.7994	25.9699	5.04876	4.10092	3.21778	9.29003	0	14.3877	152.351	15.9853
fannyhessea_vaginae	32.4288	3.19238	0	0	2.07613	0	0.786136	0	0	0	1.61291	1.07411	0	0	0.625505	1.05311	0	0	0	0	12.3166	1.13891	3.49882	0	0.548386	0.614372	0	0.978338	4.07647	8.59063	0	4.05002	0.509162	0	0	0	12.7013	7.50801	0	2.36246	1.44277	5.67985	3.28073	0	14.4512	0	0	15.9606	4.56723
varibaculum_prostatecancerukia	30.0266	17.5581	13.8754	42.434	26.9897	68.5209	40.8791	23.3783	12.8159	8.86366	17.742	13.9634	49.5834	10.4813	36.9048	24.2214	13.6026	28.2329	11.8133	22.4363	22.1699	7.97234	20.1182	19.7735	9.32256	23.9605	40.8949	60.5172	13.0447	12.886	27.3105	14.5801	23.9306	16.4338	7.21842	14.6214	13.4485	12.5133	8.12276	101.586	25.2485	10.0975	7.38165	11.2622	23.2251	10.4822	14.3877	42.0779	67.7473
pauljensenia_hongkongensis	4.80426	3.19238	33.301	1.92882	2.07613	2.14128	7.07523	1.06265	4.27196	0	1.61291	0	0	5.82293	2.50202	6.84519	3.0228	2.17176	5.90664	0.830974	1.23166	1.13891	2.18676	11.6315	2.74193	2.45749	7.70483	0.698813	0	6.44298	4.01626	11.34	0.509162	2.34768	0	1.94953	2.24141	1.66845	8.79966	16.5372	2.16416	0	0	2.41333	0	0.74873	0	11.6077	0
trueperella_pyogenes	2.40213	3.19238	0	0	76.817	0	0.786136	3.18795	0.854392	0	0.806456	0	0	1.16459	0	0	0	47.7788	0	0.415487	18.4749	0	0	0	0	3.07186	0.592679	0.139763	0	0	2.40975	18.6301	2.03665	0	3.60921	19.4953	0.747137	11.6791	0.676897	2.36246	0.721386	0	1.64037	0.804445	0	1.49746	0	0	1.52241
corynebacterium_sp_nml98_0116	40.8362	78.2133	174.83	204.455	41.5227	369.727	128.14	1.06265	14.5247	71.4633	8.87102	17.1857	50.4383	8.1521	71.3076	24.2214	16.6254	54.2941	25.3142	16.6195	14.78	14.2363	61.6666	29.0786	18.6451	162.809	77.0483	16.492	4.89177	45.1008	30.5236	61.5602	8.14659	10.9558	5.41381	3.89905	29.8855	18.3529	20.9838	18.8997	10.8208	2.83993	14.7633	11.2622	26.8379	1.49746	46.76	98.6654	47.1947
corynebacterium_sp_fdaargos_1242	7.2064	0	0	0	0	9.99263	0	0	12.8159	0	0.806456	2.14821	6.83909	0	0	6.31863	0	2.17176	0	5.40133	0	0	0.437352	0	0	4.91498	0	0.838575	0	4.29532	0	0	1.01832	0.39128	0	0	0	0.834223	0	7.08738	3.60693	0.315547	0.820183	0	2.06445	0	0	1.45096	0
corynebacterium_jeikeium	123.71	0	0	0	0	44.9668	14.9366	0	8.54392	0.553979	7.25811	12.8893	86.3435	0	5.00404	34.2259	0	2.17176	15.1885	21.6053	13.5483	0	3.93617	0	2.74193	8.60121	1.77804	5.87003	1.63059	0	6.42601	0	27.4947	75.5171	0	0	1.49427	34.2031	9.47656	11.8123	10.8208	0	0.820183	7.24	9.29003	0	0	14.5096	2.28362
corynebacterium_diphtheriae	10.8096	4.78857	2.77508	5.78646	6.2284	42.1118	3.14455	6.3759	14.5247	1.10796	10.4839	1.07411	152.17	2.32917	1.25101	8.9514	4.53419	39.0918	9.28187	3.3239	3.69499	0.569453	0.874704	2.32629	3.29032	14.1306	7.70483	7.68694	2.44588	4.29532	1.6065	1.62001	20.8756	1.9564	0	4.87382	2.24141	6.67378	8.12276	23.6246	15.8705	1.26219	0.820183	4.82667	5.16113	0	0	10.1567	5.32844
corynebacterium_stationis	1.20107	4.78857	0	1.92882	0	0	0.786136	0	1.70878	1.66194	0.806456	0	0.854886	0	0	0.526553	0	0	0	0	0	0	0.437352	0	0	0	0	32.7044	2.44588	0	0	0	0.509162	0	0.902302	0	0	0.834223	0	0	0.721386	4.10212	0.820183	0	1.03223	0	0	0	1.52241
corynebacterium_lujinxingii	16.8149	28.7314	24.9757	5.78646	26.9897	2.14128	200.465	15.9397	0.854392	1.66194	1.61291	8.59285	0.854886	0	3.12753	32.6463	1.5114	15.2024	0	12.8801	6.15831	1.70836	0	1.16315	0	26.418	1.18536	15.0944	0.815295	2.14766	10.4423	0.810003	14.7657	3.13024	0	0	2.98855	1.66845	2.70759	40.1618	4.32831	0	1.64037	3.21778	5.16113	0	0	2.90192	5.32844
corynebacterium_kefirresidentii	14.4128	7.98095	0	5.78646	10.3807	36.4017	21.2257	2.1253	11.9615	2.76989	4.03228	0	26.5015	2.32917	16.8886	14.2169	7.55699	28.2329	2.53142	9.97169	3.69499	5.12507	6.12293	4.65258	1.64516	21.503	19.5584	5.5905	2.44588	10.7383	6.42601	3.24001	5.09162	3.13024	2.70691	2.92429	4.48282	7.50801	4.73828	21.2622	23.8057	1.89328	4.10092	6.43556	7.74169	0.74873	3.59692	39.176	12.9405
corynebacterium_ureicelerivorans	4.80426	4.78857	2.77508	3.85764	2.07613	7.85135	18.0811	2.1253	1.70878	0	4.03228	4.29643	8.54886	2.32917	4.37854	6.84519	3.0228	4.34353	0.843806	4.57036	3.69499	0.569453	1.31206	1.16315	2.19354	9.21559	4.14876	4.61216	0	6.44298	1.6065	0.810003	3.56413	1.17384	0	2.92429	4.48282	1.66845	0.676897	7.08738	2.88554	0	0.820183	0	3.61279	0.74873	0	11.6077	6.85085
corynebacterium_aurimucosum	81.6725	86.1943	30.5259	54.0069	8.30454	199.139	303.449	13.8144	295.62	7.75571	116.936	36.5196	76.9397	36.1022	17.5141	200.09	9.06839	199.802	16.0323	189.462	0	23.917	13.1206	0	10.4193	320.702	0	25.8561	6.52236	51.5438	19.278	4.05002	85.03	55.9531	3.60921	5.84858	0.747137	73.4116	4.73828	61.424	226.515	17.9862	28.7064	77.2267	56.7724	0.74873	39.5661	177.017	2.28362
corynebacterium_singulare	6.00533	7.98095	11.1003	3.85764	0	3.5688	2.35841	0	4.27196	0	0	1.07411	1.70977	0	0	10.0045	0	4.34353	0	7.06328	0	0.569453	0.437352	0	0.548386	7.37247	0	0.55905	0	2.14766	0.803251	0	2.03665	1.17384	1.8046	0	0	0.834223	0.676897	2.36246	2.88554	0	0.820183	4.82667	0.516113	0	0	4.35288	0
corynebacterium_kroppenstedtii	2.40213	0	0	0	0	0	0	0	0	0	0.806456	0	0.854886	1.16459	0	0.526553	1.5114	4.34353	3.37522	0	0	0	0	0	0	4.91498	0	0.139763	0	0	0	0	0	0.39128	0	0.974763	0	10.0107	12.861	0	0.721386	0	1.64037	0.804445	0	2.99492	0	0	0
corynebacterium_imitans	18.016	1.59619	2.77508	1.92882	24.9136	6.42383	207.54	3.18795	0	1.10796	29.0324	17.1857	3.41954	0	0	72.6643	0	6.51529	15.1885	4.98585	0	0	0.437352	0	3.29032	154.207	1.18536	356.954	6.52236	0	1.6065	0.810003	18.839	0.39128	0	1.94953	0.747137	2.50267	9.47656	25.9871	108.929	0.631095	4.10092	20.9156	11.8706	0	7.19384	1.45096	5.32844
corynebacterium_simulans	3.6032	1.59619	0	3.85764	68.5124	22.8403	2.35841	5.31325	23.923	1.66194	0.806456	1.07411	269.289	1.16459	0.625505	1.57966	0	43.4353	0	1.24646	0	0.569453	3.06146	0	0	1.84312	1.18536	0	0.815295	2.14766	10.4423	0	1.52748	1.17384	0	0.974763	2.98855	5.83956	0.676897	0	2.88554	0.315547	0	0.804445	21.1606	0	0	1.45096	0
corynebacterium_striatum	9.60853	7.98095	11.1003	5.78646	18.6852	9.99263	3.14455	0	31.6125	0.553979	8.87102	1.07411	46.1638	2.32917	1.25101	17.3762	3.0228	23.8894	1.68761	0.830974	0	1.70836	2.18676	0	0.548386	22.1174	0	3.3543	1.63059	4.29532	6.42601	0.810003	5.60078	1.17384	0.902302	0	1.49427	10.8449	6.76897	0	15.1491	2.20883	0.820183	8.04445	1.54834	0.74873	7.19384	24.6663	3.80603
corynebacterium_matruchotii	1.20107	6.38476	0	1.92882	4.15227	3.5688	0.786136	0	0	0	0.806456	1.07411	1.70977	1.16459	2.50202	2.10621	0	0	1.68761	0.415487	0	0	0.874704	0	0.548386	3.07186	4.74143	0.139763	0	0	0	0.810003	0.509162	0	0	0	0	0	0.676897	7.08738	0.721386	0	0	0.804445	0	0	3.59692	0	1.52241
corynebacterium_amycolatum	28.8256	1.59619	8.32525	5.78646	16.6091	133.473	119.493	5.31325	214.452	12.1875	12.0968	15.0375	1779.87	0	26.2712	179.555	0	60.8094	51.4722	79.7735	9.8533	0	12.2459	2.32629	25.2258	85.3978	9.48287	24.4584	4.89177	68.7251	7.22926	4.05002	18.839	31.3024	0	21.4448	2.24141	25.0267	58.2131	446.505	25.9699	2.52438	1.64037	24.1333	44.3857	0	0	37.725	47.1947
corynebacterium_glucuronolyticum	177.758	23.9428	22.2007	189.024	45.6749	88.5061	140.718	202.966	35.8845	16.6194	70.1617	48.3348	129.088	0	8.13157	141.643	77.0813	21.7176	2.53142	79.3581	4.92665	27.9032	204.681	34.8944	114.613	36.8623	185.509	165.339	7.33765	328.592	223.304	11.34	19.3481	226.943	46.9197	69.2082	0.747137	8.34223	11.5073	63.7865	12.9849	29.3459	17.2238	38.6134	14.4512	21.7132	0	139.292	204.764
corynebacterium_tuberculostearicum	1155.43	956.118	1487.44	964.409	1004.85	3817.18	2406.36	189.152	659.591	227.685	540.326	312.565	1312.25	231.753	977.039	1054.69	651.413	2147.88	307.989	1206.99	342.402	523.896	676.584	636.24	123.935	2059.38	1175.28	777.499	189.148	966.446	533.359	261.631	398.164	322.024	149.782	247.59	720.987	1140.38	473.151	1273.37	1563.96	177.022	143.532	551.849	389.665	138.515	471.197	3669.48	1499.57
corynebacterium_minutissimum	12.0107	6.38476	0	0	0	2.85504	3.93068	0	8.54392	1.10796	0.806456	1.07411	5.12932	0	1.87652	14.7435	0	2.17176	0.843806	9.14072	0	0.569453	0	1.16315	0.548386	10.4443	0	2.37596	0.815295	2.14766	4.81951	0	1.01832	2.34768	0	0	0	1.66845	0.676897	0	6.49247	0.946642	3.28073	3.21778	0.516113	0	7.19384	2.90192	0.761205
corynebacterium_macginleyi	3.6032	1.59619	0	1.92882	0	3.5688	3.93068	1.06265	1.70878	0	0.806456	1.07411	1.70977	0	1.25101	0.526553	0	4.34353	0	0.830974	1.23166	2.27781	0.437352	2.32629	0.548386	0	2.37072	2.2362	0	2.14766	1.6065	0	2.03665	0.39128	0.902302	0.974763	0.747137	5.83956	1.35379	0	1.44277	0.315547	2.46055	1.60889	1.54834	0	3.59692	7.25481	2.28362
corynebacterium_pseudodiphtheriticum	2.40213	4.78857	5.55017	1.92882	0	2.85504	1.57227	5.31325	2.56318	1.10796	1.61291	1.07411	1.70977	3.49376	1.25101	1.57966	0	6.51529	0.843806	0.830974	0	0.569453	0.874704	0	1.09677	3.68623	0	4.61216	0	0	0.803251	0.810003	2.03665	0.78256	2.70691	10.7224	5.22996	2.50267	4.06138	7.08738	5.77109	1.57774	1.64037	0.804445	1.03223	2.24619	3.59692	2.90192	2.28362
corynebacterium_xerosis	1.20107	0	2.77508	0	0	0.713759	2.35841	0	0	0	1.61291	0	0	0	1.25101	1.57966	0	4.34353	0	0	0	0	0.437352	1.16315	0	0	0.592679	0.698813	0	2.14766	1.6065	0	0	0	0.902302	0	2.98855	0	0.676897	0	0	0	0	0	3.09668	0	0	0	0.761205
corynebacteriaceae_bacterium_arup_un_id_227	42.0373	3.19238	0	0	20.7613	54.9594	14.1505	0	29.0493	4.98581	0	8.59285	145.331	1.16459	0	84.2485	0	17.3741	3.37522	38.2248	0	0	3.49882	0	4.93547	10.4443	8.29751	10.3424	3.26118	0	0	3.24001	12.729	75.1258	0	0	2.24141	50.0534	0	28.3495	10.0994	1.57774	0	0	4.1289	0	0	14.5096	3.04482
lawsonella_clevelandensis	40.8362	55.8666	36.0761	90.6545	120.416	278.366	430.017	14.8771	67.497	23.8211	23.3872	15.0375	91.4728	12.8104	35.0283	60.5536	21.1596	115.104	48.9407	50.6894	105.923	7.97234	53.3569	136.088	16.4516	66.3522	121.499	97.4145	18.7518	38.6579	43.3756	44.5502	27.4947	53.9967	18.046	37.041	61.2653	35.8716	30.4604	75.5988	123.357	13.253	4.9211	18.5022	73.8041	10.4822	25.1785	69.6461	228.362
dietzia_sp_oral_taxon_368	4.80426	22.3467	2.77508	5.78646	4.15227	3.5688	4.71682	2.1253	1.70878	0.553979	0	2.14821	0	1.16459	1.25101	3.68587	3.0228	10.8588	0.843806	0.830974	0	1.13891	0.874704	2.32629	1.09677	4.30061	1.18536	0.978338	0	6.44298	3.21301	3.24001	0.509162	1.17384	0	11.6972	2.98855	3.33689	2.03069	4.72492	2.88554	0	0	4.02222	7.74169	0	0	7.25481	2.28362
dietzia_lutea	4.80426	1.59619	2.77508	0	4.15227	0.713759	5.50295	0	0.854392	0	0.806456	0	0	0	0.625505	0.526553	1.5114	2.17176	0.843806	0	1.23166	0	0	3.48944	0	0.614372	0	0.419288	0	2.14766	0.803251	0	0	0	0	0	0	0	0.676897	7.08738	0.721386	0	0	0	2.58056	0	0	1.45096	0.761205
dietzia_kunjamensis	12.0107	14.3657	5.55017	7.71528	10.3807	5.71007	9.43364	15.9397	1.70878	2.76989	0.806456	1.07411	0.854886	5.82293	2.50202	17.9028	28.7166	45.6071	2.53142	2.49292	0	0	4.81087	10.4683	0	4.91498	2.37072	3.07478	0.815295	2.14766	5.62276	1.62001	0.509162	3.52152	10.8276	21.4448	4.48282	0	2.03069	0	16.5919	0.631095	0.820183	10.4578	43.8696	2.99492	3.59692	30.4702	0.761205
rhodococcus_rhodochrous	10.8096	0	0	55.9357	10.3807	6.42383	0.786136	0	7.68953	0	0	0	0	0	6.25505	2.10621	0	2.17176	0	1.24646	0	0.569453	0.437352	0	0	5.52935	0	0	0	0	0	0	0	0	0	0	0	4.17112	0	0	0	0	0	0	25.2895	0	0	7.25481	0.761205
kocuria_rosea	46.8416	36.7124	63.8269	65.5798	18.6852	13.5614	18.0811	55.2578	6.83514	7.20173	20.1614	4.29643	0.854886	11.6459	13.1356	91.0936	9.06839	76.0118	7.59425	2.90841	6.15831	34.1672	11.8085	2.32629	1.64516	1.84312	2.9634	2.65549	0.815295	2.14766	14.4585	2.43001	1.01832	19.9553	15.3391	23.3943	11.2071	6.67378	4.73828	16.5372	21.6416	2.20883	1.64037	12.8711	39.2246	0	17.9846	13.0587	10.6569
kocuria_indica	1.20107	11.1733	2.77508	1.92882	0	1.42752	0.786136	0	0	0	0	1.07411	2.56466	0	1.25101	0.526553	0	2.17176	0	0.830974	0	0	2.18676	0	0	0.614372	0	3.21454	0	2.14766	0	0.810003	0	0	2.70691	0.974763	0	3.33689	0	7.08738	3.60693	0.946642	0	0	1.54834	0	0	2.90192	5.32844
kocuria_flava	220.996	470.876	532.816	621.08	114.187	97.0712	231.124	316.669	86.2936	62.5996	57.2584	30.075	17.0977	72.2043	65.0525	231.157	140.56	658.045	66.6607	52.3514	52.9615	95.6681	96.6548	195.408	21.3871	78.6397	42.6729	38.7142	18.7518	186.846	65.8666	88.2903	8.14659	99.7764	76.6957	249.539	54.541	166.845	85.289	328.382	309.474	18.3017	23.7853	105.382	303.474	11.2309	165.458	147.998	29.687
kocuria_turfanensis	15.6139	12.7695	11.1003	7.71528	4.15227	2.14128	3.93068	11.6891	5.12635	1.66194	2.41937	3.22232	0.854886	2.32917	0.625505	16.8497	1.5114	8.68706	1.68761	1.24646	0	6.26398	2.62411	0	1.09677	0	1.77804	0.419288	0	0	2.40975	1.62001	0	2.34768	2.70691	7.7981	4.48282	3.33689	1.35379	7.08738	0.721386	1.89328	0	1.60889	3.09668	0	0	5.80385	1.52241
kocuria_palustris	3.6032	4.78857	2.77508	48.2205	37.3704	2.14128	1.57227	1.06265	5.98074	0.553979	0.806456	2.14821	1.70977	3.49376	2.50202	1.57966	3.0228	15.2024	0	4.98585	3.69499	1.70836	5.68558	1.16315	0	6.7581	1.18536	2.09644	0	6.44298	0	1.62001	0.509162	1.9564	0	1.94953	2.98855	7.50801	0.676897	2.36246	6.49247	0	0.820183	0.804445	4.64502	0.74873	0	18.8625	0.761205
rothia_mucilaginosa	88.8789	328.815	968.504	270.035	610.383	379.72	191.817	126.455	95.6919	68.6934	216.937	282.49	147.04	286.488	140.739	331.728	75.5699	110.76	176.355	362.305	91.143	85.9874	112.399	152.372	122.838	275.853	478.292	133.893	89.6824	375.84	105.226	175.771	180.752	86.4729	121.811	89.6782	182.301	228.577	409.523	177.185	105.322	71.6293	188.642	44.2445	77.933	133.274	309.335	282.937	538.933
rothia_dentocariosa	4.80426	1.59619	2.77508	0	6.2284	2.85504	3.93068	0	2.56318	1.66194	9.67748	1.07411	10.2586	4.65834	3.12753	7.89829	7.55699	0	1.68761	9.14072	3.69499	2.27781	6.12293	2.32629	6.58063	3.68623	11.8536	5.31098	2.44588	15.0336	1.6065	2.43001	8.14659	1.9564	4.51151	20.47	2.24141	2.50267	1.35379	0	3.60693	3.15547	0.820183	0	5.16113	1.49746	3.59692	14.5096	3.04482
rothia_aeria	7.2064	14.3657	0	0	10.3807	12.1339	14.1505	5.31325	0	0.553979	4.83874	1.07411	1.70977	0	5.00404	20.009	1.5114	15.2024	2.53142	6.23231	7.38998	1.70836	2.18676	4.65258	7.12902	6.14372	18.3731	5.87003	4.89177	0	12.852	5.67002	2.03665	2.73896	14.4368	6.82334	0	5.00534	5.41518	7.08738	3.60693	5.36431	0	8.84889	3.61279	2.99492	0	5.80385	5.32844
rothia_kristinae	16.8149	3.19238	30.5259	5.78646	0	42.1118	51.885	7.43854	58.0987	0	6.45165	34.3714	21.3721	19.798	30.0242	5.26553	24.1824	21.7176	7.59425	44.0416	13.5483	9.11124	4.37352	1229.44	68.5483	7.37247	109.646	3.77359	0.815295	79.4634	6.42601	400.142	6.6191	1.9564	7.21842	2.92429	5.9771	4.17112	45.3521	489.029	5.0497	1.57774	3.28073	4.02222	5.67724	44.9238	7.19384	306.153	8.37326
micrococcus_luteus	21.6192	103.752	66.602	61.7222	60.2079	24.9816	38.5207	20.1903	41.0108	2.21592	4.03228	12.8893	8.54886	20.9626	15.0121	30.5401	27.2052	84.6988	11.8133	9.14072	16.0116	18.2225	17.4941	62.8098	7.12902	20.8887	8.89019	7.12789	0	45.1008	18.4748	38.8801	3.05497	12.9122	40.6036	13.6467	24.6555	20.8556	10.1535	51.9741	72.86	6.94204	10.6624	13.6756	34.5796	8.98476	14.3877	103.018	16.7465
arthrobacter_sp_nt_root_a9	2.40213	1.59619	0	19.2882	0	1.42752	0.786136	0	1.70878	0.553979	0.806456	0	0.854886	0	3.12753	1.57966	0	2.17176	0.843806	0.415487	0	1.13891	2.18676	0	0.548386	0.614372	0	0.279525	0	8.59063	1.6065	0.810003	0.509162	0.39128	0	0.974763	0.747137	1.66845	0	0	5.0497	0	0	0	2.58056	0	0	2.90192	3.80603
citricoccus_sp_sg_air0253	1.20107	1.59619	0	13.5017	0	0	0.786136	2.1253	0	0	0.806456	0	0	0	0	0	0	2.17176	0	0.415487	0	0.569453	0	0	0.548386	0	0	0	0	0	0	0	0	0.78256	0	0	0	0.834223	0	0	1.44277	0	0	0	1.03223	0	3.59692	0	0
dermabacter_jinjuensis	78.0693	0	8.32525	0	12.4568	16.4165	16.5089	0	12.8159	0	2.41937	1.07411	10.2586	2.32917	3.12753	31.0666	0	6.51529	16.8761	23.6828	0	0.569453	0.874704	1.16315	0.548386	3.68623	0.592679	0.838575	0.815295	0	4.01626	0	5.09162	2.34768	0	0.974763	0	11.6791	0.676897	2.36246	98.1085	0.315547	2.46055	0	3.61279	0	3.59692	0	4.56723
agrococcus_sp_marseille_q4369	7.2064	9.57714	22.2007	5.78646	4.15227	8.56511	11.0059	3.18795	1.70878	0.553979	1.61291	1.07411	0.854886	3.49376	2.50202	6.84519	6.04559	4.34353	2.53142	0.830974	1.23166	0	0.437352	2.32629	0	4.91498	1.18536	0.279525	0	17.1813	2.40975	0	0	3.13024	2.70691	2.92429	0.747137	7.50801	2.03069	4.72492	4.32831	0	0	0.804445	10.3223	0.74873	0	2.90192	1.52241
microbacterium_atlanticum	1.20107	0	0	3.85764	2.07613	0	0	0	0	0	0	1.07411	0	0	0	0.526553	0	0	0	0	0	0	0.874704	0	0	0	0	0	0	0	0	0	0	0	0.902302	0	0	0	0	0	0	0	0	0	6.70947	0	0	0	0
microbacterium_oryzae	3.6032	7.98095	2.77508	3.85764	0	0.713759	3.14455	1.06265	6.83514	0	1.61291	2.14821	0.854886	1.16459	1.25101	1.57966	1.5114	0	4.21903	0	1.23166	0.569453	1.31206	1.16315	0.548386	1.22874	1.18536	0.419288	0	53.6915	0	3.24001	1.01832	0.78256	0	0.974763	0.747137	4.17112	0	4.72492	2.16416	0	0	0.804445	3.61279	0	0	0	0
ornithinimicrobium_sp_hy006	1.20107	1.59619	5.55017	9.64409	4.15227	4.99631	9.43364	1.06265	0	0	0.806456	1.07411	0	2.32917	0.625505	4.73898	3.0228	19.5459	0	3.73939	2.46333	0.569453	2.18676	0	0	2.45749	2.37072	0.279525	0.815295	2.14766	3.21301	0	0	2.34768	0.902302	0.974763	2.24141	1.66845	1.35379	2.36246	3.60693	0	0	2.41333	4.64502	0	3.59692	5.80385	2.28362
ornithinimicrobium_flavum	4.80426	52.6743	58.2767	61.7222	43.5988	4.99631	11.0059	11.6891	5.12635	1.66194	3.22583	5.37053	0	19.798	10.0081	15.27	10.5798	178.085	15.1885	11.2182	4.92665	10.2501	34.9882	15.1209	1.64516	17.8168	0	1.81691	2.44588	0	15.2618	4.86002	1.01832	3.52152	23.4599	11.6972	5.22996	13.3476	7.44587	16.5372	36.0693	1.57774	2.46055	12.8711	69.1591	2.99492	32.3723	43.5288	3.04482
kytococcus_sedentarius	2.40213	19.1543	2.77508	9.64409	14.5329	0.713759	2.35841	0	3.41757	0.553979	0.806456	0	0.854886	1.16459	0.625505	0.526553	0	6.51529	0	0.830974	1.23166	0	0.437352	0	0	2.45749	0	0.978338	2.44588	0	0	1.62001	0	0.78256	4.51151	0	0	0	0	0	6.49247	0	0.820183	0.804445	1.54834	0	3.59692	1.45096	0.761205
tropheryma_whipplei	1.20107	0	2.77508	0	0	0	0.786136	0	0	0.553979	4.03228	7.51875	0.854886	0	2.50202	0	0	0	5.06284	0	0	0	1.74941	1.16315	1.09677	1.22874	1.77804	0.139763	0	2.14766	0	0	0	0.39128	1.8046	10.7224	0	4.17112	3.38449	0	0.721386	1.26219	1.64037	0	1.03223	0	0	0	0
cutibacterium_acnes	10.8096	17.5581	8.32525	11.5729	22.8375	3.5688	9.43364	10.6265	2.56318	3.32387	7.25811	18.2598	11.1135	4.65834	7.50606	5.79208	22.671	19.5459	5.06284	3.73939	22.1699	2.84726	2.62411	5.81573	8.22579	6.14372	1.18536	1.25786	4.89177	42.9532	4.81951	34.8301	19.3481	5.47792	15.3391	25.3438	4.48282	4.17112	11.5073	1563.95	9.37801	2.20883	8.20183	13.6756	5.67724	14.2259	0	13.0587	5.32844
propionibacterium_acidifaciens	2.40213	0	16.6505	0	0	1.42752	2.35841	0	0.854392	0.553979	0	2.14821	0	6.98752	1.87652	0	0	0	0	0.415487	0	0	5.68558	0	0	0.614372	1.18536	0.279525	0.815295	0	0	0	0	0	0	0	0.747137	3.33689	3.38449	7.08738	0	0.315547	0	0	0	0	3.59692	2.90192	0
vaginimicrobium_propionicum	3.6032	4.78857	0	7.71528	2.07613	23.554	4.71682	1.06265	2.56318	4.43183	2.41937	0	9.40375	1.16459	2.50202	4.73898	9.06839	2.17176	4.21903	1.24646	6.15831	3.41672	2.18676	2.32629	1.09677	6.7581	7.11215	7.26765	0	2.14766	4.81951	2.43001	6.10994	2.73896	0	0	0.747137	1.66845	0.676897	18.8997	5.0497	1.89328	4.10092	2.41333	3.09668	1.49746	0	4.35288	7.61205
tessaracoccus_flavus	2.40213	3.19238	5.55017	7.71528	4.15227	1.42752	1.57227	0	0	0.553979	2.41937	2.14821	0	3.49376	0.625505	2.63276	0	39.0918	1.68761	2.49292	1.23166	0.569453	7.87234	1.16315	0	1.84312	0	0.698813	0	0	4.81951	0	0.509162	0.39128	6.31612	1.94953	1.49427	5.00534	0	2.36246	2.88554	0	0	0.804445	9.29003	0	0	4.35288	0.761205
geodermatophilus_obscurus	2.40213	1.59619	5.55017	5.78646	2.07613	1.42752	0.786136	0	0	0	0.806456	0	0	0	0.625505	1.57966	0	2.17176	0	0	0	0	0.437352	0	0.548386	0.614372	0	0	0	0	0	0	0	0.78256	0.902302	0	0	0.834223	1.35379	2.36246	0.721386	0	0	0	0.516113	0	0	0	0.761205
saccharomonospora_viridis	1.20107	0	2.77508	0	0	0	2.35841	0	11.9615	0	19.355	0	0	0	0	0	0	0	0	0	0	0	0	0	0	1.84312	0	1.67715	0	4.29532	0	0	0.509162	1.56512	0.902302	0.974763	0	0	0.676897	0	0	0	0	0	0	0	0	10.1567	0
collinsella_aerofaciens	15619.9	24504.7	22966.6	24428.5	105781	26206.4	29181.4	11201.4	20424.2	10965.5	18638.8	11023.6	10838.2	13220.4	28543	9275.76	24173.3	44668.9	6684.63	8770.94	12805.6	9152.24	22556.4	28100.4	14746.6	15619.8	16810.8	11356.3	5611.67	38567.7	17008.8	18634.1	22321.1	8999.84	9226.94	17093.4	23767.2	16146.4	17784.8	28172.3	33201.8	6559.6	8904.73	5236.13	14519.8	14340.4	18153.7	42455.1	17325
collinsella_stercoris	129.715	185.158	199.806	81.0104	1540.49	82.7961	128.14	45.6939	224.705	18.8353	31.4518	54.7794	67.536	133.927	109.463	53.1818	128.469	251.925	10.9695	35.3164	206.919	23.3476	156.572	307.07	81.7095	22.7318	110.238	16.7715	40.7647	96.6446	124.504	226.801	56.0078	64.5612	35.1898	232.968	126.266	110.952	205.777	356.732	415.518	7.25759	144.352	20.1111	217.8	59.8984	28.7754	253.918	149.196
uncultured_collinsella_sp_smg3	8.40746	9.57714	0	3.85764	58.1318	10.7064	9.43364	1.06265	4.27196	6.64775	4.83874	2.14821	3.41954	2.32917	11.8846	3.68587	7.55699	17.3741	0.843806	4.98585	11.085	2.27781	13.5579	9.30516	9.87095	4.91498	10.6682	4.89169	1.63059	12.886	10.4423	4.05002	9.16491	3.9128	1.8046	17.5457	9.71278	7.50801	5.41518	25.9871	12.2636	1.26219	5.74128	1.60889	6.19335	0.74873	3.59692	17.4115	9.13447
uncultured_collinsella_sp	4.80426	1.59619	5.55017	28.9323	8.30454	4.28255	4.71682	2.1253	10.2527	0	0	0	0.854886	1.16459	2.50202	12.1107	0	0	4.21903	3.73939	0	2.27781	6.12293	4.65258	0.548386	0.614372	0.592679	1.1181	0.815295	10.7383	0	0	0	0.78256	0	0	3.73569	1.66845	2.70759	2.36246	1.44277	2.52438	3.28073	3.21778	1.03223	0.74873	7.19384	2.90192	0
olsenella_sp_gam18	1083.36	1811.68	2616.9	6162.58	1114.88	2012.8	936.288	523.886	1478.1	477.53	2123.4	1416.75	1596.93	1873.82	829.42	6101.69	1373.86	1127.15	1221.83	752.447	895.419	621.842	1237.27	3189.34	803.386	710.829	587.938	1278.13	272.308	4222.3	647.421	765.453	506.107	1072.11	1171.19	273.908	2782.34	573.945	675.543	1958.48	2442.61	400.114	235.393	704.694	500.113	2044.78	2596.98	2114.05	596.785
olsenella_uli	4.80426	3.19238	0	0	22.8375	1.42752	6.28909	0	3.41757	9.97162	0	0	10.2586	1.16459	5.62955	2.10621	4.53419	0	1.68761	2.07744	8.62164	0.569453	0.874704	45.3627	0.548386	1.22874	16.595	3.77359	0	0	0	0	1.01832	0.39128	0	0	19.4256	0.834223	0.676897	2.36246	2.16416	0.315547	0	0	0.516113	0.74873	14.3877	1.45096	3.04482
olsenella_timonensis	16.8149	54.2705	52.7266	9.64409	336.334	13.5614	23.5841	14.8771	11.9615	16.0654	18.5485	6.44464	8.54886	33.773	50.6659	12.6373	27.2052	178.085	1.68761	19.1124	44.3399	6.26398	21.8676	25.5892	16.4516	5.52935	14.817	7.40741	3.26118	47.2485	4.01626	83.4303	15.2748	15.2599	5.41381	106.249	38.104	29.1978	62.2745	30.712	53.3825	6.6265	38.5486	12.8711	39.7407	19.467	3.59692	75.45	31.9706
parolsenella_catena	105.694	282.526	346.885	277.75	1044.3	301.206	261.783	81.824	277.677	54.2899	400.809	34.3714	44.4541	394.795	173.89	254.852	217.641	471.273	57.3788	172.427	241.406	119.016	226.111	419.895	59.2257	176.325	75.2703	46.2614	43.2106	463.894	81.1284	336.151	69.7551	130.296	73.9888	138.416	242.072	118.46	124.549	309.482	220.744	52.6964	109.084	85.2712	107.351	80.8628	201.428	343.878	218.466
parolsenella_massiliensis	883.985	2153.26	3676.99	1865.17	5240.16	2596.66	816.009	119.017	2868.19	190.015	7179.88	486.57	429.153	5815.94	1487.45	3632.69	1065.54	2567.03	644.668	1800.31	735.303	1525.56	1267.88	3387.08	442.548	1587.54	542.302	256.744	266.601	5130.76	616.897	680.403	274.947	446.842	888.768	483.482	1701.98	723.271	553.025	1778.93	774.047	429.46	287.064	865.583	369.021	460.469	1338.05	3035.41	998.702
lancefieldella_parvula	12.0107	7.98095	2.77508	0	4.15227	1.42752	3.93068	6.3759	8.54392	4.98581	4.83874	10.7411	11.1135	5.82293	0.625505	24.2214	4.53419	8.68706	5.90664	2.07744	2.46333	2.27781	2.18676	2.32629	4.38709	7.37247	7.70483	3.49406	4.89177	10.7383	4.81951	7.29003	1.52748	4.30408	0	11.6972	5.22996	2.50267	11.5073	2.36246	5.77109	1.26219	4.10092	4.02222	2.58056	8.98476	0	11.6077	19.7913
thermophilibacter_immobilis	8.40746	4.78857	11.1003	0	0	0	0	4.2506	1.70878	0.553979	2.41937	0	0	0	6.25505	1.05311	13.6026	45.6071	0.843806	10.3872	0	5.12507	8.74704	6.97887	0.548386	2.45749	0	0	0.815295	2.14766	0	2.43001	0.509162	0.39128	0.902302	0	0.747137	0.834223	1.35379	4.72492	8.65663	0	2.46055	0.804445	3.09668	0.74873	0	5.80385	0.761205
atopobiaceae_bacterium_p1	2.40213	0	8.32525	0	0	2.14128	0	0	0	0	0.806456	0	0	4.65834	0.625505	0	0	0	0	0.830974	2.46333	2.27781	3.06146	0	0	0	0	1.81691	0	0	0	2.43001	0.509162	0.39128	0	0	0	2.50267	2.70759	0	0	0	0	0.804445	1.03223	0	0	0	1.52241
eggerthella_sp_yy7918	16.8149	4.78857	0	1.92882	8.30454	4.99631	3.93068	4.2506	1.70878	1.66194	0.806456	0	0.854886	0	0.625505	0.526553	1.5114	2.17176	0	8.30974	0	0	9.18439	0	3.29032	2.45749	0.592679	1.1181	2.44588	4.29532	1.6065	1.62001	1.52748	1.17384	0	5.84858	5.9771	2.50267	4.73828	2.36246	2.16416	0.315547	2.46055	0	15.4834	0.74873	10.7908	10.1567	15.2241
eggerthella_lenta	705.026	635.284	1159.98	133.089	3847.08	192.001	411.935	6186.74	471.624	144.589	211.292	74.1134	4746.33	752.323	204.54	151.647	385.406	2123.99	242.172	181.983	137.946	80.8623	555.437	943.311	117.903	62.666	79.419	191.055	1210.71	12995.5	511.671	865.893	299.387	202.292	100.156	2578.25	4993.12	103.444	320.172	713.463	744.47	70.0515	452.741	752.96	2096.45	271.789	384.871	1050.5	473.47
eggerthella_guodeyinii	3.6032	14.3657	0	0	6.2284	4.99631	0	121.142	0.854392	0	0	0	3.41954	0	0.625505	0	0	10.8588	0.843806	0.415487	2.46333	0	2.18676	0	0.548386	0	0	1.53739	4.07647	27.9196	3.21301	0.810003	0	0.39128	0	12.6719	3.73569	0	0.676897	0	1.44277	0	70.5358	4.02222	3.61279	2.24619	0	531.052	1.52241
gordonibacter_pamelaeae	147.731	81.4057	63.8269	109.943	705.886	193.429	139.146	286.915	72.6233	63.7076	183.066	31.1491	37.615	29.1147	282.103	63.7129	194.97	58.6376	30.377	81.4355	98.533	85.9874	161.82	293.113	97.6127	91.5415	111.424	108.456	116.587	186.846	176.715	96.3904	138.492	149.469	62.2589	233.943	180.06	100.941	121.841	99.2234	264.027	194.693	124.668	39.4178	126.448	331.687	46.76	2209.81	128.644
gordonibacter_urolithinfaciens	46.8416	113.329	30.5259	30.8611	651.906	32.8329	19.6534	20.1903	41.8652	14.9574	39.5164	13.9634	35.9052	10.4813	94.4513	16.3231	71.0357	419.151	5.90664	10.3872	11.085	7.97234	18.8061	144.23	12.6129	281.383	29.634	18.3089	48.9177	100.94	24.0975	391.232	17.3115	16.0425	9.02302	15.5962	327.246	20.0214	13.5379	25.9871	44.7259	19.5639	35.2679	20.1111	232.251	59.1496	21.5815	210.389	152.241
berryella_intestinalis	1.20107	1.59619	2.77508	3.85764	0	0	2.35841	0	2.56318	1.66194	2.41937	0	0.854886	0	0.625505	0.526553	1.5114	6.51529	0	0.415487	7.38998	0.569453	2.18676	6.97887	0	0	1.77804	1.1181	0.815295	2.14766	0.803251	1.62001	0.509162	1.56512	0.902302	1.94953	38.8511	5.00534	2.03069	0	0	0	0.820183	0.804445	0.516113	1.49746	3.59692	0	3.04482
raoultibacter_timonensis	1.20107	4.78857	5.55017	1.92882	39.4465	1.42752	4.71682	5.31325	5.12635	1.66194	4.03228	7.51875	2.56466	0	3.75303	5.26553	0	4.34353	0	0.830974	9.8533	0.569453	4.37352	8.14202	1.09677	0.614372	0.592679	34.2418	0.815295	4.29532	1.6065	8.10003	12.2199	0	0.902302	1.94953	3.73569	0.834223	0.676897	2.36246	5.0497	1.26219	0	0.804445	1.03223	9.73349	0	1.45096	1.52241
adlercreutzia_equolifaciens	1.20107	3.19238	0	1.92882	4.15227	0.713759	3.14455	26.5662	11.9615	1.66194	3.22583	0	1.70977	1.16459	3.12753	3.15932	1.5114	10.8588	0	0.830974	1.23166	7.40289	1.74941	1.16315	2.19354	6.14372	8.89019	1.81691	0	6.44298	2.40975	4.05002	1.01832	3.52152	1.8046	5.84858	2.24141	1.66845	3.38449	4.72492	8.65663	2.83993	4.10092	0	3.09668	2.24619	3.59692	2.90192	3.80603
phoenicibacter_congonensis	1.20107	33.52	69.3771	11.5729	97.5783	2.85504	4.71682	1.06265	22.2142	2.76989	12.9033	7.51875	171.832	31.4438	11.2591	4.21242	10.5798	6.51529	9.28187	14.1266	36.9499	11.3891	19.2435	15.1209	1.64516	35.6336	7.70483	8.9448	76.6377	238.39	25.704	9.72004	2.54581	4.69536	18.9483	0.974763	29.1384	5.83956	7.44587	25.9871	24.5271	8.83533	10.6624	6.43556	11.8706	4.49238	46.76	10.1567	6.85085
faecalibacterium_prausnitzii	110186	173883	199279	320024	326559	458383	272494	105538	100372	79965.2	123561	115274	47796.7	171881	144944	194828	109842	225562	126533	140878	124983	184574	133542	372516	94198.5	171949	117629	146219	73940.7	235255	91651	85141.9	76716.4	81762.3	284238	201434	126600	85809	93244.6	155854	82176.7	69152.8	87716.1	77317.6	112364	56457.2	98048.5	147229	139873
faecalibacterium_sp_i4384	887.588	1797.31	2444.85	1824.66	4667.15	3895.7	2081.69	921.317	1146.59	1068.63	1454.04	2785.16	795.899	2085.77	2139.85	2477.96	1381.42	1835.14	1511.26	1966.92	1457.06	2010.74	2647.73	1494.64	1656.13	2591.42	1914.95	2922.99	1101.46	1993.03	1244.24	1104.03	742.867	1232.92	2586.9	1388.06	1698.24	905.966	1533.17	1426.93	1041.68	1266.61	1405.79	1301.59	1380.09	710.544	2402.74	934.419	2277.53
faecalibacterium_sp_i4179	2821.3	2362.36	3998.9	7061.41	7357.82	20119.4	3991.21	5266.49	2855.38	1946.13	4067.77	3222.32	2154.31	9558.92	9726.6	10094	3770.94	3220.73	7054.22	6015.84	7458.95	4344.35	6550.22	7608.13	3161.99	5024.95	15762.3	7021.53	4690.39	4198.67	13305.1	2715.94	1838.07	2956.51	5907.37	3051.01	4567.25	4226.17	4893.29	6201.46	2785.99	3372.57	3027.3	2841.3	3821.3	2661.73	5416.96	7193.87	7262.66
faecalibacterium_sp_i3389	1116.99	2274.57	2850.01	4399.64	5507.98	8900.58	34031.8	2760.76	2165.03	2051.38	4464.54	3127.8	553.966	3337.7	5645.18	4329.84	2274.65	3579.07	3993.73	6381.05	1214.42	6486.07	4234	3666.23	1997.22	4529.77	3907.53	2753.04	1821.37	1484.03	1269.14	1324.36	3740.81	4370.99	3710.27	2179.57	4846.68	2485.15	2122.75	2967.25	4696.94	6341.56	1468.95	4071.3	3103.9	6238.42	18517	2127.11	15237.8
faecalibacterium_sp_i3333	2836.92	5902.71	3652.01	3847.99	5690.68	10775.6	4455.03	3862.73	1786.53	3082.34	3832.28	2673.45	2905.76	4759.66	4150.23	4508.35	4091.35	2595.26	4099.21	12266.8	4991.93	3433.23	5633.97	6307.74	2503.38	8378.81	6651.64	7901.06	3186.99	2549.27	5483.8	5768.84	2848.25	2270.6	6588.61	2663.05	3968.79	3077.45	4358.54	5440.75	5336.81	4514.85	1735.51	2554.92	3305.19	2065	1891.98	4335.47	8213.41
faecalibacterium_sp_htff	3671.66	11800.6	11799.7	29372.1	18695.6	22973	13523.1	6912.53	7510.96	11244.1	28855	21011.7	2786.07	9620.65	13096.8	11545.2	15859.1	21359.3	11281.7	13318	9722.75	13713.6	13884.2	12060.7	8491.21	21151.6	7417.38	7754.31	10549.9	16380.2	7865.44	8667.84	7704.63	8462.22	14574	7848.79	12052.1	8160.37	15259.3	8970.27	10208.3	5867.29	11617.1	3182.38	8845.14	7449.86	13632.3	4746.09	27296.8
faecalibacterium_sp_i2392	166.948	304.872	385.737	335.614	620.764	731.603	314.455	295.416	219.579	257.6	345.163	400.642	185.51	455.353	367.171	404.393	314.371	916.485	385.619	483.212	226.626	258.532	342.009	388.49	327.935	476.753	411.319	784.767	250.295	459.599	685.977	213.031	235.742	265.288	344.679	351.889	281.671	284.47	423.738	415.793	245.993	418.1	377.284	430.378	494.436	231.357	323.723	369.995	458.246
faecalibacterium_sp_ip329	534.474	1079.02	1498.54	1058.92	1870.6	2430.35	1643.81	810.801	947.521	787.204	1252.43	1170.78	501.818	1377.71	1303.55	1960.36	999.034	2306.41	1377.94	1932.85	1040.76	1486.84	941.181	1886.62	935.547	1735.6	1427.17	2326.77	898.455	1737.46	2166.37	1030.32	528.51	1018.5	1570.01	867.539	1178.24	878.437	1682.77	1145.79	909.667	1464.46	939.11	1174.49	1065.77	585.507	841.68	925.713	1655.62
faecalibacterium_sp_ip118	602.935	568.244	1182.19	1060.85	1538.42	1700.17	856.102	605.71	645.92	656.465	956.457	743.282	347.939	1524.44	1428.65	1126.3	687.686	903.454	1444.6	1592.56	1008.73	799.512	825.283	1146.86	599.386	2249.22	2074.38	1054.37	834.862	1097.45	1334.2	772.743	514.253	750.475	1059.3	648.217	987.715	909.303	1275.95	1228.48	730.042	954.531	643.844	721.587	972.357	509.136	737.369	887.988	1419.65
faecalibacterium_duncaniae	694.216	1123.72	1570.7	1734.01	3091.36	1719.45	1573.84	1474.96	1160.26	1659.72	1736.3	1515.56	974.57	1746.88	1424.28	1698.13	1849.95	1882.92	1946.66	3063.39	1698.46	1371.81	1476.06	1267.83	1862.87	1841.27	2819.97	3183.65	1391.71	1030.88	1887.64	1217.43	2349.78	1522.08	1816.33	920.176	1312.72	1407.33	2148.47	1301.72	1227.08	2029.6	1700.24	2177.63	1800.2	1584.31	2298.43	1671.51	2393.23
flavonifractor_plautii	10221.1	4897.11	8502.86	47123	20829.9	5750.76	17717.2	9045.27	4292.47	954.506	3700.02	2338.33	26012.5	9427.32	7422.24	755.603	11979.3	24499.7	1539.1	10118.8	20775.7	15121.2	10046	50687.5	3909.44	2241.85	10735.2	1246.4	2570.62	69105.2	2163.16	4884.32	6076.84	5964.68	276.104	12704.1	7091.83	4383.01	10769.4	22325.3	3561.48	911.932	16124.8	2409.31	11200.7	7037.31	2517.85	9122.19	14097.5
vescimonas_coprocola	1341.59	6988.12	3910.09	1124.5	3527.35	1690.9	4094.2	820.365	2121.46	694.69	1432.27	997.845	712.12	1159.93	835.675	1727.62	900.793	829.614	2190.52	1327.07	1006.27	912.833	1453.76	2168.1	1583.19	1021.09	1501.85	1443.47	1386.82	768.862	908.477	1799.02	2608.43	1946.62	903.205	2322.86	1214.85	2702.05	644.406	3900.42	854.842	1604.87	818.543	445.662	940.874	991.318	2150.96	539.758	2230.33
vescimonas_fastidiosa	6765.6	3142.9	6368.82	3994.58	7415.95	6832.1	4418.09	2042.41	1579.77	1969.95	3234.7	2075.17	775.382	1878.48	3923.17	6160.14	1331.54	668.904	6250.92	2754.26	5023.95	4136.5	1201.41	5173.67	791.321	4856.61	4861.75	6711.82	1632.22	2731.82	1241.83	1412.65	3297.33	1826.1	1669.26	1840.35	2990.79	2801.32	2524.15	5247.03	1918.16	1894.23	1362.32	848.689	2359.15	1847.12	1294.89	1836.92	7610.53
oscillospiraceae_bacterium	5002.44	11486.2	5258.78	1886.38	6865.77	3742.24	2201.97	2313.39	2040.29	2117.31	3021.79	682.058	673.65	644.016	4260.32	2561.15	572.82	823.099	2202.33	4672.15	1232.89	4705.96	722.943	4556.04	684.386	6125.91	2569.86	1024.04	2742.65	1627.93	461.066	740.343	2033.59	2310.12	4786.71	1570.34	3710.28	2560.23	2806.42	3562.59	1719.06	880.377	1112.99	374.871	817.523	1805.94	607.88	432.386	3198.59
ruminococcus_champanellensis	1395.64	55.8666	108.228	42.434	22.8375	31.4054	454.387	20.1903	387.894	974.449	50.8067	16.1116	61.5518	24.4563	21.8927	43.7039	7.55699	15.2024	405.027	144.59	51.7298	39.2922	19.2435	20.9366	14.258	43.0061	279.745	92.1035	226.652	21.4766	16.8683	21.0601	34.623	24.2594	39.7013	43.8643	54.541	88.4276	96.7963	637.865	26.6913	29.0304	33.6275	14.48	45.934	17.2208	14.3877	72.5481	48.7171
ruminococcus_sp_sr1_5	320.685	617.726	333.01	229.529	402.77	113.488	183.956	374.053	249.482	360.64	375.809	227.711	178.671	284.159	159.504	233.789	476.09	277.986	202.513	122.153	206.919	188.489	522.198	150.046	465.031	128.404	190.843	145.353	334.271	204.028	346.201	1179.36	410.893	387.367	903.205	232.968	230.118	518.053	594.993	259.871	227.236	388.439	1002.26	281.556	167.221	447.74	726.578	297.447	191.063
ruminococcus_sp	145.329	143.657	99.903	46.2917	120.416	92.0749	144.649	142.395	181.131	526.834	221.775	4783	766.833	97.8252	51.9169	78.4564	18.1368	71.6682	265.799	556.753	224.163	415.7	165.319	241.934	74.5805	105.058	224.033	396.926	250.295	55.8391	60.2439	69.6603	129.327	107.211	202.116	89.6782	116.553	79.2512	276.174	80.3237	57.7109	114.544	118.106	165.716	111.48	24.7081	79.1323	42.0779	150.719
ruminococcus_sp_fmbcy1	1023.31	5669.67	1007.36	196.74	651.906	1404.68	1918.17	472.879	755.282	11204.2	3745.99	1165.41	2869	1176.23	1586.91	3396.79	538.058	1969.79	945.063	1390.64	2822.97	1460.08	1139.3	357.086	932.256	457.093	1003.41	935.151	4914.6	197.585	160.65	1854.1	761.706	202.683	1309.24	1163.87	1262.66	6120.69	4667.88	607.153	1462.97	3683.07	1224.53	703.889	1514.28	373.616	230.203	634.07	270.228
ruminococcus_bovis	993.282	472.472	438.463	393.479	876.129	226.975	116.348	995.702	1258.52	8372.84	548.39	672.391	176.961	193.321	865.699	1911.39	1222.72	727.541	226.984	824.327	344.866	703.274	1511.49	665.319	591.16	971.937	112.016	694.62	1174.84	463.894	414.478	86.6703	328.409	478.536	385.283	528.322	773.287	1660.94	946.979	649.677	1296.33	1008.17	332.994	640.338	974.421	1371.67	971.169	1242.02	235.974
ruminococcus_bicirculans	134.519	298.488	407.937	136.946	242.908	124.908	180.811	348.549	246.919	552.317	119.356	307.194	318.872	74.5335	109.463	98.4654	92.1953	132.478	193.232	296.242	61.5831	381.533	104.527	173.309	138.742	552.321	155.875	222.781	224.206	133.155	1085.19	51.8402	161.913	929.682	238.208	67.2587	160.635	473.004	278.205	125.21	492.706	162.822	133.69	82.0534	122.835	336.928	244.591	88.5086	59.374
ruthenibacterium_lactatiformans	1255.11	582.609	1073.96	983.698	867.824	309.058	632.84	569.58	749.302	331.279	1098.39	296.453	632.616	249.221	654.904	718.218	178.345	1578.87	422.747	642.759	452.02	810.901	315.331	2829.93	305.451	570.138	678.618	480.364	6956.91	126933	308.449	755.733	345.212	552.879	621.686	983.536	507.306	402.096	467.059	1011.13	310.917	438.295	541.321	175.369	630.69	342.918	661.834	152.351	618.86
anaerotruncus_sp	576.512	1760.6	618.844	1209.37	626.992	950.727	585.672	507.946	340.048	523.51	306.453	155.745	1794.41	570.647	247.075	1469.08	102.775	571.174	518.941	1212.81	103.46	234.045	123.333	1271.32	55.9354	1846.19	577.862	2942.42	137.785	109.531	2159.94	93.9604	623.214	2181.39	2445.24	167.659	558.112	904.298	1726.76	396.893	152.934	164.716	85.2991	3856.51	268.379	94.3399	428.034	85.6067	768.056
anaerotruncus_colihominis	13.2117	124.503	477.314	19.2882	43.5988	153.458	14.9366	18.065	7.68953	4.43183	50.8067	3.22232	12.8233	12.8104	3.12753	8.42485	13.6026	2.17176	43.0341	23.6828	6.15831	116.738	3.49882	4.65258	74.0321	2.45749	13.6316	48.6374	497.33	17.1813	63.4569	284.311	281.057	71.6043	12.6322	184.23	277.935	17.5187	37.2293	89.7735	57.7109	78.5713	11.4826	5.63111	40.2568	255.317	14.3877	72.5481	7.61205
x_eubacterium_siraeum	808.317	86.1943	149.854	362.618	62.284	276.225	160.372	78.636	595.511	1356.14	321.776	375.937	1659.33	76.8627	67.5545	270.122	34.7622	32.5765	367.056	817.679	331.317	772.747	43.2978	538.536	56.4838	70.0385	770.483	1439.13	2136.07	38.6579	23.2943	24.3001	138.492	121.688	260.765	221.271	107.588	1162.07	303.927	108.673	61.3178	162.507	565.926	37.8089	761.266	151.243	125.892	23.2154	98.9567
oscillibacter_sp_pea192	391.547	234.64	244.207	457.13	390.313	277.652	312.882	202.966	250.337	255.938	210.485	211.599	151.315	168.865	211.421	350.684	98.2409	264.955	303.77	303.306	312.842	339.963	154.385	300.091	125.032	242.677	329.53	233.264	204.639	173.96	114.062	173.341	165.987	181.163	309.49	247.59	202.474	188.534	262.636	283.495	173.854	205.421	240.314	113.427	251.347	135.52	219.412	142.194	414.096
oscillibacter_sp_nsj_62	96.0853	67.04	61.0518	65.5798	80.9692	92.7887	71.5384	61.6337	80.3128	76.4491	73.3875	59.0759	57.2774	40.7605	51.9169	113.735	39.2963	49.9506	70.8797	98.055	56.6565	87.1263	47.234	80.257	46.0644	71.2672	98.9774	76.4501	67.6695	42.9532	45.7853	40.5002	55.4986	73.1694	91.1325	70.1829	60.5181	72.5774	45.3521	63.7865	40.3976	62.1628	64.7945	28.1556	65.0302	26.9543	46.76	33.3721	95.1507
oscillibacter_valericigenes	2.40213	1.59619	2.77508	1.92882	2.07613	2.14128	1.57227	0	1.70878	0	0.806456	0	0.854886	1.16459	2.50202	3.68587	0	0	2.53142	1.66195	1.23166	1.13891	1.74941	3.48944	0.548386	4.30061	2.37072	1.25786	0.815295	0	0	0	0	1.9564	0	0.974763	1.49427	3.33689	0.676897	0	0.721386	0.631095	0	0	2.58056	0.74873	3.59692	1.45096	1.52241
uncultured_oscillibacter_sp	2.40213	0	0	0	0	0	0	0	2.56318	0	0	0	1.70977	0	0	0	0	0	2.53142	0	0	0	0	0	1.09677	0	1.18536	0.838575	0	0	0	0	1.01832	0.78256	0	0	0	1.66845	1.35379	0	0	0.631095	0	0	0	3.74365	0	0	0
pusillibacter_faecalis	327.891	38.3086	80.4774	54.0069	91.3499	83.5098	69.18	74.3854	40.1564	75.3411	50.8067	27.9268	33.3406	31.4438	33.7773	74.7705	60.4559	23.8894	54.0036	73.9567	36.9499	65.4871	41.1111	58.1573	38.9354	40.5486	77.641	51.4326	90.4977	23.6242	28.1138	49.4102	48.3704	45.3885	152.489	50.6877	64.2538	52.5561	87.3197	70.8738	40.3976	53.6431	90.2202	16.0889	67.0947	44.9238	25.1785	56.5875	76.8818
dysosmobacter_sp_marseille_q4140	46.8416	68.6362	63.8269	77.1528	60.2079	132.045	106.915	60.571	70.9145	60.3837	150.001	117.078	348.793	47.748	81.9412	54.7615	75.5699	201.974	67.5045	69.8019	45.5715	105.918	57.7305	63.973	84.9998	49.7642	178.396	131.517	41.58	45.1008	240.975	76.9503	76.3742	71.9956	71.2819	158.886	38.8511	55.8929	71.7511	94.4984	37.5121	73.207	59.0532	41.0267	111.996	119.797	251.785	95.7635	95.9119
dysosmobacter_welbionis	241.414	207.505	244.207	204.455	352.943	273.37	276.72	191.277	250.337	239.319	217.743	250.267	159.864	207.296	185.15	355.95	137.537	199.802	340.898	360.643	174.896	400.895	121.147	215.182	138.193	262.951	303.452	286.793	208.715	193.289	136.553	137.701	234.724	270.766	332.95	239.792	220.405	244.427	215.93	222.071	181.068	246.758	200.125	123.885	257.024	159.479	251.785	110.273	328.08
mageeibacillus_indolicus	14.4128	15.9619	2.77508	11.5729	8.30454	8.56511	14.9366	4.2506	28.1949	12.7415	32.2583	9.66696	19.6624	5.82293	5.62955	12.1107	19.6482	15.2024	9.28187	20.7744	14.78	14.2363	28.4279	4.65258	14.258	33.7905	23.1145	13.2774	9.78354	6.44298	6.42601	10.53	8.65575	12.9122	5.41381	1.94953	14.1956	11.6791	7.44587	4.72492	7.93524	10.7286	8.20183	12.0667	13.4189	8.23603	32.3723	0	26.6422
fastidiosipila_sanguinis	8.40746	4.78857	5.55017	9.64409	0	2.85504	7.86136	3.18795	7.68953	6.64775	8.87102	13.9634	11.1135	3.49376	9.38258	4.73898	0	4.34353	6.75045	5.81682	3.69499	3.41672	10.0591	5.81573	5.48386	13.5162	11.8536	3.07478	5.70706	8.59063	2.40975	6.48002	3.56413	3.52152	9.92532	0.974763	5.22996	7.50801	2.03069	2.36246	7.21386	2.52438	4.10092	8.84889	3.09668	4.49238	3.59692	0	3.80603
caproiciproducens_galactitolivorans	1.20107	0	2.77508	0	0	0	3.14455	0	2.56318	2.76989	0	0	1.70977	0	0.625505	1.05311	0	0	0	0.830974	1.23166	0	0	1.16315	1.09677	0	0	0.419288	0	0	1.6065	0	0	1.17384	0.902302	0	0	0.834223	0.676897	0	0	1.89328	0.820183	0	0	0.74873	0	0	0
solibaculum_mannosilyticum	1.20107	1.59619	0	0	0	0	0.786136	0	0	0.553979	0.806456	1.07411	0	0	0	0	1.5114	0	1.68761	0	2.46333	0.569453	0.437352	1.16315	0	2.45749	0.592679	0.55905	1.63059	2.14766	1.6065	5.67002	1.52748	1.56512	0	2.92429	0.747137	2.50267	2.70759	4.72492	1.44277	0.631095	1.64037	0	0	0.74873	0	0	2.28362
uncultured_pseudoflavonifractor_sp	3.6032	0	0	0	0	0	2.35841	0	0	0	0	0	0	0	0	0	0	0	0	0	0	0	0	0	0	0	1.77804	0.419288	0	0	0	0	0	0	0	0	0	0	0	0	0	0	0	0	0	0	0	0	0
blautia_obeum	578.914	547.493	682.67	252.675	411.075	220.552	337.252	1488.77	792.021	941.764	719.359	709.984	560.805	1293.86	306.497	1550.7	386.918	401.776	383.932	459.529	507.445	617.856	434.291	918.885	749.644	345.277	336.049	592.034	1797.72	403.76	719.713	553.232	558.041	366.63	982.607	316.798	371.327	1296.38	858.305	274.045	364.3	911.616	442.079	320.974	436.631	562.296	827.292	526.699	353.199
blautia_sp_sc05b48	482.829	959.31	763.148	379.977	595.85	294.069	298.732	613.149	475.896	694.136	650.81	354.455	299.21	496.114	276.473	541.823	770.813	490.819	365.368	309.123	417.534	337.116	705.011	351.27	683.289	303.5	379.907	327.044	490.807	386.579	897.232	1411.84	537.675	502.012	1311.05	332.394	364.603	673.218	788.585	429.968	365.743	795.811	797.218	553.458	282.83	693.324	974.766	661.638	301.437
blautia_sp_nbrc_113351	3.6032	0	0	0	0	0.713759	0.786136	1.06265	0.854392	1.66194	0.806456	2.14821	0.854886	4.65834	0	0	1.5114	13.0306	0	2.49292	4.92665	0	0.874704	1.16315	3.8387	0	0	1.53739	0	4.29532	0	3.24001	2.54581	1.9564	0.902302	1.94953	0.747137	1.66845	11.5073	108.673	0.721386	1.26219	2.46055	3.21778	0	0.74873	0	0	3.80603
uncultured_blautia_sp	13.2117	7.98095	13.8754	9.64409	6.2284	6.42383	6.28909	11.6891	10.2527	18.8353	9.67748	6.44464	11.9684	4.65834	1.87652	5.26553	3.0228	15.2024	16.8761	6.23231	9.8533	6.83343	11.8085	6.97887	12.0645	8.60121	4.14876	6.14955	13.86	4.29532	9.63902	12.96	11.7107	10.1733	19.8506	7.7981	8.96565	24.1925	4.73828	2.36246	7.21386	18.9328	9.02202	6.43556	19.6123	10.4822	3.59692	7.25481	5.32844
blautia_wexlerae	7743.27	11205.3	7148.61	9551.51	6184.8	5575.89	4894.48	10851.8	9125.76	15645.5	9179.89	5161.08	6085.08	6620.67	5924.16	8754.99	10802	10335.4	4449.39	3934.66	11192.1	4365.42	10825.8	6691.57	12290.4	8499.84	6802.18	3690.71	10527.9	7899.09	9075.94	12652.2	14689.8	7556.79	17810.5	3611.5	9042.6	10190.9	13278.7	8889.94	9753.13	19269.2	5322.17	8449.89	7587.37	10128.8	8003.15	10354.1	5277.44
blautia_producta	18.016	218.678	19.4256	7.71528	6.2284	6.42383	14.9366	15.9397	15.3791	23.8211	14.5162	4.29643	23.9368	20.9626	26.8967	10.0045	36.2736	115.104	14.3447	2.90841	6.15831	28.4726	108.026	12.7946	31.258	10.4443	10.0755	35.3599	63.593	6.44298	13.6553	8.10003	20.3665	12.1297	3.60921	24.3691	13.4485	18.3529	18.2762	18.8997	8.65663	12.3063	13.1229	12.0667	17.0317	14.2259	14.3877	31.9212	8.37326
blautia_liquoris	1.20107	0	0	0	4.15227	0	2.35841	2.1253	0.854392	4.98581	0.806456	0	0.854886	1.16459	1.25101	0	1.5114	0	0	0.415487	1.23166	0	0.437352	1.16315	2.74193	1.22874	1.18536	0.139763	0.815295	0	0.803251	1.62001	1.01832	0.78256	0.902302	0.974763	0	1.66845	2.03069	0	1.44277	1.57774	0	0	0.516113	2.99492	0	1.45096	1.52241
blautia_argi	7.2064	6.38476	2.77508	3.85764	4.15227	1.42752	9.43364	10.6265	3.41757	11.0796	5.64519	3.22232	23.0819	6.98752	1.25101	6.31863	9.06839	28.2329	7.59425	3.3239	7.38998	3.41672	10.0591	13.9577	13.7097	4.30061	1.77804	3.91335	5.70706	6.44298	8.83577	5.67002	20.3665	7.8256	4.51151	9.74763	5.22996	19.1871	2.03069	9.44984	12.9849	8.51978	11.4826	5.63111	17.0317	17.9695	7.19384	7.25481	1.52241
blautia_pseudococcoides	2.40213	0	2.77508	3.85764	4.15227	0.713759	1.57227	1.06265	0.854392	6.09377	0.806456	3.22232	0.854886	2.32917	1.25101	3.15932	3.0228	2.17176	1.68761	3.3239	2.46333	2.84726	17.4941	1.16315	2.19354	0.614372	1.77804	3.91335	5.70706	0	7.22926	0.810003	8.14659	1.9564	1.8046	11.6972	1.49427	3.33689	4.06138	2.36246	2.88554	1.57774	1.64037	0	4.1289	2.24619	3.59692	4.35288	3.80603
blautia_massiliensis	196.975	541.108	235.882	194.811	315.572	107.064	139.932	378.303	220.433	294.163	340.325	176.153	178.671	228.259	99.4553	201.67	379.361	201.974	204.201	119.66	156.421	155.461	332.388	126.783	440.902	146.835	176.026	136.688	308.181	81.611	302.023	950.134	362.523	413.583	707.405	210.549	180.807	368.727	364.848	115.761	168.083	266.006	862.833	215.591	149.673	445.494	460.406	281.487	186.495
x_ruminococcus_torques	3731.71	7356.84	5139.45	5055.43	5132.2	1368.99	3702.7	7877.42	3098.03	5109.35	3244.37	2429.63	6774.12	2990.66	3526.6	4237.17	7999.83	8932.47	4595.37	2303.46	3702.38	2882	4903.15	3572.02	5223.93	3945.5	1645.87	2845.98	5498.35	3481.35	10292.1	5547.71	12439.3	4840.14	2042.81	5595.14	2963.15	7950.15	3071.76	8433.99	5439.25	3541.07	2387.55	11404.6	3387.76	9103.8	5845	6665.72	2650.52
x_ruminococcus_gnavus	4399.5	1948.95	7972.81	339.472	1229.07	82.0823	2319.1	6103.86	1455.88	670.869	4671	609.018	58162.2	2409.53	3056.22	556.566	10537.5	3261.99	2001.51	795.243	384.279	6584.01	2262.42	4187.32	5875.41	320.702	2080.3	786.164	228.283	10637.4	5975.39	1236.87	3514.74	1858.58	200.311	8671.49	3439.07	1027.76	2546.49	2728.64	1504.09	365.404	2278.47	2988.51	5898.65	3470.36	370.483	19637.3	627.233
simiaoa_sunii	6585.44	5458.97	8566.68	9952.71	8528.76	4433.87	5296.2	7213.26	13814.7	12596.9	5702.45	20142.7	1871.35	12935.1	5455.03	6229.65	3946.26	12900.3	7802.67	18674.5	9260.87	5782.79	12569.9	3781.38	9447.05	4239.78	6313.81	25178.9	11679.9	6795.19	6546.5	9715.18	13441.9	12916.2	10797.9	44821.6	15051.1	9438.4	16334.9	5133.63	7825.59	14008.4	15877.9	9305.01	3655.11	4806.84	10995.8	5991.02	4871.71
roseburia_sp_a2_194	3.6032	9.57714	8.32525	7.71528	4.15227	7.13759	9.43364	5.31325	8.54392	42.6564	13.7098	24.7045	12.8233	15.1396	19.3907	6.84519	21.1596	6.51529	27.8456	13.7111	19.7066	13.6669	10.4964	16.284	23.0322	9.82996	19.5584	14.6751	35.873	6.44298	18.4748	15.3901	11.2016	33.2588	13.5345	36.0662	14.1956	7.50801	13.5379	14.1748	7.93524	40.7056	13.1229	22.5245	23.7412	9.73349	21.5815	17.4115	10.6569
roseburia_sp_nsj_69	194.573	518.762	88.8027	235.316	215.918	344.746	143.863	333.672	657.027	535.144	1337.1	4197.61	1114.77	161.877	275.848	273.281	179.856	143.336	310.521	198.187	214.309	195.892	223.487	459.442	261.032	791.926	221.662	459.819	972.647	197.585	456.247	801.903	136.455	288.373	198.506	853.892	174.83	243.593	518.503	188.997	336.166	285.886	186.182	156.867	252.895	305.482	517.957	243.762	251.198
roseburia_intestinalis	718.237	735.844	740.947	1033.85	1858.14	1164.85	974.023	872.435	1028.69	1787.14	1016.13	2386.66	1568.72	572.976	626.131	1064.69	1364.79	718.854	1293.55	1040.8	953.307	2210.62	1200.09	860.727	999.159	845.377	1417.69	1130.68	3251.4	1060.94	1105.27	1560.88	550.913	1254.05	1559.18	1197.01	1048.23	1026.93	1904.79	1082.01	935.637	1351.49	1231.09	706.303	1451.83	555.557	2147.36	895.243	972.821
roseburia_inulinivorans	70.8629	54.2705	44.4013	55.9357	62.284	54.2457	43.2375	82.8866	89.7112	530.158	75.8069	175.079	85.4886	80.3564	99.4553	99.5185	136.026	41.2635	315.583	127.139	99.7647	85.9874	45.0473	98.8673	150.806	89.6984	134.538	53.5291	337.532	66.5774	200.813	164.431	58.5536	257.462	110.081	143.29	135.979	112.62	126.58	115.761	100.994	353.098	68.8954	113.427	324.119	104.073	158.265	31.9212	63.9413
uncultured_roseburia_sp	13.2117	14.3657	0	0	0	4.28255	3.93068	9.56384	5.12635	51.52	13.7098	15.0375	5.12932	17.4688	10.6336	20.5356	13.6026	10.8588	31.2208	9.55621	16.0116	5.12507	8.74704	9.30516	10.9677	8.60121	10.6682	14.8148	41.58	0	16.065	15.3901	4.58245	55.1705	11.7299	10.7224	8.21851	11.6791	23.0145	14.1748	6.49247	45.4388	0	14.48	33.5473	4.49238	10.7908	8.70577	13.7017
roseburia_hominis	2621.93	742.228	1218.26	1269.16	1139.8	3596.63	299.518	2589.68	3337.25	1509.04	4995.19	659.501	2281.69	364.515	1169.07	1723.41	1018.68	3674.63	2677.4	2207.9	2038.4	1617.25	970.921	2040.16	2027.93	1094.81	1216.77	1250.6	1938.77	1653.7	1529.39	2079.28	1086.55	3975.41	17717.6	899.706	2284.75	1160.4	1228.57	1202.49	1083.52	1422.8	1416.46	793.987	2510.37	2720.13	1874	661.638	1220.97
dorea_longicatena	2752.84	5897.92	4961.85	3138.19	3328.04	960.006	2152.44	6523.6	3448.33	3465.69	3093.57	2572.49	3375.09	2811.31	2946.75	4607.86	5546.83	3809.28	2686.68	1846.43	2814.35	2554.56	4642.93	3512.7	6088.73	1854.79	2133.65	2605.03	5500.79	2897.19	6874.23	9976	5508.62	3766.85	4497.98	3845.44	3117.06	5622.66	4163.59	6062.08	4243.91	3771.11	3609.63	5137.99	3512.66	5911.97	6352.16	6281.21	2397.8
coprococcus_sp_art55_1	1197.46	1042.31	1537.4	173.594	479.587	2167.69	150.152	1606.73	984.26	1610.42	380.647	334.047	2030.35	323.755	726.211	584.474	1367.82	419.151	2663.9	584.175	2133.24	548.383	2625.42	873.522	1412.09	616.83	288.635	3008.53	357.914	1453.96	2743.1	1488.79	1214.86	1283.79	544.088	217.372	204.716	444.641	215.93	1167.06	1001.28	3286.11	148.453	1566.25	705.01	1469.01	665.431	108.822	981.194
coprococcus_catus	606.538	881.097	815.874	970.196	639.449	503.2	1008.61	1498.34	2036.02	1315.7	1124.2	1265.3	1580.68	1812.1	754.985	2127.8	2159.79	1055.48	649.731	596.224	1881.98	763.067	1013.78	968.9	2983.77	497.642	1222.1	1293.92	566.63	1776.11	1565.54	4602.44	1325.35	966.462	2618.48	901.656	1424.04	1796.92	1555.51	1287.54	963.05	1119.56	524.097	1225.17	2987.78	2592.85	1546.68	2012.48	487.171
coprococcus_eutactus	259.43	124.503	421.813	189.024	504.501	201.994	151.724	1147.66	413.526	1870.79	114.517	335.121	169.267	64.0522	153.874	294.343	164.742	199.802	493.627	113.013	216.773	255.115	300.023	635.077	307.645	513.001	160.616	275.751	811.218	146.041	282.744	2532.07	210.284	239.855	83.9141	640.419	199.486	381.24	261.282	309.482	181.789	289.673	103.343	349.129	941.39	216.383	79.1323	66.7442	314.378
coprococcus_comes	445.595	841.192	613.293	441.7	379.933	138.469	635.198	580.206	833.032	1015.44	1218.56	295.379	501.818	384.313	450.989	577.629	816.155	538.598	912.154	410.917	689.731	642.343	530.508	593.204	885.095	324.389	505.555	318.379	656.312	420.941	1009.69	1848.43	487.268	777.082	831.923	424.022	555.87	952.683	505.642	822.136	363.578	1392.51	327.253	678.147	361.795	1147.05	1334.46	367.093	548.829
anaerostipes_caccae	14.4128	0	5.55017	0	31.142	0	1.57227	0	1.70878	1.10796	15.3227	0	2.56466	0	2.50202	0	3.0228	2.17176	1.68761	0.415487	8.62164	5.12507	3.06146	2.32629	8.77418	0	4.14876	0.978338	4.89177	0	12.852	0.810003	4.58245	2.73896	0	1.94953	4.48282	0.834223	3.38449	0	3.60693	4.41766	0	1.60889	9.29003	7.4873	0	0	0.761205
anaerostipes_hadrus	1596.22	3004.03	1545.72	2538.33	934.26	1635.94	2568.31	4040.19	3044.2	2305.66	2843.57	1163.26	1465.27	1650.22	1952.2	1589.14	3365.88	2456.27	1271.62	749.954	1884.44	1135.49	3490.94	1569.08	2548.9	2020.06	1732.4	1264.71	3016.59	2998.13	3498.96	4734.47	8470.41	3275.8	2797.14	1456.3	1376.23	2610.28	2986.47	1859.26	2001.12	2500.08	5300.02	2662.71	1423.96	7434.14	4672.4	3438.78	1438.68
lachnospiraceae_bacterium_mp1d12	4.80426	9.57714	13.8754	9.64409	12.4568	7.85135	5.50295	9.56384	5.98074	6.09377	7.25811	7.51875	5.9842	6.98752	6.88056	18.9559	3.0228	10.8588	9.28187	8.72523	4.92665	10.2501	5.24822	3.48944	6.03225	12.9018	6.51947	10.3424	8.96824	2.14766	4.01626	2.43001	8.14659	3.13024	13.5345	6.82334	4.48282	5.00534	3.38449	11.8123	3.60693	7.88868	6.56147	2.41333	3.09668	0.74873	21.5815	0	14.4629
lachnospiraceae_bacterium_kgmb03038	42.0373	27.1352	52.7266	119.587	58.1318	52.8182	45.5959	27.6289	17.9422	21.6052	25.0001	33.2973	84.6337	86.1794	43.1599	22.1152	40.8077	36.92	54.8474	16.204	49.2665	195.322	36.3002	46.5258	140.387	41.163	18.3731	60.9365	47.2871	64.4298	60.2439	22.6801	112.525	41.0844	10.8276	246.615	24.6555	38.3743	48.0597	14.1748	85.1235	22.7194	103.343	34.5911	88.7714	47.17	53.9538	39.176	43.3887
lachnospiraceae_bacterium_gam79	1802.8	4229.9	1803.8	3064.89	3514.89	1651.64	2415.8	3349.47	4324.08	8344.59	3143.57	9318.95	824.11	3946.78	2320.62	2503.23	1283.18	1550.64	4380.2	4648.06	3786.13	3118.32	4635.93	3116.07	2330.64	4782.89	1523.78	4123.69	5887.24	1795.44	2510.96	6470.3	4310.05	3431.14	8617.89	11989.6	6316.3	3240.96	3705.33	3075.92	1664.24	8333.29	4118.14	2739.14	3038.87	1573.08	2755.24	2202.56	2744.15
lachnospiraceae_bacterium_choco86	72.064	84.5981	55.5017	40.5052	43.5988	29.2641	78.6136	81.824	64.0794	107.472	75.0004	47.2607	205.173	54.7355	65.0525	63.7129	136.026	93.3859	59.9102	53.5979	64.0465	49.5424	96.2174	40.7101	82.8063	61.4372	44.4509	37.7359	87.2365	68.7251	130.127	81.8103	90.1216	78.6473	107.374	112.098	47.0696	95.1014	73.7818	68.5114	74.3027	122.748	63.9743	81.2489	57.2885	122.792	111.505	53.6856	42.6275
lachnospiraceae_bacterium_km106_2	2.40213	0	0	1.92882	2.07613	0	2.35841	2.1253	0.854392	4.43183	2.41937	1.07411	2.56466	3.49376	1.25101	1.57966	1.5114	0	1.68761	1.66195	0	1.13891	4.37352	0	2.74193	0.614372	1.18536	1.81691	1.63059	0	3.21301	4.86002	1.52748	2.73896	1.8046	0.974763	0	5.00534	1.35379	4.72492	0.721386	2.20883	0	1.60889	1.03223	0.74873	0	0	2.28362
lachnospiraceae_bacterium	123.71	288.91	177.605	179.38	164.015	99.9263	44.8098	272.038	124.741	238.211	123.388	166.487	261.595	116.459	136.36	157.439	326.462	147.68	157.792	194.448	193.371	186.78	137.329	136.088	267.612	149.293	178.396	155.695	141.861	103.088	138.962	219.511	133.4	241.42	230.087	208.599	73.2195	154.331	173.963	503.204	147.884	200.373	174.699	172.956	172.382	125.038	320.126	166.861	70.0309
lachnospiraceae_bacterium_oral_taxon_500	12.0107	14.3657	27.7508	11.5729	41.5227	1.42752	6.28909	10.6265	5.12635	6.64775	21.7743	10.7411	6.83909	9.31669	11.8846	11.0576	28.7166	26.0612	3.37522	1.66195	3.69499	13.0974	20.5555	9.30516	30.1612	11.6731	4.14876	7.68694	21.1977	8.59063	11.2455	25.1101	37.678	22.303	11.7299	31.1924	16.437	25.0267	34.5218	21.2622	4.32831	1.57774	45.9303	10.4578	15.4834	9.73349	46.76	11.6077	12.1793
lachnospiraceae_bacterium_oral_taxon_096	2.40213	3.19238	2.77508	1.92882	8.30454	2.14128	5.50295	6.3759	6.83514	6.64775	9.67748	9.66696	0.854886	3.49376	6.88056	7.89829	4.53419	6.51529	5.90664	2.49292	6.15831	3.41672	7.87234	6.97887	9.87095	11.6731	6.51947	5.5905	5.70706	0	6.42601	7.29003	7.63742	12.1297	3.60921	5.84858	4.48282	15.016	9.47656	4.72492	11.5422	10.4131	6.56147	6.43556	6.19335	14.9746	17.9846	4.35288	4.56723
clostridiales_genomosp_bvab1	6.00533	3.19238	0	1.92882	0	2.14128	1.57227	1.06265	1.70878	2.21592	0	0	0.854886	0	1.25101	3.68587	3.0228	0	1.68761	2.49292	1.23166	0	5.24822	1.16315	4.38709	1.22874	1.18536	2.09644	2.44588	0	3.21301	1.62001	3.05497	0.39128	1.8046	1.94953	3.73569	5.83956	0	0	0.721386	2.52438	0	1.60889	0.516113	0	0	0	1.52241
anaerobutyricum_hallii	1723.53	3037.55	2167.34	2661.77	894.814	1414.67	1327	3271.9	1842.92	3676.76	2302.43	1323.3	1673.87	2053.17	1424.28	1932.98	2803.64	1863.37	1699.43	1147.16	1777.29	1987.39	2199.88	1701.68	2205.61	1146.42	1498.29	1033.12	4396.88	1249.94	3052.36	3879.1	2193.98	2119.17	4482.64	885.085	2563.43	3698.11	1990.75	2317.57	2035.75	3653.41	840.688	1529.25	1649.5	3882.16	3485.42	2537.73	940.089
lachnospira_eligens	1616.63	823.634	646.594	954.765	707.962	620.257	1065.21	1820.32	1392.66	3943.22	1586.3	1259.93	606.969	609.079	881.962	1428.01	527.478	764.461	1325.62	1645.33	1571.6	2780.64	1571.84	668.808	1675.32	1564.81	2502.88	978.058	2247.77	631.412	2569.6	1861.39	1084.01	1720.46	2443.43	2463.23	1671.35	3206.75	1058.67	630.777	783.425	1698.91	1376.27	1264.59	2706.5	1269.1	1381.22	419.328	1138
x_eubacterium_rectale	2636.34	8261.88	6563.07	4224.11	4044.31	4482.41	1282.19	19065	4056.65	5207.4	7527.46	11343.6	4479.6	3137.4	2249.94	7104.25	9172.67	6384.99	4226.62	5909.06	6263.01	4616.55	9217.63	3888.39	12195.6	15635.8	4114.38	2231.59	9909.09	3361.09	15269.8	19510.5	3331.95	7831.47	13177.2	2566.55	4621.04	5978.88	11174.2	8878.13	5835.29	9114.9	2968.24	8614.8	3617.95	6317.78	12574.8	4846.21	2509.69
wujia_chipingensis	613.745	1254.61	1634.52	403.123	2559.87	1108.47	1660.32	3594.94	1302.09	5781.32	820.166	1570.34	768.542	585.787	830.045	2456.37	1086.7	1040.28	1133.23	932.769	1016.12	670.815	419.858	2496.11	999.159	631.575	3299.45	799.861	1312.62	979.332	1346.25	1314.64	1355.39	914.422	9335.22	1050.79	1414.33	1096.17	1252.94	2634.14	1118.87	816.952	1586.23	756.983	1820.33	2069.49	1607.82	213.291	677.473
x_clostridium_hylemonae	2.40213	30.3276	24.9757	7.71528	8.30454	4.28255	3.93068	2.1253	21.3598	13.8495	7.25811	4.29643	8.54886	17.4688	3.75303	6.31863	3.0228	23.8894	7.59425	4.15487	4.92665	3.98617	10.0591	1.16315	34.5483	8.60121	8.29751	18.7282	5.70706	4.29532	4.81951	4.05002	15.784	9.39072	4.51151	24.3691	4.48282	11.6791	22.3376	9.44984	7.93524	8.83533	10.6624	9.65334	11.3545	3.74365	14.3877	0	12.1793
x_clostridium_scindens	66.0586	68.6362	44.4013	61.7222	39.4465	31.4054	53.4573	119.017	41.0108	73.6792	45.968	46.1866	666.811	37.2668	49.4149	59.5005	69.5243	136.821	59.9102	41.9642	240.174	54.098	63.416	48.8521	65.2579	41.7773	42.0802	50.594	83.9754	32.2149	107.636	66.4203	111.506	64.9525	56.845	154.013	47.0696	125.133	532.041	66.1489	34.6265	68.1582	149.273	77.2267	152.253	123.54	50.3569	59.4894	38.8215
x_clostridium_symbiosum	80.4714	78.2133	38.8512	133.089	168.167	101.354	147.794	51.0072	53.8267	100.824	208.066	105.262	85.4886	98.9898	45.6619	55.2881	284.143	321.421	89.4434	58.5837	87.4481	103.071	73.0378	2415.85	111.871	60.2085	316.491	135.849	101.097	377.988	92.3739	72.0903	227.086	125.21	157.001	2799.52	53.0467	105.946	199.685	73.2363	92.3374	71.9448	238.673	73.2045	287.991	95.0887	111.505	117.528	157.57
lachnoclostridium_phocaeense	2.40213	1.59619	49.9515	0	2.07613	0	3.93068	1.06265	5.98074	5.53979	4.83874	2.14821	0.854886	3.49376	2.50202	7.37174	1.5114	0	2.53142	4.15487	1.23166	2.84726	5.68558	0	3.29032	3.07186	2.9634	4.19288	27.72	0	2.40975	17.8201	4.58245	3.52152	1.8046	17.5457	1.49427	5.00534	18.2762	7.08738	2.88554	1.26219	6.56147	1.60889	4.1289	1.49746	14.3877	5.80385	9.89567
enterocloster_bolteae	58.8522	25.539	44.4013	17.3594	114.187	29.2641	58.9602	20.1903	73.4777	37.1166	21.7743	9.66696	32.4857	12.8104	15.6376	18.9559	19.6482	34.7482	42.1903	19.5279	34.4866	18.7919	20.1182	287.297	59.2257	19.0455	117.351	51.2929	34.2424	27.9196	52.2113	797.853	58.5536	217.943	10.8276	79.9306	7.47137	30.032	66.3359	23.6246	31.0196	86.46	23.7853	12.0667	59.8691	47.17	39.5661	50.7836	42.6275
enterocloster_clostridioformis	194.573	103.752	216.456	69.4375	116.264	514.62	60.5325	222.094	26.4861	73.1252	95.9683	161.116	64.1164	142.08	25.0202	61.0801	140.56	125.962	123.196	71.8793	96.0697	82.5706	240.106	217.508	136.548	62.0516	149.948	66.1077	154.091	148.188	189.567	344.251	91.1399	143.6	55.0404	99.4258	71.7252	60.8983	276.851	148.835	77.9097	82.989	150.094	83.6623	95.4809	150.495	68.3415	152.351	137.017
faecalicatena_sp_marseille_q4148	82.8735	67.04	155.405	50.1493	116.264	43.5393	34.59	43.5686	51.2635	65.9235	41.1293	169.709	37.615	59.3939	45.0364	58.9739	63.4787	43.4353	37.9713	33.6545	77.5948	63.2092	55.5437	27.9155	112.968	25.1893	99.5701	50.7338	56.2553	62.2821	67.4731	21.8701	116.598	54.3879	47.822	125.744	49.3111	76.7485	43.9983	75.5988	41.8404	261.589	72.9963	109.405	54.1918	48.6674	64.7446	268.428	41.8663
lacrimispora_saccharolytica	45.6405	55.8666	72.1522	82.9392	85.1215	104.209	70.7523	36.1301	52.9723	54.8439	70.1617	53.7053	42.7443	83.8502	48.7894	64.766	54.4103	56.4659	91.1311	66.478	51.7298	71.751	54.669	48.8521	74.0321	55.2935	79.419	98.5326	64.4083	820.406	77.1121	116.64	119.653	54.3879	74.8911	50.6877	73.2195	45.048	188.854	70.8738	47.6115	43.5455	60.6936	46.6578	67.6108	40.4314	50.3569	56.5875	76.1205
wansuia_hejianensis	30.0266	7.98095	22.2007	19.2882	10.3807	2.14128	11.0059	18.065	7.68953	18.8353	16.9356	7.51875	25.6466	2.32917	16.2631	16.3231	18.1368	8.68706	10.1257	26.5912	14.78	23.3476	12.6832	69.7887	30.7096	17.8168	7.70483	14.6751	17.9365	15.0336	8.83577	10.53	16.2932	59.0833	5.41381	11.6972	35.1155	27.5294	12.861	7.08738	7.21386	21.7728	23.7853	10.4578	9.80614	21.7132	7.19384	5.80385	11.4181
novisyntrophococcus_fermenticellae	8.40746	3.19238	11.1003	3.85764	0	2.14128	0.786136	4.2506	5.98074	8.30968	4.03228	1.07411	0.854886	1.16459	2.50202	1.05311	3.0228	6.51529	5.90664	2.90841	2.46333	3.41672	2.18676	0	8.77418	4.91498	4.14876	2.51573	1.63059	0	5.62276	1.62001	5.09162	3.13024	7.21842	3.89905	2.98855	0	2.70759	0	2.88554	2.52438	3.28073	3.21778	3.09668	7.4873	0	0	9.13447
butyrivibrio_crossotus	3.6032	0	2.77508	0	0	0	1.57227	0	0	0.553979	0.806456	0	1.70977	0	0	2.63276	0	0	0	0.830974	0	0.569453	0.437352	2.32629	0	0.614372	0	1.95668	1.63059	0	0.803251	0	0.509162	0.78256	0	1.94953	0	1.66845	0	0	0	0	0.820183	0	2.58056	0	0	0	0
butyrivibrio_proteoclasticus	1.20107	6.38476	0	0	0	0	1.57227	1.06265	0.854392	2.21592	0	2.14821	0.854886	1.16459	2.50202	0	1.5114	0	0.843806	2.07744	3.69499	2.27781	0.874704	1.16315	0.548386	1.84312	0	0.698813	8.15295	4.29532	1.6065	1.62001	2.03665	2.34768	6.31612	0	2.24141	1.66845	4.73828	0	0	0.631095	0.820183	0	2.58056	0	0	0	0
butyrivibrio_fibrisolvens	1.20107	0	0	0	0	0	0	0	0	1.10796	0	1.07411	0	0	0	0	0	0	0.843806	0	0	0	1.31206	0	0	1.22874	0	0.139763	0	0	0	0	0	0.78256	0.902302	0	0	0	2.03069	0	0	2.20883	0	0.804445	0.516113	0	0	0	0
pseudobutyrivibrio_xylanivorans	4.80426	0	0	0	0	6.42383	1.57227	0	0.854392	3.87785	0.806456	3.22232	5.9842	1.16459	2.50202	2.10621	3.0228	0	0	1.66195	1.23166	2.27781	1.74941	0	4.93547	1.84312	1.77804	0.279525	4.89177	0	1.6065	0.810003	0	10.1733	4.51151	1.94953	0.747137	0.834223	2.03069	0	0	1.26219	0.820183	0.804445	0.516113	3.74365	0	0	0
anaerotignum_propionicum	1.20107	1.59619	5.55017	0	0	2.85504	3.93068	5.31325	5.12635	6.64775	1.61291	9.66696	4.27443	1.16459	2.50202	1.57966	0	0	14.3447	6.23231	3.69499	3.98617	1.31206	3.48944	3.29032	3.07186	6.51947	6.56884	0.815295	2.14766	8.03251	2.43001	6.10994	3.52152	6.31612	7.7981	2.98855	2.50267	8.12276	0	2.16416	7.25759	7.38165	3.21778	3.09668	6.73857	7.19384	1.45096	3.04482
cellulosilyticum_sp_wcf_2	1.20107	0	2.77508	1.92882	4.15227	0.713759	0.786136	2.1253	2.56318	1.66194	0	1.07411	0	0	0.625505	1.05311	0	0	0	1.66195	1.23166	1.70836	2.62411	0	0	2.45749	0.592679	1.1181	1.63059	0	4.81951	2.43001	0	2.34768	0	0	0.747137	0.834223	1.35379	4.72492	1.44277	2.52438	2.46055	0	1.54834	1.49746	0	0	3.04482
clostridiales_bacterium_ccna10	169.35	193.139	241.432	200.597	373.704	289.072	154.869	149.834	176.859	193.339	247.582	222.34	121.394	153.725	208.919	276.44	137.537	149.852	189.856	299.151	310.379	288.143	150.012	148.883	123.935	199.671	232.33	351.643	176.104	169.665	123.701	128.79	206.21	205.031	304.978	163.76	153.91	141.818	240.975	184.272	139.227	153.356	210.787	132.733	180.639	92.0937	190.637	201.684	284.691
clostridiales_bacterium	1891.68	664.015	1104.48	555.5	1623.54	372.582	1235.02	383.616	1345.67	707.985	1733.07	491.941	897.63	220.107	531.054	1807.13	190.436	332.28	1621.8	1278.87	575.187	1490.26	301.336	793.265	250.064	603.314	849.902	995.109	708.491	341.478	234.549	3112.03	395.109	1046.28	795.831	354.814	429.604	1732.68	545.579	730.001	571.337	368.244	575.769	161.693	611.594	229.86	341.708	162.508	1894.64
butyrate_producing_bacterium_ss3_4	3614.01	7486.13	5852.65	6532.91	12186.9	5263.26	3431.48	5557.66	3486.77	7200.62	5220.19	6912.95	3296.44	8704.12	5713.99	4962.76	9384.27	4671.47	5251.85	4119.56	4968.53	5124.5	4632.87	5905.29	8294.89	4141.48	5219.13	11548.2	8066.53	6346.33	5729.59	5798.81	6523.38	5750.25	7520.69	8724.13	3886.61	6690.47	8503.86	6220.36	6403.74	5580.46	14368.8	5885.32	8190.19	4094.05	6222.67	6675.87	4746.88
butyrate_producing_bacterium_sm4_1	15.6139	4.78857	5.55017	38.5764	16.6091	3.5688	1.57227	5.31325	9.39831	13.8495	18.5485	15.0375	18.8075	16.3042	12.5101	10.5311	13.6026	19.5459	4.21903	9.55621	4.92665	14.2363	21.4302	13.9577	36.1935	16.5881	0	10.4822	40.7647	423.089	0	45.3602	54.9895	24.6507	7.21842	13.6467	2.98855	21.6898	52.798	4.72492	24.5271	5.04876	60.6936	15.2845	22.1929	17.2208	0	27.5683	7.61205
clostridiaceae_bacterium_marseille_q4149	2031	1605.77	2700.16	1423.47	3043.61	2299.73	5333.93	585.52	1623.34	1194.38	3068.57	1545.64	1205.39	531.051	1514.35	5756.8	512.364	1088.05	2113.73	3667.92	4415.51	3621.72	914.066	3556.9	2447.45	3197.19	2754.18	767.716	3628.06	2590.08	532.556	607.502	912.927	4714.93	1621.44	809.053	1433.01	1839.46	1074.91	4122.49	1034.47	1242.63	1186.81	2112.47	1029.13	3366.29	2492.67	715.324	3863.88
clostridiaceae_bacterium_marseille_q4143	612.544	1083.81	974.054	779.243	990.316	679.499	1241.31	794.862	880.878	1983.24	846.779	1338.34	691.603	964.277	628.633	1027.3	1079.14	1383.41	1262.33	949.388	1109.73	919.097	1127.06	696.724	1105.55	925.245	652.54	1757.93	1174.84	1026.58	1372.76	1195.56	993.374	1495.47	2273.8	1454.35	745.643	1440.7	1399.15	1214.31	763.226	1076.33	1310.65	913.849	1055.97	856.547	1248.13	600.698	733.041
sarcina_sp_jb2	1258.72	132.484	91.5777	520.781	215.918	197.711	244.488	444.187	292.202	2412.02	112.904	99.8919	64.1164	651.004	255.832	729.276	1351.19	625.468	356.086	402.192	302.989	281.879	105.402	490.847	801.192	739.704	96.6067	25.4368	94.5742	197.585	426.526	354.781	1233.7	53.2141	787.71	74.082	454.259	1529.97	2023.25	269.321	719.943	558.834	435.517	432.791	829.393	302.487	330.917	1289.9	154.525
clostridium_sp_c1	2.40213	0	2.77508	1.92882	0	0	0.786136	3.18795	0.854392	0	2.41937	2.14821	1.70977	1.16459	0	0	1.5114	2.17176	0.843806	1.66195	1.23166	0	0.437352	1.16315	0.548386	2.45749	0	0	0.815295	4.29532	0.803251	18.6301	2.54581	0.78256	0	1.94953	0.747137	1.66845	1.35379	0	0	1.57774	0.820183	4.02222	1.54834	1.49746	0	0	0
clostridium_sp_sy8519	1.20107	1.59619	2.77508	1.92882	0	3.5688	1.57227	22.3156	7.68953	5.53979	1.61291	5.37053	4.27443	3.49376	4.37854	5.79208	0	0	5.90664	3.3239	3.69499	5.12507	2.18676	8.14202	2.19354	1.84312	4.74143	3.91335	4.89177	2.14766	4.81951	6.48002	2.54581	6.65176	9.92532	6.82334	3.73569	0	4.73828	14.1748	2.16416	6.31095	0.820183	4.82667	3.61279	1.49746	3.59692	0	3.04482
clostridium_sp_m62_1	74.4661	146.849	86.0276	55.9357	64.3602	20.699	38.5207	63.759	63.225	101.932	78.2263	104.188	236.803	83.8502	50.0404	54.7615	128.469	145.508	54.8474	50.6894	88.6797	34.7366	58.1678	24.426	80.0644	46.0779	74.6776	238.994	114.141	801.077	106.832	208.981	100.305	86.8642	105.569	50.6877	62.7595	135.144	248.421	54.3366	64.9247	68.4738	104.983	47.4623	73.8041	303.236	35.9692	49.3327	62.4188
clostridium_sp_md294	6.00533	0	0	0	2.07613	0	1.57227	0	0	1.10796	0	1.07411	0.854886	0	0.625505	0	0	2.17176	0	0	1.23166	0.569453	0	0	0	1.22874	0.592679	0.419288	0	2.14766	0	0.810003	2.03665	3.13024	0.902302	1.94953	0	0	0.676897	0	0.721386	0.631095	0.820183	0.804445	0.516113	0	0	0	0.761205
clostridium_sp	180.16	54.2705	122.104	23.1458	62.284	7.85135	105.342	44.6313	957.773	186.137	129.839	59.0759	93.1826	15.1396	74.4351	145.329	7.55699	23.8894	125.727	135.864	32.0232	123.002	49.4208	30.2418	31.8064	129.633	84.7531	85.2551	127.186	51.5438	13.6553	168.481	66.7002	165.903	101.96	41.9148	134.485	480.512	162.455	49.6117	40.3976	26.8215	145.993	16.0889	121.803	44.1751	14.3877	24.6663	150.719
uncultured_clostridium_sp	6.00533	20.7505	16.6505	17.3594	4.15227	4.28255	2.35841	2.1253	0	6.09377	17.742	10.7411	38.4699	13.975	1.25101	3.15932	12.0912	15.2024	7.59425	7.47877	11.085	5.12507	22.7423	2.32629	17	6.14372	4.74143	50.035	5.70706	6.44298	15.2618	17.8201	6.10994	11.7384	25.2645	4.87382	10.4599	15.8502	18.9531	21.2622	10.0994	17.0396	4.10092	4.02222	21.6767	8.98476	0	13.0587	21.3138
clostridium_neonatale	46.8416	0	5.55017	65.5798	18.6852	57.8145	9.43364	72.2601	88.0024	0	7.25811	0	0	98.9898	0.625505	0	1.5114	67.3247	0	18.6969	0	0	52.0449	0	0.548386	0	34.9681	16.6317	6.52236	0	0.803251	0	1.01832	35.9978	0	63.3596	0	8.34223	0	0	0	2.52438	13.9431	157.671	46.9663	80.1141	28.7754	5.80385	1.52241
clostridium_cadaveris	30.0266	3.19238	8.32525	7.71528	8.30454	0.713759	0	5.31325	7.68953	13.2955	6.45165	9.66696	1.70977	2.32917	7.50606	5.79208	1.5114	2.17176	4.21903	10.8027	4.92665	5.12507	4.37352	3.48944	5.48386	15.9737	2.9634	29.0706	8.96824	6.44298	5.62276	9.72004	12.729	3.52152	2.70691	13.6467	3.73569	10.0107	2.03069	2.36246	5.0497	3.15547	5.74128	3.21778	7.22558	11.9797	3.59692	5.80385	3.80603
clostridium_sporogenes	80.4714	38.3086	13.8754	50.1493	12.4568	46.3943	31.4455	15.9397	32.4669	95.2844	56.4519	38.6678	24.7917	22.1271	37.5303	24.748	40.8077	17.3741	59.9102	27.4222	22.1699	34.1672	32.364	22.0998	126.129	24.5749	34.9681	32.984	81.5295	10.7383	69.0796	76.1403	83.5025	84.1252	48.7243	35.0915	56.0353	50.8876	36.5524	35.4369	106.765	120.539	27.066	70.7912	73.288	55.406	64.7446	18.8625	35.7767
clostridium_perfringens	87.6778	11.1733	80.4774	63.651	4.15227	131.332	18.8673	10.6265	23.0686	19.9432	25.0001	1.07411	1435.35	9.31669	15.6376	3.68587	86.1497	69.4965	64.1293	6.23231	8.62164	45.5562	31.4893	3.48944	214.419	17.8168	23.7072	2.93501	42.3953	57.9868	22.491	65.6103	14.7657	15.6512	100.156	6.82334	76.208	231.08	35.8755	2.36246	6.49247	52.3809	12.3027	47.4623	35.0957	3.74365	10.7908	4.35288	15.2241
butyricicoccus_sp_gam44	1.20107	9.57714	2.77508	5.78646	2.07613	7.13759	3.93068	8.50119	4.27196	4.43183	5.64519	5.37053	2.56466	13.975	4.37854	3.68587	10.5798	15.2024	3.37522	2.90841	2.46333	0	6.56028	9.30516	10.9677	3.68623	1.77804	11.0412	4.89177	2.14766	12.0488	2.43001	5.60078	7.43432	0.902302	2.92429	8.96565	9.17645	4.06138	4.72492	3.60693	2.20883	1.64037	4.02222	5.16113	2.99492	7.19384	17.4115	3.80603
eubacterium_sp_msj_33	551.289	111.733	468.989	94.5121	195.157	109.919	187.1	506.884	268.279	1904.03	131.452	688.502	317.163	101.319	340.275	330.675	145.094	52.1224	251.454	404.269	226.626	223.795	72.6004	424.548	403.612	193.527	1445.54	141.16	317.965	70.8727	103.619	1186.65	508.652	178.032	416.864	139.391	171.094	715.763	341.156	193.722	150.77	116.121	168.958	223.636	693.14	204.403	133.086	26.1173	147.674
eubacterium_sp_c_25	6.00533	3.19238	5.55017	1.92882	0	0	0	2.1253	0	3.32387	2.41937	1.07411	5.9842	3.49376	0.625505	1.57966	0	6.51529	0.843806	2.49292	2.46333	0	0	0	0.548386	0.614372	0.592679	2.51573	0.815295	4.29532	0	1088.64	1.52748	6.65176	1.8046	6.82334	0.747137	0.834223	2.70759	0	2.16416	1.89328	4.9211	0.804445	16.5156	10.4822	3.59692	1.45096	4.56723
eubacterium_sp_nsj_61	24.0213	46.2895	8.32525	19.2882	18.6852	22.1265	15.7227	14.8771	23.0686	24.9291	24.1937	36.5196	12.8233	26.7855	15.6376	22.6418	25.6938	21.7176	17.7199	29.9151	14.78	21.6392	21.4302	13.9577	24.129	18.4312	51.5631	28.3718	19.5671	38.6579	31.3268	8.91003	64.6635	21.5204	27.9714	14.6214	22.4141	30.8663	33.168	30.712	28.8554	32.1858	27.066	15.2845	52.1274	24.7081	17.9846	7.25481	22.8362
eubacterium_callanderi	73.265	3.19238	2.77508	13.5017	577.165	6.42383	5.50295	992.514	46.9916	232.671	12.9033	1.07411	7.69397	24.4563	13.7611	5.26553	18.1368	280.158	3.37522	139.188	49.2665	9.11124	9.62174	87.2359	6.58063	4.91498	509.112	307.198	50.5483	167.517	291.58	198.451	54.9895	11.7384	9.92532	272.934	100.116	10.8449	138.087	2.36246	288.554	7.57314	17.2238	11.2622	943.454	23.9593	10.7908	36.274	427.797
eubacterium_ramulus	1.20107	0	0	0	0	0.713759	1.57227	1.06265	2.56318	2.76989	0.806456	0	0	0	0	0.526553	4.53419	2.17176	1.68761	0.830974	0	1.70836	0.874704	1.16315	1.09677	0	0	1.39763	0.815295	0	1.6065	0.810003	0.509162	1.17384	1.8046	0.974763	1.49427	2.50267	0.676897	9.44984	2.88554	2.20883	0.820183	0	2.06445	0.74873	0	1.45096	1.52241
eubacterium_limosum	9.60853	15.9619	27.7508	5.78646	20.7613	5.71007	7.07523	73.3228	11.9615	36.0086	24.1937	5.37053	13.6782	5.82293	4.37854	3.15932	16.6254	69.4965	3.37522	19.9434	8.62164	2.27781	14.4326	13.9577	20.2903	7.98684	45.0436	30.4682	6.52236	6.44298	31.3268	27.5401	30.0405	16.4338	14.4368	26.3186	17.9313	5.83956	8.79966	9.44984	16.5919	19.5639	13.9431	16.8933	104.771	27.703	14.3877	27.5683	56.3292
christensenella_sp_marseille_p3954	4.80426	3.19238	0	0	4.15227	4.28255	7.86136	5.31325	2.56318	2.21592	1.61291	7.51875	2.56466	2.32917	7.50606	6.84519	4.53419	0	5.90664	9.55621	2.46333	4.55562	6.99763	6.97887	1.64516	2.45749	6.51947	5.17121	2.44588	0	0	2.43001	1.52748	5.8692	4.51151	1.94953	2.24141	2.50267	3.38449	7.08738	3.60693	4.41766	5.74128	3.21778	4.64502	1.49746	0	1.45096	12.1793
christensenella_sp	390.346	60.6552	946.303	15.4306	126.644	2.14128	7.86136	41.4433	109.362	560.073	32.2583	11.8152	325.712	20.9626	378.431	135.324	4.53419	128.134	142.603	588.33	88.6797	41.57	17.0567	879.338	8.22579	80.4828	351.459	171.628	3067.14	2.14766	1.6065	20.2501	31.0589	232.029	250.84	206.65	4.48282	843.4	40.6138	212.622	22.363	40.7056	1778.16	814.903	106.319	0	0	76.901	7.61205
christensenella_sp_msj_20	7.2064	6.38476	27.7508	7.71528	0	6.42383	19.6534	4.2506	28.1949	10.5256	16.1291	5.37053	1.70977	8.1521	8.13157	10.0045	0	8.68706	5.90664	7.89426	2.46333	10.8196	2.18676	4.65258	1.64516	7.37247	20.7438	11.6003	9.78354	4.29532	2.40975	10.53	8.14659	5.8692	14.4368	6.82334	3.73569	10.0107	9.47656	4.72492	4.32831	8.20423	6.56147	0.804445	11.8706	9.73349	7.19384	5.80385	11.4181
christensenella_massiliensis	1.20107	1.59619	5.55017	5.78646	4.15227	1.42752	0.786136	0	1.70878	2.76989	1.61291	2.14821	0	0	2.50202	3.15932	1.5114	0	2.53142	1.24646	0	2.27781	0.874704	2.32629	1.09677	1.84312	1.77804	3.07478	8.96824	17.1813	2.40975	0	2.54581	1.17384	0	15.5962	1.49427	3.33689	2.03069	0	3.60693	1.89328	0.820183	0.804445	2.58056	0.74873	0	1.45096	3.04482
christensenellaceae_bacterium	147.731	52.6743	72.1522	59.7934	118.34	60.6695	74.6829	59.5084	94.8375	62.0456	83.065	52.6312	152.17	40.7605	81.9412	99.5185	27.2052	43.4353	55.6912	91.8227	103.46	105.349	32.364	95.3779	26.3225	81.0972	170.692	81.202	105.173	32.2149	13.6553	41.3102	41.7513	74.7345	117.299	54.5867	65.7481	70.0747	67.6897	73.2363	32.4624	63.7406	91.8605	16.0889	51.0952	41.1801	32.3723	72.5481	67.7473
intestinimonas_butyriciproducens	111.699	59.059	88.8027	90.6545	174.395	89.2199	126.568	63.759	123.032	85.3128	83.8715	56.9276	61.5518	47.748	78.8136	154.28	83.1269	102.073	96.1939	100.963	86.2164	83.7095	61.2293	67.4624	45.516	82.3259	223.44	73.3753	68.4848	57.9868	34.5398	57.5102	64.6635	113.08	97.4486	101.375	73.2195	89.2619	85.289	115.761	41.8404	76.3625	68.0752	20.9156	69.1591	37.4365	82.7292	31.9212	145.39
fenollaria_massiliensis	36.032	25.539	2.77508	27.0035	8.30454	21.4128	33.8039	14.8771	28.1949	17.1733	12.9033	17.1857	36.7601	16.3042	32.5263	17.9028	16.6254	8.68706	22.7828	30.7461	50.4982	10.2501	30.1773	5.81573	20.2903	43.6204	41.4876	12.5786	17.1212	10.7383	27.3105	10.53	20.3665	33.2588	9.02302	5.84858	39.5983	34.2031	10.8304	37.7994	28.134	12.6219	13.1229	33.7867	19.0962	6.73857	3.59692	14.5096	41.1051
fenollaria_sporofastidiosus	52.8469	35.1162	13.8754	48.2205	4.15227	224.12	84.9027	25.5036	41.0108	34.3467	19.355	22.5562	38.4699	27.9501	49.4149	20.009	21.1596	15.2024	20.2513	38.6403	39.4132	16.5141	42.8605	5.81573	14.8064	261.723	56.8972	12.1593	19.5671	15.0336	25.704	34.0201	36.6596	49.6926	4.51151	11.6972	30.6326	46.7165	18.2762	37.7994	47.6115	12.3063	15.5835	41.0267	14.9673	8.98476	21.5815	27.5683	64.7025
mogibacterium_diversum	18.016	1.59619	0	0	6.2284	0.713759	6.28909	1.06265	4.27196	2.76989	3.22583	3.22232	6.83909	3.49376	3.75303	2.63276	1.5114	19.5459	5.06284	4.15487	0	1.13891	0.874704	2.32629	2.19354	1.22874	18.9657	3.63383	10.5988	10.7383	1.6065	4.05002	4.07329	3.9128	0.902302	10.7224	8.21851	4.17112	2.03069	2.36246	5.77109	2.20883	4.9211	7.24	3.09668	2.99492	0	0	1.52241
mogibacterium_pumilum	2.40213	0	8.32525	0	0	2.14128	6.28909	0	0.854392	0.553979	0	1.07411	1.70977	1.16459	0.625505	2.10621	1.5114	2.17176	0	2.07744	3.69499	0	1.31206	1.16315	2.19354	1.84312	0	1.1181	0.815295	0	0	0	3.05497	1.17384	0	0	0.747137	5.00534	0	4.72492	3.60693	0.631095	0	0	2.06445	1.49746	3.59692	1.45096	0.761205
x_eubacterium_sulci	3.6032	3.19238	0	0	0	0	0.786136	1.06265	2.56318	3.32387	2.41937	3.22232	2.56466	2.32917	0.625505	2.63276	3.0228	2.17176	0.843806	1.24646	2.46333	0	1.31206	2.32629	0.548386	0.614372	1.77804	3.3543	2.44588	12.886	2.40975	1.62001	2.03665	2.34768	0	0.974763	0.747137	1.66845	2.70759	4.72492	2.16416	0.946642	2.46055	1.60889	6.70947	0	3.59692	0	1.52241
lawsonibacter_asaccharolyticus	36.032	28.7314	58.2767	34.7187	43.5988	38.543	31.4455	17.0024	38.4476	28.2529	37.097	33.2973	41.8894	27.9501	25.0202	35.8056	24.1824	23.8894	32.0646	58.9992	78.8264	41.57	34.5508	41.8732	14.258	50.9929	32.0047	50.3145	28.5353	350.068	14.4585	14.5801	22.4031	66.5176	31.5806	31.1924	124.772	26.6951	34.5218	47.2492	27.4127	40.0745	49.211	12.8711	35.0957	16.4721	25.1785	21.7644	63.1801
massilistercora_timonensis	15.6139	9.57714	8.32525	9.64409	6.2284	16.4165	8.6475	9.56384	11.9615	29.3609	20.9679	19.3339	7.69397	11.6459	21.8927	14.2169	19.6482	10.8588	26.158	15.373	20.9383	15.3752	4.37352	15.1209	33.4515	7.37247	20.7438	19.986	28.5353	17.1813	24.0975	33.2101	19.8573	35.2152	20.753	22.4196	11.9542	10.0107	9.47656	18.8997	22.363	39.759	13.9431	16.8933	23.7412	11.2309	14.3877	10.1567	312.094
flintibacter_sp_kgmb00164	4.80426	9.57714	5.55017	5.78646	12.4568	77.086	7.86136	12.7518	21.3598	4.43183	14.5162	8.59285	20.5173	3.49376	18.7652	40.5446	10.5798	8.68706	13.5009	79.7735	7.38998	30.181	30.1773	16.284	8.77418	10.4443	16.0023	31.4466	34.2424	25.7719	6.42601	11.34	7.63742	8.60816	60.4542	10.7224	5.22996	12.5133	6.76897	7.08738	7.21386	6.94204	13.1229	32.9822	14.9673	11.9797	7.19384	21.7644	8.37326
peptostreptococcaceae_bacterium_oral_taxon_929	62.4554	44.6933	2.77508	30.8611	2.07613	24.9816	46.382	10.6265	20.5054	31.5768	12.9033	34.3714	35.9052	20.9626	35.6538	15.7966	9.06839	13.0306	22.7828	34.4854	97.3014	11.3891	42.8605	6.97887	25.7741	43.0061	48.007	12.5786	18.7518	6.44298	21.6878	17.0101	27.4947	48.1275	1.8046	8.77287	63.5067	26.6951	11.5073	37.7994	25.2485	14.5152	16.4037	34.5911	24.7734	5.98984	17.9846	15.9606	44.9111
clostridioides_sp_es_w_0016_02	1.20107	0	0	0	2.07613	0	0	1.06265	0.854392	3.32387	0.806456	0	26.5015	0	0.625505	0	0	0	0.843806	0	0	0	0	2.32629	2.19354	0.614372	1.18536	0.55905	0	0	1.6065	0	0.509162	1.17384	0	0	0	0.834223	0.676897	0	2.16416	0	0	0.804445	0	2.24619	0	7.25481	0
clostridioides_difficile	34.8309	39.9047	36.0761	57.8646	24.9136	33.5467	75.4691	108.39	77.7497	579.462	67.7423	56.9276	53.0029	34.9376	46.9129	46.8632	55.9217	47.7788	42.1903	186.138	61.5831	35.8755	40.6737	58.1573	57.5805	53.4504	128.019	101.747	57.0706	564.834	98.7999	50.2202	101.832	64.1699	48.7243	264.161	35.1155	75.9143	54.1518	44.8868	62.0392	44.4922	86.9394	61.9423	74.3202	113.058	53.9538	92.8615	59.374
romboutsia_sp_ce17	2.40213	0	0	0	2.07613	0.713759	1.57227	0	1.70878	2.21592	0.806456	4.29643	0	0	0.625505	0	0	2.17176	0.843806	1.24646	0	0	1.31206	0	0	0	0.592679	0.838575	0.815295	0	0	4.05002	1.52748	0.39128	0.902302	0	5.22996	4.17112	0	0	1.44277	0.946642	0	0.804445	3.61279	0	3.59692	0	0
romboutsia_ilealis	9.60853	15.9619	0	0	4.15227	2.14128	5.50295	1.06265	25.6318	35.4547	8.06456	7.51875	10.2586	3.49376	8.13157	3.15932	4.53419	2.17176	5.90664	3.73939	6.15831	2.84726	20.5555	3.48944	8.22579	7.37247	15.4097	8.66528	11.4141	2.14766	4.81951	38.0701	21.3848	3.52152	8.12072	5.84858	69.4838	46.7165	2.70759	0	23.0843	17.6707	4.9211	4.82667	13.4189	2.24619	14.3877	1.45096	2.28362
peptostreptococcus_anaerobius	7.2064	0	0	0	0	0	4.71682	0	0	0	1.61291	2.14821	1.70977	0	0	5.79208	3.0228	0	0	3.3239	7.38998	3.41672	0	2.32629	3.29032	0	1.18536	1.67715	0	0	1.6065	0	3.56413	0.78256	0	0	2.98855	5.00534	0	4.72492	0	0	1.64037	1.60889	1.03223	1.49746	0	0	1.52241
filifactor_alocis	2.40213	0	0	0	2.07613	0	0.786136	0	1.70878	0	0.806456	0	0	13.975	2.50202	0	0	0	0	0.830974	2.46333	5.12507	0.437352	1.16315	1.09677	2.45749	7.70483	0.838575	0	0	0.803251	3.24001	0	0.39128	8.12072	0.974763	3.73569	1.66845	0	0	8.65663	0	0	0.804445	0	0	3.59692	0	14.4629
paeniclostridium_sordellii	2.40213	0	2.77508	0	0	0	0	1.06265	11.9615	1.66194	2.41937	0	1.70977	0	0.625505	0.526553	0	0	0	0	0	0	0.437352	0	1.64516	0.614372	0	0.55905	0	0	0	0.810003	0	0.39128	0	0.974763	1.49427	0	0	0	155.098	0	0	0.804445	1.54834	0	0	0	1.52241
uncultured_clostridia_bacterium	118.906	103.752	111.003	173.594	60.2079	140.611	180.811	184.901	223.851	565.059	341.131	533.831	90.6179	145.573	193.907	280.126	149.628	106.416	196.607	122.984	330.086	177.1	397.553	90.7253	267.612	498.87	95.4214	119.078	303.29	328.592	132.536	221.131	1032.07	488.709	248.133	177.407	262.992	581.453	181.408	158.285	261.142	256.224	301.827	762.614	493.404	353.4	151.071	75.45	219.988
ligilactobacillus_ruminis	2696.39	13404.8	12274.2	9613.23	7991.04	4921.37	1648.53	6700	3969.5	2505.65	6716.97	4949.48	6751.03	12699.8	10213.9	8495.93	19179.6	10837.1	2382.91	6137.58	11989	13116.8	12613.7	3057.91	5806.86	2497.42	6416.94	44393.2	11329.3	24706.7	9181.97	11357.1	9147.6	5098.38	12997.7	913.353	6539.69	12495	10429	2575.08	9204.16	11206.4	5249.99	14772	5727.3	12121.9	13002.9	14290.5	9683.29
ligilactobacillus_salivarius	174.155	627.303	102.678	142.733	18.6852	92.0749	30.6593	421.872	239.23	451.493	185.485	64.4464	165.848	184.005	199.536	846.17	101.264	39.0918	346.804	420.889	117.008	54.098	425.106	134.925	529.741	69.4241	68.1581	10.7617	10.5988	49.3961	354.234	54.2702	163.441	136.166	147.978	57.511	1004.15	326.181	84.6121	16.5372	53.3825	145.783	1008.01	189.045	94.4487	120.545	21.5815	162.508	153.764
ligilactobacillus_saerimneri	2.40213	0	0	0	0	0	0.786136	0	0.854392	0	7.25811	0	5.12932	5.82293	0	0	0	0	0	0	0	0	0.437352	0	0.548386	0.614372	4.74143	0	0	0	4.81951	0	0	0.39128	0	0	3.73569	0	2.03069	0	0	0	0	0.804445	1.03223	0	0	0	0.761205
ligilactobacillus_agilis	1269.53	1487.65	566.117	216.028	886.509	7.85135	250.777	886.249	574.151	40.4405	1257.27	47.2607	353.068	26388.4	562.329	721.904	1316.43	879.565	322.334	476.148	229.089	414.562	824.408	2532.17	2282.93	1955.55	355.015	52.1314	45.6565	451.008	1524.57	726.573	77.3926	607.267	5492.31	829.523	1389.68	238.588	680.282	94.4984	107.486	344.893	1509.96	86.8801	1546.79	4484.14	12869.8	1083.87	239.019
limosilactobacillus_mucosae	130.916	1826.04	1992.51	576.717	6047.78	276.939	4.71682	616.337	272.551	121.875	1277.43	205.154	137.637	2783.36	135.109	302.241	315.882	2977.49	487.72	1998.91	1431.19	145.21	38.487	81.4202	27.4193	42.3917	813.156	1921.32	1339.53	94.497	185.551	532.982	1252.03	162.773	797.635	22.4196	502.076	79.2512	224.053	406.343	137.785	2018.56	423.215	1604.87	1080.74	3530.26	7.19384	8173.27	292.303
limosilactobacillus_reuteri	46.8416	15.9619	13.8754	3.85764	6.2284	1.42752	3.93068	5.31325	29.0493	192.785	3.22583	6.44464	609.534	13.975	11.2591	3.15932	6.04559	13.0306	2.53142	9.14072	22.1699	21.0697	7.43498	8.14202	11.5161	3.07186	4.74143	12.1593	26.9047	19.3289	27.3105	36.4501	8.14659	3.52152	9.92532	2.92429	35.1155	24.1925	6.76897	18.8997	4.32831	7.57314	4.9211	11.2622	37.6762	23.9593	7.19384	14.5096	31.9706
limosilactobacillus_gastricus	1.20107	0	0	1.92882	0	0	0	9.56384	1.70878	0	2.41937	0	0.854886	37.2668	0	0	0	6.51529	0	0	0	1.13891	0.437352	0	0	0.614372	0	0.419288	0	0	4.81951	1.62001	1.01832	0.39128	0	0.974763	0.747137	0	0.676897	0	2.16416	0.315547	4.10092	0	0.516113	2.24619	0	10.1567	0
limosilactobacillus_panis	1.20107	9.57714	8.32525	0	12.4568	2.85504	0.786136	4.2506	5.12635	2.21592	0	1.07411	0	5.82293	1.87652	0	3.0228	6.51529	0.843806	67.7244	4.92665	6.26398	4.37352	13.9577	2.74193	0	4.14876	1.25786	2.44588	0	3.21301	1.62001	5.09162	2.73896	1.8046	0	2.98855	4.17112	10.1535	25.9871	0	8.83533	2.46055	4.82667	0.516113	8.23603	3.59692	8.70577	4.56723
limosilactobacillus_pontis	2.40213	0	0	0	20.7613	0	0	2.1253	1.70878	0	1.61291	0	16.2428	201.473	1.25101	0	0	0	0	3.3239	2.46333	99.6542	0.437352	0	9.32256	1.84312	1.18536	10.0629	64.4083	85.9063	0	4.86002	10.6924	1.56512	22.5576	0	3.73569	0	0.676897	28.3495	0	0.946642	0	2.41333	64.5141	1.49746	0	1.45096	0.761205
limosilactobacillus_oris	3.6032	6.38476	0	54.0069	0	12.1339	16.5089	3.18795	184.549	1.66194	0	0	335.97	4.65834	5.00404	2.10621	136.026	36.92	2.53142	13.7111	0	7.40289	2.62411	0	16.4516	1.84312	18.3731	16.6317	0	10.7383	28.1138	32.4001	19.8573	0	8.12072	3.89905	7.47137	6.67378	14.2148	0	2.16416	0.946642	2.46055	0	69.1591	2.24619	14.3877	145.096	82.2102
limosilactobacillus_fermentum	1247.91	4180.42	5922.03	1896.03	1274.75	1301.18	907.201	584.457	3699.52	811.025	140.323	171.857	987.393	4798.09	960.776	1095.76	2832.36	4971.17	932.406	1001.74	4366.24	2984.5	1244.27	4530.45	3113.74	1035.22	1882.35	4633.83	564.184	6187.4	1602.49	5160.53	470.975	776.691	2260.27	127.694	1826.75	2289.94	2235.11	2501.85	200.545	2453.38	711.919	636.316	692.623	815.367	7021.19	3045.57	860.162
lactobacillus_delbrueckii	659.385	4654.49	3349.53	4177.82	2049.14	344.746	1265.68	2844.71	4438.57	163.978	28.226	52.6312	3788.85	4437.07	293.362	502.858	3882.78	4297.92	548.474	817.679	4724.66	2371.2	815.224	3937.25	1291.45	287.526	1498.89	1906.36	1539.28	5334.78	2370.39	782.463	350.303	608.832	3337.62	398.678	2018.76	3042.41	2594.55	807.962	10.8208	427.882	261.638	129.516	668.882	1055.71	3841.51	2761.18	210.093
lactobacillus_iners	2.40213	1.59619	0	3.85764	0	2.85504	1.57227	0	0.854392	2.76989	0	2.14821	3.41954	0	0.625505	0	0	4.34353	0.843806	0.415487	0	1.70836	1.74941	0	1.09677	0.614372	3.55608	0.698813	0	0	3.21301	0.810003	0.509162	0	1.8046	0.974763	0	0.834223	0.676897	2.36246	3.60693	0.315547	0.820183	1.60889	1.03223	0	0	0	0
lactobacillus_johnsonii	3.6032	0	0	0	0	0	0.786136	0	3.41757	0.553979	0	0	22.227	1.16459	0.625505	2.10621	6.04559	2.17176	0.843806	0.415487	1.23166	0	0	2.32629	0.548386	1.22874	0.592679	1.81691	0.815295	2.14766	0	0.810003	0.509162	1.17384	0	0	0.747137	2.50267	0	0	0.721386	3.47102	0	0.804445	3.09668	0.74873	3.59692	2.90192	0
lactobacillus_gasseri	1.20107	1.59619	0	0	0	11.4201	0	155.147	66.6426	0	0	0	2.56466	2.32917	1.87652	0	15.114	0	0	0.830974	2.46333	0	6.99763	0	0	0.614372	0	0	6.52236	10.7383	15.2618	0	2.54581	0	5.41381	0	3.73569	2.50267	0.676897	0	20.1988	0	0.820183	0	133.157	1.49746	0	58.0385	5.32844
weissella_confusa	602.935	1902.66	1912.03	1897.96	402.77	328.329	642.273	635.464	4273.67	47.6422	350.002	1914.06	1013.89	4123.8	1140.3	1296.9	2143.16	877.393	1846.25	1490.35	1490.31	1494.81	951.241	5091.09	2981.57	1496	881.314	592.034	567.445	2785.51	1655.5	19590.7	1155.8	608.832	2880.15	30.2177	719.493	1532.47	1119.59	1993.92	661.511	1443.94	506.053	617.814	675.076	2082.97	2302.03	8411.22	616.576
weissella_soli	1.20107	3.19238	0	1.92882	0	0	0.786136	1.06265	1.70878	0	0.806456	0	0	0	0.625505	0	1.5114	2.17176	0	0.415487	0	0	0.437352	8.14202	0.548386	1.84312	0	0.139763	0	2.14766	0	15.3901	0	0	0	0	0	0	0	2.36246	0.721386	0.631095	0	0.804445	0	0	0	0	0
weissella_cibaria	42.0373	89.3866	155.405	129.231	85.1215	21.4128	77.8275	71.1975	156.354	4.43183	88.7102	61.2241	56.4225	394.795	156.376	93.7264	308.325	97.7294	152.729	159.963	78.8264	126.418	53.3569	207.04	284.612	215.03	98.9774	73.3753	116.587	103.088	74.7024	548.372	37.678	60.6484	223.771	1.94953	32.874	275.294	117.78	316.57	46.8901	113.913	47.5706	65.9645	136.254	247.83	161.861	2106.8	65.4637
pediococcus_acidilactici	6.00533	38.3086	5.55017	9.64409	6.2284	1.42752	4.71682	2.1253	22.2142	0.553979	50.8067	6.44464	2.56466	55.9001	21.2672	8.9514	48.3647	13.0306	5.90664	4.15487	13.5483	3.98617	2.62411	45.3627	27.4193	0.614372	3.55608	2.09644	2.44588	12.886	16.8683	4.86002	2.03665	5.47792	7.21842	0	87.4151	13.3476	123.872	40.1618	3.60693	1.26219	2.46055	1.60889	7.22558	47.17	0	69.6461	15.9853
pediococcus_pentosaceus	3.6032	38.3086	24.9757	23.1458	0	23.554	4.71682	18.065	17.9422	0.553979	162.098	4.29643	45.309	79.1919	20.0162	14.2169	246.358	60.8094	14.3447	65.2315	18.4749	176.53	49.8581	58.1573	599.934	23.3462	10.6682	0.838575	3.26118	23.6242	20.8845	81.8103	1.52748	26.6071	23.4599	0	52.2996	173.518	149.594	125.21	29.5768	35.0258	28.7064	24.1333	13.4189	77.8679	7.19384	648.58	9.13447
schleiferilactobacillus_harbinensis	7.2064	0	0	0	6.2284	0	0.786136	0	360.553	0	0	0	4.27443	25.6209	0	0	0	0	0.843806	0.830974	38.1815	0.569453	0.437352	11.6315	6.58063	0.614372	4.74143	0.419288	4.89177	12.886	0.803251	0.810003	0	9.39072	23.4599	0	0	0	8.79966	37.7994	0	0	0	0	0	5.24111	0	0	0
lactiplantibacillus_plantarum	8.40746	9.57714	0	5.78646	29.0659	2.14128	1.57227	2.1253	325.523	4.43183	37.097	90.225	10.2586	98.9898	5.00404	20.5356	61.9673	34.7482	13.5009	28.6686	153.958	103.071	5.68558	172.145	204.548	5.52935	69.3435	8.10623	20.3824	53.6915	14.4585	69.6603	2.03665	70.0392	100.156	0	29.8855	31.7005	140.795	33.0745	0.721386	10.7286	0.820183	3.21778	14.9673	18.7182	32.3723	116.077	4.56723
lactiplantibacillus_pentosus	1.20107	1.59619	0	0	0	0	3.93068	0	6.83514	0	3.22583	1.07411	0.854886	3.49376	1.25101	0	4.53419	0	0	2.07744	2.46333	2.84726	2.62411	4.65258	1.09677	7.37247	0	2.93501	0	2.14766	0	19.4401	0.509162	0.39128	3.60921	0	0.747137	5.00534	1.35379	9.44984	0.721386	1.26219	0	0	0.516113	9.73349	0	4.35288	0
liquorilactobacillus_hordei	3.6032	0	0	0	0	0	0	0	3.41757	0	0.806456	0	0	0	0	0	0	0	0	0.415487	1.23166	0	0	1.16315	1.64516	0.614372	0	0	0	0	0.803251	0	0	1.56512	0.902302	0.974763	0	0	2.03069	0	0	0	0	0	1.03223	2.24619	0	0	0
levilactobacillus_brevis	1.20107	0	8.32525	0	0	0.713759	0.786136	0	12.8159	0	0	0	1.70977	9.31669	0.625505	0	1.5114	0	1.68761	1.66195	7.38998	25.6254	1.31206	2.32629	4.93547	1.84312	2.37072	5.31098	0.815295	4.29532	1.6065	4.86002	0	2.34768	6.31612	0	2.24141	3.33689	2.70759	2.36246	0.721386	3.15547	0	2.41333	1.03223	2.24619	10.7908	17.4115	3.80603
lacticaseibacillus_paracasei	1.20107	0	11.1003	0	0	0	0	0	123.032	0	0.806456	0	2.56466	4.65834	1.25101	0	1.5114	2.17176	5.90664	1.66195	45.5715	2.84726	0	10.4683	4.38709	1.84312	2.9634	0.139763	8.15295	0	8.03251	2.43001	0	3.13024	0.902302	2.92429	0	2.50267	8.79966	2.36246	0	0	0	0	0.516113	0	0	2.90192	0
streptococcus_anginosus	80.4714	27.1352	108.228	65.5798	10.3807	17.844	47.1682	80.7613	51.2635	6.09377	8.87102	50.483	81.2142	41.9251	6.88056	21.5887	0	28.2329	22.7828	7.89426	3.69499	7.40289	37.6123	33.7312	11.5161	36.248	16.0023	35.919	15.4906	12.886	216.878	42.1202	25.4581	70.8217	29.776	8.77287	17.1842	37.54	23.6914	56.6991	13.7063	17.6707	13.9431	28.1556	15.4834	33.6928	64.7446	33.3721	26.6422
streptococcus_constellatus	3.6032	0	0	28.9323	0	0	3.14455	7.43854	69.2057	0	7.25811	5.37053	0	0	1.87652	5.79208	0	0	6.75045	12.4646	14.78	2.27781	1.74941	0	15.9032	4.91498	0	3.63383	0	0	38.5561	3.24001	0	2.34768	7.21842	0	0	0	59.5669	21.2622	2.88554	0	3.28073	0	3.09668	3.74365	0	0	0
streptococcus_intermedius	1.20107	11.1733	2.77508	5.78646	0	0	1.57227	1.06265	5.12635	0	0.806456	1.07411	0	0	0	0	0	0	1.68761	0.415487	1.23166	0.569453	0.437352	0	3.8387	3.07186	0	0.698813	0	0	1.6065	0.810003	0.509162	0.78256	0	0	1.49427	3.33689	2.70759	0	0.721386	0.631095	0	0.804445	1.54834	0	0	1.45096	0.761205
streptococcus_infantarius	1903.69	6312.93	10340	5934.98	1424.23	1633.79	3234.95	4128.39	6688.18	691.92	5438.74	3896.86	4984.84	4785.28	4902.71	3534.75	14642.4	5787.75	6571.56	2576.44	7579.65	6316.94	2340.71	5128.31	11175.6	3526.5	2805.74	1947.45	2186.62	8942.85	2544.7	15680.9	1586.04	1657.07	11470.1	934.798	6249.8	9741.22	6193.61	5228.13	3815.41	4187.95	1829.01	4002.92	1638.14	3060.06	3614.91	10164	936.283
streptococcus_sp_nctc_11567	70.8629	106.945	0	0	0	0	0	0	0	36.0086	0	0	74.3751	0	19.3907	0	0	0	96.1939	16.204	0	71.1816	18.8061	0	68.5483	44.2348	0	0	0	0	0	70.4703	82.4842	44.9972	0	0	23.9084	48.3849	0	0	93.7801	8.83533	0	80.4445	134.189	70.3806	0	368.544	23.5974
streptococcus_sp_vt_162	3.6032	0	0	0	0	0	0	5.31325	0	0	5.64519	0	1.70977	0	0	2.10621	0	0	2.53142	0	0	0	1.31206	0	0	1.84312	0	0	0	0	2.40975	0	0	0	6.31612	0	0	0	0	0	0	1.57774	0	0	0	0	0	0	2.28362
streptococcus_sp_oral_taxon_431	6.00533	1.59619	16.6505	11.5729	0	0.713759	0.786136	1.06265	3.41757	3.87785	0	8.59285	2.56466	1.16459	2.50202	10.5311	1.5114	0	4.21903	0.830974	1.23166	1.70836	9.62174	1.16315	9.87095	4.30061	1.77804	0.279525	1.63059	0	2.40975	6.48002	2.54581	5.08664	2.70691	1.94953	1.49427	1.66845	4.73828	9.44984	7.21386	11.6753	1.64037	13.6756	1.03223	4.49238	3.59692	0	2.28362
streptococcus_sp_cnu_g3	4.80426	30.3276	0	0	0	2.85504	0	15.9397	19.651	0	24.1937	11.8152	4.27443	10.4813	21.8927	20.009	60.4559	39.0918	18.5637	5.40133	13.5483	6.83343	4.37352	0	17	7.37247	2.37072	2.93501	16.3059	38.6579	12.852	34.0201	15.784	1.56512	16.2414	3.89905	10.4599	35.8716	23.6914	9.44984	8.65663	19.2484	5.74128	16.8933	0	6.73857	28.7754	55.1365	3.80603
streptococcus_sp_cnu_g2	6.00533	22.3467	27.7508	61.7222	18.6852	14.9889	28.3009	0	181.131	0	35.4841	12.8893	13.6782	24.4563	20.6417	19.4825	55.9217	13.0306	6.75045	8.72523	49.2665	95.6681	0	93.0516	40.5806	11.6731	5.33411	3.21454	18.7518	12.886	14.4585	47.7902	2.03665	10.1733	0	0	125.519	19.1871	4.06138	21.2622	9.37801	22.4039	9.8422	0	50.0629	20.2157	0	0	4.56723
streptococcus_sp_lpb0220	3.6032	11.1733	38.8512	5.78646	10.3807	4.99631	17.295	11.6891	10.2527	15.5114	21.7743	89.1508	5.12932	18.6334	14.3866	63.7129	18.1368	36.92	23.6266	9.97169	23.4016	5.69453	22.7423	16.284	122.29	23.3462	27.2632	14.2558	14.6753	32.2149	10.4423	33.2101	12.729	8.21688	18.046	21.4448	10.4599	63.401	13.5379	21.2622	20.9202	14.5152	9.02202	29.7645	10.8384	8.98476	0	68.1952	8.37326
streptococcus_equi	3.6032	0	0	0	0	0.713759	5.50295	1.06265	0.854392	2.21592	3.22583	0	0.854886	2.32917	1.25101	2.10621	1.5114	0	1.68761	2.07744	0	1.70836	2.62411	1.16315	1.64516	2.45749	1.18536	0.698813	0	0	0	0	1.01832	1.9564	0	0.974763	2.24141	1.66845	0	4.72492	2.16416	0.315547	1.64037	4.82667	0.516113	3.74365	3.59692	0	0
streptococcus_dysgalactiae	38.4341	49.4819	47.1764	40.5052	0	32.1192	4.71682	10.6265	5.12635	43.2104	8.06456	15.0375	33.3406	0	25.6457	28.9604	13.6026	58.6376	10.1257	7.47877	11.085	6.83343	11.3712	5.81573	20.2903	29.4899	11.2609	13.4172	5.70706	0	12.0488	52.6502	20.8756	8.99944	21.6553	0	17.9313	18.3529	10.1535	0	4.32831	3.47102	9.02202	30.5689	24.7734	11.2309	50.3569	7.25481	0
streptococcus_salivarius	415.569	1612.15	2833.36	584.432	851.215	636.673	759.408	587.645	1266.21	740.116	1230.65	2610.08	571.064	2379.25	474.133	2154.13	1993.53	2382.43	1568.64	494.43	2235.47	555.786	5278.4	368.717	5128.51	1204.17	1106.53	519.497	335.086	975.037	882.773	2381.41	1006.61	590.833	870.722	595.58	866.679	1379.8	1065.44	746.538	1636.1	2176.01	389.587	944.418	872.747	1365.68	1658.18	3029.61	379.842
streptococcus_parasanguinis	7.2064	15.9619	108.228	21.217	29.0659	14.9889	18.8673	19.1277	15.3791	13.2955	23.3872	41.8902	8.54886	32.6084	6.88056	45.8101	24.1824	102.073	13.5009	7.06328	12.3166	5.69453	29.3026	19.7735	75.1289	28.8755	14.817	15.7932	10.5988	32.2149	9.63902	59.9402	5.60078	7.8256	22.5576	5.84858	14.1956	29.1978	12.861	30.712	51.2184	22.7194	9.02202	28.1556	7.22558	29.2005	28.7754	126.234	6.08964
streptococcus_oralis	39.6352	67.04	183.155	32.7899	16.6091	7.85135	17.295	18.065	21.3598	3.32387	41.9357	11.8152	117.974	51.2418	36.9048	36.3321	28.7166	6.51529	37.9713	11.6336	27.0966	11.9585	23.617	26.7523	18.6451	10.4443	47.4143	3.21454	20.3824	17.1813	44.1788	17.0101	19.8573	12.9122	4.51151	7.7981	14.1956	13.3476	30.4604	73.2363	29.5768	17.0396	27.066	33.7867	9.29003	64.3908	215.815	37.725	21.3138
streptococcus_pasteurianus	75.6672	36.7124	49.9515	102.227	0	54.2457	11.792	187.026	76.8953	31.5768	63.7101	17.1857	35.9052	0	56.2955	48.9694	64.9901	0	33.7522	46.1191	25.8649	74.5983	26.2411	37.2206	0	39.3198	80.6044	62.4739	40.7647	85.9063	11.2455	37.2601	64.1544	16.0425	267.984	17.5457	60.5181	60.0641	54.8287	0	77.1883	6.31095	9.8422	28.1556	34.5796	99.581	0	168.312	92.1059
streptococcus_suis	8.40746	3.19238	5.55017	0	0	3.5688	1.57227	2.1253	3.41757	11.0796	17.742	0	2.56466	0	0.625505	0.526553	7.55699	13.0306	8.43806	0.415487	2.46333	3.98617	0.437352	2.32629	4.38709	1.22874	7.70483	3.91335	2.44588	2.14766	0	5.67002	6.10994	1.9564	4.51151	2.92429	2.98855	10.8449	10.1535	0	0	6.31095	4.9211	0	3.09668	5.98984	3.59692	5.80385	3.80603
streptococcus_cristatus	2.40213	3.19238	0	1.92882	0	0.713759	0	1.06265	0	0.553979	0.806456	0	2.56466	0	0	3.68587	0	0	1.68761	0.415487	0	0	0	1.16315	2.19354	0.614372	1.77804	0.55905	0	2.14766	1.6065	0	0.509162	0	1.8046	0.974763	0	0	1.35379	0	0.721386	1.57774	0	4.82667	0	2.99492	0	0	0
streptococcus_mitis	16.8149	19.1543	2.77508	42.434	0	4.99631	17.295	23.3783	11.1071	16.0654	13.7098	3.22232	47.8736	5.82293	27.5222	17.3762	3.0228	19.5459	9.28187	21.1898	7.38998	10.2501	20.5555	10.4683	15.9032	16.5881	11.8536	4.05311	18.7518	15.0336	12.852	10.53	14.7657	7.43432	12.6322	9.74763	17.1842	19.1871	6.76897	16.5372	24.5271	20.195	9.8422	25.7422	10.3223	7.4873	10.7908	37.725	17.5077
streptococcus_mutans	7.2064	9.57714	5.55017	19.2882	0	0	1.57227	0	53.8267	3.32387	10.4839	4.29643	100.877	9.31669	4.37854	53.7084	18.1368	8.68706	6.75045	0.830974	7.38998	10.8196	42.8605	12.7946	10.4193	7.37247	49.1924	2.93501	0.815295	6.44298	1.6065	41.3102	7.63742	10.9558	13.5345	0	29.1384	19.1871	8.12276	0	17.3133	27.4526	31.167	4.02222	4.64502	12.7284	28.7754	42.0779	0
streptococcus_gallolyticus	92.4821	148.446	321.91	460.988	519.033	39.9705	82.5443	300.73	305.872	32.6848	220.969	129.967	193.204	201.473	2410.7	100.572	507.83	149.852	220.233	93.0691	385.51	231.198	162.258	173.309	405.257	128.404	83.5678	115.584	210.346	472.485	131.733	434.972	35.1322	91.9508	3784.26	21.4448	281.671	473.839	293.773	80.3237	227.236	141.365	50.8514	167.325	107.868	95.0887	140.28	496.229	43.3887
streptococcus_macedonicus	9.60853	28.7314	38.8512	79.0816	157.786	31.4054	0	104.14	19.651	4.98581	19.355	41.8902	28.2112	26.7855	10.6336	7.37174	101.264	65.1529	35.4399	9.14072	144.105	64.9176	35.8629	29.0786	38.9354	6.14372	5.33411	22.362	53.8095	66.5774	45.7853	48.6002	4.58245	3.13024	957.343	0	47.8168	110.952	16.9224	0	25.2485	33.448	15.5835	7.24	0	8.98476	89.923	65.2933	6.08964
streptococcus_toyakuensis	4.80426	0	0	0	0	2.14128	0	3.18795	0	4.43183	4.03228	0	3.41954	0	0	1.57966	0	0	0	0	0	1.13891	6.56028	0	4.38709	1.22874	1.18536	0	0	0	0	0	0	2.34768	0	0	0	0	0	0	1.44277	0	1.64037	3.21778	1.54834	0	0	0	0
streptococcus_periodonticum	8.40746	0	13.8754	13.5017	0	0	0	0	0	1.66194	0	0	17.9526	0	0	0	0	0	0	0	0	2.27781	0	0	0	0	0	0	0	0	10.4423	3.24001	3.56413	0	0	0	0	0	0	0	0	0	0	0	0	0	0	24.6663	0
streptococcus_parasuis	8.40746	11.1733	27.7508	9.64409	22.8375	2.85504	5.50295	18.065	15.3791	9.97162	15.3227	16.1116	5.12932	8.1521	11.8846	14.2169	27.2052	26.0612	19.4075	9.55621	11.085	26.7643	16.182	0	14.258	23.3462	8.89019	12.9979	25.2741	12.886	23.2943	21.0601	13.2382	12.9122	29.776	13.6467	9.71278	22.524	12.861	11.8123	26.6913	18.6173	8.20183	12.0667	13.935	6.73857	0	11.6077	6.85085
streptococcus_gwangjuense	1.20107	0	0	3.85764	0	0	0	0	0	0.553979	0	0	2.56466	1.16459	0	0	0	0	0	1.24646	0	0	0.437352	0	1.64516	0	0.592679	0	0	0	0	0	0	0.39128	0	0	0.747137	0	0	0	0	0	0	0.804445	0	0	0	0	2.28362
streptococcus_lactarius	54.048	55.8666	36.0761	7.71528	6.2284	38.543	21.2257	81.824	4.27196	56.5059	11.2904	4.29643	111.135	54.7355	12.5101	62.1332	13.6026	106.416	7.59425	7.47877	78.8264	8.54179	16.6194	11.6315	20.8387	47.9211	4.74143	4.75193	30.9812	113.826	56.2276	22.6801	33.6047	79.0386	6.31612	216.397	52.2996	55.0587	27.7528	4.72492	154.377	32.1858	121.387	43.44	61.4174	45.6725	10.7908	108.822	112.658
streptococcus_pseudoporcinus	4.80426	3.19238	0	3.85764	0	2.14128	3.14455	1.06265	1.70878	0.553979	2.41937	0	0.854886	1.16459	1.25101	1.57966	0	0	1.68761	2.49292	1.23166	2.27781	1.74941	2.32629	0	7.98684	1.77804	0.279525	5.70706	0	0	2.43001	2.03665	1.56512	0.902302	0.974763	1.49427	4.17112	1.35379	0	5.77109	0.946642	0.820183	2.41333	1.03223	0	3.59692	0	3.80603
streptococcus_lutetiensis	76.8682	715.093	69.3771	1311.6	359.171	189.146	99.0532	794.862	770.662	73.1252	204.84	83.7803	120.539	164.207	294.613	663.457	1398.04	453.899	159.479	42.7952	1622.1	295.546	422.482	2565.9	208.387	164.037	138.687	801.259	320.411	289.934	406.445	464.132	272.911	49.3013	511.605	108.199	112.071	345.368	146.21	127.573	877.205	116.437	187.822	348.325	1373.38	379.606	0	2333.15	51.0008
streptococcus_infantis	1.20107	0	0	0	0	0	3.93068	1.06265	3.41757	0.553979	4.03228	0	1.70977	0	1.87652	5.79208	0	2.17176	8.43806	5.81682	3.69499	1.13891	1.74941	0	10.9677	1.22874	3.55608	0.698813	0.815295	0	1.6065	8.10003	3.05497	1.17384	7.21842	0.974763	0.747137	5.00534	5.41518	4.72492	1.44277	3.47102	0.820183	8.04445	0.516113	1.49746	14.3877	15.9606	2.28362
streptococcus_milleri	10.8096	0	0	0	0	0	10.2198	0	5.12635	0	4.83874	7.51875	0	15.1396	0	3.68587	0	17.3741	0	0	0	0	2.62411	0	2.74193	0	13.0389	0.978338	0	0	0	0	0	7.04304	0	0	0	7.50801	4.73828	0	13.7063	1.26219	0	0	0	0	0	17.4115	3.04482
streptococcus_vestibularis	9.60853	11.1733	11.1003	1.92882	8.30454	0.713759	3.14455	13.8144	3.41757	2.21592	4.83874	0	58.1322	8.1521	2.50202	4.21242	1.5114	28.2329	6.75045	3.3239	24.6333	1.13891	8.30969	6.97887	36.1935	3.07186	8.29751	2.09644	9.78354	12.886	12.852	8.10003	10.1832	8.21688	5.41381	0.974763	6.72424	10.8449	4.73828	2.36246	12.9849	6.94204	9.02202	1.60889	7.74169	5.24111	10.7908	58.0385	9.13447
streptococcus_porcinus	3.6032	0	0	0	0	0	0	1.06265	1.70878	0	0.806456	2.14821	0.854886	1.16459	0	0.526553	0	0	1.68761	0	0	0	1.31206	0	1.09677	0.614372	0	1.53739	0	0	1.6065	0	3.05497	1.56512	0	0.974763	0.747137	0	0	2.36246	0	0	0	2.41333	2.58056	0.74873	0	0	1.52241
streptococcus_equinus	7.2064	90.9828	47.1764	92.5833	22.8375	9.99263	28.3009	61.6337	58.953	10.5256	75.8069	21.4821	58.1322	43.0897	36.2793	24.748	122.423	69.4965	35.4399	22.0208	60.3515	41.0006	27.9905	51.1784	112.419	49.7642	26.0779	26.6946	25.2741	92.3493	24.9008	98.8204	18.3298	18.7814	101.96	12.6719	52.2996	85.0908	44.6752	33.0745	49.7756	39.759	19.6844	32.9822	39.2246	44.1751	39.5661	98.6654	12.9405
streptococcus_canis	1.20107	1.59619	0	0	0	0	0.786136	0	0	1.10796	0	1.07411	0.854886	1.16459	0	0.526553	0	2.17176	0.843806	0.830974	0	0.569453	0.874704	0	0.548386	0.614372	0.592679	4.4724	6.52236	0	0	2.43001	1.52748	0	0.902302	0	2.98855	4.17112	0.676897	2.36246	2.16416	0.315547	1.64037	2.41333	1.54834	0	0	0	0
streptococcus_pyogenes	12.0107	6.38476	2.77508	3.85764	95.5022	11.4201	5.50295	9.56384	4.27196	12.7415	8.87102	9.66696	7.69397	5.82293	6.88056	4.73898	6.04559	4.34353	2.53142	3.3239	12.3166	6.83343	4.37352	22.0998	6.58063	15.9737	15.4097	32.8442	21.1977	4.29532	26.5073	7.29003	5.60078	5.08664	36.9944	0.974763	11.9542	10.8449	0.676897	2.36246	28.8554	2.20883	0.820183	23.3289	46.4502	44.1751	10.7908	0	2.28362
streptococcus_pneumoniae	12.0107	9.57714	13.8754	61.7222	18.6852	17.1302	10.2198	2.1253	16.2334	9.41764	4.03228	1.07411	14.5331	9.31669	17.5141	7.37174	13.6026	23.8894	5.90664	4.57036	8.62164	7.97234	16.6194	0	9.32256	7.98684	27.8559	2.65549	19.5671	0	17.6715	3.24001	3.56413	39.128	14.4368	6.82334	1.49427	21.6898	0.676897	11.8123	35.3479	10.4131	10.6624	32.1778	3.61279	16.4721	17.9846	5.80385	3.04482
streptococcus_agalactiae	91.281	28.7314	0	38.5764	0	32.1192	50.3127	83.9493	60.6618	40.9944	214.517	13.9634	35.9052	55.9001	16.8886	54.2349	102.775	32.5765	8.43806	55.6753	0	72.8899	26.2411	152.372	72.9353	18.4312	35.5608	78.5465	43.2106	103.088	18.4748	19.4401	42.2604	64.5612	190.386	13.6467	27.6441	112.62	8.12276	122.848	132.014	28.7148	16.4037	37.8089	101.158	98.8323	93.52	200.233	19.7913
streptococcus_sobrinus	3.6032	0	5.55017	3.85764	0	0	0.786136	0	6.83514	0.553979	0	3.22232	5.9842	1.16459	0.625505	0	0	47.7788	0.843806	0.830974	4.92665	0	13.5579	3.48944	0.548386	0.614372	0	0.698813	0.815295	6.44298	0.803251	0.810003	0.509162	1.9564	1.8046	0	2.24141	2.50267	2.70759	0	4.32831	3.47102	0	0	1.54834	0	3.59692	27.5683	6.08964
streptococcus_thermophilus	33.6298	78.2133	199.806	152.377	78.8931	17.1302	36.9484	61.6337	102.527	20.4972	68.5488	60.15	113.7	112.965	80.6902	37.9118	145.094	58.6376	81.0054	41.5487	98.533	83.7095	46.7967	20.9366	197.419	60.2085	30.8193	32.5647	89.6824	223.356	44.1788	164.431	30.5497	35.2152	1524.89	11.6972	232.36	241.925	171.255	35.4369	53.3825	82.3579	39.3688	64.3556	26.3218	38.1852	86.3261	107.371	19.0301
streptococcus_sanguinis	6.00533	19.1543	5.55017	9.64409	12.4568	2.85504	0	5.31325	5.98074	13.2955	4.83874	8.59285	7.69397	18.6334	10.0081	17.3762	4.53419	15.2024	21.0952	11.2182	7.38998	19.3614	13.9953	1.16315	30.1612	12.2874	5.33411	7.68694	4.89177	12.886	10.4423	9.72004	14.2565	3.13024	19.8506	5.84858	3.73569	10.8449	6.09207	7.08738	8.65663	10.7286	2.46055	11.2622	5.67724	3.74365	14.3877	15.9606	3.80603
streptococcus_gordonii	9.60853	51.0781	27.7508	30.8611	4.15227	2.85504	4.71682	3.18795	34.1757	6.64775	21.7743	25.7786	23.9368	43.0897	7.50606	13.1638	4.53419	8.68706	26.158	21.1898	12.3166	9.11124	31.052	12.7946	57.0321	7.98684	33.19	8.10623	4.89177	6.44298	2.40975	89.9103	7.12826	5.47792	2.70691	5.84858	16.437	30.032	27.7528	30.712	20.9202	23.3505	3.28073	17.6978	3.09668	7.4873	17.9846	36.274	3.80603
lactococcus_lactis	4.80426	3.19238	94.3528	493.778	2.07613	6.42383	6.28909	362.363	21.3598	0	41.9357	16.1116	12.8233	41.9251	56.921	0	83.1269	10.8588	40.5027	111.766	27.0966	159.447	36.7376	40.7101	167.258	28.2611	14.2243	15.7932	2472.79	17.1813	1.6065	129.6	7.63742	5.08664	110.081	0	11.9542	12.5133	324.234	35.4369	168.083	18.9328	0.820183	4.02222	19.6123	15.7233	32.3723	84.1558	0
lactococcus_cremoris	2.40213	3.19238	2.77508	5.78646	0	2.14128	0	21.253	11.1071	8.86366	20.9679	6.44464	11.9684	4.65834	1.87652	14.7435	37.7849	0	0	1.66195	1.23166	1.70836	3.49882	0	6.03225	6.14372	3.55608	2.37596	21.1977	2.14766	1.6065	3.24001	2.03665	7.43432	8.12072	2.92429	1.49427	12.5133	2.70759	0	7.21386	7.25759	3.28073	2.41333	26.8379	1.49746	7.19384	10.1567	2.28362
lactococcus_taiwanensis	1.20107	0	0	30.8611	0	1.42752	0.786136	24.4409	0.854392	0	4.03228	26.8527	23.0819	39.5959	14.3866	5.26553	61.9673	167.226	3.37522	50.6894	27.0966	293.268	1.74941	330.333	41.129	1.22874	111.424	1.39763	25.2741	23.6242	0	56.7002	2.03665	0	3.60921	0	0.747137	27.5294	0	23.6246	4.32831	0.946642	4.10092	4.82667	7.22558	67.3857	17.9846	26.1173	0.761205
enterococcus_sp_m190262	24.0213	0	0	0	22.8375	0	47.1682	66.9469	17.0878	6.64775	0	0	862.58	0	12.5101	0	24.1824	0	0	11.2182	0	34.1672	2.18676	0	3.8387	7.98684	4.74143	0	13.0447	0	16.065	0	0	0	0	14.6214	23.9084	0	0	0	0	3.47102	6.56147	0	2.58056	0	0	15.9606	0
enterococcus_lactis	50.4448	0	0	0	0	0	0	262.474	0	0	0	0	582.177	216.613	57.5465	72.6643	0	0	0	107.196	0	0	0	70.9519	594.45	28.8755	0	0	0	0	88.3577	153.901	0	0	0	0	26.8969	0	0	0	0	15.4618	0	64.3556	42.8374	0	0	0	0
enterococcus_raffinosus	178.959	0	13.8754	1.92882	137.025	0	35.3761	0	5.98074	659.235	51.6132	3.22232	5694.4	46.5834	5.00404	1.05311	13.6026	0	138.384	0.415487	0	0	0	0	0.548386	0	2.9634	0.55905	0	0	0	86.6703	0	0	0	2.92429	13.4485	0.834223	0	0	34.6265	0	22.1449	4.82667	73.8041	0	0	20.3135	40.3439
enterococcus_avium	212.589	339.988	27.7508	0	157.786	189.146	6.28909	1532.34	29.9037	103.04	40.3228	2.14821	3021.17	172.359	20.6417	15.27	160.208	453.899	37.1275	120.907	160.116	1.70836	26.2411	67.4624	1.64516	1.84312	178.396	123.969	91.313	225.504	245.795	528.122	22.4031	44.6059	4.51151	521.498	825.587	20.0214	37.9062	54.3366	390.991	0.631095	284.604	648.383	1148.87	220.875	3.59692	2312.83	270.989
enterococcus_hirae	451.601	563.455	413.487	522.71	2.07613	195.57	62.1048	1698.11	86.2936	1844.75	176.614	254.563	400.087	54.7355	137.611	349.631	1825.77	47.7788	135.009	50.6894	59.1198	727.191	5.68558	69.7887	284.064	3.07186	16.0023	11.7401	2308.1	23.6242	132.536	256.771	8.14659	365.456	1.8046	121.845	17.1842	98.4383	750.679	75.5988	141.392	3225.53	260.818	92.5112	2050	47.17	143.877	529.601	587.651
enterococcus_gallinarum	45.6405	0	0	0	58.1318	16.4165	298.732	41.4433	54.6811	53.736	7.25811	0	2624.5	26.7855	95.0768	0	123.935	0	0	63.5695	0	239.74	1.31206	12.7946	21.3871	15.3593	17.7804	7.96646	32.6118	98.7923	62.6536	126.36	16.2932	11.7384	15.3391	54.5867	60.5181	0	5.41518	0	0	4.10212	16.4037	0	18.0639	57.6522	0	82.7048	0
enterococcus_faecium	192.171	154.83	27.7508	40.5052	80.9692	94.93	169.019	862.871	78.6041	114.12	75.8069	12.8893	9271.24	805.894	244.572	243.267	426.214	191.115	162.855	114.259	86.2164	35.3061	66.9149	189.593	476.547	22.1174	85.3458	81.6213	74.1918	676.512	212.862	582.392	117.107	55.9531	25.2645	35.0915	1183.47	40.8769	48.7366	87.4111	106.044	39.759	107.444	252.596	146.06	205.901	17.9846	1049.05	153.764
enterococcus_faecalis	57.6512	14.3657	16.6505	57.8646	62.284	27.1228	37.7345	165.773	195.656	69.8013	56.4519	49.4089	574.483	567.153	76.3116	195.351	101.264	28.2329	79.3178	68.5554	19.7066	128.696	22.7423	29.0786	4535.15	42.3917	101.941	31.4466	3250.58	281.343	99.6032	101.25	153.258	62.6048	44.2128	125.744	47.8168	60.0641	37.2293	115.761	26.6913	43.5455	80.378	29.7645	61.4174	137.766	7.19384	85.6067	31.9706
granulicatella_adiacens	84.0746	6.38476	16.6505	487.991	4.15227	0.713759	8.6475	4.2506	6.83514	3.32387	33.0647	2.14821	11.1135	19.798	7.50606	24.2214	16.6254	2.17176	6.75045	5.40133	2.46333	10.2501	9.18439	26.7523	14.258	51.6073	7.11215	4.33264	8.15295	36.5102	5.62276	6.48002	3.56413	91.1683	5.41381	3.89905	9.71278	22.524	9.47656	23.6246	12.9849	7.88868	4.9211	7.24	2.58056	20.9644	402.855	4.35288	2.28362
granulicatella_elegans	48.0426	87.7904	19.4256	190.953	4.15227	7.13759	73.1107	0	16.2334	11.6336	32.2583	73.0392	85.4886	60.5585	11.2591	20.5356	25.6938	13.0306	6.75045	25.7602	13.5483	22.2087	92.7186	12.7946	13.7097	27.0324	7.70483	1.39763	22.8283	0	48.9983	70.4703	6.10994	86.8642	1.8046	0.974763	82.1851	167.679	6.76897	92.136	64.9247	13.253	91.0403	10.4578	34.0634	60.6471	39.5661	1.45096	25.1198
dolosigranulum_pigrum	1.20107	3.19238	2.77508	1.92882	0	0	3.14455	0	0.854392	3.32387	3.22583	3.22232	1.70977	1.16459	3.12753	1.57966	1.5114	0	2.53142	0	0	0	0.874704	0	0.548386	1.22874	0	0.279525	4.07647	0	2.40975	0	1.52748	1.9564	1.8046	0.974763	0.747137	0	0	0	1.44277	2.20883	0.820183	1.60889	1.54834	0	0	0	0.761205
staphylococcus_hominis	68.4608	38.3086	19.4256	44.3628	24.9136	13.5614	20.4395	18.065	15.3791	28.2529	16.1291	20.408	76.9397	10.4813	21.2672	22.1152	15.114	41.2635	25.3142	30.7461	20.9383	27.3337	108.463	8.14202	17	62.666	18.3731	10.3424	13.86	4.29532	74.7024	21.0601	35.1322	55.9531	14.4368	7.7981	16.437	47.5507	12.861	66.1489	84.4021	16.724	9.8422	34.5911	7.74169	13.4771	28.7754	76.901	44.9111
staphylococcus_epidermidis	6.00533	4.78857	5.55017	9.64409	12.4568	3.5688	6.28909	6.3759	4.27196	5.53979	2.41937	2.14821	6.83909	8.1521	8.75707	6.31863	4.53419	13.0306	13.5009	13.2956	16.0116	3.41672	15.3073	8.14202	2.19354	15.9737	8.29751	2.37596	2.44588	12.886	9.63902	5.67002	0.509162	6.65176	1.8046	7.7981	2.98855	21.6898	5.41518	47.2492	13.7063	4.73321	7.38165	12.8711	2.06445	7.4873	0	10.1567	3.80603
staphylococcus_aureus	2.40213	1.59619	0	1.92882	0	0	0	0	0	0	0	3.22232	3.41954	2.32917	1.25101	0	1.5114	0	0	0	0	0	2.18676	0	0.548386	1.84312	0	0	1.63059	0	2.40975	0	2.03665	0.78256	0	5.84858	2.98855	0	0	0	5.0497	0	0	1.60889	0	0	0	0	0
gemella_morbillorum	50.4448	7.98095	22.2007	1.92882	2.07613	1.42752	3.14455	6.3759	5.12635	4.43183	48.3874	1.07411	99.1668	46.5834	68.8056	3.15932	4.53419	0	0.843806	1.66195	7.38998	24.4865	1.74941	69.7887	20.8387	12.9018	40.8949	28.9308	2.44588	8.59063	0	0	1.01832	19.564	0.902302	6.82334	84.4265	7.50801	0	37.7994	16.5919	3.78657	2.46055	1.60889	4.1289	4.49238	28.7754	2.90192	3.04482
gemella_haemolysans	6.00533	3.19238	0	5.78646	2.07613	1.42752	0.786136	2.1253	0	4.98581	3.22583	0	4.27443	1.16459	2.50202	12.1107	0	2.17176	2.53142	4.15487	2.46333	1.70836	4.81087	1.16315	6.58063	3.68623	2.37072	0.838575	1.63059	0	4.81951	3.24001	1.52748	0	7.21842	2.92429	2.24141	6.67378	1.35379	4.72492	1.44277	10.0975	0	4.02222	2.06445	0	0	4.35288	1.52241
caldibacillus_thermoamylovorans	2.40213	60.6552	5.55017	3.85764	0	0	25.1564	4.2506	18.7966	0	21.7743	6.44464	4.27443	8.1521	3.12753	9.47795	9.06839	0	0	1.24646	0	7.40289	25.3664	0	7.6774	1.22874	0.592679	13.8365	17.9365	0	4.01626	0	6.10994	8.21688	19.8506	1.94953	3.73569	40.8769	12.1841	0	10.8208	0.631095	1.64037	0.804445	4.64502	2.99492	3.59692	4.35288	25.881
priestia_megaterium	1.20107	4.78857	0	0	0	0	0	0	8.54392	0	0	0	0	0	3.75303	0	0	0	0	0	0	4.55562	1.74941	0	0	0	0	0.279525	2.44588	0	0	0	0	0	0	0	0	1.66845	0	0	0	2.20883	0	1.60889	0	0	0	0	0
bacilli_bacterium	64.8576	19.1543	13.8754	13.5017	8.30454	2.85504	19.6534	9.56384	223.851	65.9235	18.5485	5.37053	36.7601	8.1521	17.5141	10.5311	3.0228	10.8588	29.5332	30.7461	14.78	29.0421	11.8085	5.81573	11.5161	28.2611	49.1924	14.6751	20.3824	0	3.21301	5.67002	19.3481	36.3891	14.4368	11.6972	47.0696	116.791	19.63	23.6246	7.93524	37.8657	18.8642	13.6756	68.1269	10.4822	0	11.6077	4.56723
megasphaera_elsdenii	5860	13805.4	17222.2	4347.56	29111.6	15949.7	10660.8	392.118	8542.21	2298.46	4488.74	3152.5	10127.8	10862.1	12176.7	10521.6	7372.6	1633.17	502.065	1757.93	7848.16	2103.56	16557.3	14549.8	10039.9	6070	6355.89	952.901	1231.91	47935.7	2220.19	5533.94	1698.56	1285.36	4266.99	1699.01	9379.56	9601.91	4017.38	1826.18	94.5015	2429.08	4045.14	4111.52	134.705	668.616	4373.86	6700.54	2250.12
megasphaera_stantonii	19.2171	23.9428	33.301	3.85764	1752.26	25.6953	11.792	26.5662	13.6703	2.21592	0.806456	4.29643	17.9526	4.65834	46.2874	0	4.53419	13.0306	16.0323	20.3589	7.38998	5.12507	10.4964	16.284	14.258	10.4443	6.51947	0.419288	17.9365	90.2017	24.9008	11.34	7.63742	7.8256	10.8276	9.74763	34.3683	45.8823	17.5993	4.72492	5.0497	3.78657	0.820183	14.48	2.06445	0.74873	7.19384	40.6269	11.4181
megasphaera_hexanoica	10.8096	27.1352	36.0761	9.64409	172.319	69.9484	14.1505	6.3759	12.8159	26.591	2.41937	1.07411	59.842	12.8104	41.2833	12.1107	9.06839	10.8588	5.90664	2.90841	33.2549	171.405	118.96	53.5047	27.4193	11.0587	29.634	6.42908	476.947	122.417	9.63902	9.72004	10.1832	5.08664	5.41381	193.003	73.9666	30.032	37.2293	4.72492	5.77109	13.5685	6.56147	12.0667	8.25781	1.49746	7.19384	426.583	15.9853
megasphaera_massiliensis	374.733	20.7505	8.32525	0	4582.03	662.368	10.2198	22726.9	1771.15	647.601	1567.75	0	103.441	17.4688	1322.32	21.0621	181.368	26009.1	1.68761	8827.03	695.889	7.40289	30.6146	12.7946	2.74193	1.22874	220.477	12934.9	22.013	8.59063	288.367	2914.39	364.56	884.684	0	16605.1	1438.24	251.935	194.269	2.36246	5485.42	29.6615	7012.57	8.04445	518.177	2021.57	3.59692	20132.1	1871.8
veillonella_sp_ok1	8.40746	1.59619	0	0	0	2.14128	0	0	0	1.10796	0	3.22232	5.9842	4.65834	1.25101	0	0	0	0.843806	0	1.23166	0	3.49882	2.32629	0.548386	0	0	0.139763	0	0	1.6065	0	0	1.56512	7.21842	0	0.747137	1.66845	0	0	0	14.1996	0.820183	0	1.54834	10.4822	0	0	0.761205
veillonella_sp_s12025_13	16.8149	27.1352	61.0518	123.444	8.30454	36.4017	47.1682	55.2578	123.887	47.6422	73.3875	83.7803	77.7946	73.3689	35.6538	187.453	40.8077	158.539	85.2244	35.3164	51.7298	37.0144	57.7305	115.151	313.677	132.09	77.641	32.2851	48.1024	81.611	47.3918	45.3602	71.2826	47.7362	27.9714	30.2177	75.4609	183.529	108.98	66.1489	63.4819	84.5667	131.229	123.885	73.288	68.1344	53.9538	121.881	32.7318
veillonella_nakazawae	15.6139	20.7505	38.8512	71.3663	24.9136	9.99263	25.1564	61.6337	86.2936	36.0086	42.7422	52.6312	49.5834	48.9126	21.8927	118.474	30.228	110.76	50.6284	15.373	57.8882	31.3199	41.5484	61.6467	188.645	95.8421	40.8949	19.2872	28.5353	57.9868	37.7528	22.6801	64.6635	28.5635	27.0691	24.3691	40.3454	98.4383	53.4749	35.4369	33.1837	49.8565	95.9614	64.3556	40.2568	44.1751	10.7908	37.725	19.7913
veillonella_rodentium	6.00533	4.78857	11.1003	3.85764	18.6852	4.99631	1.57227	2.1253	12.8159	6.09377	4.83874	9.66696	5.12932	26.7855	3.75303	12.6373	12.0912	2.17176	12.6571	19.5279	18.4749	5.12507	122.896	46.5258	8.22579	17.2024	11.2609	7.54718	1.63059	19.3289	12.852	25.1101	1.52748	2.73896	0	5.84858	41.8397	10.0107	88.6735	7.08738	7.21386	10.7286	7.38165	8.04445	8.77392	0	17.9846	7.25481	1.52241
veillonella_ratti	21.6192	0	0	0	22.8375	8.56511	0	4.2506	1.70878	1.10796	3.22583	0	143.621	10.4813	2.50202	3.68587	25.6938	13.0306	7.59425	18.6969	4.92665	0	0	2.32629	0	0	6.51947	22.362	14.6753	0	0	4.86002	0	0.78256	0	14.6214	21.667	0	4.06138	0	14.4277	11.3597	7.38165	20.9156	7.74169	51.6623	0	17.4115	13.7017
veillonella_dispar	140.525	154.83	407.937	376.12	274.05	146.321	182.384	357.05	615.162	190.569	330.647	380.234	260.74	316.767	190.779	452.309	172.299	527.739	359.461	154.977	315.306	219.239	370	466.421	1153.8	777.796	405.985	138.644	219.314	459.599	180.732	230.851	362.523	244.55	212.943	136.467	372.822	714.929	418.322	434.693	390.991	436.402	568.387	516.454	206.445	403.565	255.381	510.738	129.405
veillonella_atypica	309.875	284.122	308.034	499.564	257.441	187.719	238.199	256.098	953.501	252.614	349.196	642.316	418.039	547.355	162.631	377.012	241.824	80.3553	351.867	84.7594	370.731	156.03	1028.21	896.785	1162.03	799.913	559.489	246.821	250.295	760.271	378.331	318.331	169.042	277.418	211.139	170.584	360.12	479.678	402.754	302.395	263.306	1412.39	766.051	501.974	223.993	954.63	802.114	475.915	150.719
veillonella_parvula	302.669	260.179	363.536	1764.87	161.938	124.194	228.766	141.332	470.77	1360.57	291.937	264.23	958.327	418.086	267.716	375.959	114.866	123.791	301.239	69.3864	262.344	267.073	371.749	622.283	553.322	377.225	302.266	151.642	204.639	1301.48	501.229	218.701	428.714	160.816	122.713	210.549	459.489	388.748	502.258	385.081	402.533	284.308	510.974	168.129	302.442	152.741	1539.48	327.917	64.7025
negativicoccus_massiliensis	502.046	504.396	374.636	1238.3	907.271	1873.62	1132.82	121.142	313.562	361.748	483.067	465.088	694.167	241.069	596.106	452.835	117.889	629.812	241.329	904.1	437.24	246.004	775.425	381.512	167.258	1064.71	728.403	734.173	249.48	302.82	347.005	253.531	417.003	395.193	283.323	354.814	330.235	259.443	215.93	1100.91	466.015	108.864	228.011	160.889	765.395	131.776	302.141	652.933	835.042
dialister_succinatiphilus	51.6458	132.484	88.8027	154.306	118.34	158.455	51.0989	109.453	40.1564	34.3467	141.936	84.8544	68.3909	54.7355	96.3278	104.784	116.378	256.268	36.2837	38.6403	107.155	194.753	102.34	167.493	78.9676	49.7642	90.0873	101.188	41.58	242.685	86.7512	139.321	203.665	83.3427	103.765	237.842	56.7824	102.609	100.858	129.935	94.5015	95.6109	36.9082	117.449	30.4507	80.1141	140.28	40.6269	73.0757
dialister_pneumosintes	211.388	86.1943	36.0761	7.71528	35.2943	22.1265	40.0929	7.43854	11.1071	29.3609	34.6776	15.0375	70.1006	20.9626	36.2793	11.0576	16.6254	4.34353	53.1598	16.6195	16.0116	44.4173	10.0591	12.7946	35.0967	10.4443	18.9657	17.3306	64.4083	15.0336	30.5236	68.0403	20.3665	8.21688	13.5345	4.87382	19.4256	22.524	4.73828	111.036	23.0843	7.25759	10.6624	65.16	330.312	7.4873	50.3569	8.70577	2.28362
phascolarctobacterium_sp_marseille_q4147	2387.72	2687.98	1878.73	848.68	2526.66	370.441	5690.05	1077.53	3406.46	5781.32	1615.33	6273.86	2823.69	2974.35	2450.1	1320.59	1268.06	1287.86	5285.6	1909.58	2936.28	7291.27	2579.06	1224.79	4130.99	4129.81	7815.66	7530.69	5141.25	908.46	1762.33	3004.3	1284.61	2749.53	2894.59	1590.81	1849.91	5247.26	3639	5273.01	2840.1	2295.29	2421.18	2085.12	5102.81	3673.27	1597.03	1626.53	9054.54
uncultured_phascolarctobacterium_sp	24.0213	11.1733	8.32525	1.92882	10.3807	2.14128	4.71682	2.1253	7.68953	39.3325	16.1291	9.66696	1.70977	6.98752	5.62955	16.3231	6.04559	10.8588	28.6894	15.373	14.78	26.1948	5.24822	2.32629	12.6129	10.4443	7.11215	17.6101	18.7518	0	8.83577	4.05002	21.3848	11.7384	12.6322	14.6214	8.21851	55.0587	27.0759	4.72492	7.21386	11.3597	19.6844	11.2622	27.354	14.9746	14.3877	4.35288	12.9405
phascolarctobacterium_succinatutens	1090.57	1439.76	768.698	306.682	990.316	183.436	2547.87	409.12	1379.84	2269.1	692.746	2400.63	914.728	1168.08	1052.73	630.284	532.012	586.376	2339.03	806.461	1168.85	3099.53	1179.98	476.889	1747.71	1838.2	4584.37	3088.75	2361.91	345.773	758.269	1277.37	457.736	1316.66	1189.23	698.905	816.621	2289.94	1619.81	2282.14	1399.49	990.503	1086.74	905.001	2019.55	1439.81	963.975	655.835	4312.23
phascolarctobacterium_faecium	1.20107	1.59619	0	532.354	0	68.5209	0.786136	3762.84	0	0.553979	0	2.14821	1262.67	1.16459	0	8.9514	0	0	2.53142	0.830974	1.23166	1.70836	2.18676	3.48944	0	0.614372	257.223	3.21454	35.0577	4696.93	0	1.62001	512.217	0	0.902302	142.315	0	1.66845	5.41518	0	1.44277	3.47102	1.64037	8.84889	10.8384	2.99492	89.923	0	1.52241
acidaminococcus_intestini	90.0799	94.1752	94.3528	34.7187	234.603	182.009	54.2434	205.091	42.7196	29.3609	86.2908	47.2607	924.987	126.94	106.961	42.1242	201.016	117.275	9.28187	54.4288	137.946	223.795	230.047	75.6044	65.8063	68.8097	58.6753	232.146	86.4212	163.222	23.2943	74.5203	72.8101	136.557	30.6783	97.4763	193.509	91.7645	108.98	73.2363	121.914	100.344	139.431	94.1201	43.8696	142.259	32.3723	156.704	95.1507
acidaminococcus_fermentans	64.8576	122.907	61.0518	13.5017	2163.33	27.1228	51.0989	6.3759	46.9916	14.9574	26.6131	21.4821	80.3593	116.459	88.1962	25.2745	30.228	26.0612	14.3447	7.89426	23.4016	3492.45	75.2245	147.719	25.2258	57.751	305.823	21.1041	24.4588	105.235	20.0813	18.6301	15.784	24.6507	69.4773	125.744	41.0926	171.016	17.5993	66.1489	5.0497	21.1417	6.56147	18.5022	12.9028	20.9644	28.7754	65.2933	18.2689
megamonas_hypermegale	38.4341	65.4438	0	17.3594	543.947	2.85504	3.14455	278.414	5.98074	13.8495	0	4.29643	16.2428	241.069	25.0202	0	1175.87	260.612	23.6266	12.0491	0	0	3.49882	8.14202	19.1935	0	0	0	24.4588	0	8.83577	0	96.7407	39.9106	0	448.391	5.9771	0	28.4297	0	40.3976	17.6707	29.5266	124.689	49.5468	61.3958	0	27.5683	0.761205
megamonas_funiformis	320.685	253.794	0	258.462	3245	0	15.7227	2209.25	64.9338	117.998	4.83874	21.4821	206.028	1972.81	207.042	8.9514	15227.3	2599.6	166.23	113.844	0	16.5141	23.1797	30.2418	89.3869	18.4312	40.3022	7.54718	223.391	17.1813	22.491	54.2702	2247.44	403.801	10.8276	4823.13	41.0926	43.3796	122.518	288.22	225.072	225.932	302.648	1872.75	397.923	374.365	43.1631	369.995	30.4482
selenomonas_ruminantium	12.0107	9.57714	27.7508	32.7899	24.9136	2.85504	51.0989	1.06265	31.6125	5.53979	3.22583	6.44464	5.9842	16.3042	13.1356	2.63276	1.5114	13.0306	5.06284	11.6336	44.3399	27.9032	143.451	82.5833	1.09677	33.1761	7.70483	4.05311	27.72	8.59063	0.803251	12.96	8.14659	12.521	76.6957	3.89905	52.2996	12.5133	66.3359	28.3495	12.2636	8.20423	15.5835	8.04445	21.1606	0.74873	3.59692	34.8231	3.80603
selenomonas_sp_oral_taxon_478	1.20107	1.59619	0	0	6.2284	0	0	0	1.70878	0	0	4.29643	0.854886	1.16459	0.625505	1.57966	0	0	1.68761	0.415487	1.23166	0.569453	3.93617	1.16315	1.09677	6.7581	12.4463	0.419288	2.44588	0	0	0	0	0.78256	0	0	0	0	1.35379	2.36246	0	1.26219	5.74128	0	0	0	0	0	3.80603
selenomonas_timonae	1.20107	0	0	0	0	0	3.14455	0	0	0.553979	0	0	0	0	0.625505	0	0	2.17176	3.37522	0	0	0	1.74941	6.97887	0	0	0	0	0	0	0	0	0	1.17384	0	0	0	0	0	0	0	0	0	0	1.03223	0	0	4.35288	0
mitsuokella_multacida	9.60853	9.57714	33.301	5.78646	12.4568	2.14128	0	1.06265	7.68953	0.553979	6.45165	5.37053	9.40375	17.4688	6.25505	1.57966	7.55699	2.17176	0	0.415487	3.69499	13.6669	10.0591	3.48944	6.58063	3.68623	5.33411	5.17121	11.4141	19.3289	0	0.810003	5.09162	7.04304	2.70691	0.974763	4.48282	5.00534	5.41518	2.36246	2.16416	7.57314	4.10092	0.804445	1.54834	2.24619	10.7908	1.45096	4.56723
catenibacterium_sp_co_0103	2085.05	844.384	1087.83	524.639	498.272	778.711	557.371	862.871	786.041	469.774	1864.53	1194.41	653.988	666.143	957.023	1355.35	900.793	690.621	917.217	565.063	253.723	656.579	545.815	347.78	1273.35	674.581	355.015	115.025	414.985	493.961	1469.95	699.033	1211.3	758.692	347.386	48.7382	2142.79	2223.2	462.998	621.327	1211.21	1012.28	396.969	1702.21	548.112	1649.45	1010.74	446.896	691.936
erysipelatoclostridium_ramosum	491.236	566.647	466.214	2150.63	344.638	211.986	1361.59	1392.07	851.829	45.9803	598.391	148.227	500.108	776.779	1837.11	396.494	1032.28	571.174	119.82	86.4213	277.124	94.5291	642.907	393.143	542.354	762.436	682.174	173.585	781.052	7190.36	376.725	592.922	281.057	107.211	14.4368	1023.5	563.342	35.0374	527.303	4781.62	137.063	27.1371	1070.34	938.787	689.011	666.369	607.88	773.362	417.902
x_clostridium_innocuum	305.071	70.2324	69.3771	86.7969	76.817	52.1044	72.3245	109.453	72.6233	84.7588	98.3877	46.1866	204.318	75.6981	199.536	60.027	77.0813	112.932	129.102	103.041	72.6681	134.96	83.9716	134.925	146.967	54.6792	78.2337	223.341	83.9754	68.7251	166.273	115.02	416.494	107.993	92.9371	137.442	79.1966	138.481	142.148	295.308	65.6461	154.934	103.343	251.791	146.06	199.162	190.637	123.332	202.481
erysipelotrichaceae_bacterium_66202529	2.40213	3.19238	0	0	0	2.85504	0	2.1253	2.56318	1.10796	1.61291	2.14821	1.70977	5.82293	1.25101	2.10621	0	0	0.843806	2.07744	2.46333	1.70836	3.06146	1.16315	0.548386	1.84312	1.18536	2.79525	0.815295	0	2.40975	0.810003	3.56413	1.56512	1.8046	0.974763	2.98855	6.67378	2.03069	2.36246	2.88554	1.89328	2.46055	0.804445	1.03223	7.4873	3.59692	0	0.761205
erysipelotrichaceae_bacterium_gam147	110.498	108.541	24.9757	106.085	26.9897	102.068	66.8216	124.33	64.0794	278.651	60.4842	64.4464	44.4541	78.0273	71.9331	74.244	60.4559	45.6071	63.2855	56.5063	36.9499	78.015	54.669	63.973	127.774	119.803	90.0873	62.7534	143.492	25.7719	164.667	91.5304	314.153	293.46	181.363	70.1829	44.8282	227.743	50.0904	49.6117	77.1883	184.595	88.5798	152.845	108.9	158.731	68.3415	66.7442	80.6878
longibaculum_sp_kgmb06250	50.4448	12.7695	22.2007	30.8611	4.15227	32.8329	64.4632	75.4481	35.8845	119.659	46.7745	68.7428	66.6811	11.6459	77.5626	44.757	27.2052	45.6071	52.316	24.9292	22.1699	26.1948	37.1749	24.426	57.5805	38.7055	26.0779	18.7282	63.593	15.0336	181.535	78.5703	204.683	139.687	63.1612	25.3438	17.9313	77.5827	49.4135	21.2622	41.119	156.196	37.7284	69.1823	69.1591	106.32	21.5815	14.5096	55.568
faecalibacillus_intestinalis	21.6192	7.98095	11.1003	27.0035	0	7.85135	55.8157	34.0048	6.83514	116.336	29.0324	17.1857	46.1638	37.2668	43.1599	10.5311	51.3875	15.2024	59.9102	27.4222	9.8533	33.5977	22.305	15.1209	52.0967	37.4767	32.5974	18.1691	52.9942	4.29532	150.208	74.5203	197.555	114.254	29.776	24.3691	10.4599	40.8769	8.12276	14.1748	11.5422	76.678	18.8642	40.2222	77.4169	93.5912	25.1785	63.8423	16.7465
intestinibaculum_porci	6.00533	1.59619	0	1.92882	0	2.85504	0.786136	2.1253	0	7.75571	3.22583	2.14821	0	1.16459	1.25101	1.05311	3.0228	2.17176	0.843806	0	6.15831	0	7.43498	1.16315	2.74193	3.68623	1.77804	2.09644	2.44588	0	2.40975	2.43001	4.07329	5.08664	9.02302	0.974763	1.49427	1.66845	4.73828	2.36246	2.88554	1.26219	10.6624	0	2.06445	2.24619	0	1.45096	3.04482
faecalitalea_cylindroides	8.40746	4.78857	13.8754	9.64409	12.4568	4.28255	9.43364	11.6891	8.54392	17.1733	13.7098	6.44464	3.41954	13.975	13.1356	10.0045	6.04559	8.68706	3.37522	4.98585	11.085	8.54179	14.87	8.14202	13.1613	3.68623	21.3365	14.6751	13.86	8.59063	11.2455	3.24001	32.0772	10.9558	8.12072	17.5457	7.47137	19.1871	18.2762	14.1748	13.7063	22.4039	22.1449	7.24	11.8706	18.7182	25.1785	17.4115	5.32844
bulleidia_sp_zg_1006	3.6032	0	0	0	0	0.713759	1.57227	2.1253	0	0	0.806456	1.07411	0	0	0.625505	0.526553	1.5114	0	0	0	0	0	0.437352	0	1.09677	1.22874	0	2.2362	0.815295	0	0	1.62001	0.509162	1.9564	0	0	0	1.66845	0.676897	2.36246	0	0	0	1.60889	0	0	3.59692	1.45096	0.761205
amedibacterium_intestinale	2.40213	3.19238	8.32525	5.78646	10.3807	3.5688	3.93068	4.2506	10.2527	12.1875	11.2904	0	5.12932	3.49376	1.25101	6.84519	6.04559	4.34353	5.06284	0	2.46333	1.70836	11.8085	1.16315	19.7419	7.37247	20.7438	2.65549	13.0447	2.14766	9.63902	8.91003	56.0078	7.04304	4.51151	5.84858	12.7013	10.0107	3.38449	4.72492	7.21386	7.57314	6.56147	0.804445	6.70947	3.74365	3.59692	1.45096	3.04482
turicibacter_sp_h121	25.2224	67.04	33.301	9.64409	12.4568	19.2715	36.1623	6.3759	129.013	47.6422	60.4842	49.4089	46.1638	32.6084	18.1396	18.9559	39.2963	26.0612	18.5637	9.14072	6.15831	15.3752	44.6099	11.6315	23.0322	14.1306	28.4486	30.4682	55.44	25.7719	40.1626	95.5804	22.4031	36.3891	80.3049	87.7287	41.8397	100.941	6.09207	14.1748	42.5618	54.2742	9.8422	53.8978	87.2231	32.9441	43.1631	36.274	9.89567
turicibacter_sanguinis	3.6032	3.19238	16.6505	0	0	2.14128	3.14455	1.06265	13.6703	5.53979	16.9356	4.29643	4.27443	9.31669	1.25101	2.10621	4.53419	0	0.843806	1.24646	0	2.84726	2.18676	2.32629	3.8387	0.614372	3.55608	6.84836	0.815295	2.14766	5.62276	16.2001	0.509162	3.13024	7.21842	19.4953	20.9198	3.33689	0	0	8.65663	5.67985	3.28073	2.41333	9.29003	0	0	2.90192	2.28362
finegoldia_magna	338.701	132.484	74.9272	173.594	93.426	118.484	180.811	82.8866	101.673	226.023	110.485	48.3348	372.73	50.0772	167.635	101.625	93.7067	228.035	98.7253	128.801	114.545	51.8202	207.742	93.0516	119.548	123.489	108.46	44.5843	139.415	90.2017	156.634	141.751	136.964	218.334	44.2128	81.8801	121.036	131.807	100.181	163.01	244.55	114.228	65.6147	162.498	145.028	129.53	89.923	136.39	168.988
parvimonas_micra	248.621	191.543	305.259	92.5833	2.07613	2.85504	98.267	4.2506	257.172	7.20173	50.8067	16.1116	42.7443	22.1271	105.085	8.9514	158.697	0	26.158	9.55621	38.1815	374.13	9.18439	549.004	11.5161	160.351	72.8996	155.556	2.44588	38.6579	23.2943	20.2501	26.4764	68.0828	0	5.84858	144.197	45.048	0.676897	375.631	75.0241	2.83993	23.7853	10.4578	12.9028	5.24111	219.412	13.0587	3.04482
anaerococcus_prevotii	22.8203	15.9619	13.8754	30.8611	22.8375	16.4165	30.6593	19.1277	11.1071	24.3751	6.45165	10.7411	24.7917	5.82293	15.0121	12.6373	16.6254	28.2329	6.75045	8.72523	11.085	2.84726	47.234	11.6315	15.3548	31.333	22.5218	7.96646	13.0447	8.59063	20.0813	19.4401	13.2382	20.3466	9.02302	10.7224	15.6899	30.8663	7.44587	21.2622	38.9548	16.724	10.6624	16.8933	20.1284	5.24111	28.7754	47.8817	31.9706
anaerococcus_vaginalis	87.6778	60.6552	0	65.5798	47.7511	22.8403	60.5325	28.6915	27.3405	34.3467	41.1293	33.2973	93.1826	0	46.9129	30.0135	51.3875	28.2329	32.0646	31.577	50.4982	17.0836	83.5342	25.5892	29.6128	43.6204	55.1192	15.0944	15.4906	17.1813	47.3918	37.2601	54.9895	37.1716	8.12072	31.1924	53.0467	65.9036	24.3683	73.2363	101.715	21.1417	17.2238	42.6356	36.1279	26.2055	57.5507	55.1365	44.1499
anaerococcus_mediterraneensis	10.8096	3.19238	8.32525	9.64409	8.30454	2.85504	12.5782	2.1253	4.27196	7.20173	3.22583	3.22232	5.9842	3.49376	16.2631	6.31863	1.5114	2.17176	7.59425	7.89426	8.62164	2.27781	6.99763	2.32629	3.8387	11.0587	12.4463	5.73026	4.07647	2.14766	7.22926	7.29003	5.09162	9.782	0.902302	1.94953	5.9771	4.17112	1.35379	7.08738	7.93524	3.47102	0.820183	5.63111	7.22558	1.49746	3.59692	5.80385	6.08964
anaerococcus_obesiensis	97.2863	43.0971	44.4013	77.1528	31.142	45.6806	60.5325	34.0048	43.574	80.3269	25.8066	44.0384	63.2616	29.1147	54.4189	36.8587	39.2963	82.5271	70.8797	35.7319	84.9847	18.7919	106.714	30.2418	53.7418	65.7379	50.9704	26.4151	44.0259	66.5774	67.4731	79.3803	70.7735	49.3013	20.753	30.2177	53.0467	75.0801	29.7835	54.3366	108.208	27.4526	21.3248	57.92	28.3862	29.2005	25.1785	85.6067	81.449
murdochiella_vaginalis	80.4714	35.1162	47.1764	92.5833	20.7613	84.9373	88.0473	15.9397	68.3514	28.8069	35.4841	67.6687	54.7127	47.748	79.4391	54.7615	15.114	60.8094	48.0969	45.2881	72.6681	18.7919	25.8038	30.2418	20.8387	50.3785	91.8653	69.6017	27.72	8.59063	26.5073	70.4703	72.8101	39.9106	23.4599	25.3438	21.667	25.8609	32.4911	40.1618	60.5964	11.6753	20.5046	57.1156	23.7412	19.467	50.3569	56.5875	88.2998
peptoniphilus_sp_sahp1	16.8149	6.38476	0	5.78646	4.15227	13.5614	9.43364	7.43854	1.70878	9.41764	4.03228	4.29643	41.0345	4.65834	11.2591	25.8011	1.5114	32.5765	3.37522	5.40133	4.92665	0.569453	10.4964	3.48944	2.74193	9.21559	5.92679	2.2362	4.07647	0	9.63902	1.62001	8.14659	9.782	2.70691	4.87382	56.7824	12.5133	0	7.08738	5.0497	3.78657	2.46055	6.43556	5.16113	7.4873	3.59692	11.6077	9.89567
peptoniphilus_sp_gnh	12.0107	1.59619	0	5.78646	2.07613	6.42383	29.087	0	1.70878	1.66194	0	1.07411	5.9842	3.49376	3.75303	4.21242	3.0228	6.51529	4.21903	2.49292	2.46333	1.70836	5.68558	0	3.8387	6.7581	3.55608	1.81691	3.26118	0	2.40975	1.62001	4.07329	6.65176	0.902302	0	2.98855	3.33689	2.70759	2.36246	4.32831	0.315547	0.820183	4.82667	2.58056	1.49746	10.7908	2.90192	3.80603
peptoniphilus_ivorii	1.20107	0	0	1.92882	2.07613	2.85504	1.57227	1.06265	0.854392	0	0	0	1.70977	1.16459	0	0.526553	1.5114	0	0.843806	0.415487	2.46333	0.569453	0.874704	2.32629	0	0	1.77804	3.49406	0.815295	2.14766	1.6065	0	1.52748	1.56512	0	0.974763	1.49427	0.834223	0.676897	0	0.721386	0.631095	1.64037	0.804445	2.06445	0	0	1.45096	0.761205
peptoniphilus_harei	58.8522	31.9238	44.4013	65.5798	18.6852	132.045	45.5959	72.2601	40.1564	81.9889	17.742	46.1866	99.1668	36.1022	66.929	36.3321	52.8989	62.9812	27.0018	68.1399	50.4982	16.5141	79.5981	16.284	72.387	59.5941	43.8583	34.9406	67.6695	53.6915	58.6374	42.9302	68.2277	72.3868	13.5345	20.47	27.6441	35.8716	32.4911	54.3366	67.0889	38.4968	39.3688	52.2889	74.8364	20.9644	111.505	94.3125	98.1955
helcococcus_kunzii	2.40213	3.19238	0	3.85764	2.07613	1.42752	0.786136	0	0	0.553979	0.806456	1.07411	1.70977	0	0.625505	1.57966	0	0	0	2.07744	0	0	4.81087	0	0.548386	0.614372	0	0.419288	0.815295	0	0	0	2.54581	0.39128	0.902302	0	0.747137	0.834223	0	0	0.721386	0.315547	0.820183	0.804445	0.516113	0.74873	3.59692	1.45096	1.52241
ezakiella_coagulans	345.907	161.215	210.906	416.625	176.471	334.039	359.264	166.836	114.489	124.645	135.485	233.081	181.236	82.6856	318.382	145.855	54.4103	173.741	299.551	174.089	211.846	72.8899	247.104	86.0727	163.967	265.409	285.671	97.2747	330.194	337.182	166.273	484.382	224.031	283.678	86.621	46.7886	153.163	243.593	259.928	333.107	153.655	147.992	55.7725	163.302	128.512	69.6319	93.52	184.272	232.168
ezakiella_massiliensis	414.368	46.2895	260.858	57.8646	35.2943	29.9779	131.285	5.31325	432.322	418.254	12.9033	89.1508	56.4225	52.4064	121.348	48.9694	0	17.3741	153.573	76.0342	273.429	25.6254	149.574	54.6678	52.0967	108.744	209.808	34.3816	211.161	17.1813	57.8341	305.371	148.675	75.1258	3.60921	30.2177	73.9666	3.33689	37.2293	153.56	207.759	3.78657	117.286	71.5956	59.8691	38.1852	79.1323	140.743	90.5834
ndongobacter_massiliensis	6.00533	7.98095	2.77508	1.92882	2.07613	12.8477	18.0811	5.31325	10.2527	1.66194	17.742	5.37053	12.8233	0	16.8886	1.05311	0	4.34353	1.68761	2.90841	3.69499	1.13891	2.18676	1.16315	4.38709	6.14372	0.592679	10.7617	3.26118	0	0	4.86002	4.07329	3.13024	6.31612	10.7224	2.24141	3.33689	3.38449	0	2.16416	0.631095	3.28073	13.6756	2.58056	0	0	7.25481	6.08964
firmicutes_bacterium_asf500	6.00533	6.38476	0	9.64409	24.9136	9.27887	9.43364	2.1253	11.1071	2.76989	9.67748	5.37053	3.41954	2.32917	10.6336	7.37174	4.53419	8.68706	8.43806	5.40133	4.92665	12.528	6.99763	8.14202	5.48386	5.52935	11.2609	12.4389	6.52236	6.44298	5.62276	1.62001	28.5131	5.08664	6.31612	3.89905	8.21851	10.0107	3.38449	4.72492	9.37801	3.15547	7.38165	1.60889	9.80614	2.99492	3.59692	1.45096	9.89567
candidatus_melainabacteria_bacterium	3.6032	11.1733	0	0	0	0.713759	7.07523	6.3759	9.39831	24.9291	4.83874	7.51875	29.0661	10.4813	3.12753	74.7705	1.5114	2.17176	40.5027	109.273	7.38998	4.55562	6.56028	0	2.74193	7.98684	7.70483	15.7932	145.122	0	2.40975	6.48002	6.10994	72.7781	2.70691	9.74763	6.72424	10.0107	10.8304	125.21	24.5271	7.25759	90.2202	0	23.7412	17.2208	3.59692	0	5.32844
candidatus_melainabacteria_bacterium_mel_a1	702.624	1307.28	740.947	75.2239	49.8272	1748	573.093	721.539	1148.3	1255.87	440.325	186.895	338.535	559.001	1706.38	441.251	207.062	69.4965	368.743	1229.01	533.31	935.041	2410.68	245.424	65.8063	546.177	511.482	1817.75	2081.45	212.618	115.668	656.103	9893.52	1177.36	119.104	3975.08	1326.92	2091.4	331.003	243.334	458.08	349.311	1741.25	1436.74	3627.76	600.481	190.637	233.605	206.287
uncultured_candidatus_melainabacteria_bacterium	2.40213	3.19238	2.77508	1.92882	0	0	0.786136	3.18795	4.27196	7.75571	6.45165	3.22232	0.854886	3.49376	6.88056	4.21242	0	6.51529	0	2.07744	1.23166	3.41672	0.437352	0	1.64516	3.07186	1.18536	1.95668	6.52236	0	1.6065	4.05002	1.52748	3.9128	10.8276	3.89905	6.72424	5.83956	6.76897	4.72492	7.21386	0.946642	3.28073	3.21778	6.70947	15.7233	3.59692	0	2.28362
uncultured_mollicutes_bacterium	140.525	38.3086	49.9515	28.9323	16.6091	9.27887	106.128	8.50119	49.5547	99.7162	108.872	19.3339	293.226	4.65834	11.8846	26.3276	9.06839	4.34353	16.8761	39.0558	41.8765	103.64	9.18439	245.424	8.22579	84.169	16.0023	10.3424	136.154	23.6242	4.01626	8.10003	18.839	192.901	20.753	131.593	16.437	297.818	33.168	14.1748	9.37801	194.062	86.9394	3.21778	19.6123	32.9441	0	2.90192	10.6569
ureaplasma_parvum	1.20107	0	0	3.85764	0	0	0	0	0	0	2.41937	1.07411	0	0	0	1.57966	0	0	0	0.415487	0	0.569453	0	0	0	1.22874	2.37072	0	0	0	0	0	0	2.34768	1.8046	0	1.49427	0	1.35379	0	5.0497	0	0.820183	0.804445	0	0	0	0	0
uncultured_tenericutes_bacterium	56.4501	25.539	11.1003	3.85764	22.8375	2.85504	26.7286	5.31325	111.071	259.262	11.2904	5.37053	20.5173	10.4813	5.00404	10.0045	7.55699	4.34353	18.5637	12.4646	8.62164	61.5009	2.62411	36.0575	10.9677	46.0779	17.1877	13.2774	38.3189	4.29532	2.40975	2.43001	4.07329	9.782	29.776	15.5962	15.6899	287.807	16.2455	2.36246	4.32831	10.4131	885.798	4.82667	30.4507	2.24619	7.19384	1.45096	9.13447
deinococcus_sp_nw_56	7.2064	0	8.32525	0	0	1.42752	9.43364	2.1253	0	1.10796	0.806456	0	0.854886	1.16459	1.87652	21.0621	1.5114	4.34353	0.843806	2.90841	0	0.569453	1.74941	2.32629	0	1.22874	0	0.55905	0	0	0.803251	0	0	1.56512	0	2.92429	2.98855	0	0	2.36246	0	0	0	0	0	0	0	0	0.761205
deinococcus_ficus	7.2064	11.1733	36.0761	11.5729	2.07613	15.7027	11.792	7.43854	23.0686	2.21592	8.87102	3.22232	1.70977	3.49376	21.2672	16.3231	1.5114	32.5765	12.6571	5.40133	1.23166	2.27781	2.62411	11.6315	1.09677	9.82996	2.37072	5.45074	0	27.9196	0.803251	0.810003	0	1.17384	2.70691	0	3.73569	7.50801	2.70759	9.44984	8.65663	0	1.64037	4.02222	13.935	0	3.59692	5.80385	1.52241
bacteroides_fragilis	228373	73980.2	186874	251350	85107	46664.9	125998	91917	65488.3	45087.2	136635	50690.3	863156	81493.1	96446.6	98593.9	72282.6	217057	182595	63818.4	288140	95760.9	55071.4	175237	167734	72480	43697.7	53872.3	59523	346338	69793.7	57509.4	46925.9	140302	6457.78	168808	217415	39174.3	76331.7	348813	148637	14424.6	168583	137151	177710	147137	238631	162155	110039
bacteroides_sp_a1c1	30.0266	0	0	156.234	145.329	276.939	15.7227	238.033	51.2635	77.5571	63.7101	366.27	530.884	220.107	14.3866	30.0135	163.231	8.68706	24.4704	174.92	12.3166	52.9591	70.4137	207.04	29.6128	0	68.7508	81.3418	97.0201	178.256	145.389	170.101	99.7957	17.2163	79.4026	95.5268	144.197	7.50801	29.7835	0	90.1732	257.487	110.725	23.3289	82.5781	229.111	0	219.095	149.196
bacteroides_sp_hf_162	76.8682	137.272	33.301	1271.09	139.101	267.66	127.354	568.517	234.958	202.202	913.715	209.451	1129.3	1568.7	440.356	264.33	2202.11	49.9506	127.415	189.462	14.78	252.837	85.2836	599.02	26.3225	27.0324	200.326	291.964	174.473	345.773	94.7837	326.431	301.424	40.6931	103.765	429.871	999.67	113.454	35.1986	1041.85	326.788	409.581	80.378	36.2	138.318	798.895	53.9538	169.762	137.017
bacteroides_sp_m10	279.848	314.449	77.7023	229.529	255.364	359.735	155.655	285.853	261.444	497.473	703.23	415.679	298.355	345.882	244.572	106.89	256.938	321.421	244.704	156.223	152.726	603.05	188.936	450.137	158.484	396.885	258.408	306.22	243.773	2504.17	199.206	123.12	285.131	278.2	345.582	246.615	363.856	246.93	150.271	92.136	359.971	355.622	264.099	189.849	360.247	277.03	97.1169	259.722	287.736
bacteroides_sp_cacc_737	44.4394	0	0	81.0104	99.6544	213.414	132.071	199.778	75.1865	113.566	187.098	150.375	194.914	159.548	21.2672	5.26553	158.697	21.7176	17.7199	78.5271	14.78	38.7228	29.3026	113.988	38.387	14.7449	50.3777	86.513	97.8354	326.444	115.668	370.171	56.5169	14.8686	173.242	71.1577	118.795	0	22.3376	30.712	39.6762	179.231	154.194	16.8933	73.288	225.368	10.7908	31.9212	242.825
bacteroides_sp_cba7301	50.4448	4.78857	2.77508	15.4306	16.6091	99.9263	11.792	4.2506	102.527	58.1678	191.13	25.7786	327.421	17.4688	68.1801	15.7966	18.1368	125.962	2.53142	616.583	9.8533	2.84726	116.336	2.32629	33.9999	19.0455	1162.24	30.1887	46.4718	64.4298	17.6715	98.0104	42.7696	46.5623	55.9427	525.397	17.1842	2.50267	17.5993	14.1748	12.2636	46.0699	73.8165	55.5067	17.5478	106.32	816.501	500.582	29.687
bacteroides_sp_zj_18	1675.49	1072.64	49.9515	1053.14	116.264	880.779	2197.25	2005.22	1015.02	2756.05	3781.47	980.659	27249.5	1918.07	3218.22	1096.81	2715.98	241.066	516.409	400.114	429.85	2765.83	721.631	1001.47	105.29	1951.86	375.759	626.835	948.188	13828.8	1121.34	230.851	1889.5	591.224	100.156	1716.56	4739.84	221.069	50.0904	229.159	6880.58	362.564	1285.23	402.222	1038.42	1957.18	111.505	6487.25	1069.49
uncultured_bacteroides_sp	366.325	595.379	194.256	69.4375	191.004	0	52.6711	70.1348	134.14	156.776	110.485	182.598	11.1135	152.561	90.6982	110.576	9.06839	241.066	97.8815	66.8934	56.6565	140.085	38.9243	43.0364	3.8387	221.788	99.5701	361.845	105.173	111.678	39.3593	134.461	35.1322	104.863	49.6266	6.82334	64.2538	269.454	130.641	297.67	149.327	1.26219	140.251	16.8933	66.5786	2.99492	151.071	50.7836	556.441
bacteroides_xylanisolvens	5953.68	4983.31	1298.74	2222	2285.82	2014.23	3174.42	4433.37	4541.09	9137.33	7565.37	8934.42	7678.59	7568.65	3821.21	1587.56	9508.2	2299.9	3244.43	4112.91	3516.4	6195.65	2896.14	10422.9	2037.25	4449.9	5579.48	5501.47	4468.63	5143.64	4755.25	5069.81	5718.9	6808.28	5085.38	4171.01	4946.05	2487.65	1294.23	2546.73	8861.5	6385.1	6449.92	2793.84	10226.8	7979.21	2118.59	7344.77	4357.9
bacteroides_uniformis	2265.21	2395.88	732.622	4937.78	4768.88	6436.68	3597.36	11683.8	2330.78	4420.2	4249.22	6597.16	10723.7	4934.35	2171.75	1212.65	4750.32	1637.51	2107.83	5257.58	1847.49	5260.03	2339.4	6565.95	3630.32	1722.09	3050.52	3579.88	4215.07	16906.4	3225.86	3376.09	2892.04	1328	4330.15	14143.8	3761.84	1286.37	1963	682.751	2563.08	5454.24	5820.84	1691.75	4471.09	6996.88	1330.86	5362.75	3212.29
bacteroides_caccae	918.815	456.51	427.363	1006.84	132.873	1012.82	299.518	391.055	1240.58	11133.9	3149.21	828.136	8672.82	192.157	2453.86	168.497	950.669	56.4659	348.492	3271.13	920.052	5384.74	103.652	1251.54	267.064	288.755	323.01	3891.41	502.222	42637.5	378.331	14665.9	3369.63	5363.28	707.405	12307.4	1056.45	130.973	10873.7	103.948	2133.86	733.648	1980.74	1513.16	5335.57	3088.51	8172.21	634.07	2016.43
bacteroides_helcogenes	1.20107	3.19238	66.602	9.64409	2.07613	0	6.28909	9.56384	0.854392	2.21592	3.22583	5.37053	141.911	3.49376	5.00404	0	4.53419	8.68706	4.21903	2.07744	6.15831	7.97234	0	9.30516	0.548386	14.1306	11.8536	9.78338	2.44588	6.44298	2.40975	0.810003	0	0.39128	0.902302	11.6972	30.6326	4.17112	4.73828	0	7.93524	1.26219	6.56147	0.804445	0.516113	14.2259	0	4.35288	4.56723
bacteroides_humanifaecis	34.8309	0	44.4013	156.234	24.9136	294.782	136.788	327.296	187.112	294.163	115.323	81.6321	532.594	306.286	300.868	106.89	196.482	43.4353	28.6894	295.827	214.309	492.007	58.6052	124.457	124.484	99.5283	171.877	134.452	128.001	212.618	113.258	409.862	276.984	142.426	165.121	178.382	540.18	80.9196	46.7059	82.6861	128.407	220.252	112.365	117.449	413.923	438.007	14.3877	314.859	137.017
bacteroides_luhongzhouii	33.6298	15.9619	0	19.2882	41.5227	17.1302	1.57227	0	8.54392	31.5768	23.3872	10.7411	15.3879	3.49376	3.75303	3.15932	13.6026	45.6071	5.06284	10.3872	19.7066	12.528	3.49882	13.9577	1.09677	1.84312	58.0826	11.6003	11.4141	34.3625	22.491	9.72004	13.7474	35.9978	17.1437	28.2681	8.96565	0.834223	1.35379	2.36246	10.0994	14.5152	14.7633	6.43556	44.3857	49.4162	10.7908	26.1173	26.6422
bacteroides_zhangwenhongii	622.152	413.413	491.19	378.049	350.867	1032.81	243.702	766.17	550.228	1987.68	1084.68	385.604	516.351	794.248	305.246	319.618	600.025	970.779	576.32	458.282	498.823	986.862	568.12	333.823	345.483	750.763	276.189	583.648	575.598	691.546	249.811	162.001	401.219	397.932	733.572	1760.42	304.085	506.373	529.334	446.505	387.384	730.808	325.613	659.645	710.687	444.745	496.375	580.385	481.082
bacteroides_caecimuris	7.2064	7.98095	11.1003	7.71528	8.30454	12.8477	12.5782	14.8771	16.2334	23.8211	22.5808	8.59285	35.9052	15.1396	19.3907	9.47795	9.06839	17.3741	1.68761	56.5063	16.0116	16.5141	20.9929	16.284	9.32256	22.7318	206.252	32.1454	10.5988	38.6579	14.4585	29.9701	46.3337	23.4768	10.8276	76.0315	27.6441	3.33689	8.12276	2.36246	28.8554	28.7148	32.8073	14.48	30.9668	31.4466	79.1323	68.1952	57.0904
bacteroides_faecis	26.4235	0	0	27.0035	8.30454	16.4165	0	38.2554	9.39831	34.3467	5.64519	9.66696	27.3564	6.98752	2.50202	6.84519	10.5798	30.4047	5.90664	16.204	3.69499	9.6807	6.12293	0	6.58063	1.84312	56.3045	4.19288	4.07647	128.86	10.4423	77.7603	16.8023	6.65176	0.902302	145.24	37.3569	6.67378	8.12276	4.72492	2.88554	13.5685	29.5266	10.4578	54.1918	27.703	7.19384	21.7644	3.80603
bacteroides_intestinalis	18.016	11.1733	5.55017	57.8646	0	8.56511	7.07523	42.506	22.2142	286.961	22.5808	1382.38	768.542	9.31669	7.50606	53.7084	131.492	21.7176	35.4399	367.706	40.6449	25.6254	80.9101	62.8098	18.0967	17.2024	9.48287	50.8736	15.4906	131.007	7.22926	148.231	26.9856	129.514	374.455	74.082	56.0353	14.1818	246.391	2.36246	7.21386	97.1886	15.5835	41.0267	68.1269	26.2055	50.3569	66.7442	1.52241
bacteroides_nordii	753.068	293.699	183.155	596.005	691.353	481.787	296.373	570.643	256.318	1259.75	688.714	614.389	621.502	269.019	676.171	135.851	214.619	210.661	462.406	2201.25	456.947	301.81	408.924	779.307	564.289	401.185	302.266	235.919	453.304	438.122	249.811	622.082	1620.66	403.019	970.877	1102.46	565.583	486.352	339.802	238.609	425.618	1105.05	371.543	1252.52	338.57	506.141	643.849	384.505	251.198
bacteroides_salyersiae	8.40746	6.38476	2.77508	17.3594	12.4568	3.5688	12.5782	79.6987	6.83514	24.3751	10.4839	9.66696	9.40375	4.65834	6.88056	6.31863	9.06839	8.68706	3.37522	9.97169	8.62164	7.40289	0.874704	11.6315	3.29032	4.30061	3.55608	4.33264	2.44588	128.86	16.8683	17.8201	14.7657	84.9078	8.12072	23.3943	8.21851	3.33689	14.2148	11.8123	15.1491	36.288	12.3027	26.5467	26.8379	11.2309	39.5661	5.80385	12.1793
bacteroides_cellulosilyticus	55.249	17.5581	8.32525	5.78646	8.30454	16.4165	41.6652	594.021	31.6125	360.64	86.2908	203.006	211.157	10.4813	36.9048	42.6508	16.6254	93.3859	51.4722	71.4638	39.4132	35.8755	30.6146	17.4472	25.2258	22.7318	19.5584	24.5982	20.3824	36.5102	93.1772	104.49	37.678	62.6048	37.8967	131.593	23.1613	20.0214	43.9983	21.2622	5.0497	12.6219	100.062	570.351	373.666	72.6268	53.9538	298.898	45.6723
bacteroides_stercoris	8.40746	33.52	0	9.64409	8.30454	10.7064	13.3643	103.077	1.70878	0.553979	17.742	6.44464	259.885	18.6334	10.6336	2.63276	13.6026	4.34353	10.9695	465.761	1.23166	1286.39	3.49882	511.784	205.645	1.22874	5.33411	52.8302	194.855	10.7383	8.83577	6.48002	8.65575	15.6512	1.8046	26.3186	9.71278	1.66845	12.861	2.36246	24.5271	18.3017	3.28073	6.43556	999.194	0	14.3877	31.9212	0.761205
bacteroides_zoogleoformans	20.4181	30.3276	5.55017	19.2882	16.6091	12.1339	25.9425	8.50119	17.9422	39.3325	30.6453	42.9643	13.6782	23.2917	26.8967	7.37174	16.6254	30.4047	35.4399	14.9575	11.085	25.0559	32.8014	10.4683	14.258	31.333	9.48287	19.0077	22.8283	6.44298	8.83577	12.15	18.3298	16.825	18.9483	23.3943	54.541	54.2245	12.1841	9.44984	35.3479	20.195	20.5046	16.8933	35.0957	39.6827	14.3877	33.3721	19.0301
bacteroides_ovatus	4046.39	5743.09	335.785	8569.74	12980	5972.02	2316.74	4344.11	2339.33	4975.84	6216.97	3129.95	2550.98	3793.06	4554.3	2010.91	13306.3	10365.8	1939.07	1755.43	862.164	4016.35	1119.18	4057.05	1010.68	992.212	1142.69	745.633	1766.74	38305.6	7003.55	2522.35	8941.9	6955.79	1569.1	7501.78	2495.44	706.587	695.85	607.153	4674.58	2426.24	2494.18	2032.83	7922.33	5640.93	600.686	11498.9	4443.92
bacteroides_heparinolyticus	43.2384	20.7505	16.6505	111.871	12.4568	33.5467	20.4395	41.4433	46.1372	46.5342	75.8069	143.93	13.6782	85.0148	26.8967	24.2214	40.8077	26.0612	86.0682	33.239	20.9383	107.057	48.5461	25.5892	33.4515	57.1366	71.7142	104.542	51.3636	38.6579	12.852	32.4001	40.7329	50.0839	53.2358	61.4101	23.9084	231.08	21.6607	11.8123	38.9548	37.5501	40.189	62.7467	53.1596	29.2005	17.9846	4.35288	47.9559
bacteroides_eggerthii	15.6139	11.1733	5.55017	32.7899	12.4568	7.85135	48.7404	39.318	169.17	17.7273	2.41937	20.408	64.1164	1.16459	8.75707	8.42485	48.3647	2.17176	44.7217	10.3872	66.5098	15.9447	5.24822	32.5681	14.8064	20.2743	50.9704	47.9386	12.2294	30.0672	11.2455	17.0101	110.997	16.4338	9.92532	49.7129	12.7013	7.50801	3.38449	16.5372	38.9548	99.3974	15.5835	49.8756	15.9995	33.6928	21.5815	11.6077	16.7465
bacteroides_thetaiotaomicron	2636.34	2962.53	1429.17	9580.44	7663.01	3812.9	3685.41	25031.8	4595.77	7385.65	3837.12	3473.66	9158.39	5074.1	2680.91	2468.48	2870.14	8897.72	2366.03	6536.03	2039.63	2111.53	2461.42	2480.99	3512.96	1405.07	17480.5	3584.63	4325.14	48474.8	3873.28	11026.6	5843.14	3217.11	4413.16	34614.8	9276.46	3471.2	3695.18	1485.99	2046.57	7234.87	14283.5	6197.44	59330.3	7025.33	2708.48	10657.3	6342.36
phocaeicola_dorei	816.725	4640.12	1068.41	1606.71	851.215	1185.55	861.605	31890.1	2274.39	1922.31	5294.39	1219.11	3605.91	3086.15	3070.6	871.972	1156.22	23020.7	1116.36	786.102	865.859	1813.71	511.702	1512.09	5555.7	852.749	758.037	1005.31	2090.42	9827.69	1845.87	555.662	1878.81	1235.66	1736.03	1366.62	2532.8	1271.36	2081.46	1497.8	1400.93	1023.95	4565.14	1534.88	16002.6	1710.1	2035.86	1266.69	643.98
phocaeicola_salanitronis	26.4235	33.52	16.6505	5.78646	33.2181	40.6843	11.792	75.4481	29.9037	68.6934	41.1293	33.2973	24.7917	31.4438	31.2753	23.1683	6.04559	21.7176	28.6894	34.07	32.0232	13.0974	34.9882	23.2629	47.1612	48.5354	60.4533	83.0189	52.1789	34.3625	36.9496	10.53	37.678	53.9967	23.4599	38.0158	79.1966	36.7058	27.7528	11.8123	38.2334	30.2926	64.7945	69.9867	56.2563	87.6014	10.7908	13.0587	28.9258
phocaeicola_coprophilus	123.71	183.562	113.778	219.885	276.126	110.633	160.372	142.395	155.499	598.297	4878.25	1085.92	520.626	271.349	248.951	206.409	285.654	132.478	328.241	261.341	235.248	209.559	144.764	129.109	228.129	102.6	168.914	326.485	223.391	362.954	298.81	240.571	218.43	387.759	327.536	299.252	295.866	246.096	288.358	231.521	266.191	245.811	299.367	820.534	157.931	389.339	111.505	287.29	143.868
phocaeicola_vulgatus	17515.1	13240.4	12368.5	11079.1	18851.3	12847.7	17129.1	13455.3	20731	19994.2	20466.2	27148	19311	16124.9	31053.2	8370.08	20520.3	12455.1	17682	17008.4	18930.7	11122	8564.66	19325.7	10292.7	10860.3	17873.4	24243.9	20828.3	14372.1	27437.5	11074.4	19875.1	13427.6	16301	27113	31545.6	18488.1	14394.2	13558.2	13914.1	16963.5	16682.5	22250.9	56689.8	13586.4	15553.1	10787.9	10106.5
prevotella_copri	91596.9	200750	140694	179035	123395	166757	125456	157304	136318	185171	176722	190904	144504	218012	168754	136642	166166	225047	212493	188168	221354	177259	152513	132289	185771	150024	141752	219741	178453	217805	126461	179202	171874	193262	284581	141335	154295	160000	167139	111867	168739	160276	174480	198101	195311	172001	163286	115024	123471
prevotella_dentalis	260.631	343.181	252.533	408.91	205.537	219.838	326.247	286.915	296.474	592.757	399.196	455.421	370.166	486.797	414.084	256.431	376.338	371.372	338.366	299.982	373.194	445.312	437.789	230.303	619.676	395.656	330.122	228.931	489.992	246.981	479.541	282.691	345.212	533.706	628.905	659.915	402.707	579.785	337.772	214.984	675.938	498.565	578.229	462.556	475.34	398.324	334.514	266.977	374.513
prevotella_bryantii	466.014	723.074	713.196	883.399	664.363	531.037	533	624.838	750.156	1129.56	1221.78	1177.22	830.094	1459.23	617.374	833.533	859.985	816.584	716.391	1029.58	768.558	1006.79	985.791	364.064	1057.29	919.101	493.702	1669.18	869.104	863.359	897.232	496.532	1051.93	1067.02	1676.48	1120.98	951.853	845.902	828.522	477.217	1174.42	1292.8	1387.75	1131.05	985.259	1240.65	776.935	587.639	590.695
prevotella_sp_oral_taxon_299	9.60853	3.19238	5.55017	5.78646	6.2284	3.5688	11.0059	4.2506	0	7.75571	9.67748	15.0375	4.27443	2.32917	3.75303	5.79208	3.0228	2.17176	0.843806	8.30974	4.92665	1.70836	11.8085	4.65258	4.38709	11.0587	4.14876	3.91335	8.15295	4.29532	0.803251	7.29003	3.05497	16.4338	0.902302	5.84858	17.9313	3.33689	2.03069	0	7.93524	0.946642	4.10092	9.65334	6.70947	2.99492	0	1.45096	2.28362
prevotella_sp_oral_taxon_475	3.6032	1.59619	5.55017	0	2.07613	1.42752	1.57227	0	2.56318	1.66194	0	3.22232	1.70977	4.65834	0.625505	5.26553	0	2.17176	0	0	3.69499	22.2087	3.93617	2.32629	10.4193	1.84312	1.18536	3.63383	0	2.14766	12.852	3.24001	2.03665	1.17384	0	0.974763	2.24141	0.834223	1.35379	0	1.44277	0.315547	2.46055	55.5067	4.1289	0	10.7908	8.70577	0
prevotella_sp_marseille	6.00533	1.59619	8.32525	9.64409	0	2.14128	4.71682	7.43854	7.68953	12.1875	4.03228	0	8.54886	13.975	2.50202	0.526553	13.6026	4.34353	2.53142	4.15487	6.15831	9.11124	6.99763	3.48944	15.9032	3.07186	0.592679	7.12789	18.7518	2.14766	8.83577	0.810003	9.67407	12.1297	5.41381	15.5962	11.2071	10.8449	4.06138	0	14.4277	13.8841	20.5046	16.0889	9.80614	8.98476	0	1.45096	8.37326
prevotella_sp_rs2	3.6032	0	77.7023	94.5121	2.07613	19.9853	18.0811	0	0	10.5256	5.64519	1.07411	0	37.2668	6.88056	44.2304	0	6.51529	0	14.9575	29.5599	43.8479	60.3546	223.324	0	125.332	16.0023	64.8498	8.15295	23.6242	4.01626	7.29003	0	22.6943	32.4829	0	11.9542	44.2138	0.676897	0	5.77109	64.0561	46.7504	0	50.5791	1.49746	0	1.45096	0
prevotella_sp_e9_3	60.0533	25.539	24.9757	46.2917	8.30454	6.42383	31.4455	14.8771	28.1949	13.8495	24.1937	29.0009	2.56466	18.6334	47.5384	11.0576	21.1596	10.8588	11.8133	28.6686	70.2048	46.1257	103.652	10.4683	13.1613	28.8755	35.5608	8.52551	12.2294	4.29532	16.8683	110.97	26.9856	41.867	10.8276	28.2681	16.437	26.6951	16.2455	18.8997	25.9699	5.67985	19.6844	47.4623	29.4184	213.388	28.7754	5.80385	12.9405
prevotella_sp_e2_28	1.20107	0	5.55017	1.92882	2.07613	0	0	2.1253	0.854392	30.4688	0.806456	0	0	3.49376	0	0.526553	3.0228	0	0	1.24646	1.23166	3.98617	0.437352	0	1.64516	6.7581	4.14876	3.21454	2.44588	0	2.40975	0	0	2.73896	0.902302	0.974763	0.747137	2.50267	4.73828	0	0.721386	1.26219	3.28073	0.804445	0.516113	1.49746	10.7908	0	3.80603
prevotella_sp_e13_17	3.6032	3.19238	2.77508	3.85764	6.2284	4.99631	1.57227	4.2506	3.41757	3.87785	7.25811	4.29643	1.70977	6.98752	2.50202	0.526553	4.53419	13.0306	1.68761	2.49292	2.46333	6.83343	4.37352	3.48944	1.64516	1.22874	1.77804	3.91335	1.63059	2.14766	0	1.62001	1.01832	6.26048	9.02302	2.92429	0.747137	7.50801	2.03069	2.36246	2.16416	2.83993	0	0.804445	6.19335	7.4873	3.59692	1.45096	3.04482
prevotella_sp_rep29	27.6245	17.5581	24.9757	7.71528	16.6091	3.5688	5.50295	5.31325	10.2527	21.6052	3.22583	39.7419	12.8233	8.1521	5.62955	6.31863	7.55699	15.2024	10.1257	6.23231	3.69499	7.40289	16.6194	3.48944	9.87095	23.9605	9.48287	20.8246	4.89177	15.0336	5.62276	2.43001	17.3115	23.0855	18.046	7.7981	19.4256	13.3476	1.35379	7.08738	5.0497	15.4618	47.5706	2.41333	17.5478	2.99492	0	18.8625	4.56723
prevotella_nigrescens	148.932	475.665	69.3771	123.444	134.949	90.6474	159.586	71.1975	153.791	219.376	36.2905	221.266	95.7472	195.65	75.6861	311.193	81.6155	136.821	124.039	169.934	221.699	1374.09	296.525	190.756	242.935	88.4696	88.3092	93.9204	565.815	25.7719	498.819	150.661	232.178	253.158	75.7934	362.612	328.74	130.973	98.827	42.5243	346.987	93.0865	57.4128	113.427	497.017	47.17	287.754	146.547	80.6878
prevotella_scopos	27.6245	17.5581	2.77508	23.1458	18.6852	12.8477	29.8732	7.43854	17.9422	17.7273	13.7098	6.44464	29.0661	12.8104	30.6497	16.3231	9.06839	26.0612	15.1885	16.6195	19.7066	11.3891	18.8061	2.32629	15.9032	20.8887	35.5608	14.5353	22.013	19.3289	16.065	12.15	16.2932	22.303	22.5576	11.6972	15.6899	32.5347	8.79966	18.8997	48.3328	20.195	35.2679	30.5689	24.2573	2.24619	7.19384	15.9606	12.1793
prevotella_stercorea	12.0107	49.4819	27.7508	28.9323	31.142	154.886	39.3068	69.0722	16.2334	41.5484	29.0324	45.1125	20.5173	31.4438	25.0202	54.7615	40.8077	65.1529	70.8797	36.9784	13.5483	44.4173	53.3569	29.0786	24.129	58.9798	59.8606	83.8575	22.8283	32.2149	62.6536	29.1601	39.7146	41.4757	21.6553	72.1325	23.1613	13.3476	33.168	7.08738	44.0045	96.242	53.3119	64.3556	94.9648	23.2106	17.9846	15.9606	56.3292
prevotella_intermedia	463.611	1102.97	1623.42	493.778	384.085	738.027	643.846	257.161	525.451	768.369	335.486	664.872	754.009	398.288	680.55	723.484	470.045	866.534	527.379	2222.86	838.762	546.105	746.56	251.239	835.192	630.961	369.239	345.353	491.623	556.244	387.167	396.092	742.867	746.171	756.129	1058.59	419.891	831.72	435.922	465.405	489.821	685.684	621.699	1238.04	844.361	731.509	1237.34	226.35	353.199
uncultured_prevotella_sp	8.40746	4.78857	2.77508	0	2.07613	0	0.786136	0	0	1.66194	0	0	0	1.16459	0	0	0	6.51529	0.843806	1.24646	1.23166	1.70836	0.437352	0	0	2.45749	0.592679	1.25786	0.815295	8.59063	0	0	2.03665	0	8.12072	0	0.747137	0.834223	2.03069	0	2.88554	0	4.10092	1.60889	2.58056	0.74873	7.19384	1.45096	0
prevotella_fusca	2.40213	1.59619	0	0	6.2284	0	4.71682	3.18795	1.70878	12.7415	1.61291	7.51875	3.41954	5.82293	5.62955	1.57966	4.53419	10.8588	3.37522	2.49292	8.62164	0.569453	3.93617	0	17	1.84312	3.55608	4.4724	9.78354	4.29532	5.62276	15.3901	4.07329	7.04304	4.51151	1.94953	0.747137	1.66845	2.03069	0	18.0346	5.67985	5.74128	4.82667	33.0312	3.74365	215.815	2.90192	3.80603
prevotella_bivia	8.40746	0	0	3.85764	16.6091	4.99631	3.93068	4.2506	7.68953	4.98581	5.64519	6.44464	37.615	1.16459	0	15.27	18.1368	15.2024	2.53142	9.14072	0	1.13891	13.5579	15.1209	2.74193	0.614372	8.89019	1.25786	11.4141	0	1.6065	1.62001	13.7474	9.782	0	0	3.73569	1.66845	1.35379	9.44984	36.0693	4.73321	21.3248	8.84889	3.61279	13.4771	0	5.80385	16.7465
prevotella_hominis	2.40213	6.38476	0	30.8611	0	3.5688	1.57227	9.56384	1.70878	3.87785	5.64519	5.37053	4.27443	5.82293	6.25505	4.21242	3.0228	4.34353	4.21903	4.57036	6.15831	2.84726	2.62411	0	7.12902	5.52935	1.18536	2.79525	5.70706	4.29532	6.42601	1.62001	11.2016	14.0861	11.7299	6.82334	8.96565	1.66845	3.38449	0	1.44277	5.04876	8.20183	8.04445	4.1289	1.49746	7.19384	0	12.9405
prevotella_jejuni	303.87	150.042	119.329	202.526	139.101	201.994	179.239	347.486	245.21	205.526	123.388	294.305	226.545	244.563	140.739	220.099	89.1725	210.661	191.544	195.279	205.688	197.031	206.43	69.7887	197.967	290.598	219.291	153.32	196.486	171.813	160.65	144.181	188.39	234.377	133.541	252.464	291.384	150.994	119.134	118.123	362.857	290.304	229.651	271.902	146.576	147.5	194.234	81.2538	146.151
prevotella_histicola	36.032	28.7314	16.6505	23.1458	8.30454	13.5614	22.798	24.4409	41.8652	36.5626	19.355	34.3714	23.9368	19.798	13.7611	61.6067	33.2508	10.8588	26.158	29.0841	27.0966	15.9447	23.1797	5.81573	43.8709	23.9605	20.1511	13.2774	35.0577	8.59063	53.8178	15.3901	24.4398	71.9956	23.4599	19.4953	32.874	12.5133	10.8304	7.08738	26.6913	171.658	60.6936	52.2889	25.2895	11.2309	21.5815	15.9606	19.0301
prevotella_multiformis	26.4235	22.3467	22.2007	19.2882	22.8375	27.8366	40.0929	61.6337	63.225	48.1962	22.5808	56.9276	58.1322	59.3939	11.8846	58.4474	57.4331	39.0918	44.7217	28.6686	60.3515	43.8479	31.4893	13.9577	159.032	41.7773	10.0755	18.3089	61.9624	6.44298	72.2926	20.2501	137.474	52.0403	31.5806	51.6624	85.1737	35.0374	23.6914	28.3495	36.7907	46.0699	54.1321	88.4889	57.8046	71.1293	28.7754	37.725	27.4034
prevotella_enoeca	3.6032	0	0	3.85764	16.6091	11.4201	15.7227	8.50119	2.56318	3.87785	7.25811	5.37053	5.9842	11.6459	5.00404	8.42485	7.55699	10.8588	5.06284	7.47877	7.38998	3.98617	5.68558	2.32629	16.4516	15.3593	11.8536	4.19288	10.5988	8.59063	4.01626	4.05002	8.14659	7.04304	0.902302	8.77287	10.4599	5.83956	3.38449	4.72492	13.7063	8.51978	8.20183	25.7422	27.8701	2.99492	17.9846	5.80385	52.5232
prevotella_veroralis	251.023	105.349	97.1279	102.227	70.5886	132.759	315.241	172.149	149.519	116.336	251.614	266.378	196.624	179.346	45.6619	99.5185	142.071	82.5271	139.228	171.181	155.19	79.1539	289.09	51.1784	238.548	106.286	77.641	60.0979	98.6507	10.7383	142.979	78.5703	224.031	158.86	140.759	152.063	328.74	168.513	113.042	70.8738	198.381	162.822	157.475	327.409	311.216	108.566	86.3261	97.2144	97.4343
prevotella_melaninogenica	703.825	467.684	496.74	543.927	487.891	321.192	624.978	484.568	503.237	622.672	749.198	863.582	1089.12	1024.84	921.369	677.147	660.481	610.266	515.565	906.593	604.746	638.356	665.212	160.514	1060.58	598.399	193.806	843.467	845.461	906.312	835.381	303.751	689.405	1223.53	932.078	610.202	721.735	461.325	584.162	224.434	1554.59	650.028	1026.05	867.192	553.789	660.38	413.646	387.407	428.559
prevotella_disiens	13.2117	4.78857	0	5.78646	12.4568	0	16.5089	5.31325	2.56318	6.09377	0	4.29643	0	10.4813	6.88056	3.68587	0	28.2329	2.53142	0.830974	3.69499	1.70836	3.93617	0	1.64516	1.22874	1.18536	2.65549	9.78354	6.44298	0	5.67002	0	22.303	6.31612	12.6719	14.9427	4.17112	6.76897	0	1.44277	0.946642	1.64037	1.60889	1.54834	2.24619	0	0	1.52241
prevotella_denticola	43.2384	76.6171	41.6262	306.682	39.4465	43.5393	110.059	100.952	100.818	197.77	21.7743	54.7794	116.264	72.2043	50.6659	94.7795	66.5015	104.245	135.853	84.3439	539.468	62.0703	102.34	43.0364	86.0966	199.057	96.0141	37.8756	79.8989	47.2485	497.213	40.5002	63.6452	70.4304	25.2645	73.1072	76.9551	546.416	42.6445	37.7994	93.0588	37.2346	381.385	145.605	47.4824	143.756	93.52	37.725	149.196
prevotella_corporis	42.0373	15.9619	5.55017	19.2882	24.9136	27.8366	77.0414	1.06265	42.7196	17.1733	5.64519	5.37053	30.7759	9.31669	18.1396	41.0711	6.04559	19.5459	45.5655	16.6195	56.6565	3.41672	15.3073	4.65258	6.03225	8.60121	7.11215	15.7932	18.7518	10.7383	8.83577	19.4401	16.8023	35.9978	20.753	10.7224	24.6555	19.1871	14.8917	21.2622	28.8554	13.5685	15.5835	37.8089	27.8701	9.73349	0	14.5096	17.5077
prevotella_buccalis	5731.49	4070.28	4753.72	8733.69	5676.15	7303.18	7333.08	1646.04	4059.22	3122.23	2795.18	5205.12	5221.64	2529.48	10448.4	3850.15	3048.49	4369.59	5338.76	5434.57	7547.63	1977.14	3560.48	2417.02	1776.77	6895.1	5642.9	7138.37	4782.52	2916.52	5031.57	4015.19	5998.43	5113.25	2788.11	2322.86	3740.92	4045.15	3120.5	10092.4	8687.65	2231.24	3927.04	6823.3	6384.32	2490.27	6521.22	4072.85	6445.13
prevotella_ruminicola	2.40213	3.19238	0	1.92882	2.07613	12.1339	3.93068	10.6265	6.83514	6.09377	7.25811	6.44464	3.41954	4.65834	3.75303	1.57966	4.53419	6.51529	5.06284	2.90841	3.69499	3.41672	3.49882	1.16315	3.8387	4.91498	2.37072	5.73026	2.44588	2.14766	7.22926	7.29003	4.07329	3.13024	3.60921	4.87382	3.73569	4.17112	2.70759	4.72492	2.16416	7.88868	4.10092	4.02222	2.58056	7.4873	0	1.45096	6.85085
uncultured_prevotellamassilia_sp	115.302	181.966	127.654	165.878	105.883	127.049	93.5502	77.5734	118.76	269.234	150.807	124.596	43.5992	215.448	150.121	111.103	87.6611	112.932	212.639	118.414	128.093	166.28	138.641	97.7042	169.451	174.482	98.3848	186.024	118.218	103.088	130.127	73.7103	165.987	160.425	309.49	137.442	131.496	226.074	151.625	89.7735	188.282	149.569	228.831	213.982	177.027	128.033	97.1169	105.92	121.793
pseudoprevotella_muciniphila	1.20107	0	0	0	0	1.42752	0	0	0	3.87785	0	0	0	1.16459	0.625505	2.10621	0	0	5.06284	0	0	0.569453	0	0	0.548386	0.614372	0.592679	0.55905	0.815295	0	0.803251	0	0	0	0	0	2.24141	1.66845	2.03069	0	1.44277	0	0.820183	0.804445	0	0.74873	0	0	2.28362
porphyromonadaceae_bacterium	27140.5	9878.82	7526.03	2065.77	15784.8	14935.4	7296.13	13107.8	4855.51	4575.31	10799.3	5124.56	4592.45	8919.57	8150.33	3737.47	2815.73	8941.16	10831.9	8244.51	8228.74	16483.4	1547.35	8081.53	2955.8	5397.88	7859.52	12521.9	9151.68	1677.32	2742.3	9350.68	4879.81	7007.83	5268.54	1228.2	3435.34	5982.21	11968.2	11507.5	7373.28	1217.38	16822.8	1460.07	7228.68	6546.14	7175.86	6487.25	25489.7
porphyromonas_asaccharolytica	2235.18	1187.57	1867.63	3439.08	2267.14	3981.35	2738.11	336.86	1617.36	918.497	1851.62	1441.45	1361.83	1312.49	2237.43	1229.5	444.351	1915.5	1188.92	2359.97	2175.12	1036.4	1130.55	1222.47	590.612	2593.88	1667.8	3593.71	1175.66	624.969	1098.85	1376.2	1161.91	1571.38	739.888	617.025	880.128	880.105	1083.04	4916.28	2021.32	554.732	1198.29	2129.37	1724.85	461.217	3215.65	2536.28	2168.67
porphyromonas_sp_oral_taxon_275	7.2064	1.59619	2.77508	1.92882	0	6.42383	0.786136	0	0.854392	2.21592	0.806456	3.22232	1.70977	1.16459	5.62955	2.10621	3.0228	0	2.53142	6.6478	4.92665	0.569453	3.06146	1.16315	2.19354	1.22874	1.18536	2.37596	2.44588	0	1.6065	1.62001	4.58245	1.56512	0	0	0.747137	2.50267	0.676897	4.72492	2.16416	1.26219	1.64037	1.60889	1.54834	2.24619	0	2.90192	3.04482
porphyromonas_somerae	2996.66	1369.53	2580.83	5909.9	2458.14	3114.13	3596.57	1196.54	2609.31	920.159	2189.53	1920.5	1602.06	1243.78	1876.52	1915.6	693.732	2230.4	1890.13	2990.68	1269.84	1322.27	1803.2	3004.4	949.805	1562.35	2697.88	3285.54	2182.54	2212.09	1480.39	2688.4	1510.68	1165.23	1244.27	975.738	1341.11	2167.31	615.299	3257.83	1718.34	673.694	1950.4	1678.07	1506.53	918.691	2334.4	2859.84	1817.76
porphyromonas_bennonis	12.0107	15.9619	2.77508	19.2882	12.4568	38.543	19.6534	2.1253	2.56318	7.20173	4.83874	17.1857	3.41954	4.65834	11.2591	4.21242	1.5114	2.17176	6.75045	13.2956	13.5483	2.27781	3.49882	17.4472	2.19354	4.30061	10.0755	19.0077	9.78354	0	0	3.24001	5.60078	7.04304	8.12072	6.82334	5.9771	0	7.44587	42.5243	3.60693	5.04876	2.46055	7.24	6.19335	0	3.59692	24.6663	14.4629
porphyromonas_crevioricanis	2.40213	0	0	1.92882	0	0.713759	2.35841	0	4.27196	0.553979	0.806456	0	0	2.32917	1.25101	0.526553	3.0228	6.51529	3.37522	2.07744	2.46333	0.569453	0.874704	0	1.64516	0	1.18536	1.39763	3.26118	0	1.6065	0	1.01832	1.17384	0	0	0	0	0.676897	0	0.721386	0.631095	1.64037	0	1.54834	0	0	1.45096	0.761205
porphyromonas_endodontalis	260.631	3.19238	77.7023	0	10.3807	14.9889	16.5089	91.3878	3.41757	52.074	25.8066	40.816	0.854886	40.7605	43.7854	6.84519	89.1725	0	1.68761	56.9218	20.9383	10.2501	10.0591	294.276	25.7741	14.1306	192.028	66.8065	4.07647	6.44298	26.5073	11.34	1.01832	7.8256	3.60921	187.155	3.73569	236.085	2.03069	23.6246	103.158	41.9678	16.4037	27.3511	5.16113	1.49746	17.9846	11.6077	24.3586
[truncated: 460 more rows]
[truncated: 101 more columns]

## Sheet: metadata_rectal
village_id	totalkids	arm	sample
1	30	Placebo	sample_rectal_001
2	29	Infant	sample_rectal_002
[truncated: 148 more rows]
