# Supplementary material for: Mass azithromycin distribution and antibiotic resistance in the gut and nasopharynx: a cluster-randomized trial
Source: Nat Med. 2026 Mar 17;32(3):859–68. doi: 10.1038/s41591-026-04217-9 (PMC13004693; doi:10.1038/s41591-026-04217-9)
Supplement: Supplementary file 9 — Number of swabs collected and analyzed for each sample pool, for rectal and nasopharyngeal samples. [file 41591_2026_4217_MOESM9_ESM.xlsx]

## Sheet: Rectal
Type	timepoint	Swabs_collected	Swabs_analyzed	Swabs_discard
Rectal	24months	30	30	0
Rectal	24months	29	29	0
Rectal	24months	30	30	0
Rectal	24months	29	29	0
Rectal	24months	30	30	0
Rectal	24months	23	23	0
Rectal	24months	30	30	0
Rectal	24months	30	30	0
Rectal	24months	29	29	0
Rectal	24months	30	30	0
Rectal	24months	29	29	0
Rectal	24months	30	30	0
Rectal	24months	28	28	0
Rectal	24months	28	28	0
Rectal	24months	30	29	1
Rectal	24months	30	30	0
Rectal	24months	30	29	1
Rectal	24months	30	30	0
Rectal	24months	30	29	1
Rectal	24months	30	30	0
Rectal	24months	30	30	0
Rectal	24months	30	30	0
Rectal	24months	30	29	1
Rectal	24months	30	30	0
Rectal	24months	30	30	0
Rectal	24months	29	29	0
Rectal	24months	30	30	0
Rectal	24months	30	30	0
Rectal	24months	30	30	0
Rectal	24months	16	16	0
Rectal	24months	30	30	0
Rectal	24months	30	30	0
Rectal	24months	30	30	0
Rectal	24months	30	30	0
Rectal	24months	18	18	0
Rectal	24months	30	30	0
Rectal	24months	27	27	0
Rectal	24months	30	30	0
Rectal	24months	30	30	0
Rectal	24months	29	29	0
Rectal	24months	30	30	0
Rectal	24months	30	30	0
Rectal	24months	29	29	0
Rectal	24months	30	30	0
Rectal	24months	29	28	1
Rectal	24months	28	28	0
Rectal	24months	19	19	0
Rectal	24months	30	30	0
Rectal	24months	30	30	0
Rectal	24months	30	30	0
Rectal	24months	30	29	1
Rectal	24months	30	30	0
Rectal	24months	30	30	0
Rectal	24months	30	30	0
Rectal	24months	30	30	0
Rectal	24months	30	30	0
Rectal	24months	30	30	0
Rectal	24months	30	30	0
Rectal	24months	30	30	0
Rectal	24months	30	30	0
Rectal	24months	30	29	1
Rectal	24months	30	30	0
Rectal	24months	30	30	0
Rectal	24months	29	29	0
Rectal	24months	30	30	0
Rectal	24months	29	29	0
Rectal	24months	29	29	0
Rectal	24months	27	27	0
Rectal	24months	30	30	0
Rectal	24months	25	25	0
Rectal	24months	30	30	0
Rectal	24months	30	30	0
Rectal	24months	30	30	0
Rectal	24months	30	30	0
Rectal	24months	30	30	0
Rectal	24months	30	30	0
Rectal	24months	30	30	0
Rectal	24months	30	30	0
Rectal	24months	30	30	0
Rectal	24months	28	28	0
Rectal	24months	30	30	0
Rectal	24months	30	30	0
Rectal	24months	29	29	0
Rectal	24months	29	28	1
Rectal	24months	30	30	0
Rectal	24months	30	30	0
Rectal	24months	30	30	0
Rectal	24months	30	30	0
Rectal	24months	30	30	0
Rectal	24months	30	30	0
Rectal	24months	30	29	1
Rectal	24months	30	30	0
Rectal	24months	30	30	0
Rectal	24months	30	30	0
Rectal	24months	28	28	0
Rectal	24months	30	30	0
Rectal	24months	30	30	0
Rectal	24months	30	30	0
Rectal	24months	30	30	0
Rectal	24months	30	30	0
Rectal	24months	16	16	0
Rectal	24months	30	30	0
Rectal	24months	29	29	0
Rectal	24months	30	30	0
Rectal	24months	30	30	0
Rectal	24months	30	30	0
Rectal	24months	30	30	0
Rectal	24months	30	30	0
Rectal	24months	30	30	0
Rectal	24months	30	30	0
Rectal	24months	30	29	1
Rectal	24months	24	24	0
Rectal	24months	30	30	0
Rectal	24months	30	30	0
Rectal	24months	29	29	0
Rectal	24months	30	30	0
Rectal	24months	29	28	1
Rectal	24months	30	30	0
Rectal	24months	30	30	0
Rectal	24months	30	30	0
Rectal	24months	30	30	0
Rectal	24months	30	30	0
Rectal	24months	30	29	1
Rectal	24months	30	30	0
Rectal	24months	30	30	0
Rectal	24months	30	30	0
Rectal	24months	30	30	0
Rectal	24months	31	29	2
Rectal	24months	30	30	0
Rectal	24months	30	29	1
Rectal	24months	30	30	0
Rectal	24months	29	29	0
Rectal	24months	29	29	0
Rectal	24months	30	30	0
Rectal	24months	30	30	0
Rectal	24months	30	30	0
Rectal	24months	30	30	0
Rectal	24months	30	30	0
Rectal	24months	30	30	0
Rectal	24months	30	30	0
Rectal	24months	30	30	0
Rectal	24months	30	30	0
Rectal	24months	30	30	0
Rectal	24months	30	30	0
Rectal	24months	30	30	0
Rectal	24months	29	29	0
Rectal	24months	30	30	0
Rectal	24months	30	30	0
Rectal	24months	30	30	0
Rectal	24months	30	30	0

## Sheet: Nasopharyngeal
Type	timepoint	Swabs_collected	Swabs_analyzed	Swabs_discard
Nasopharyngeal	24months	19	19	0
Nasopharyngeal	24months	30	30	0
Nasopharyngeal	24months	30	30	0
Nasopharyngeal	24months	30	30	0
Nasopharyngeal	24months	29	29	0
Nasopharyngeal	24months	30	30	0
Nasopharyngeal	24months	30	30	0
Nasopharyngeal	24months	30	30	0
Nasopharyngeal	24months	30	30	0
Nasopharyngeal	24months	30	30	0
Nasopharyngeal	24months	30	30	0
Nasopharyngeal	24months	30	30	0
Nasopharyngeal	24months	30	30	0
Nasopharyngeal	24months	30	30	0
Nasopharyngeal	24months	30	30	0
Nasopharyngeal	24months	31	30	1
Nasopharyngeal	24months	30	30	0
Nasopharyngeal	24months	30	30	0
Nasopharyngeal	24months	30	29	1
Nasopharyngeal	24months	29	29	0
Nasopharyngeal	24months	30	30	0
Nasopharyngeal	24months	30	29	1
Nasopharyngeal	24months	30	30	0
Nasopharyngeal	24months	30	30	0
Nasopharyngeal	24months	30	29	1
Nasopharyngeal	24months	30	30	0
Nasopharyngeal	24months	30	30	0
Nasopharyngeal	24months	30	30	0
Nasopharyngeal	24months	30	30	0
Nasopharyngeal	24months	30	30	0
Nasopharyngeal	24months	30	30	0
Nasopharyngeal	24months	30	30	0
Nasopharyngeal	24months	31	29	2
Nasopharyngeal	24months	30	30	0
Nasopharyngeal	24months	23	23	0
Nasopharyngeal	24months	30	30	0
Nasopharyngeal	24months	30	30	0
Nasopharyngeal	24months	30	30	0
Nasopharyngeal	24months	30	30	0
Nasopharyngeal	24months	30	30	0
Nasopharyngeal	24months	30	30	0
Nasopharyngeal	24months	30	30	0
Nasopharyngeal	24months	29	28	1
Nasopharyngeal	24months	30	29	1
Nasopharyngeal	24months	30	30	0
Nasopharyngeal	24months	30	30	0
Nasopharyngeal	24months	30	30	0
Nasopharyngeal	24months	30	30	0
Nasopharyngeal	24months	30	30	0
Nasopharyngeal	24months	30	30	0
Nasopharyngeal	24months	30	30	0
Nasopharyngeal	24months	30	30	0
Nasopharyngeal	24months	30	30	0
Nasopharyngeal	24months	30	30	0
Nasopharyngeal	24months	30	30	0
Nasopharyngeal	24months	30	30	0
Nasopharyngeal	24months	31	30	1
Nasopharyngeal	24months	29	28	1
Nasopharyngeal	24months	30	30	0
Nasopharyngeal	24months	30	30	0
Nasopharyngeal	24months	30	30	0
Nasopharyngeal	24months	31	29	2
Nasopharyngeal	24months	30	30	0
Nasopharyngeal	24months	29	29	0
Nasopharyngeal	24months	30	30	0
Nasopharyngeal	24months	30	29	1
Nasopharyngeal	24months	30	30	0
Nasopharyngeal	24months	30	30	0
Nasopharyngeal	24months	30	30	0
Nasopharyngeal	24months	30	30	0
Nasopharyngeal	24months	30	30	0
Nasopharyngeal	24months	30	30	0
Nasopharyngeal	24months	30	30	0
Nasopharyngeal	24months	30	30	0
Nasopharyngeal	24months	29	28	1
Nasopharyngeal	24months	31	30	1
Nasopharyngeal	24months	30	30	0
Nasopharyngeal	24months	30	30	0
Nasopharyngeal	24months	30	30	0
Nasopharyngeal	24months	30	30	0
Nasopharyngeal	24months	30	30	0
Nasopharyngeal	24months	29	29	0
Nasopharyngeal	24months	30	30	0
Nasopharyngeal	24months	30	30	0
Nasopharyngeal	24months	30	30	0
Nasopharyngeal	24months	30	30	0
Nasopharyngeal	24months	31	29	2
Nasopharyngeal	24months	30	30	0
Nasopharyngeal	24months	30	30	0
Nasopharyngeal	24months	30	30	0
Nasopharyngeal	24months	30	30	0
Nasopharyngeal	24months	30	30	0
Nasopharyngeal	24months	30	30	0
Nasopharyngeal	24months	30	30	0
Nasopharyngeal	24months	30	30	0
Nasopharyngeal	24months	30	30	0
Nasopharyngeal	24months	32	30	2
Nasopharyngeal	24months	30	30	0
Nasopharyngeal	24months	30	30	0
Nasopharyngeal	24months	30	30	0
Nasopharyngeal	24months	30	30	0
Nasopharyngeal	24months	30	30	0
Nasopharyngeal	24months	30	30	0
Nasopharyngeal	24months	30	30	0
Nasopharyngeal	24months	30	30	0
Nasopharyngeal	24months	30	30	0
Nasopharyngeal	24months	30	30	0
Nasopharyngeal	24months	30	30	0
Nasopharyngeal	24months	16	16	0
Nasopharyngeal	24months	30	30	0
Nasopharyngeal	24months	30	30	0
Nasopharyngeal	24months	30	30	0
Nasopharyngeal	24months	31	30	1
Nasopharyngeal	24months	30	30	0
Nasopharyngeal	24months	28	28	0
Nasopharyngeal	24months	30	30	0
Nasopharyngeal	24months	30	30	0
Nasopharyngeal	24months	16	16	0
Nasopharyngeal	24months	30	30	0
Nasopharyngeal	24months	30	30	0
Nasopharyngeal	24months	30	29	1
Nasopharyngeal	24months	29	29	0
Nasopharyngeal	24months	31	30	1
Nasopharyngeal	24months	30	30	0
Nasopharyngeal	24months	30	29	1
Nasopharyngeal	24months	30	30	0
Nasopharyngeal	24months	30	30	0
Nasopharyngeal	24months	29	29	0
Nasopharyngeal	24months	24	24	0
Nasopharyngeal	24months	30	30	0
Nasopharyngeal	24months	30	30	0
Nasopharyngeal	24months	18	18	0
Nasopharyngeal	24months	30	30	0
Nasopharyngeal	24months	31	29	2
Nasopharyngeal	24months	30	30	0
Nasopharyngeal	24months	30	30	0
Nasopharyngeal	24months	30	30	0
Nasopharyngeal	24months	30	30	0
Nasopharyngeal	24months	30	30	0
Nasopharyngeal	24months	30	30	0
Nasopharyngeal	24months	30	30	0
Nasopharyngeal	24months	30	30	0
Nasopharyngeal	24months	30	30	0
Nasopharyngeal	24months	25	25	0
Nasopharyngeal	24months	30	30	0
Nasopharyngeal	24months	28	27	1
Nasopharyngeal	24months	30	30	0
Nasopharyngeal	24months	30	30	0
Nasopharyngeal	24months	30	30	0
Nasopharyngeal	24months	30	29	1
