# Supplementary material for: Mass azithromycin distribution and antibiotic resistance in the gut and nasopharynx: a cluster-randomized trial
Source: Nat Med. 2026 Mar 17;32(3):859–68. doi: 10.1038/s41591-026-04217-9 (PMC13004693; doi:10.1038/s41591-026-04217-9)
Supplement: Supplementary file 10 — Raw counts of AMR determinants for all pooled rectal samples, as well as the number of input reads for normalization, and metadata with treatment groups. [file 41591_2026_4217_MOESM10_ESM.xlsx]

## Sheet: rectal_AMR_gene_counts
sample	Aminocoumarins	Aminoglycosides	Bacitracin	betalactams	Cationic_antimicrobial_peptides	Elfamycins	Fluoroquinolones	Fosfomycin	Lipopeptides	Metronidazole	MLS	Multi-drug_resistance	Mupirocin	Nucleosides	Oxazolidinone	Phenicol	Rifampin	Spiropyrimidinetriones	Sulfonamides	Tetracyclines	Trimethoprim
sample_rectal_001	0	341	18	754	97	0	338	6	45	26	857	179	702	0	0	0	1270	0	71	3095	72
sample_rectal_002	0	209	45	609	114	0	23	0	54	42	713	0	1152	0	0	0	1983	0	0	2351	51
sample_rectal_003	0	255	0	440	58	0	33	2	34	48	489	18	355	0	0	0	716	0	48	697	19
sample_rectal_004	0	545	62	454	170	0	74	2	61	62	715	221	253	0	0	0	602	0	54	1971	31
sample_rectal_005	0	151	30	99	68	0	0	2	52	50	504	107	1229	0	0	0	1841	0	0	918	68
sample_rectal_006	0	2103	257	2122	644	0	265	13	167	242	1676	816	1517	0	0	15	3030	0	589	4277	154
sample_rectal_007	0	1213	95	1345	310	0	385	5	209	227	1334	488	742	0	0	0	1441	260	112	3215	50
sample_rectal_008	0	525	0	823	128	116	311	3	50	160	1468	198	1052	0	0	0	1664	0	83	4530	27
sample_rectal_009	0	1065	0	609	114	0	805	3	44	212	741	96	521	0	0	0	1108	0	140	4386	92
sample_rectal_010	0	2126	51	3312	328	203	1	5	62	225	1374	342	1015	0	0	0	1803	0	230	10309	370
sample_rectal_011	0	1486	97	1923	304	4	384	6	69	269	1672	298	599	0	0	0	1161	0	212	5014	155
sample_rectal_012	0	1014	79	1027	246	8	192	0	127	225	1612	244	208	0	0	0	560	0	228	3829	85
sample_rectal_013	0	1658	122	1667	464	134	315	8	99	220	1749	500	1428	0	0	0	2270	0	260	6235	204
sample_rectal_014	0	1031	159	1588	369	0	3	5	90	88	1314	460	912	0	0	0	1405	0	287	3333	91
sample_rectal_015	0	2502	107	1537	360	6	525	3	68	202	1391	357	936	0	0	0	1866	0	1082	5247	271
sample_rectal_016	0	1907	157	1538	377	205	649	5	98	311	1538	400	600	0	0	0	1378	0	521	4187	234
sample_rectal_017	0	384	65	718	181	0	63	2	71	121	986	203	872	0	0	0	1537	0	49	2689	54
sample_rectal_018	0	86	0	382	0	0	0	0	0	79	448	20	1106	0	0	0	1845	0	0	2599	0
sample_rectal_019	0	972	31	1148	261	10	194	0	53	207	1216	253	244	0	0	0	560	0	58	3328	58
sample_rectal_020	0	1244	125	2053	382	25	118	4	105	192	1681	386	1344	0	0	0	2400	0	95	6576	108
sample_rectal_021	0	857	22	632	105	0	225	1	48	246	899	98	450	0	0	0	821	0	242	2069	0
sample_rectal_022	0	1246	133	2066	435	32	132	8	109	138	1842	463	447	0	0	0	1036	0	243	7507	126
sample_rectal_023	0	656	22	1725	91	38	140	4	40	356	1475	384	1463	0	0	112	3022	0	32	7993	119
sample_rectal_024	0	807	72	440	56	0	79	5	76	127	753	221	802	0	0	0	1354	0	146	1967	60
sample_rectal_025	0	1482	72	2330	297	158	520	1	59	282	1485	261	511	0	0	0	1268	0	224	6489	224
sample_rectal_026	0	1520	119	2021	323	59	447	23	434	220	1677	725	1299	0	0	0	2179	0	339	6377	160
sample_rectal_027	0	1518	145	2013	434	14	254	7	93	112	2309	505	1258	0	0	0	2196	0	170	6764	251
sample_rectal_028	0	3742	462	6681	1559	664	1087	26	293	659	8061	1800	2164	0	0	58	4686	0	798	21122	498
sample_rectal_029	0	344	0	1202	149	14	82	6	0	254	1202	206	608	0	0	0	1028	0	0	3935	40
sample_rectal_030	0	2646	131	730	389	0	861	0	105	94	1247	419	624	0	0	0	1200	0	1403	1260	34
sample_rectal_031	0	1650	86	1142	215	13	370	0	50	137	1188	284	567	0	0	0	1009	0	554	4047	157
sample_rectal_032	0	375	0	556	53	0	199	0	0	222	921	0	1380	0	0	0	2486	0	0	2127	65
sample_rectal_033	0	2627	106	2210	367	14	569	5	72	222	1746	356	908	0	0	0	1526	0	748	7393	243
sample_rectal_034	0	2773	96	3685	360	27	1555	2	176	532	2818	685	626	0	0	0	1425	0	929	8834	487
sample_rectal_035	0	665	37	1522	248	10	4	6	67	153	1253	306	340	0	0	0	694	0	0	3336	35
sample_rectal_036	0	749	72	1063	180	0	62	1	47	310	1346	105	1170	0	0	0	1945	0	105	4267	104
sample_rectal_037	0	878	110	2084	334	20	41	8	78	214	1622	326	1538	0	0	20	2617	0	106	6781	94
sample_rectal_038	0	1059	77	1466	235	4	58	5	50	133	1151	173	760	0	0	0	1497	0	61	5866	91
sample_rectal_039	0	647	0	778	92	0	77	0	43	181	1100	0	787	0	0	0	1403	0	93	4095	78
sample_rectal_040	0	1110	0	320	0	0	186	0	45	108	690	75	399	0	0	0	706	0	404	962	0
sample_rectal_041	0	942	63	1630	230	9	45	6	54	993	1306	222	1204	0	0	0	2094	0	214	7935	172
sample_rectal_042	0	1173	69	3355	324	195	156	5	88	411	1945	289	563	0	0	0	1084	0	52	10031	227
sample_rectal_043	0	613	65	1970	282	3	308	3	48	215	1576	332	783	0	0	0	1463	0	122	5871	21
sample_rectal_044	0	858	57	1684	261	0	365	5	32	198	1342	217	524	0	0	0	904	0	230	3622	156
sample_rectal_045	0	1281	89	2413	343	39	82	4	61	299	2451	296	1314	0	0	0	2378	0	13	11116	95
sample_rectal_046	0	1112	92	1866	281	0	362	11	81	312	1199	307	626	0	0	0	1123	0	195	5848	114
sample_rectal_047	0	277	0	108	0	1	27	0	0	71	390	0	0	0	0	0	120	0	14	468	42
sample_rectal_048	0	971	136	723	338	0	222	8	78	177	1150	379	1141	0	0	0	1891	0	299	2890	24
sample_rectal_049	0	1533	128	2078	469	0	503	10	81	197	1520	459	2235	0	0	0	3702	0	169	7607	131
sample_rectal_050	0	1552	92	2677	363	30	348	5	74	147	2064	362	1831	0	0	0	3264	0	93	7097	170
sample_rectal_051	0	951	84	1282	222	0	218	2	75	210	2055	232	1707	0	0	0	3188	0	214	4827	117
sample_rectal_052	0	685	24	582	45	0	260	2	47	98	943	139	772	0	0	0	1355	0	125	2790	118
sample_rectal_053	0	1994	128	2524	411	6	16	4	89	293	1841	501	1067	0	0	0	1818	0	355	5854	159
sample_rectal_054	0	1268	76	1529	262	15	211	6	65	346	1159	258	1763	0	0	0	3308	0	153	9768	101
sample_rectal_055	0	540	38	464	160	0	55	2	64	158	902	284	1564	0	0	0	2727	0	80	3455	126
sample_rectal_056	0	227	23	814	132	0	124	2	49	189	903	207	352	0	0	0	817	0	0	2311	0
sample_rectal_057	0	1137	55	1046	169	16	167	4	57	170	1134	233	2237	0	0	26	4073	0	0	5389	37
sample_rectal_058	0	679	39	1459	153	24	158	3	53	270	1325	202	339	0	0	0	772	0	0	4945	48
sample_rectal_059	0	269	24	2415	95	5	46	4	37	634	1336	103	706	0	1	0	1470	0	0	10304	92
sample_rectal_060	0	777	30	1280	207	0	263	6	71	275	1279	273	775	0	0	0	1563	0	73	4931	0
sample_rectal_061	0	1439	102	2723	359	24	75	2	71	380	1935	379	395	0	0	0	858	0	284	6827	149
sample_rectal_062	0	324	0	563	0	9	0	0	61	191	832	63	808	0	0	0	1739	0	18	5080	0
sample_rectal_063	0	489	56	1209	208	12	2	7	71	127	901	284	1520	0	0	0	2462	0	0	3089	43
sample_rectal_064	0	1505	75	855	220	0	150	4	55	142	1336	199	1124	0	0	0	1785	0	261	4187	113
sample_rectal_065	0	891	35	1629	145	211	0	6	42	175	1354	248	976	0	0	0	2046	0	231	7073	84
sample_rectal_066	0	1057	37	480	225	6	77	6	0	23	1102	205	815	0	0	0	1350	0	197	2255	19
sample_rectal_067	0	1075	79	1592	313	4	74	3	63	403	1430	274	589	0	0	0	1086	0	91	6504	89
sample_rectal_068	0	1546	76	2357	235	51	176	6	72	137	2239	261	1297	0	0	0	2706	0	168	6342	168
sample_rectal_069	0	963	0	1338	235	0	26	0	0	197	1545	180	1134	0	0	0	1982	0	0	5471	36
sample_rectal_070	0	939	61	1506	246	23	171	7	39	129	1940	218	434	0	0	0	1001	0	149	5684	96
sample_rectal_071	0	413	42	634	216	0	38	2	47	159	1314	205	1100	0	0	0	2041	0	0	2272	31
sample_rectal_072	0	1491	79	876	190	10	43	0	45	142	1086	184	1784	0	0	0	3003	0	286	4344	183
sample_rectal_073	0	802	0	676	115	118	259	3	48	159	1271	207	1350	0	0	0	2350	0	0	3606	58
sample_rectal_074	0	101	0	312	0	0	133	6	0	139	740	0	670	0	0	0	1349	0	0	2983	28
sample_rectal_075	0	494	0	407	0	9	0	0	0	159	732	0	619	0	0	0	1258	0	0	3013	56
sample_rectal_076	0	193	0	361	96	0	0	5	21	45	458	82	958	0	0	0	1468	0	34	1047	0
sample_rectal_077	0	597	0	596	119	0	26	4	53	118	817	203	1372	0	0	0	2295	0	0	3148	15
sample_rectal_078	0	1300	132	1135	411	52	40	2	100	181	1638	378	481	0	0	0	1246	0	167	5747	206
sample_rectal_079	0	1004	23	1406	94	0	20	4	40	176	1274	95	629	0	0	0	1228	0	322	3573	201
sample_rectal_080	0	476	52	799	248	0	20	4	60	89	1466	238	1460	0	0	0	2242	0	0	2868	50
sample_rectal_081	0	514	0	656	148	3	26	0	41	266	689	192	617	0	0	0	1024	0	13	1688	37
sample_rectal_082	0	867	45	1353	287	20	371	3	325	242	1417	380	862	0	0	0	1557	0	148	3964	22
sample_rectal_083	0	1013	160	1726	437	165	90	4	119	205	1757	408	884	0	0	0	1825	0	0	8028	86
sample_rectal_084	0	1787	94	1918	360	4	169	2	85	213	1966	382	444	0	1	0	999	0	254	6527	210
sample_rectal_085	0	819	70	1413	251	0	61	2	74	193	1094	259	2681	0	0	0	4414	0	142	5335	89
sample_rectal_086	0	1674	135	2371	390	82	36	8	98	153	2651	424	2475	0	0	0	4231	0	226	10085	170
sample_rectal_087	0	902	113	941	303	82	25	2	108	62	1160	343	1678	0	0	0	2795	0	56	8612	33
sample_rectal_088	0	592	0	628	165	0	214	5	199	244	1034	208	478	0	0	0	1202	0	77	4895	67
sample_rectal_089	0	886	93	1013	350	16	2	6	63	195	1529	360	333	0	0	0	905	0	278	3617	36
sample_rectal_090	0	1290	150	2616	356	197	103	4	157	423	2026	388	1063	0	0	0	1786	0	199	8842	119
sample_rectal_091	0	834	55	650	153	0	29	8	65	56	740	217	1409	0	0	0	2289	0	191	2168	159
sample_rectal_092	0	1585	262	2734	489	49	346	13	171	148	2122	771	666	0	0	0	1541	0	703	7735	173
sample_rectal_093	0	1656	158	3079	452	45	273	7	112	143	2172	452	782	0	0	0	1889	0	234	5875	214
sample_rectal_094	0	431	92	1380	229	12	91	2	251	233	1349	353	632	0	0	0	1302	0	96	2745	38
sample_rectal_095	0	681	76	1272	209	0	485	3	52	105	1199	236	1065	0	0	0	2157	0	73	4739	201
sample_rectal_096	0	882	117	1565	349	132	160	6	322	158	1092	324	749	0	0	0	1164	0	23	6587	105
sample_rectal_097	0	238	34	634	133	13	0	5	0	179	1133	181	442	0	0	0	1102	0	0	2699	26
sample_rectal_098	0	754	63	725	131	1	173	3	48	51	639	136	700	0	0	0	1118	0	270	1194	97
sample_rectal_099	0	224	51	751	238	0	67	4	68	93	1181	293	171	0	0	0	212	0	0	1513	28
sample_rectal_100	0	43	0	289	0	0	0	0	0	49	677	0	868	0	0	0	1443	0	0	2977	15
sample_rectal_101	0	277	56	317	55	0	0	0	33	35	420	90	1390	0	0	0	2051	0	100	1372	12
sample_rectal_102	0	181	54	358	97	0	0	0	58	42	783	161	0	0	0	0	241	0	0	529	42
sample_rectal_103	0	83	28	520	143	8	0	0	42	39	613	110	526	0	0	0	918	0	0	1422	30
sample_rectal_104	0	43	0	219	0	0	80	0	0	341	346	0	421	0	0	0	549	0	0	1350	0
sample_rectal_105	0	422	46	580	166	9	0	2	49	76	910	252	414	0	0	0	896	0	16	2599	0
sample_rectal_106	0	958	186	1521	484	23	609	19	114	121	1785	527	497	0	0	0	984	0	298	4291	225
sample_rectal_107	0	927	95	1561	386	0	257	4	85	70	1462	309	1130	0	0	0	2054	0	0	5496	91
sample_rectal_108	2	524	87	1186	120	10	0	0	44	115	1211	245	527	0	0	0	1030	0	44	4809	45
sample_rectal_109	0	202	129	1115	351	0	430	9	73	156	1023	326	705	0	0	67	1463	0	0	1946	0
sample_rectal_110	0	1138	131	774	325	0	1037	8	68	29	1296	351	1738	0	0	0	2818	0	502	2992	225
sample_rectal_111	0	333	49	970	149	0	84	2	48	94	984	223	418	0	0	0	754	0	29	2046	48
sample_rectal_112	0	740	145	1329	573	0	168	11	102	61	1536	585	865	0	0	0	1353	0	11	1990	47
sample_rectal_113	0	239	29	717	68	0	66	2	54	158	933	184	502	0	0	0	903	0	0	3302	0
sample_rectal_114	0	76	22	604	128	0	48	2	43	114	817	143	299	0	0	0	566	0	0	2730	32
sample_rectal_115	0	641	0	420	106	0	17	2	48	96	687	83	601	0	0	0	1114	0	0	1941	0
sample_rectal_116	0	1884	249	1926	625	28	139	17	174	111	1531	580	2205	0	0	0	4001	0	343	7260	142
sample_rectal_117	0	1102	20	246	139	0	22	3	38	55	918	132	1617	0	0	0	2456	0	220	1544	0
sample_rectal_118	0	738	67	708	140	29	59	2	60	269	937	89	1314	0	0	0	2398	0	18	3749	19
sample_rectal_119	0	196	32	403	75	0	81	2	45	362	800	178	355	0	0	0	731	0	0	2007	24
sample_rectal_120	0	1945	36	980	254	0	323	6	75	258	1309	313	611	0	0	0	1095	0	392	3727	213
sample_rectal_121	0	772	109	1610	313	5	263	6	93	311	1179	341	1059	0	0	0	1784	0	96	3399	98
sample_rectal_122	0	566	61	1649	241	0	0	3	49	220	1478	231	202	0	0	0	524	0	0	5032	58
sample_rectal_123	0	151	26	1354	136	3	165	2	23	197	753	155	0	0	0	0	143	0	0	2022	40
sample_rectal_124	0	285	59	1702	252	6	143	1	45	287	2280	243	488	0	0	0	872	0	12	5452	109
sample_rectal_125	0	735	77	1018	205	5	210	5	57	120	1003	279	1524	0	0	32	2538	0	22	3596	89
sample_rectal_126	0	524	86	843	186	0	71	3	70	97	908	292	896	0	0	0	1454	0	98	1922	48
sample_rectal_127	0	242	96	924	223	0	72	4	49	181	1155	287	417	0	0	0	857	0	0	3931	48
sample_rectal_128	0	1175	72	894	220	12	374	7	302	88	1094	373	514	0	0	0	908	0	327	2887	73
sample_rectal_129	0	571	63	849	197	0	72	3	50	295	1070	205	718	0	0	0	1410	0	68	3196	134
sample_rectal_130	0	961	238	2810	758	27	440	21	144	118	2136	730	799	0	0	0	1583	0	531	6894	259
sample_rectal_131	0	361	0	1238	144	12	14	1	33	325	890	145	605	0	0	0	1145	0	0	3595	52
sample_rectal_132	0	270	118	803	306	0	59	5	78	43	1004	317	527	0	0	0	1019	0	10	3572	0
sample_rectal_133	0	72	0	503	0	0	0	2	35	189	659	0	375	0	0	0	796	0	0	1568	0
sample_rectal_134	0	226	44	490	147	0	261	3	44	230	905	197	1258	0	0	0	1926	0	0	1998	0
sample_rectal_135	0	172	0	387	0	0	32	2	0	82	609	0	489	0	0	0	1111	0	0	2019	55
sample_rectal_136	0	209	0	649	100	0	55	3	52	131	882	81	571	0	0	0	1192	0	0	3545	38
sample_rectal_137	0	901	117	1597	409	0	408	7	72	127	1358	413	539	0	0	0	995	0	218	4410	0
sample_rectal_138	0	948	73	1844	136	17	29	11	40	304	1738	256	586	0	0	0	1222	0	105	4010	185
sample_rectal_139	0	1016	107	1307	521	8	297	6	129	32	1637	580	253	0	0	0	638	0	260	4536	81
sample_rectal_140	0	586	0	975	56	24	60	2	0	152	979	58	401	0	0	0	775	0	0	3203	17
sample_rectal_141	0	1187	109	1215	320	0	231	3	54	130	1346	345	510	0	0	0	1002	0	172	3837	86
sample_rectal_142	0	877	126	1314	462	6	211	6	89	141	1309	358	367	0	0	0	944	0	314	4604	28
sample_rectal_143	0	1091	191	2059	602	0	316	8	136	18	1972	640	1498	10	0	0	2466	0	459	4300	184
sample_rectal_144	0	521	49	711	171	4	15	3	36	141	837	250	578	0	0	0	1073	0	0	2382	27
sample_rectal_145	0	135	0	280	68	0	0	6	0	105	567	85	335	0	0	0	623	0	0	1803	0
sample_rectal_146	0	560	159	1652	377	0	424	10	121	68	2086	326	1099	0	0	23	1903	0	19	4814	10
sample_rectal_147	0	140	46	543	64	0	2	0	55	173	998	208	257	0	0	0	661	0	4	3114	20
sample_rectal_148	0	1052	94	1910	373	11	285	3	82	100	1402	374	828	0	0	0	1785	0	0	4595	88
sample_rectal_149	0	88	0	543	134	0	0	2	38	105	699	200	1078	0	0	0	1679	0	0	1745	0
sample_rectal_150	0	346	109	687	184	0	87	0	46	328	802	264	209	0	0	0	489	0	0	2098	12

## Sheet: read_counts_for_normalization
sample	n_input_reads
sample_rectal_001	6058206
sample_rectal_002	7068864
sample_rectal_003	3835354
sample_rectal_004	6660950
sample_rectal_005	7505919
sample_rectal_006	14310659
sample_rectal_007	12408317
sample_rectal_008	9059250
sample_rectal_009	7956351
sample_rectal_010	14936522
sample_rectal_011	11114898
sample_rectal_012	8717212
sample_rectal_013	9675378
sample_rectal_014	9022641
sample_rectal_015	13498836
sample_rectal_016	14209054
sample_rectal_017	6223648
sample_rectal_018	6558951
sample_rectal_019	9541104
sample_rectal_020	17990736
sample_rectal_021	6718156
sample_rectal_022	14350436
sample_rectal_023	16000045
sample_rectal_024	8192074
sample_rectal_025	11807463
sample_rectal_026	13510997
sample_rectal_027	12009884
sample_rectal_028	54510191
sample_rectal_029	9230525
sample_rectal_030	6065770
sample_rectal_031	8544550
sample_rectal_032	9442825
sample_rectal_033	11988544
sample_rectal_034	16995712
sample_rectal_035	12140002
sample_rectal_036	10329553
sample_rectal_037	11656339
sample_rectal_038	9586830
sample_rectal_039	12085195
sample_rectal_040	4704772
sample_rectal_041	12273288
sample_rectal_042	16201236
sample_rectal_043	9562554
sample_rectal_044	9268032
sample_rectal_045	16748699
sample_rectal_046	9422897
sample_rectal_047	2292307
sample_rectal_048	6657735
sample_rectal_049	12624234
sample_rectal_050	15562593
sample_rectal_051	12675964
sample_rectal_052	8647068
sample_rectal_053	11588783
sample_rectal_054	13898760
sample_rectal_055	8634174
sample_rectal_056	6067395
sample_rectal_057	13703957
sample_rectal_058	12776277
sample_rectal_059	12337493
sample_rectal_060	10814378
sample_rectal_061	14106075
sample_rectal_062	10181820
sample_rectal_063	9166537
sample_rectal_064	8797701
sample_rectal_065	14430017
sample_rectal_066	6102684
sample_rectal_067	8057737
sample_rectal_068	11993015
sample_rectal_069	14475059
sample_rectal_070	10097232
sample_rectal_071	8862391
sample_rectal_072	8259119
sample_rectal_073	9585821
sample_rectal_074	7060392
sample_rectal_075	8786463
sample_rectal_076	3874887
sample_rectal_077	8087339
sample_rectal_078	15109652
sample_rectal_079	9202606
sample_rectal_080	8739813
sample_rectal_081	6654097
sample_rectal_082	9589928
sample_rectal_083	14831232
sample_rectal_084	14012695
sample_rectal_085	12582806
sample_rectal_086	19470527
sample_rectal_087	13433447
sample_rectal_088	12271633
sample_rectal_089	10230941
sample_rectal_090	15093860
sample_rectal_091	8259366
sample_rectal_092	14380208
sample_rectal_093	15155547
sample_rectal_094	9548804
sample_rectal_095	9162713
sample_rectal_096	9502319
sample_rectal_097	9305085
sample_rectal_098	4929466
sample_rectal_099	6010296
sample_rectal_100	7072086
sample_rectal_101	3971658
sample_rectal_102	4823865
sample_rectal_103	7029702
sample_rectal_104	2840076
sample_rectal_105	6845890
sample_rectal_106	9728067
sample_rectal_107	11185644
sample_rectal_108	7949898
sample_rectal_109	9300148
sample_rectal_110	6409363
sample_rectal_111	5735707
sample_rectal_112	7545457
sample_rectal_113	8166010
sample_rectal_114	7014109
sample_rectal_115	4967462
sample_rectal_116	13315665
sample_rectal_117	6449095
sample_rectal_118	8395925
sample_rectal_119	5872549
sample_rectal_120	7026187
sample_rectal_121	10368807
sample_rectal_122	9217773
sample_rectal_123	6123272
sample_rectal_124	11164953
sample_rectal_125	10419375
sample_rectal_126	5555259
sample_rectal_127	6504261
sample_rectal_128	6489013
sample_rectal_129	7280099
sample_rectal_130	10996816
sample_rectal_131	8986217
sample_rectal_132	7821500
sample_rectal_133	5519205
sample_rectal_134	4948046
sample_rectal_135	6629745
sample_rectal_136	8866715
sample_rectal_137	7821942
sample_rectal_138	8744472
sample_rectal_139	9531384
sample_rectal_140	7124653
sample_rectal_141	8912302
sample_rectal_142	9270466
sample_rectal_143	10180515
sample_rectal_144	5788118
sample_rectal_145	4405914
sample_rectal_146	10006988
sample_rectal_147	8517417
sample_rectal_148	10820965
sample_rectal_149	5593106
sample_rectal_150	4553531

## Sheet: samples_rectal_metadata
sample	totalkids_pooled	arm
sample_rectal_001	30	Placebo
sample_rectal_002	29	Infant
sample_rectal_003	30	Infant
sample_rectal_004	29	Child
sample_rectal_005	30	Placebo
sample_rectal_006	23	Child
sample_rectal_007	30	Child
sample_rectal_008	30	Placebo
sample_rectal_009	29	Infant
sample_rectal_010	30	Placebo
sample_rectal_011	29	Child
sample_rectal_012	30	Child
sample_rectal_013	28	Placebo
sample_rectal_014	28	Infant
sample_rectal_015	29	Placebo
sample_rectal_016	30	Infant
sample_rectal_017	29	Placebo
sample_rectal_018	30	Placebo
sample_rectal_019	29	Placebo
sample_rectal_020	30	Placebo
sample_rectal_021	30	Child
sample_rectal_022	30	Infant
sample_rectal_023	29	Child
sample_rectal_024	30	Placebo
sample_rectal_025	30	Infant
sample_rectal_026	29	Child
sample_rectal_027	30	Child
sample_rectal_028	30	Child
sample_rectal_029	30	Placebo
sample_rectal_030	16	Infant
sample_rectal_031	30	Placebo
sample_rectal_032	30	Infant
sample_rectal_033	30	Child
sample_rectal_034	30	Placebo
sample_rectal_035	18	Infant
sample_rectal_036	30	Child
sample_rectal_037	27	Child
sample_rectal_038	30	Infant
sample_rectal_039	30	Infant
sample_rectal_040	29	Child
sample_rectal_041	30	Infant
sample_rectal_042	30	Placebo
sample_rectal_043	29	Infant
sample_rectal_044	30	Infant
sample_rectal_045	28	Infant
sample_rectal_046	28	Infant
sample_rectal_047	19	Infant
sample_rectal_048	30	Infant
sample_rectal_049	30	Placebo
sample_rectal_050	30	Infant
sample_rectal_051	29	Child
sample_rectal_052	30	Child
sample_rectal_053	30	Placebo
sample_rectal_054	30	Infant
sample_rectal_055	30	Placebo
sample_rectal_056	30	Child
sample_rectal_057	30	Placebo
sample_rectal_058	30	Infant
sample_rectal_059	30	Child
sample_rectal_060	30	Infant
sample_rectal_061	29	Placebo
sample_rectal_062	30	Placebo
sample_rectal_063	30	Placebo
sample_rectal_064	29	Infant
sample_rectal_065	30	Infant
sample_rectal_066	29	Placebo
sample_rectal_067	29	Child
sample_rectal_068	27	Infant
sample_rectal_069	30	Child
sample_rectal_070	25	Child
sample_rectal_071	30	Child
sample_rectal_072	30	Child
sample_rectal_073	30	Child
sample_rectal_074	30	Placebo
sample_rectal_075	30	Infant
sample_rectal_076	30	Placebo
sample_rectal_077	30	Infant
sample_rectal_078	30	Placebo
sample_rectal_079	30	Child
sample_rectal_080	28	Placebo
sample_rectal_081	30	Placebo
sample_rectal_082	30	Placebo
sample_rectal_083	29	Infant
sample_rectal_084	28	Child
sample_rectal_085	30	Infant
sample_rectal_086	30	Placebo
sample_rectal_087	30	Placebo
sample_rectal_088	30	Child
sample_rectal_089	30	Infant
sample_rectal_090	30	Child
sample_rectal_091	29	Placebo
sample_rectal_092	30	Placebo
sample_rectal_093	30	Child
sample_rectal_094	30	Child
sample_rectal_095	28	Infant
sample_rectal_096	30	Infant
sample_rectal_097	30	Child
sample_rectal_098	30	Infant
sample_rectal_099	30	Child
sample_rectal_100	30	Infant
sample_rectal_101	16	Infant
sample_rectal_102	30	Child
sample_rectal_103	29	Infant
sample_rectal_104	30	Infant
sample_rectal_105	30	Placebo
sample_rectal_106	30	Child
sample_rectal_107	30	Child
sample_rectal_108	30	Placebo
sample_rectal_109	30	Infant
sample_rectal_110	30	Child
sample_rectal_111	29	Child
sample_rectal_112	24	Infant
sample_rectal_113	30	Placebo
sample_rectal_114	30	Placebo
sample_rectal_115	29	Infant
sample_rectal_116	30	Infant
sample_rectal_117	28	Placebo
sample_rectal_118	30	Infant
sample_rectal_119	30	Child
sample_rectal_120	30	Infant
sample_rectal_121	30	Placebo
sample_rectal_122	30	Infant
sample_rectal_123	29	Infant
sample_rectal_124	30	Child
sample_rectal_125	30	Placebo
sample_rectal_126	30	Placebo
sample_rectal_127	30	Child
sample_rectal_128	29	Placebo
sample_rectal_129	30	Child
sample_rectal_130	29	Infant
sample_rectal_131	30	Child
sample_rectal_132	29	Placebo
sample_rectal_133	29	Placebo
sample_rectal_134	30	Child
sample_rectal_135	30	Placebo
sample_rectal_136	30	Child
sample_rectal_137	30	Placebo
sample_rectal_138	30	Child
sample_rectal_139	30	Infant
sample_rectal_140	30	Infant
sample_rectal_141	30	Child
sample_rectal_142	30	Placebo
sample_rectal_143	30	Child
sample_rectal_144	30	Child
sample_rectal_145	30	Child
sample_rectal_146	29	Infant
sample_rectal_147	30	Placebo
sample_rectal_148	30	Child
sample_rectal_149	30	Placebo
sample_rectal_150	30	Placebo
