# Supplementary material for: Mass azithromycin distribution and antibiotic resistance in the gut and nasopharynx: a cluster-randomized trial
Source: Nat Med. 2026 Mar 17;32(3):859–68. doi: 10.1038/s41591-026-04217-9 (PMC13004693; doi:10.1038/s41591-026-04217-9)
Supplement: Supplementary file 11 — Raw counts of AMR determinants for all nasopharyngeal samples, as well as the number of input reads for normalization, and metadata with treatment groups. [file 41591_2026_4217_MOESM11_ESM.xlsx]

## Sheet: NP_AMR_gene_counts
sample	Aminocoumarins	Aminoglycosides	betalactams	Cationic_antimicrobial_peptides	Elfamycins	Fluoroquinolones	Lipopeptides	Metronidazole	MLS	Multi-drug_resistance	Phenicol	Sulfonamides	Tetracyclines	Trimethoprim
sample_NP_001	0	0	810	0	6	0	0	0	56	0	0	0	515	0
sample_NP_002	0	0	465	0	8	0	0	0	0	0	28	0	1293	0
sample_NP_003	0	0	981	0	49	0	61	0	69	0	0	0	1628	0
sample_NP_004	0	0	788	0	29	0	0	0	39	0	0	0	2100	0
sample_NP_005	0	0	483	0	0	0	0	0	0	0	0	0	13	0
sample_NP_006	0	0	466	0	31	0	65	0	53	0	0	0	1122	0
sample_NP_007	0	0	405	0	28	0	0	0	0	0	0	0	930	0
sample_NP_008	0	0	978	0	36	0	138	0	0	0	0	0	689	0
sample_NP_009	0	0	1334	0	52	0	76	0	52	0	0	0	3801	0
sample_NP_010	0	0	1548	0	15	0	0	0	44	0	0	0	140	0
sample_NP_011	0	508	8689	0	46	0	108	0	46	0	30	4463	6716	0
sample_NP_012	0	0	1588	0	31	0	81	0	140	0	0	0	2889	0
sample_NP_013	0	13	1425	0	70	0	142	0	135	544	0	0	2387	0
sample_NP_014	0	0	2116	0	77	0	169	0	69	259	0	4395	1263	0
sample_NP_015	0	0	1300	0	55	4	121	0	45	167	0	0	1957	0
sample_NP_016	0	0	538	0	6	0	55	0	0	0	0	0	113	0
sample_NP_017	0	596	18320	0	25	0	0	0	9	565	0	997	2650	0
sample_NP_018	0	0	1438	0	46	0	130	0	0	0	0	0	3898	0
sample_NP_019	0	0	1039	0	26	0	0	0	0	66	0	0	1826	0
sample_NP_020	0	0	1080	0	49	0	49	0	53	0	0	0	3488	0
sample_NP_021	0	0	732	0	38	0	0	0	57	0	0	0	1026	0
sample_NP_022	0	0	686	0	13	0	0	0	32	0	0	0	479	0
sample_NP_023	0	0	619	0	15	0	0	0	0	0	0	0	1608	0
sample_NP_024	0	0	1883	0	52	0	169	0	108	439	0	7112	1683	0
sample_NP_025	0	0	367	0	30	0	0	0	29	116	0	0	8	0
sample_NP_026	0	0	1117	0	30	0	0	0	31	0	0	0	2064	0
sample_NP_027	0	0	1051	0	20	0	0	0	25	0	0	0	1232	0
sample_NP_028	0	19	1358	0	20	0	62	0	0	238	28	0	1627	0
sample_NP_029	0	0	1118	0	12	0	59	0	0	0	0	0	606	0
sample_NP_030	0	0	985	0	14	0	0	0	0	0	0	108	2547	0
sample_NP_031	0	806	6142	0	45	0	78	0	40	0	0	796	1290	0
sample_NP_032	0	0	1135	0	15	0	0	0	0	0	0	0	3031	0
sample_NP_033	0	238	1509	0	16	0	0	0	0	388	25	0	2885	0
sample_NP_034	0	0	289	0	10	0	0	0	0	0	0	0	5	0
sample_NP_035	0	0	1805	0	16	0	0	0	37	314	0	0	2044	0
sample_NP_036	0	627	1408	0	79	0	0	0	474	0	0	2213	570	0
sample_NP_037	0	0	607	0	22	0	0	0	0	0	0	0	1140	0
sample_NP_038	0	0	864	0	35	1	63	0	219	0	0	0	671	0
sample_NP_039	0	233	819	0	26	0	80	0	26	0	0	0	1645	0
sample_NP_040	0	0	919	0	33	0	0	0	61	0	0	0	1700	0
sample_NP_041	0	0	1039	0	8	0	0	0	0	0	0	0	1898	0
sample_NP_042	0	0	1290	0	31	0	0	0	0	66	0	0	2577	0
sample_NP_043	0	0	1578	0	26	0	76	0	75	0	0	0	2885	0
sample_NP_044	0	0	1017	0	30	0	0	0	0	0	0	0	123	0
sample_NP_045	0	0	684	0	12	0	0	0	40	0	0	0	0	0
sample_NP_046	0	0	1472	0	46	0	67	0	67	0	0	0	1734	0
sample_NP_047	0	0	1208	0	70	0	136	0	78	0	0	1260	1844	0
sample_NP_048	0	0	6038	0	31	0	0	0	89	0	45	0	1119	0
sample_NP_049	0	979	1291	0	20	0	0	0	0	0	103	860	4241	0
sample_NP_050	0	0	1601	0	55	0	59	0	83	0	18	0	2485	0
sample_NP_051	0	2225	4257	0	18	0	0	0	46	150	186	1659	3599	0
sample_NP_052	0	0	1108	0	34	0	72	0	42	0	27	0	1787	0
sample_NP_053	0	205	8520	0	86	0	53	0	120	927	0	282	3743	0
sample_NP_054	0	0	7046	0	7	0	0	0	74	328	0	0	2842	0
sample_NP_055	0	0	1318	0	67	0	71	0	0	0	0	0	617	0
sample_NP_056	0	0	759	0	19	0	0	0	0	0	0	0	1086	0
sample_NP_057	0	0	1604	0	14	0	0	0	80	0	0	0	1126	0
sample_NP_058	0	0	905	0	20	0	0	0	0	0	0	0	2433	0
sample_NP_059	0	5	1415	0	9	0	0	0	219	0	0	0	1778	0
sample_NP_060	0	0	1559	0	54	0	79	0	88	0	0	0	3718	0
sample_NP_061	0	0	705	0	12	0	0	0	0	0	0	0	893	0
sample_NP_062	0	0	2558	0	65	0	85	0	73	141	0	0	4419	0
sample_NP_063	0	0	947	0	42	1	66	0	182	0	0	0	2469	0
sample_NP_064	0	0	704	0	47	0	0	0	75	0	0	0	577	0
sample_NP_065	0	0	728	0	29	0	0	0	0	0	0	0	1016	0
sample_NP_066	0	0	469	0	5	0	0	0	0	0	0	0	511	0
sample_NP_067	0	603	10079	0	43	0	0	0	164	0	46	91	1406	0
sample_NP_068	0	0	1298	0	10	1	0	0	62	413	0	0	3639	0
sample_NP_069	0	0	1156	0	10	0	0	0	0	0	0	0	3286	0
sample_NP_070	0	0	1178	0	17	0	70	0	67	0	0	0	4032	0
sample_NP_071	0	0	1125	0	13	0	0	0	135	0	0	0	0	0
sample_NP_072	0	671	3688	0	59	0	0	0	38	93	67	48	3149	0
sample_NP_073	0	94	1702	0	60	0	0	0	32	265	66	0	4601	0
sample_NP_074	0	0	189	0	24	0	0	0	0	0	0	0	312	0
sample_NP_075	0	0	1078	0	23	0	0	0	0	51	0	0	2020	0
sample_NP_076	0	0	5172	0	34	0	57	0	63	0	141	0	4313	0
sample_NP_077	0	0	826	0	40	0	0	0	45	204	0	0	36	0
sample_NP_078	0	0	1011	0	36	0	0	0	58	0	0	0	3093	0
sample_NP_079	0	0	1143	0	68	0	82	0	123	0	25	0	2692	0
sample_NP_080	0	0	1004	0	57	0	115	0	32	0	16	0	2975	0
sample_NP_081	0	0	1198	0	21	0	53	0	0	0	0	0	2395	0
sample_NP_082	0	0	2752	0	108	0	102	0	361	321	0	0	2952	0
sample_NP_083	0	0	2663	0	85	0	205	0	82	0	0	12	6364	0
sample_NP_084	0	0	708	0	19	0	0	0	0	365	0	0	1903	0
sample_NP_085	0	0	9555	0	122	1	149	0	72	278	0	0	6101	0
sample_NP_086	0	0	1295	0	64	0	111	0	43	0	0	0	1258	0
sample_NP_087	0	1551	1567	0	40	0	0	0	53	0	161	1086	3055	0
sample_NP_088	0	0	1807	0	17	0	72	0	0	202	0	0	2153	0
sample_NP_089	0	0	674	0	47	3	0	0	37	0	0	402	865	0
sample_NP_090	0	0	1262	0	58	0	0	0	75	0	0	0	1570	0
sample_NP_091	0	0	1028	0	13	0	0	0	32	0	0	0	3661	0
sample_NP_092	0	0	647	0	16	0	0	0	73	0	0	0	2718	0
sample_NP_093	0	188	2021	0	42	0	104	0	58	185	0	0	5747	0
sample_NP_094	0	0	1332	0	26	0	66	0	31	0	0	0	0	0
sample_NP_095	0	0	1043	0	20	2	117	0	0	0	0	0	206	0
sample_NP_096	0	0	9563	0	11	0	53	0	51	643	0	0	2242	0
sample_NP_097	0	155	866	0	33	0	0	0	29	250	63	0	2929	0
sample_NP_098	0	0	766	0	14	0	0	0	0	0	0	0	2032	0
sample_NP_099	0	0	499	0	15	0	0	0	0	0	0	0	335	0
sample_NP_100	0	0	886	0	30	0	63	0	36	0	0	0	1197	0
sample_NP_101	0	0	1310	0	69	0	152	0	140	0	0	0	2286	0
sample_NP_102	0	0	1073	0	8	0	0	0	71	0	0	0	2	0
sample_NP_103	0	0	1303	0	19	4	0	0	64	0	33	0	2218	0
sample_NP_104	0	0	1537	0	63	0	63	0	62	308	0	0	3291	0
sample_NP_105	0	0	748	0	39	0	0	0	60	0	0	0	878	0
sample_NP_106	0	0	1015	0	16	0	0	0	0	0	0	0	974	0
sample_NP_107	0	0	22501	0	75	2	0	0	86	0	20	0	3275	0
sample_NP_108	0	0	446	0	41	0	0	0	0	202	0	0	1524	0
sample_NP_109	0	695	2042	0	105	0	149	0	110	0	99	326	4281	0
sample_NP_110	0	0	819	0	23	0	0	0	49	0	0	0	1165	0
sample_NP_111	0	0	1170	0	35	0	79	0	62	0	0	0	873	0
sample_NP_112	0	86	1318	0	17	0	0	0	58	141	22	0	3290	0
sample_NP_113	0	0	169	0	9	0	0	0	0	0	0	0	15	0
sample_NP_114	0	768	2262	0	51	0	0	0	343	0	24	393	5931	0
sample_NP_115	0	52	1273	0	26	0	86	0	68	0	0	22	4316	0
sample_NP_116	0	0	1381	0	73	0	159	0	140	0	0	0	2213	0
sample_NP_117	0	0	2789	0	61	0	0	0	95	274	29	0	3850	0
sample_NP_118	0	0	1315	0	24	0	0	0	44	0	18	0	4007	0
sample_NP_119	0	644	2680	0	20	0	0	0	120	116	56	0	2107	0
sample_NP_120	0	0	2949	0	77	0	62	42	389	139	19	0	4679	0
sample_NP_121	0	0	903	0	4	0	0	0	0	0	0	0	95	0
sample_NP_122	0	1003	1032	0	83	0	0	0	0	352	81	0	3910	0
sample_NP_123	0	0	1359	0	28	0	59	0	0	102	0	0	3575	0
sample_NP_124	0	0	1041	0	38	0	0	0	58	0	0	0	2156	0
sample_NP_125	0	1172	1056	0	29	0	0	0	0	0	99	326	3582	0
sample_NP_126	0	0	480	0	6	0	0	0	0	0	0	0	439	0
sample_NP_127	652	18	2873	0	437	212	651	0	2790	25	1377	837	1322	0
sample_NP_128	0	23	2578	0	21	0	136	0	193	0	0	0	4004	0
sample_NP_129	0	0	1348	0	14	0	65	0	117	0	0	0	731	0
sample_NP_130	0	0	1690	0	4	0	72	0	385	0	0	0	491	0
sample_NP_131	0	0	1087	0	24	0	0	0	0	0	0	0	1946	0
sample_NP_132	0	0	1210	0	14	0	0	0	0	0	57	0	311	0
sample_NP_133	0	0	1631	0	12	0	0	0	43	0	0	0	2043	0
sample_NP_134	0	0	985	0	16	0	0	0	0	0	0	0	3088	0
sample_NP_135	0	0	1794	0	49	0	160	0	131	0	54	378	4986	0
sample_NP_136	0	0	756	0	17	0	0	0	0	0	0	0	52	0
sample_NP_137	0	0	790	0	26	0	0	0	0	77	0	0	1366	0
sample_NP_138	0	0	1598	0	18	0	0	0	7	418	0	0	1161	0
sample_NP_139	0	834	1393	0	55	0	142	0	78	746	0	339	3782	0
sample_NP_140	0	0	1117	0	40	1	49	0	0	0	0	0	1606	0
sample_NP_141	0	602	1767	0	65	0	0	0	44	0	0	3156	1905	0
sample_NP_142	0	0	1701	0	16	0	50	0	0	0	0	0	3087	0
sample_NP_143	0	0	3165	0	50	2	129	0	0	217	0	0	4450	0
sample_NP_144	0	0	3948	0	19	0	0	0	0	46	0	0	2267	0
sample_NP_145	0	0	781	0	24	0	0	0	50	0	0	0	2561	0
sample_NP_146	0	0	753	0	8	0	0	0	27	0	0	0	4	0
sample_NP_147	0	0	1549	0	67	0	81	0	63	0	0	0	1713	0
sample_NP_148	0	33	899	0	12	0	74	0	0	0	0	0	2040	0
sample_NP_149	0	7162	2192	0	74	0	111	0	93	0	572	4268	8690	45
sample_NP_150	0	0	1462	0	36	0	61	0	44	0	0	0	1295	0

## Sheet: read_counts_for_normalization
sample	n_input_reads
sample_NP_001	6846857
sample_NP_002	8254050
sample_NP_003	8711998
sample_NP_004	8641205
sample_NP_005	8854423
sample_NP_006	8142658
sample_NP_007	8817299
sample_NP_008	9421703
sample_NP_009	9034531
sample_NP_010	8378757
sample_NP_011	11193821
sample_NP_012	9160181
sample_NP_013	10604038
sample_NP_014	9847596
sample_NP_015	8073875
sample_NP_016	7305170
sample_NP_017	9072950
sample_NP_018	8248251
sample_NP_019	9167251
sample_NP_020	9421772
sample_NP_021	7305411
sample_NP_022	6991206
sample_NP_023	8245833
sample_NP_024	9824634
sample_NP_025	7053608
sample_NP_026	7005598
sample_NP_027	7813526
sample_NP_028	7167795
sample_NP_029	8269136
sample_NP_030	6852751
sample_NP_031	8433599
sample_NP_032	6860211
sample_NP_033	9452442
sample_NP_034	5368961
sample_NP_035	8625268
sample_NP_036	9110929
sample_NP_037	7122396
sample_NP_038	7455684
sample_NP_039	9398539
sample_NP_040	7469418
sample_NP_041	6363571
sample_NP_042	6629061
sample_NP_043	7965152
sample_NP_044	7477143
sample_NP_045	6164421
sample_NP_046	7399648
sample_NP_047	8123365
sample_NP_048	7250160
sample_NP_049	6032953
sample_NP_050	6151524
sample_NP_051	8126732
sample_NP_052	7806863
sample_NP_053	9786410
sample_NP_054	6956684
sample_NP_055	7560798
sample_NP_056	7030173
sample_NP_057	5467455
sample_NP_058	7197328
sample_NP_059	7735139
sample_NP_060	8818764
sample_NP_061	6759179
sample_NP_062	10327988
sample_NP_063	7540665
sample_NP_064	8724357
sample_NP_065	5951716
sample_NP_066	6150497
sample_NP_067	7769516
sample_NP_068	8479981
sample_NP_069	6346232
sample_NP_070	7678474
sample_NP_071	7027761
sample_NP_072	7703400
sample_NP_073	7229712
sample_NP_074	7290095
sample_NP_075	8755606
sample_NP_076	6804246
sample_NP_077	8299640
sample_NP_078	7839265
sample_NP_079	8683852
sample_NP_080	8243430
sample_NP_081	7856127
sample_NP_082	11235484
sample_NP_083	9828938
sample_NP_084	8107713
sample_NP_085	12209830
sample_NP_086	8664161
sample_NP_087	8990079
sample_NP_088	9218590
sample_NP_089	7407453
sample_NP_090	8505974
sample_NP_091	8727255
sample_NP_092	9606823
sample_NP_093	8913882
sample_NP_094	5988261
sample_NP_095	8426875
sample_NP_096	9156337
sample_NP_097	7496845
sample_NP_098	9660181
sample_NP_099	9321235
sample_NP_100	8887212
sample_NP_101	10047453
sample_NP_102	9540714
sample_NP_103	8361378
sample_NP_104	8220800
sample_NP_105	7610696
sample_NP_106	8493740
sample_NP_107	8784852
sample_NP_108	6250450
sample_NP_109	8460215
sample_NP_110	9335776
sample_NP_111	9069457
sample_NP_112	8516449
sample_NP_113	7922445
sample_NP_114	9821366
sample_NP_115	8201717
sample_NP_116	8267075
sample_NP_117	8708193
sample_NP_118	8280752
sample_NP_119	9316480
sample_NP_120	9232584
sample_NP_121	7387949
sample_NP_122	9000102
sample_NP_123	8828935
sample_NP_124	8971943
sample_NP_125	8658490
sample_NP_126	8816871
sample_NP_127	12715623
sample_NP_128	10182008
sample_NP_129	5937203
sample_NP_130	8393579
sample_NP_131	7014214
sample_NP_132	7562391
sample_NP_133	9531418
sample_NP_134	6926308
sample_NP_135	8737002
sample_NP_136	7009078
sample_NP_137	7643125
sample_NP_138	6541193
sample_NP_139	8989279
sample_NP_140	7596225
sample_NP_141	9097826
sample_NP_142	7136997
sample_NP_143	8490101
sample_NP_144	6809916
sample_NP_145	6275731
sample_NP_146	9250416
sample_NP_147	8325039
sample_NP_148	8828377
sample_NP_149	10341934
sample_NP_150	8199486

## Sheet: samples_NP_metadata
sample	totalkids	arm
sample_NP_001	19	Infant
sample_NP_002	30	Infant
sample_NP_003	30	Child
sample_NP_004	30	Placebo
sample_NP_005	29	Infant
sample_NP_006	30	Placebo
sample_NP_007	30	Infant
sample_NP_008	30	Placebo
sample_NP_009	30	Infant
sample_NP_010	30	Infant
sample_NP_011	30	Infant
sample_NP_012	30	Infant
sample_NP_013	30	Child
sample_NP_014	30	Placebo
sample_NP_015	30	Infant
sample_NP_016	30	Child
sample_NP_017	30	Child
sample_NP_018	30	Infant
sample_NP_019	29	Placebo
sample_NP_020	29	Infant
sample_NP_021	30	Child
sample_NP_022	29	Child
sample_NP_023	30	Infant
sample_NP_024	30	Infant
sample_NP_025	29	Placebo
sample_NP_026	30	Child
sample_NP_027	30	Infant
sample_NP_028	30	Child
sample_NP_029	30	Placebo
sample_NP_030	30	Placebo
sample_NP_031	30	Child
sample_NP_032	30	Placebo
sample_NP_033	29	Placebo
sample_NP_034	30	Placebo
sample_NP_035	23	Child
sample_NP_036	30	Placebo
sample_NP_037	30	Placebo
sample_NP_038	30	Child
sample_NP_039	30	Placebo
sample_NP_040	30	Placebo
sample_NP_041	30	Infant
sample_NP_042	30	Placebo
sample_NP_043	28	Placebo
sample_NP_044	29	Placebo
sample_NP_045	30	Child
sample_NP_046	30	Placebo
sample_NP_047	30	Infant
sample_NP_048	30	Child
sample_NP_049	30	Placebo
sample_NP_050	30	Placebo
sample_NP_051	30	Infant
sample_NP_052	30	Placebo
sample_NP_053	30	Child
sample_NP_054	30	Infant
sample_NP_055	30	Placebo
sample_NP_056	30	Placebo
sample_NP_057	30	Placebo
sample_NP_058	28	Child
sample_NP_059	30	Child
sample_NP_060	30	Infant
sample_NP_061	30	Placebo
sample_NP_062	29	Child
sample_NP_063	30	Child
sample_NP_064	29	Infant
sample_NP_065	30	Child
sample_NP_066	29	Infant
sample_NP_067	30	Infant
sample_NP_068	30	Infant
sample_NP_069	30	Child
sample_NP_070	30	Placebo
sample_NP_071	30	Child
sample_NP_072	30	Child
sample_NP_073	30	Infant
sample_NP_074	30	Child
sample_NP_075	28	Placebo
sample_NP_076	30	Placebo
sample_NP_077	30	Child
sample_NP_078	30	Child
sample_NP_079	30	Placebo
sample_NP_080	30	Child
sample_NP_081	30	Child
sample_NP_082	29	Infant
sample_NP_083	30	Infant
sample_NP_084	30	Infant
sample_NP_085	30	Infant
sample_NP_086	30	Child
sample_NP_087	29	Placebo
sample_NP_088	30	Infant
sample_NP_089	30	Child
sample_NP_090	30	Child
sample_NP_091	30	Placebo
sample_NP_092	30	Infant
sample_NP_093	30	Infant
sample_NP_094	30	Placebo
sample_NP_095	30	Placebo
sample_NP_096	30	Infant
sample_NP_097	30	Child
sample_NP_098	30	Placebo
sample_NP_099	30	Child
sample_NP_100	30	Placebo
sample_NP_101	30	Child
sample_NP_102	30	Placebo
sample_NP_103	30	Child
sample_NP_104	30	Placebo
sample_NP_105	30	Child
sample_NP_106	30	Child
sample_NP_107	30	Infant
sample_NP_108	30	Infant
sample_NP_109	16	Infant
sample_NP_110	30	Infant
sample_NP_111	30	Placebo
sample_NP_112	30	Placebo
sample_NP_113	30	Placebo
sample_NP_114	30	Placebo
sample_NP_115	28	Infant
sample_NP_116	30	Placebo
sample_NP_117	30	Infant
sample_NP_118	16	Infant
sample_NP_119	30	Child
sample_NP_120	30	Infant
sample_NP_121	29	Placebo
sample_NP_122	29	Child
sample_NP_123	30	Child
sample_NP_124	30	Child
sample_NP_125	29	Infant
sample_NP_126	30	Child
sample_NP_127	30	Child
sample_NP_128	29	Placebo
sample_NP_129	24	Infant
sample_NP_130	30	Child
sample_NP_131	30	Child
sample_NP_132	18	Infant
sample_NP_133	30	Infant
sample_NP_134	29	Child
sample_NP_135	30	Child
sample_NP_136	30	Infant
sample_NP_137	30	Placebo
sample_NP_138	30	Placebo
sample_NP_139	30	Child
sample_NP_140	30	Infant
sample_NP_141	30	Infant
sample_NP_142	30	Placebo
sample_NP_143	30	Placebo
sample_NP_144	25	Child
sample_NP_145	30	Child
sample_NP_146	27	Infant
sample_NP_147	30	Infant
sample_NP_148	30	Placebo
sample_NP_149	30	Child
sample_NP_150	29	Infant
