# Supplementary material for: Mass azithromycin distribution and antibiotic resistance in the gut and nasopharynx: a cluster-randomized trial
Source: Nat Med. 2026 Mar 17;32(3):859–68. doi: 10.1038/s41591-026-04217-9 (PMC13004693; doi:10.1038/s41591-026-04217-9)
Supplement: Supplementary file 12 — Gut and nasopharyngeal ARG counts in reads-per-million (rM). [file 41591_2026_4217_MOESM12_ESM.xlsx]

## Sheet: rectal_ARGs_rM
sample	A16S	AAC3	ACI	AMPC	AMPCR	AMPH	ANT3-DPRIME	ANT6	APH3-DPRIME	APH6	ARNT	ASMA	BACA	BLAEC	CAP16S	CAT	CATA	CATS	CEPA	CFIA	CFR	CFX	CTX	DFRA	DFRF	DFRG	DHFR	EPTA	EPTB	ERMA	ERMF	ERMX	FOLP	FOSA	GLPT	GYRA	GYRB	GYRBA	GYRBZ	HNS	ILES	KDPE	LNUA	LPTD	MACAB	MACB	MEFE	MLS23S	MPHA
sample_rectal_001	0.660261	0	0	0	1.15546	8.74846	0	0	29.5467	10.5642	0	11.2244	2.97118	0	0	0	0	0	0	0	0	56.7825	30.7022	3.13624	4.7869	0	3.96157	9.73886	0	0	17.662	0	0	0	0.660261	0	0	0	0	4.12663	115.876	10.7292	0	0	0	0	0	117.527	0
sample_rectal_002	2.26345	0	0	0	0	6.22448	0	0	4.38543	11.7416	0	0	6.36595	0	0	0	0	0	0	0	0	45.8348	4.95129	2.54638	0	0	4.66836	11.1758	0	0	4.52689	12.7319	0	0	0	0	0	0	0	0	162.968	7.21474	0	0	0	0	0	80.4938	0
sample_rectal_003	0.260732	0	0	0	0	0	0	0	36.7632	13.2973	0	0	0	0	0	0	0	0	0	0	0	32.0701	63.3579	0	0	0	4.95391	15.1225	0	0	0	0	0	0	0.521464	0	0	0	0	4.69318	92.5599	10.1686	0	0	0	0	0	124.369	0
sample_rectal_004	0.300257	0	0	0	0	0	0	0	32.2777	33.6288	0	14.2622	9.30798	0	0	0	0	0	0	0	0	33.3286	0	4.65399	0	0	0	17.4149	0	0	7.05605	0	0	0	0.300257	0.750644	0	0	0	2.55219	37.9826	9.9085	0	0	0	0	0	95.7821	0
sample_rectal_005	0.133228	0	0	0	0.532913	6.26172	0	0	6.92787	3.3307	0	0	3.99685	0	0	0	0	0	0	0	0	6.39495	0	3.73039	5.32913	0	0	9.05952	0	0	0	0	0	0	0.266456	0	0	0	0	2.53134	163.737	9.72566	0	0	0	0	0	67.147	0
sample_rectal_006	0.419268	0	3.21439	0	0.768658	22.1513	0	5.93963	37.7341	39.9003	0	39.8305	17.9586	5.93963	0	0	1.04817	0	0	0	0	34.3101	21.173	2.44573	5.52036	0	2.79512	25.8549	0	0	13.6262	2.51561	0.069878	0	0.838536	0.139756	0	0	0	3.28427	106.005	17.4695	0	0	0	0	0	90.7715	0
sample_rectal_007	0.72532	0	0	0	0.564138	5.96374	0	8.70384	25.628	11.2828	9.50975	10.5574	7.65616	0	0	0	0	0	0	0	0	36.5884	37.4749	3.22364	0	0	0.805911	13.4587	0	0	25.9503	0	0	0	0.402956	0.483547	0	0	20.9537	2.7401	59.7986	8.54266	0	0	0	14.6676	0	78.5763	0
sample_rectal_008	0	0	0	0	0	5.40884	0	0	23.7326	19.0965	0	9.60344	0	0	0	0	0	0	0	0	0	56.0753	9.16191	0	2.98038	0	0	9.71383	0	0	17.4407	51.9911	0	0	0.331153	0	0	0	0	2.86999	116.124	5.62961	0	0	0	0	0	89.8529	0
sample_rectal_009	0.754115	0	0	0	0	6.1586	0	5.02743	44.7441	23.0005	0	8.42095	0	0	0	0	0	0	0	2.76509	0	61.209	0	2.6394	3.5192	0	5.40449	8.04389	0	0	5.90723	0	0	0	0.377057	0	0	0	0	3.64489	65.4823	6.03292	0	0	0	0	0	83.8324	0
sample_rectal_010	0.5356	0	0	0	0	6.695	0	9.97555	38.4293	42.0446	0	9.03825	3.41445	2.87885	0	0	0	0	0	0	0	114.351	81.0095	8.5696	4.5526	0	11.6493	11.1806	0	0	9.70775	0	0	0	0.33475	0.06695	0	0	0	2.0085	67.9542	4.88735	0	0	0	0	2.678	76.5238	0
sample_rectal_011	0.179939	0	4.58844	0	0.809724	6.65773	0	9.62672	32.5689	36.4376	0	14.0352	8.72703	0	0	0	0	0	0	1.97933	0	82.6818	38.5069	4.85834	1.70942	0	7.37749	16.8243	0	0	42.1056	3.95865	0	0	0.359877	0	0	0	0	0	53.8916	8.00727	0	0	0	0	0	100.946	0
sample_rectal_012	0.114716	0	0	0	0	4.47391	0	13.7659	45.3127	45.6568	9.40668	11.0127	9.06253	0	0	0	0	0	0	0	0	58.6197	23.8608	6.6535	3.09732	0	0	15.0277	0	0	41.6418	0	0	0	0	0	0	0	0	3.21204	23.8608	6.42407	0	0	0	0	0	139.724	0
sample_rectal_013	0.620131	0	18.3972	0	1.03355	16.3301	0	14.263	41.1353	44.6494	0	25.0119	12.6093	0	0	0	0	0	0	0	0	75.5526	5.27111	16.2268	2.89394	0	1.96375	22.7381	0	0	15.8133	25.1153	0	0	0.826841	2.0671	0	0	0	4.44427	147.591	10.5422	0	0	0	0	0	132.811	0
sample_rectal_014	0.110832	0	5.98494	3.98996	0	11.6374	0	4.54412	44.6654	44.0004	0	23.3856	17.6223	0	0	0	0	0	0	0	0	47.9904	51.9803	2.10581	0	0	7.97993	23.2748	0	0	0	9.64241	0	0	0.554161	0.332497	0	0	0	5.65245	101.079	10.9724	0	0	0	0	0	130.56	0
sample_rectal_015	0.148161	0	4.66707	0	0	7.55621	0	8.74149	82.1552	83.3405	0	13.6308	7.92661	0	0	0	0	0	0	0	0	46.8189	31.0397	4.37075	5.48195	0	10.2231	14.5198	0	0	14.4457	0	0	0	0.222241	0.370402	0	0	0	2.29649	69.3393	6.96356	0	0	0	0	0	83.2664	0
sample_rectal_016	0.281511	0	0	3.44851	1.33718	8.44532	0	6.6155	39.3411	41.3117	0	11.19	11.0493	0	0	0	0	0	0	1.12604	0	53.4166	7.74154	4.43379	2.5336	0	9.50098	13.231	0	0	12.2457	0	0	0	0.351888	0.140755	12.3865	0	0	2.95586	42.2266	7.81192	0	0	0	0	0	91.0687	0
sample_rectal_017	0	0	10.7654	0	0	10.2834	0	6.26642	30.368	9.15862	0	17.1925	10.444	0	0	0	0	0	0	0	0	51.7381	6.74845	5.14168	0	0	3.5349	19.924	0	0	5.62371	0	0	0	0.321355	0	0	0	0	0	140.111	9.64065	0	0	0	0	0	147.663	0
sample_rectal_018	0.45739	0	0	0	0.762317	0	0	0	3.35419	0	0	0	0	0	0	0	0	0	0	0	0	38.5732	9.91012	0	0	0	0	0	0	0	0	0	0	0	0	0	0	0	0	3.04927	168.625	4.87883	0	0	0	0	0	68.3036	0
sample_rectal_019	0.733668	0	4.08758	3.56353	0	6.81263	0	0	24.0014	22.01	0	10.7954	3.2491	0	0	0	0	0	0	0	0	70.9561	12.682	6.07896	0	0	0	14.2541	0	0	16.6647	0	0	0	0	0.419239	0	0	0	3.56353	25.5736	6.60301	0	0	0	0	0	108.478	0
sample_rectal_020	0.66701	0	0	1.61194	0.444673	7.11477	0	3.1683	9.72723	9.00463	0	10.1163	6.94802	0	0	0	0	0	0	0	0	54.6948	22.5672	1.50077	2.16778	0	2.33453	9.89398	0	0	11.4503	0	0	0	0.222337	0.111168	0	0	0	2.33453	74.7051	6.11426	0	0	0	0	4.39115	74.7607	0
sample_rectal_021	0.297701	0	0	0	0	6.69827	0	11.908	51.2045	52.3953	0	12.0569	3.27471	0	0	0	0	0	0	0	0	65.7919	0	0	0	0	0	10.2707	0	0	41.2316	0	0	0	0.14885	0	0	0	0	2.53046	66.9827	7.44252	0	0	0	0	0	90.0545	0
sample_rectal_022	0.48779	0	6.2019	0	0.627159	10.2436	0	6.75938	32.1245	34.424	0	15.9577	9.26801	0	0	0	0	0	0	2.43895	0	91.0774	0	4.11137	3.27516	0	1.39369	15.1912	0	0	3.06611	0	0	0	0.557474	0.418106	0	0	0	3.972	31.1489	7.5259	0	0	0	0	0	119.927	0
sample_rectal_023	1.125	0	5.99998	0	0.374999	2.74999	0	16.25	12.25	6.99998	0	3.99999	1.375	0	0	2.81249	4.18749	0	0	0	0	92.1247	0	3.06249	4.37499	0	0	5.68748	0	0	34.6874	0	0	0	0.249999	0	0	0	0	1.5625	91.4372	4.37499	0	0	0	0	0	55.9998	0
sample_rectal_024	0.244138	0	0	0	0	6.83588	0	0	53.3442	33.447	0	12.329	8.78898	0	0	0	0	0	0	0	0	27.5876	0	3.05173	2.92966	0	1.34276	0	0	0	5.49311	0	0	0	0.610346	0	0	0	0	2.80759	97.8995	6.71381	0	0	0	0	0	86.425	0
sample_rectal_025	0.508153	0	6.18253	0	0.254077	7.6223	0	11.9416	30.3198	29.0494	0	7.96107	6.09784	0	0	0	0	0	2.54077	1.27038	0	132.374	29.1341	5.25092	4.74276	0	8.97737	10.9253	0	0	40.9063	0	0	0	0	0.338769	0	0	0	2.03261	43.2777	5.92845	0	0	0	0	0	82.6596	0
sample_rectal_026	0.740138	0	0	0	0	12.5083	0	5.77308	24.8686	28.4213	13.0264	21.0199	8.80764	0	0	0	0	0	0	0	0	69.4989	33.2322	2.07239	2.6645	0	7.10532	11.6202	13.9886	0	29.6055	0	3.7747	0.962179	0.370069	0	20.9459	0	0	3.10858	96.1439	7.77145	0	16.4311	0	0	0	91.407	0
sample_rectal_027	0.666118	0	5.24568	2.58121	1.24897	12.6562	0	13.8219	26.4782	22.3982	0	20.6497	12.0734	0	0	0	0	0	0	0	0	68.1106	34.3883	7.99342	8.07668	0	4.82936	21.6488	0	0	52.2903	9.99177	0	0	0.249794	0.249794	0	0	0	4.07997	104.747	9.82524	0	0	0	0	0	124.98	0
sample_rectal_028	0.238488	0	5.76039	3.77911	0.697117	9.19094	0	7.19132	16.4006	15.2999	0	15.2265	8.47548	7.30139	0	0.440285	0	0.623737	0	6.42082	0	50.3025	5.66866	4.09098	2.56833	0	2.4766	14.5294	0	0	15.6118	0	0	0	0.440285	0.183452	0	0	0	2.80681	39.699	5.66866	0	0	0.201797	0	0	126.453	1.55934
sample_rectal_029	0.433345	0	6.39184	0	0.541681	0	0	13.6504	4.11678	5.74182	0	8.88357	0	0	0	0	0	0	0	0	0	112.561	0	0	2.60007	0	1.73338	11.267	0	0	31.2008	0	0	0	0.650017	0	0	0	0	1.95005	65.8684	4.87513	0	0	0	0	0	95.7692	0
sample_rectal_030	0.494579	0	0	0	1.81345	22.256	0	7.7484	203.107	197.172	0	30.8287	21.5966	0	0	0	0	0	0	0	0	32.3125	0	5.60522	0	0	0	37.588	0	0	5.44036	0	0	0	0	1.97831	0	0	0	5.11065	102.872	18.794	0	0	0	0	0	191.237	0
sample_rectal_031	0.117034	0	6.20278	0	0.702202	10.7671	0	0	61.7938	66.3581	0	18.1402	10.0649	0	0	0	0	0	0	0	0	72.0927	8.54346	12.1715	3.51101	0	2.69177	13.927	0	0	23.7578	0	0	0	0	0	0	0	0	0	66.3581	9.83083	0	0	0	0	0	111.299	0
sample_rectal_032	0.423602	0	5.40093	0	0	0	0	20.4388	6.77763	8.47204	0	0	0	0	0	0	0	0	0	0	0	43.4192	5.61273	0	5.18913	0	1.69441	5.61273	0	0	33.3587	0	0	0	0	0	0	0	0	0	146.143	0	0	0	0	0	0	64.1757	0
sample_rectal_033	0.667304	0	6.75645	2.41898	0.500478	6.25597	0	15.2646	68.2318	77.0736	0	14.4304	8.84177	0	0	0	0	0	0	0	0	129.791	3.92041	7.00669	5.92232	0	7.34034	15.5148	0	2.75263	38.0363	0	0	0	0.417065	0.166826	0	0	0	2.16874	75.739	6.33939	0	0	0	0	0	102.348	0
sample_rectal_034	0.647222	0	6.88409	1.70631	0.70606	5.0601	0	3.70682	52.2485	60.074	6.11919	9.70833	5.64848	0	0	0	0	0	1.23561	0	3.17727	132.798	23.7119	7.88434	5.88384	0	14.8861	10.8851	0	0	26.0066	0	0	0	0.117677	0	11.2381	0	0	2.58889	36.8328	6.94293	1.58864	6.70757	0	0	0	132.21	0
sample_rectal_035	0	0	0	0	0.823723	6.01318	0	3.70675	0	1.31796	0	12.7677	3.04778	0	0	0	0	0	0	0	0	82.2076	2.9654	0	2.88303	0	0	15.0741	0	0	8.40198	0	0	0	0.494234	0.329489	0	0	0	2.05931	28.0066	8.73146	0	0	0	0	0	92.257	0
sample_rectal_036	0.193619	0	6.38943	3.67877	0	4.45324	0	3.29153	27.8812	28.9461	0	7.93839	6.97029	0	0	0	0	0	0	0	0	62.9262	0	3.67877	2.32343	0	4.066	8.71286	0	0	19.4587	29.9142	0	0	0.0968096	0.387238	0	0	0	2.22662	113.267	5.51815	1.64576	0	0	0	0	76.0924	0
sample_rectal_037	0.600532	0	4.03214	0	0.857902	11.5817	0	10.7238	25.9086	25.1365	0	13.2975	9.43693	0	0	0	1.7158	0	0	0	0	80.2139	48.9004	3.86056	3.26003	0	0.943693	14.7559	0	0	43.6672	0	0	0	0.686322	0.428951	0	0	0	3.5174	131.945	8.66481	0	0	0	0	0	91.624	0
sample_rectal_038	0.730168	0	5.3198	0	0	8.24047	0	23.1568	15.4378	8.76202	0	6.57152	8.03185	0	0	0	0	0	0	0	0	114.845	4.06808	0	4.79825	0	4.69394	11.0568	0	0	32.5446	6.88444	0	0	0.312929	0	0	0	0	2.19051	79.2754	7.92754	0	0	0	0	0	77.9194	0
sample_rectal_039	0.0827459	0	4.22004	0	0	0	0	8.1091	18.9488	17.2111	0	0	0	0	0	0	0	0	0	0	0	50.6405	0	1.48943	1.48943	0	3.47533	7.61262	0	0	9.84676	0	0	0	0	0	0	0	0	0	65.121	4.22004	0	0	0	0	0	79.0223	0
sample_rectal_040	0	0	0	0	0	12.5405	0	0	117.753	99.686	0	15.9413	0	0	0	0	0	0	0	0	0	21.255	0	0	0	0	0	0	0	0	22.1052	0	0	0	0	0	0	0	0	0	84.8075	12.753	0	0	0	0	0	120.091	0
sample_rectal_041	0.407389	0	7.82186	0	0.488867	5.05162	0	10.5106	32.0208	23.9545	0	9.45142	5.1331	0	0	0	0	0	0	3.42207	0	91.3366	10.918	4.07389	3.42207	0	6.51822	9.04403	0	0	26.7247	0	0	0	0.244433	0.162956	0	0	0	0	98.0992	5.21458	0	0	0	0	0	77.1594	0
sample_rectal_042	0.555513	0	5.67858	0	0.432066	4.32066	0	13.2089	10.1227	6.72788	0	6.85133	4.25893	2.28378	0	0	0	0	0	1.23447	0	126.348	50.2431	1.23447	6.97478	1.48137	4.32066	10.2461	0	0	38.3921	0	0	0	0.308618	0.0617237	0	0	0	1.72826	34.7504	4.81445	1.35792	0	0	0	3.51825	74.6239	0
sample_rectal_043	0.313724	0	7.63394	0	0	6.27447	0	4.18298	20.6012	26.0391	0	10.2483	6.79735	0	0	0	0	0	0	0	0	114.823	48.3135	0	2.19607	0	0	15.1633	0	0	18.5097	1.67319	0	0	0.313724	0	0	0	0	3.66011	81.8819	7.73852	0	0	0	0	3.97383	137.516	0
sample_rectal_044	0.863182	0	7.98444	0	0	7.33705	0	8.84762	36.7931	34.6352	0	10.2503	6.15017	0	0	0	0	0	0	0	0	140.483	3.77642	5.0712	3.56063	0	8.20023	14.5662	0	0	33.2325	0	0	0	0.539489	0	0	0	0	2.69744	56.5384	4.42381	0	0	0	0	0	107.682	0
sample_rectal_045	0.477649	0	4.41825	1.79118	0.298531	4.47796	0	15.8221	6.26914	5.97061	0	8.06033	5.31385	0	0	0	0	0	0	5.13473	0	90.3951	19.6433	0	3.16442	0	2.50766	9.7321	0	0	10.6277	33.3757	0	0	0.238825	0	0	0	0	1.49265	78.4539	4.35855	2.08971	0	0	0	4.59737	93.3207	0
sample_rectal_046	0.106124	0	8.17158	0	0	7.95934	0	9.33895	40.8579	52.7439	0	12.4166	9.76345	0	0	0	0	0	0	0	0	116.419	31.519	2.01637	6.26134	0	3.82048	13.7962	0	0	15.8125	0	0	0	0.530622	0.212249	0	0	0	3.60823	66.4339	6.68584	0	0	0	0	0	106.549	0
sample_rectal_047	0	0	0	0	0	0	0	0	51.0403	69.7987	0	0	0	0	0	0	0	0	0	0	0	47.1141	0	4.79866	6.10738	0	7.41611	0	0	0	0	0	0	0	0	0	0	0	0	0	0	0	0	0	0	0	0	166.644	0
sample_rectal_048	0.150201	0	0	0	1.05141	16.2217	0	0	58.7287	63.9857	0	27.637	20.4274	0	0	0	0	0	0	0	0	28.5382	0	3.60483	0	0	0	26.2852	0	0	0	0	0	0	1.20161	0.300402	0	0	0	3.60483	171.38	16.2217	0	0	0	0	0	163.87	0
sample_rectal_049	0.237638	0	5.54489	0	0.554489	9.3471	0	6.81229	24.0807	24.1599	0	19.724	10.1392	0	0	0	0	0	0	0	0	46.1018	62.0236	3.88142	1.98032	0	4.51513	19.8824	0	0	7.76285	0	0	0	0.792127	0	0	0	0	3.32693	177.04	9.18868	0	0	0	0	0	108.521	0
sample_rectal_050	0.706823	0	5.7831	1.86344	0.642566	6.10438	0	9.95978	15.8071	16.514	0	9.83127	5.91161	3.46986	0	0	0	0	0	0	0	101.333	16.8352	5.7831	2.12047	0	3.02006	11.6305	0	0	28.0159	0	0	0	0.321283	0	0	0	0	2.69878	117.654	5.97587	0	0	0	0	0	101.911	0
sample_rectal_051	1.02556	0	4.81226	0	0	5.83782	0	12.3068	27.2958	22.3257	0	8.44117	6.62671	0	0	0	0	0	0	0	0	44.967	23.0357	3.15558	1.65668	0	4.41781	8.36228	0	0	20.8268	57.4315	0	0	0.0788895	0	0	0	0	0	134.664	7.02116	0	0	0	0	0	81.4928	0
sample_rectal_052	0	0	0	0	0	7.05441	0	4.5102	23.9388	38.3945	0	6.47618	2.77551	0	0	0	0	0	0	0	0	29.2585	9.71428	7.28571	0	0	6.36054	0	0	0	19.0816	9.59863	0	0	0.231292	0	0	0	0	0	89.2788	6.59183	0	0	0	0	0	78.6394	0
sample_rectal_053	0.949194	2.07097	10.0097	8.11129	0.604032	13.5476	0	2.24355	52.2919	50.9113	0	22.004	11.0452	3.10645	0	0	0	0	0	0	0	63.8548	67.7379	5.43629	2.84758	0	5.43629	19.6742	0	0	2.24355	0	0	0	0.345161	0.604032	0	0	0	4.05565	92.0718	11.1315	0	0	0	0	0	142.811	8.45645
sample_rectal_054	0.575591	0	5.25227	0	0.359744	4.17303	0	2.9499	18.4909	8.99361	0	5.82786	5.46811	0	0	0	0	0	0	0	0	74.3232	8.13022	1.79872	2.01457	0	3.45355	9.2814	0	0	4.46083	0	0	0	0.431693	0	0	0	0	1.94262	126.846	5.68396	0	0	0	0	0	76.6255	0
sample_rectal_055	0.115819	0	6.71749	0	0	0	0	0	29.9971	22.8163	0	13.0875	4.40112	0	0	0	0	0	0	0	0	25.3643	0	6.37004	5.09603	0	3.12711	13.3192	0	0	0	0	0	0	0.231638	0	0	0	0	3.82202	181.141	5.67512	0	0	0	0	0	99.6042	0
sample_rectal_056	0.329631	0	0	0	0.824077	9.88892	0	5.10928	9.39448	3.62594	0	14.8334	3.79075	0	0	0	0	0	0	0	0	34.6112	46.4779	0	0	0	0	16.4815	0	0	25.7112	0	0	0	0.329631	0	0	0	0	3.29631	58.015	11.7019	0	0	0	0	0	118.173	0
sample_rectal_057	0.583773	0	5.69179	0	0.510801	4.67018	0	2.99184	10.5079	10.9457	0	7.22419	4.01344	0	0	1.89726	0	0	0	0	0	50.8612	2.55401	0.948631	1.75132	0	0	7.66202	0	0	9.55928	0	0	0	0.291886	0	0	0	0	2.04321	163.238	4.96207	0	0	0	0	0	72.2419	0
sample_rectal_058	0.39135	0	0	0	0.46962	5.16582	0	0	8.53144	2.03502	0	5.08755	3.05253	0	0	0	0	0	0	0	0	74.3566	20.6633	0	3.75696	0	0	8.14009	0	0	15.3409	0	0	0	0.23481	0	0	0	0	2.03502	26.5336	5.79198	0	0	0	0	0	86.0188	0
sample_rectal_059	0.729484	0	5.51165	0	0.486322	0	0	13.9412	2.83688	1.54002	0	5.18744	1.94529	0	0	0	0	0	0	0	0	164.377	15.1571	0	7.45694	0	0	0	0	0	19.6961	0	0	0	0.324215	0	0	0	0	3.1611	57.2239	0	0	0	0	0	0	88.5917	0
sample_rectal_060	0	0	5.08582	0	0	7.5825	0	12.021	24.227	21.6379	0	12.021	2.77408	0	0	0	0	0	0	3.3289	0	52.985	18.4939	0	0	0	0	11.5587	0	0	13.6855	0	0	0	0.554817	0	0	0	0	2.03433	71.6639	7.67497	0	0	0	0	0	101.347	0
sample_rectal_061	0.49624	0	3.61546	0	0.283566	7.16004	0	0	25.8045	27.6477	0	12.2642	7.23093	0	0	0	0	0	0	0	0	101.375	50.3329	1.48872	4.32438	0	4.74973	10.9173	0	0	14.1074	0	0	0	0.141783	0	0	0	0	2.55209	28.0021	6.6638	0	0	0	0	0	120.09	0
sample_rectal_062	0.294643	0	4.125	0	0	0	0	0	6.77678	16.1071	0	6.1875	0	0	0	0	0	0	0	0	0	51.1696	0	0	0	0	0	0	0	0	2.84821	0	0	0	0	0	0	0	0	0	79.3571	4.61607	0	0	0	0	0	78.8661	0
sample_rectal_063	0.763647	0	6.00008	0	0	12.2184	0	0	21.6003	13.8547	0	14.0729	6.10918	0	0	0	0	0	0	0	0	35.6732	43.7461	2.9455	1.74548	0	0	15.2729	0	0	0	0	0	0	0.654555	0.218185	0	0	0	3.60005	165.821	10.1456	0	0	0	0	0	93.0559	0
sample_rectal_064	0.681996	0	0	0	0	8.41129	0	13.5263	41.2608	43.1931	0	8.63862	8.52495	0	0	0	0	0	0	1.70499	0	33.7588	11.8213	4.09198	0	0	8.75229	12.9579	0	0	20.1189	0	0	0	0.454664	0	0	0	0	3.63731	127.761	8.63862	0	0	0	0	0	129.011	0
sample_rectal_065	0	0	5.6826	0	0.4158	4.9896	0	3.2571	25.9182	22.869	0	7.8309	2.4255	0	0	0	0	0	0	0	0	86.0013	4.0194	0	5.8212	0	0	6.5142	0	0	15.246	0	0	0	0.4158	0	0	0	0	2.2176	67.6368	5.6826	0	0	0	0	0	76.7151	0
sample_rectal_066	0.819312	0	0	0	0	9.9956	0	5.89904	43.4235	38.1799	0	13.6006	6.06291	0	0	0	0	0	0	2.29407	0	37.1967	0	3.11338	0	0	0	19.4996	0	0	5.24359	0	0	0	0.819312	0.163862	0	0	0	2.78566	133.548	10.6511	0	0	0	0	0	170.745	0
sample_rectal_067	0.496417	0	8.93551	0	0.744626	10.5489	0	11.2935	20.3531	34.6251	0	17.1264	9.80424	0	0	0	0	0	0	2.9785	0	113.555	23.4557	1.86156	6.20522	0	2.9785	18.7398	0	0	49.6417	0	0	0	0.372313	0	0	0	0	2.23388	73.0974	8.06678	0	0	0	0	0	123.608	0
sample_rectal_068	0.750437	0	7.17084	0	0.250146	6.33702	0	14.1749	22.5131	24.9312	0	9.83906	6.33702	0	0	0	0	0	0	0	0	118.152	40.0233	1.33411	6.33702	0	6.33702	13.9248	0	0	23.5137	0	0	0	0.416909	0	0	0	0	2.41807	108.146	8.08804	0	0	0	0	0	159.843	0
sample_rectal_069	0.138169	0	5.18133	0	0	4.07598	0	6.14851	1.24352	6.35576	0	5.59583	0	0	0	0	0	0	0	0	0	48.29	17.7547	0	2.48704	0	0	7.80653	0	0	24.9394	0	0	0	0	0	0	0	0	0	78.3416	4.90499	0	0	0	0	0	80.5523	0
sample_rectal_070	0.099037	0	4.75378	0	0.693259	7.03163	0	23.1747	27.9284	31.7909	0	9.21045	6.04126	0	0	0	0	0	0	0	0	119.439	0	4.85282	4.65474	0	0	12.5777	0	0	40.5062	0	0	0	0.693259	0	0	0	0	3.16919	42.9821	5.54607	0	0	0	0	0	147.169	0
sample_rectal_071	0	0	6.77018	0	0	7.67287	0	8.80124	16.3613	9.02691	0	11.6221	4.73913	0	0	0	0	0	0	0	0	34.7536	2.4824	3.49793	0	0	0	13.089	0	0	31.5942	19.6335	0	0	0.225673	0	0	0	0	0	124.12	7.22153	0	0	0	0	0	93.5413	0
sample_rectal_072	0.121078	0	0	0	0	9.08087	0	0	52.1847	49.1578	0	9.56518	9.56518	0	0	0	0	0	0	0	0	34.1441	7.2647	7.38578	2.54264	0	12.2289	12.4711	0	0	15.1348	9.20195	0	0	0	0	0	0	0	2.30049	216.004	7.50685	0	0	0	0	0	103.159	0
sample_rectal_073	0.417283	0	5.63332	0	0	6.25924	0	8.24134	9.28455	0	0	8.34566	0	0	0	0	0	0	0	0	0	40.8937	0	2.5037	3.54691	0	0	7.19813	0	0	23.1592	16.587	0	0	0.312962	0	0	0	0	2.71234	140.833	7.09381	0	0	0	0	0	90.0288	0
sample_rectal_074	0.28327	0	5.94868	0	0	0	0	0	9.06465	0	0	0	0	0	0	0	0	0	0	0	0	32.8594	5.38214	0	3.96579	0	0	0	0	0	10.6226	0	0	0	0.849811	0	0	0	0	0	94.8956	0	0	0	0	0	0	91.3547	0
sample_rectal_075	1.0243	0	0	0	0	0	0	0	0	0	0	0	0	0	0	0	0	0	0	0	0	46.3213	0	1.0243	5.34914	0	0	0	0	0	15.5922	0	0	0	0	0	0	0	0	0	70.4493	0	0	0	0	0	0	67.7178	0
sample_rectal_076	0.516144	0	0	0	0	12.1294	0	0	8.25831	24.0007	0	18.065	0	0	0	0	0	0	0	0	0	43.6142	6.96795	0	0	0	0	13.9359	0	0	0	0	0	0	1.29036	0	0	0	0	3.09686	247.233	9.03252	0	0	0	0	0	114.068	0
sample_rectal_077	0	0	0	0	0	7.78995	0	0	5.06965	0	0	8.03725	0	0	0	0	0	0	0	0	0	19.5367	22.8753	1.85475	0	0	0	9.89201	0	0	0	0	0	0	0.4946	0	0	0	0	1.7311	169.648	8.03725	0	0	0	0	0	98.0545	0
sample_rectal_078	0.529463	0	3.77242	3.17678	0.595646	8.40522	0	3.50769	20.8476	16.281	0	12.3762	8.73614	0	0	0	0	0	0	0	0	25.348	5.22845	3.70624	4.83135	0	5.09608	14.3617	0	0	5.82409	0	0	0	0.132366	0.330914	0	0	0	1.72075	31.834	6.15501	0	0	0	0	0	100.068	0
sample_rectal_079	1.30398	0	6.41123	0	0	0	0	5.32458	39.228	51.2898	0	0	2.49929	0	0	0	0	0	0	0	0	137.135	0	2.93395	4.99858	0	13.9091	10.2145	0	0	50.7465	2.71662	0	0	0.434659	0	0	0	0	0	68.3502	7.28055	0	0	0	0	0	83.2373	0
sample_rectal_080	0.343257	0	0	0	0	7.78049	0	0	20.9387	21.854	0	11.6707	5.94978	0	0	0	0	0	0	0	0	38.1015	18.5359	5.72095	0	0	0	15.2177	0	0	0	64.4179	0	0	0.457676	0	0	0	0	1.94512	167.052	7.32281	0	0	0	0	0	99.7733	0
sample_rectal_081	0.9017	0	0	0	0	8.71643	0	0	11.4215	0	0	12.0227	0	0	0	0	0	0	0	0	0	45.3856	15.3289	2.55482	3.00567	0	0	10.6701	0	0	0	0	0	0	0	0	0	0	0	3.30623	92.7248	5.86105	0	0	0	0	0	103.545	0
sample_rectal_082	0.834209	0	0	4.06677	0	10.6362	0	6.9865	35.3496	31.5956	13.1388	15.2243	4.69242	0	0	0	0	0	6.88222	0	0	71.6377	9.69767	0	0	0	2.29407	13.4516	12.7217	0	20.2296	0	0	0	0.104276	0	14.0773	0	0	2.81545	89.886	9.07202	1.56414	9.28057	0	0	0	121.794	0
sample_rectal_083	0.471977	0	4.51749	3.16899	1.01138	9.10241	0	6.80995	7.34936	0	0	12.2714	10.788	0	0	0	0	0	0	0	0	57.9857	3.10156	1.75306	3.50611	0	0.539402	16.654	0	0	13.1479	0	0	0	0.134851	0.337126	0	0	0	2.96671	59.6039	7.21451	0	0	0	0	0	101.88	0
sample_rectal_084	0.428183	0	0	3.49683	0.785002	8.92048	0	11.3469	29.1165	31.1146	0	11.1328	6.7082	0	0	0	0	0	0	0	0	72.7198	24.1923	3.56819	3.3541	0	8.06412	11.7037	0	0	36.1101	0	0	0	0.142728	0	0	0	0	3.78228	31.6856	9.2773	1.57	0	0	0	0	98.8389	0
sample_rectal_085	0.476841	0	4.29157	0	0.317894	7.78841	0	3.81473	21.3784	29.6436	0	9.37788	5.56315	0	0	0	0	0	0	0	0	33.6968	44.8231	1.66894	2.22526	0	3.17894	8.90104	0	0	9.85472	4.52999	0	0	0.158947	0	0	0	0	1.51	213.069	5.4042	0	0	0	0	0	69.5393	0
sample_rectal_086	0.513597	0	4.51965	0	0.462237	6.52268	0	2.9275	17.9759	14.278	0	9.50154	6.93356	0	0	0	0	0	0	0	0	59.8854	23.7282	4.16013	2.20847	0	2.36255	10.5287	0	0	7.60123	0	0	0	0.359518	0.308158	0	0	0	2.20847	127.115	6.67676	1.69487	0	0	0	0	123.366	0
sample_rectal_087	0.148882	0	4.5409	4.46646	0.521087	6.40193	0	0	5.50864	1.6377	0	12.8039	8.41184	0	0	0	0	0	0	2.15879	0	23.2256	0	2.45655	0	0	0	12.5061	0	0	1.56326	0	0	0	0.148882	0.148882	0	0	0	2.30767	124.912	5.95528	0	0	0	0	0	82.034	0
sample_rectal_088	0	0	3.82997	0	0	3.42253	0	5.54123	15.0754	16.9497	10.5935	7.65994	0	0	0	0	0	0	0	0	0	25.5875	0	2.77062	2.68913	0	0	8.88227	0	0	13.3642	0	0	0	0.407444	0	14.7495	0	0	1.79275	38.9516	5.7857	0	0	0	0	0	68.858	0
sample_rectal_089	0.781942	0	0	0	0	10.9472	0	6.6465	34.1122	29.8115	0	16.5185	9.09007	0	0	0	0	0	0	0	0	42.9091	3.90971	0	3.51874	0	0	15.2479	0	0	17.0072	0	0	0	0.586456	0.195485	0	0	0	3.03002	32.5483	8.89459	0	0	0	0	0	127.652	0
sample_rectal_090	0.397513	0	4.43889	3.37886	0.728773	7.08898	0	11.9916	12.6542	8.74528	0	13.3829	9.93782	0	0	0	0	0	0	0	0	110.84	16.7618	3.31261	2.98134	0	1.59005	11.3291	5.63143	0	31.4035	0	0	0	0.265008	0.132504	0	0	0	2.51758	70.426	7.61899	0	0	0	0	0	96.1981	4.10763
sample_rectal_091	0.363224	0	0	0	0	9.20167	0	3.63224	32.448	49.8828	0	12.8339	6.65911	0	0	0	0	0	0	3.26902	0	34.8695	0	8.47523	0	0	10.7756	12.4707	0	0	0	0	0	0	0.847523	0	0	0	0	2.05827	170.594	9.32275	0	0	0	0	0	85.4787	0
sample_rectal_092	0.27816	0	3.8247	0	0	14.4643	0	2.57298	46.3137	40.0551	0	28.0246	18.2195	3.68562	0	0	0	0	0	0	0	27.6769	82.7526	4.24194	1.0431	0	6.74538	23.3654	0	0	3.68562	0	0	0	0.6954	0.13908	0	0	0	3.96378	46.3137	13.4908	0	0	0	0	0	136.368	0
sample_rectal_093	0.725807	0	4.15689	2.44135	0.593842	8.44575	0	9.69942	23.6217	23.2258	0	13.8563	10.4252	0	0	0	0	0	0	0	0	74.8241	76.0778	6.33431	2.90323	0	4.8827	17.1554	0	0	21.1144	3.56305	0	0	0.329912	0.26393	0	0	0	3.03519	51.5983	9.03959	0	0	0	0	0	114.677	0
sample_rectal_094	0.733076	0	0	0	0	6.59768	0	19.4789	6.91186	5.13153	10.9961	16.5466	9.63471	0	0	0	0	0	0	0	0	48.8019	55.7138	1.98978	1.98978	0	0	16.5466	9.00636	0	38.0152	0	0	0	0.20945	0	0	0	0	2.9323	66.1863	7.33076	0	0	0	0	0	99.07	0
sample_rectal_095	0.763966	0	6.43914	3.60155	0.982242	9.71328	0	5.89345	28.0485	26.9571	0	11.1321	8.29449	0	0	0	0	0	0	0	0	65.9193	12.7691	4.69293	9.27673	0	7.96707	12.2235	0	0	9.60414	17.2438	0	0	0.218276	0.218276	0	0	0	4.03811	116.232	6.43914	0	0	0	0	0	101.607	0
sample_rectal_096	0.8419	0	0	2.5257	0.736662	16.5223	2.10475	4.63045	35.3598	32.7289	14.7332	14.7332	12.3128	0	0	0	0	0	0	0	0	81.0329	17.9956	6.62996	4.41997	0	0	20.6265	11.7866	0	0	0	0	0	0.526187	0.210475	16.6275	0	0	3.89379	78.8229	10.208	0	0	0	0	0	109.342	0
sample_rectal_097	0.429872	0	0	0	0	0	0	10.2095	1.61202	0	0	7.0929	3.65392	0	0	0	0	0	0	0	0	45.7814	2.79417	0	2.79417	0	0	9.56466	0	0	31.8106	0	0	0	0.322404	0	0	0	0	2.14936	47.5009	4.83607	0	0	0	0	0	87.4791	0
sample_rectal_098	0	0	0	0	0	14.606	0	0	67.9587	68.973	0	13.5917	12.7803	0	0	0	0	0	0	0	0	28.6035	70.1902	6.69444	0	0	12.9832	17.4461	0	0	0	0	0	0	0.608585	0	0	0	0	0	142.003	10.9545	0	0	0	0	0	123.949	0
sample_rectal_099	0.998287	0	0	10.1493	0	14.9743	0	18.1355	0	0	0	19.633	8.48544	0	0	0	0	0	0	0	0	37.6021	4.99143	2.32934	2.32934	0	0	20.7976	0	0	24.9572	0	0	0	0.665525	0	0	0	0	5.15782	28.4512	11.8131	0	0	0	0	0	165.216	0
sample_rectal_100	0.707005	0	0	0	0	4.94903	0	0	0	0	0	0	0	0	0	0	0	0	0	0	0	30.8254	0	0	2.12101	0	0	0	0	0	3.11082	0	0	0	0	0	0	0	0	0	122.736	0	2.82802	0	0	0	0	87.9514	0
sample_rectal_101	0	0	0	0	0	10.0714	0	0	53.1264	6.04282	0	22.6606	14.0999	0	0	0	0	0	0	0	0	26.9409	10.5749	3.02141	0	0	0	13.8481	0	0	0	0	0	0	0	0	0	0	0	0	349.98	10.5749	0	0	0	0	0	99.4547	0
sample_rectal_102	0	0	0	0	0	8.91401	0	6.63368	7.8775	0	0	15.3404	11.1943	0	0	0	0	0	0	0	0	27.9859	0	8.70671	0	0	0	12.6455	0	0	5.38987	0	0	0	0	0	0	0	0	0	0	13.8893	0	0	0	0	0	150.502	0
sample_rectal_103	0.142254	0	0	0	0.711268	7.82394	0	3.9831	0	0	0	13.6563	3.9831	0	0	0	0	0	0	0	0	37.8394	0	0	4.26761	0	0	14.3676	0	0	4.83662	0	0	0	0	0	0	0	0	1.99155	74.8254	7.68169	0	0	0	0	0	80.231	0
sample_rectal_104	0	0	0	0	0	7.74627	0	0	0	0	0	0	0	0	0	0	0	0	0	0	0	51.055	0	0	0	0	0	0	0	0	0	0	0	0	0	0	0	0	0	0	148.235	10.5631	0	0	0	0	0	121.828	0
sample_rectal_105	0.292146	0	0	0	0	11.1016	0	0	24.1021	20.8884	0	15.922	6.71936	0	0	0	0	0	0	0	0	37.2486	0	0	0	0	0	16.2141	0	0	0	0	0	0	0.292146	0	0	0	0	5.84292	60.4742	9.34867	0	0	0	0	0	128.106	0
sample_rectal_106	0.411181	0	0	4.62579	0	16.5501	0	10.6907	33.1001	33.2029	0	27.5492	19.1199	0	0	0	0	0	0	4.11181	0	25.4932	41.0153	11.3075	3.18666	0	8.63481	24.1569	0	0	11.9243	0	0	0	0.925158	0.205591	0	0	0	4.62579	51.0893	13.7746	0	0	0	0	0	163.239	0
sample_rectal_107	0.268201	0	5.27462	5.09582	0.536402	9.65523	0	12.069	6.61562	5.09582	0	13.5888	8.49303	0	0	0	0	0	0	0	0	51.2264	27.1777	0.715202	6.88382	0	0.536402	19.0423	0	0	17.6119	10.9962	0	0	0.357601	0	0	0	0	2.86081	101.022	8.31423	0	0	0	0	0	97.6251	0
sample_rectal_108	0.754727	0	6.1636	0	0	11.8241	0	5.1573	25.1576	18.4908	0	13.0819	10.9435	0	0	0	0	0	0	0	0	57.7366	37.7363	2.76733	2.89312	0	0	11.3209	0	0	14.214	0	0	0	0	0	0	0.251576	0	0	66.2902	7.67305	0	0	0	0	0	134.467	0
sample_rectal_109	0.430101	0	0	0	0.430101	11.8278	0	0	1.39783	1.7204	0	19.1395	13.8707	0	0	3.11823	4.08596	0	0	0	0	22.0427	46.2358	0	0	0	0	22.3652	0	0	3.22576	0	0	0	0.967727	0.21505	0	0	0	0	75.8052	11.1826	0	0	0	0	0	100.213	0
sample_rectal_110	0	0	0	4.83667	1.87226	17.7865	0	0	73.6423	80.3512	0	27.3038	20.4388	0	0	0	0	0	0	6.08485	0	12.0137	12.3257	13.2618	0	0	21.843	26.0556	0	0	5.30474	26.9918	0	0	1.09215	0.624087	0	0	0	3.90054	271.166	15.6022	0	0	0	0	0	145.724	13.5739
sample_rectal_111	0	0	0	0	0	9.58905	0	14.4708	19.0038	9.58905	0	20.3985	8.54297	0	0	0	0	0	0	3.48693	0	78.8046	44.1096	1.39477	4.00997	0	2.96389	17.9577	0	3.83562	37.3101	0	0	0	0.348693	0	0	0	0	6.27647	72.8768	8.71732	0	0	0	0	0	124.483	0
sample_rectal_112	0.26506	0	0	0	1.19277	19.747	0	0	15.1084	9.27711	0	35.1205	19.2169	0	0	0	0	0	0	0	0	35.3855	36.9759	3.84337	0	0	2.38554	40.1566	0	0	5.03614	0	0	0	1.3253	0	0	0	0	7.28915	114.639	14.9759	0	0	0	0	0	189.253	0
sample_rectal_113	0	0	0	0	0	5.51065	0	7.22507	3.18393	7.22507	0	10.2865	3.55131	0	0	0	0	0	0	0	0	57.8006	2.69409	0	0	0	0	8.3272	0	0	11.6336	0	0	0	0.244918	0	0	0	0	2.69409	61.4743	6.00048	0	0	0	0	0	99.0692	0
sample_rectal_114	0.28514	0	7.84134	0	0	0	0	0	0	0	0	8.83933	3.13654	0	0	0	0	0	0	0	0	69.2889	0	0	4.56223	0	0	11.6907	0	0	11.4056	0	0	0	0.28514	0	0	0	0	2.42369	42.6284	4.56223	0	0	0	0	0	105.074	0
sample_rectal_115	0.60393	0	0	0	0	12.4812	0	0	25.5664	20.131	0	0	0	0	0	0	0	0	0	0	0	40.0607	0	0	0	0	0	21.3389	0	0	0	0	0	0	0.40262	0	0	0	0	0	120.987	9.46157	0	0	0	0	0	134.475	0
sample_rectal_116	0.750995	0	4.88147	0	0.675896	17.4982	0	0	35.2968	36.949	0	21.3283	18.6998	4.58107	0	0	0	0	0	0	0	36.3482	38.6012	6.90916	1.95259	0	1.80239	26.3599	0	0	8.93684	0	0	0	0.976294	0	0	0	0	4.13047	165.594	12.6167	0	0	0	0	0	98.7559	0
sample_rectal_117	0.775303	0	0	0	0	9.61375	0	0	31.9425	49.7744	0	9.61375	3.10121	0	0	0	0	0	0	0	0	17.3668	0	0	0	0	0	14.7307	0	0	0	47.1384	0	0	0.465182	0	0	0	0	0	250.733	7.90809	0	0	0	0	0	91.6408	0
sample_rectal_118	1.78658	0	5.71706	0	0	5.35974	0	0	10.0049	3.21585	0	0	7.98006	0	0	0	0	0	0	0	0	48.1186	5.00243	0	2.263	0	0	11.4341	0	0	12.2679	0	0	0	0.238211	0	0	0	0	0	156.504	5.59795	0	0	0	0	0	95.4034	0
sample_rectal_119	0	0	0	0	0	0	0	0	20.2638	4.59766	0	12.9416	5.44908	0	0	0	0	0	0	0	0	34.5676	6.81135	0	4.08681	0	0	12.7713	0	0	13.1119	0	0	0	0.340568	0	0	0	0	4.59766	60.4508	8.51419	0	0	0	0	0	118.518	0
sample_rectal_120	0	0	6.54694	0	0	12.5246	0	4.98136	96.6385	95.3576	0	18.0752	5.12369	0	0	0	0	0	0	0	0	65.327	19.9255	11.5283	3.84277	0	14.9441	25.3338	0	0	16.3673	18.2176	0	0	0.853948	0	0	0	0	4.55439	86.9604	12.2399	0	0	0	0	0	143.463	3.70044
sample_rectal_121	0.192886	0	0	0	0.385772	11.3803	0	4.43638	19.1922	34.1409	0	16.2989	10.5123	0	0	0	0	0	0	0	0	56.4192	47.3536	1.63953	2.21819	0	5.5937	17.9384	0	0	18.1313	0	0	0	0.578659	0	0	0	0	3.95417	102.133	7.61901	0	0	0	0	0	90.6565	0
sample_rectal_122	0	0	5.64128	0	0.976375	5.4243	0	17.0323	17.3578	14.8626	0	10.1977	6.61765	0	0	0	0	0	0	0	0	133.438	6.72614	3.25458	3.03761	0	0	10.8486	0	0	44.6963	0	0	0	0.325458	0	0	0	0	2.60367	21.9142	4.88187	0	0	0	0	0	112.609	0
sample_rectal_123	0	0	0	0	0	6.85908	0	10.4519	0	4.73603	0	11.5951	4.2461	0	0	0	0	0	0	0	0	132.609	68.2642	0	6.53246	0	0	12.085	0	0	15.3513	0	0	0	0.326623	0	0	0	0	2.61298	0	4.89934	0	0	0	0	0	107.622	0
sample_rectal_124	0	0	4.38873	2.32872	0	7.16528	0	9.49399	4.4783	0	0	6.26962	5.28439	0	0	0	0	0	0	2.41828	0	118.048	1.79132	2.32872	6.89658	0	0.537396	11.1062	0	0	71.1154	0	0	0	0.089566	0	0	0	0	3.49307	43.7082	5.0157	5.46353	0	0	0	19.8836	106.315	0
sample_rectal_125	0.671825	0	4.12693	0	0.57585	5.47058	0	18.4272	22.938	15.6439	0	11.2291	7.39008	0	0	3.0712	0	0	0	1.1517	0	52.8823	11.9969	2.01548	3.64705	0	2.87925	13.5325	0	0	16.2198	0	0	0	0.479875	0	0	0	0	0	146.266	4.9907	0	7.10215	0	0	0	76.3961	0
sample_rectal_126	0	0	0	0	1.44008	15.6608	0	0	37.622	32.2217	0	24.4813	15.4808	0	0	0	0	0	0	0	0	33.6618	46.4425	8.64046	0	0	0	25.3814	0	0	0	0	0	0	0.540029	0	0	0	0	4.50024	161.289	16.0209	0	0	0	0	0	156.608	0
sample_rectal_127	0.153745	0	0	0	0	14.1446	0	0	10.1472	10.3009	0	20.1406	14.7596	0	0	0	0	0	0	6.61105	0	68.7242	0	0	5.0736	0	2.30618	22.4468	0	0	28.2891	0	0	0	0.614981	0.307491	0	0	0	4.30487	64.1118	8.91723	0	0	0	0	0	143.906	0
sample_rectal_128	0.770533	0	0	4.93141	0.770533	12.1744	0	6.62659	75.204	71.8137	19.1092	15.5648	11.0957	0	0	0	0	0	0	0	0	33.4411	30.2049	7.55123	1.84928	0	1.84928	22.1914	16.6435	0	7.55123	0	0	0	1.07875	0	26.3522	0	0	5.70195	79.2108	15.7189	0	15.5648	0	0	0	156.726	0
sample_rectal_129	0.549443	0	0	0	0	6.73068	0	19.78	27.8842	16.758	0	10.1647	8.65373	0	0	0	0	0	0	0	0	85.4384	0	6.86804	8.24165	0	3.29666	11.9504	0	0	44.5049	0	0	0	0.137361	0	0	0	0	3.43402	98.625	7.6922	0	0	0	0	0	97.5261	0
sample_rectal_130	0.181871	0	7.27483	4.18303	1.90964	21.0061	2.819	3.81929	28.9175	25.1891	0	32.8277	21.6426	8.63886	0	0	0	0	0	0	0	82.2965	47.4683	10.0029	4.45584	0	9.09354	36.7379	0	0	16.1865	0	0	0	1.72777	0.545612	0	0	0	5.9108	72.6574	16.4593	0	0	0	0	0	169.14	0
sample_rectal_131	0.111282	0	5.11895	0	0.445126	4.00614	0	33.2732	0	0	0	5.23023	0	0	0	0	0	0	0	0	0	115.955	4.78511	0.778971	5.00767	0	0	7.90099	0	0	34.1634	0	0	0	0	0	0	0	0	1.89179	67.3253	0	0	0	0	0	0	64.8771	0
sample_rectal_132	0	0	0	0	1.02282	12.9131	0	4.6027	8.18257	4.21914	0	20.0729	15.0866	0	0	0	0	0	0	0	0	36.1823	9.33325	0	0	0	0	22.2464	0	0	3.06847	0	0	0	0.639264	0.767116	0	0	0	4.21914	67.3784	10.4839	0	0	0	0	0	118.647	0
sample_rectal_133	0	0	7.60979	0	0	0	0	0	0	0	0	0	0	0	0	0	0	0	0	0	0	61.9654	10.6899	0	0	0	0	0	0	0	5.61675	0	0	0	0	0	0	0	0	0	67.9446	6.34149	0	0	0	0	0	113.785	0
sample_rectal_134	0.2021	0	9.2966	0	0	11.1155	0	4.4462	11.9239	8.8924	0	19.6037	8.8924	0	0	0	0	0	0	0	0	48.0998	0	0	0	0	0	19.6037	0	0	17.3806	28.4961	0	0	0.6063	0	0	0	0	4.4462	254.242	13.5407	0	0	0	0	0	130.354	0
sample_rectal_135	0.905012	0	0	0	0	5.73174	0	0	11.6143	3.77088	0	0	0	0	0	0	0	0	0	5.27924	0	47.3623	0	1.81002	3.16754	0	3.31838	0	0	0	5.1284	0	0	0	0	0	0	0	0	0	73.7585	4.6759	0	0	0	0	0	86.7303	0
sample_rectal_136	0.676688	0	7.66913	0	0	5.07516	0	15.3383	2.03006	0	0	0	0	0	0	0	0	0	0	0	0	55.3756	0	0	2.81953	0	1.46616	6.76688	0	0	23.4585	0	0	0	0.338344	0	0	0	0	0	64.3981	5.4135	0	0	0	0	0	76.0146	0
sample_rectal_137	0.639227	0	8.18211	0	0.639227	14.7022	0	3.57967	44.1067	47.5585	0	25.9526	14.9579	0	0	0	0	0	0	0	0	93.4551	27.6146	0	0	0	0	28.6374	0	0	4.34675	0	0	0	0.639227	0.511382	0	0	0	4.60244	68.9087	13.0402	0	0	0	0	0	162.619	0
sample_rectal_138	0.114358	0	8.00506	0	0	8.00506	0	16.6963	40.3684	36.3658	0	12.465	8.34813	0	0	0	0	0	0	0	0	151.296	24.2439	6.97584	3.88817	0	10.2922	10.2922	0	0	71.7024	0	0	0	1.25794	0	0	0	0	3.20202	67.0138	6.86148	0	0	0	0	0	124.421	0
sample_rectal_139	0.524583	0	0	6.60974	1.78358	17.626	0	7.34416	39.4486	41.0224	0	28.6422	11.2261	4.51141	0	0	0	0	0	2.518	0	40.0781	8.49824	6.29499	0	0	2.20325	29.5865	0	0	9.02282	0	0	0	0.31475	0.524583	0	0	0	4.51141	26.5439	10.5966	0	0	0	0	0	155.381	0
sample_rectal_140	0.280715	0	0	0	0	5.33359	0	14.0358	6.73717	0	0	0	0	0	0	0	0	0	0	0	0	122.673	8.84254	0	2.38608	0	0	7.86003	0	0	30.8787	0	0	0	0	0	0	0	0	0	56.2834	5.75467	0	0	0	0	0	104.707	0
sample_rectal_141	0.336613	0	6.05904	4.03936	0.673227	11.3327	0	21.4311	21.2066	29.3976	0	19.748	12.2303	0	0	0	0	0	0	0	0	68.8935	11.8937	1.68307	3.70275	0	4.26377	20.9822	0	3.14172	29.7342	2.80511	0	0	0.336613	0.112204	0	0	0	3.70275	57.2243	8.30313	0	0	0	0	0	109.736	0
sample_rectal_142	1.18656	0	0	0	1.51017	16.3962	0	3.99117	36.2441	36.6756	0	19.5244	13.5915	4.53052	0	0	0	0	0	0	0	74.4299	0	0.862956	0	0	2.15739	25.8887	0	0	12.5129	0	0	0	0.647217	0.215739	0	0	0	3.8833	39.5881	9.92399	0	0	0	0	0	121.137	0
sample_rectal_143	0	0	8.0546	7.75992	0.785815	19.8418	0	7.46524	36.4422	45.2826	0	30.9415	18.7613	2.5539	0	0	0	0	0	1.96454	0	50.2922	45.9702	5.69716	2.5539	0	9.82269	32.1202	0	0	21.8064	0	0	0	0.392907	1.17872	0	0	0	7.85815	147.144	11.9837	0	0	0	0	0	163.253	2.84858
sample_rectal_144	1.20937	0	8.63839	0	0	9.84776	0	0	7.94732	0	0	19.6955	8.46562	0	0	0	0	0	0	0	0	45.2651	24.0147	2.41875	0	0	2.24598	19.0045	0	0	10.3661	0	0	0	0.518303	0.345535	0	0	0	4.49196	99.8597	9.15669	0	0	0	0	0	126.639	0
sample_rectal_145	0	0	0	0	0	0	0	8.17084	12.0293	4.08542	0	15.4338	0	0	0	0	0	0	0	0	0	33.8182	0	0	0	0	0	15.4338	0	0	0	0	0	0	1.36181	0	0	0	0	3.85845	76.0342	0	0	0	0	0	0	121.882	0
sample_rectal_146	0.0999302	0	5.69602	6.99511	1.19916	15.689	0	7.79455	15.5891	13.6904	0	10.7925	15.8889	0	0	0	2.29839	0	0	0	0	40.3718	50.5647	0.999302	0	0	0	27.9804	0	0	8.49406	0	0	0	0.899372	0.299791	0	0	0	3.79735	109.823	12.891	0	0	0	0	0	109.723	81.6429
sample_rectal_147	0.821845	0	5.63551	0	0	0	0	0	3.75701	3.40479	0	9.86214	5.4007	0	0	0	0	0	0	0	0	37.6875	0	0	2.34813	0	0	7.51402	0	0	5.98773	0	0.469626	0	0	0.234813	0	0	0	2.81776	30.1735	8.33586	0	0	0	0	0	108.131	0
sample_rectal_148	0.0924132	0	4.25101	2.31033	0	10.8123	4.34342	4.62066	12.3834	12.3834	0	16.2647	8.68684	2.49516	0	0	0	0	0	0	0	52.0286	74.1154	2.1255	2.7724	0	3.23446	18.7599	0	0	29.2026	0	0	0	0.27724	0.184826	0	0	0	3.14205	76.5181	9.61097	0	0	0	0	0	95.0932	0
sample_rectal_149	0	0	0	0	0	8.93958	0	0	0	0	0	14.8397	0	0	0	0	0	0	0	0	0	31.4673	22.7065	0	0	0	0	17.5216	0	0	0	5.72133	0	0	0.357583	0	0	0	0	0	192.737	9.65474	0	0	0	0	0	115.321	0
sample_rectal_150	0	0	0	0	1.31766	16.91	0	0	32.9415	27.8904	0	28.3297	23.9375	0	0	0	0	0	0	0	0	70.2751	0	2.63532	0	0	0	30.3062	0	0	0	0	0	0	0	0.43922	0	0	0	4.83142	45.8984	8.78439	0	0	0	0	0	167.562	0
[truncated: 56 more columns]

## Sheet: NP_ARGs_rM
sample	A16S	APH3-DPRIME	APH3-PRIME	APH6	BRO	CAP16S	CATA	CFX	DFRA	ERMB	ERMF	ERMX	FLOR	GYRA	GYRB	HNS	ICR	LPSA	MACA	MACAB	MACB	MEFA	MEFE	MLS23S	MSRD	NIMA	OMPK36	OXY	PARC	PARE	PBP1A	PBP2	PBP2B	PBP2X	PBP3	PENA	PGBB	POR	RLMA	RPLD	RPSE	RPSJ	RPSL	RRSH	SULI	SULII	TEM	TET32	TETB
sample_NP_001	0	0	0	0	118.156	0	0	0	0	0	0	0	0	0	0	0	0	0	0	0	0	0	0	0	0	0	0	0	0	0	0	0	0	0.146052	0	0	0	0	8.17894	0	0	0	0	0	0	0	0	0	69.667
sample_NP_002	0	0	0	0	56.336	0	3.39227	0	0	0	0	0	0	0	0	0	0	0	0	0	0	0	0	0	0	0	0	0	0	0	0	0	0	0	0	0	0	0	0	0	0	0	0	0	0	0	0	0	150.714
sample_NP_003	0	0	0	0	112.603	0	0	0	0	0	0	0	0	0	0	0	0	7.00184	0	0	0	0	0	0	0	0	0	0	0	0	0	0	0	0	0	0	0	0	7.92011	0	0	0	0	0	0	0	0	0	175.964
sample_NP_004	0	0	0	0	91.191	0	0	0	0	0	0	0	0	0	0	0	0	0	0	0	0	0	0	0	0	0	0	0	0	0	0	0	0	0	0	0	0	0	4.51326	0	0	0	0	0	0	0	0	0	230.986
sample_NP_005	0	0	0	0	54.549	0	0	0	0	0	0	0	0	0	0	0	0	0	0	0	0	0	0	0	0	0	0	0	0	0	0	0	0	0	0	0	0	0	0	0	0	0	0	0	0	0	0	0	0
sample_NP_006	0	0	0	0	57.2295	0	0	0	0	0	0	0	0	0	0	0	0	7.98265	0	0	0	0	0	0	0	0	0	0	0	0	0	0	0	0	0	0	0	0	6.50893	0	0	0	0	0	0	0	0	0	127.845
sample_NP_007	0	0	0	0	45.9324	0	0	0	0	0	0	0	0	0	0	0	0	0	0	0	0	0	0	0	0	0	0	0	0	0	0	0	0	0	0	0	0	0	0	0	0	0	0	0	0	0	0	0	99.9172
sample_NP_008	0	0	0	0	103.803	0	0	0	0	0	0	0	0	0	0	0	7.32352	7.32352	0	0	0	0	0	0	0	0	0	0	0	0	0	0	0	0	0	0	0	0	0	0	0	0	0	0	0	0	0	0	68.2467
sample_NP_009	0	0	0	0	147.656	0	0	0	0	0	0	0	0	0	0	0	8.41217	0	0	0	0	0	0	0	0	0	0	0	0	0	0	0	0	0	0	0	0	0	5.75569	0	0	0	0	0	0	0	0	0	396.479
sample_NP_010	0	0	0	0	117.44	0	0	67.3131	0	0	0	0	0	0	0	0	0	0	0	0	0	0	0	0	0	0	0	0	0	0	0	0	0	0	0	0	0	0	5.25138	0	0	0	0	0	0	0	0	0	0
sample_NP_011	0	32.6966	0	12.6856	175.365	0	2.68005	0	0	0	0	0	0	0	0	0	9.64818	0	0	0	0	0	0	0	0	0	0	0	0	0	0	0	0	0	0	0	0	0	4.10941	0	0	0	0	0	18.403	380.299	600.867	0	569.243
sample_NP_012	0	0	0	0	173.032	0	0	0	0	0	0	0	0	0	0	0	8.84262	0	0	0	0	0	0	0	0	0	0	0	0	0	0	0	0.327504	0	0	0	0	0	15.2835	0	0	0	0	0	0	0	0	0	244.318
sample_NP_013	0	0	0	0	134.383	0	0	0	0	0	0	0	0	0	0	0	6.78987	6.60126	17.9177	0.75443	33.3835	0	0	0	0	0	0	0	0	0	0	0	0	0	0	0	0	0	9.61898	2.35759	1.22595	0	0	0	0	0	0	0	211.712
sample_NP_014	0	0	0	0	142.776	0	0	72.0988	0	0	0	0	0	0	0	0	7.00679	10.1548	10.561	0	15.7399	0	0	0	0	0	0	0	0	0	0	0	0	0	0	0	0	0	7.00679	0	0	0	0	0	20.5126	425.789	0	0	73.1143
sample_NP_015	0	0	0	0	161.013	0	0	0	0	0	0	0	0	0	0	0	9.78464	5.20196	6.81209	0	13.8719	0	0	0	0	0	0	0	0.495425	0	0	0	0	0	0	0	0	0	5.57353	0	0	0	0	0	0	0	0	0	233.964
sample_NP_016	0	0	0	0	73.6465	0	0	0	0	0	0	0	0	0	0	0	7.52891	0	0	0	0	0	0	0	0	0	0	0	0	0	0	0	0	0	0	0	0	0	0	0	0	0	0	0	0	0	0	0	0
sample_NP_017	0	32.7347	0	32.9551	62.7139	0	0	0	0	0	0	0	0	0	0	0	0	0	15.4305	0.99196	36.4821	0	0	0	0	0	0	0	0	0	0	16.5327	0	0	0	0	0	10.3605	0	0	0	0	0	0	5.18023	104.707	1939.94	0	267.058
sample_NP_018	0	0	0	0	174.219	0	0	0	0	0	0	0	0	0	0	0	8.9716	6.78932	0	0	0	0	0	0	0	0	0	0	0	0	0	0	0	0	0.121238	0	0	0	0	0	0	0	0	0	0	0	0	0	451.247
sample_NP_019	0	0	0	0	113.338	0	0	0	0	0	0	0	0	0	0	0	0	0	0	0	7.19954	0	0	0	0	0	0	0	0	0	0	0	0	0	0	0	0	0	0	0	0	0	0	0	0	0	0	0	191.115
sample_NP_020	0	0	0	0	114.628	0	0	0	0	0	0	0	0	0	0	0	0	5.20072	0	0	0	0	0	0	0	0	0	0	0	0	0	0	0	0	0	0	0	0	5.62527	0	0	0	0	0	0	0	0	0	349.722
sample_NP_021	0	0	0	0	100.2	0	0	0	0	0	0	0	0	0	0	0	0	0	0	0	0	0	0	0	0	0	0	0	0	0	0	0	0	0	0	0	0	0	7.80244	0	0	0	0	0	0	0	0	0	131.546
sample_NP_022	0	0	0	0	98.1233	0	0	0	0	0	0	0	0	0	0	0	0	0	0	0	0	0	0	0	0	0	0	0	0	0	0	0	0	0	0	0	0	0	4.57718	0	0	0	0	0	0	0	0	0	64.6527
sample_NP_023	0	0	0	0	75.0682	0	0	0	0	0	0	0	0	0	0	0	0	0	0	0	0	0	0	0	0	0	0	0	0	0	0	0	0	0	0	0	0	0	0	0	0	0	0	0	0	0	0	0	183.729
sample_NP_024	0	0	0	0	170.795	0	0	0	0	0	0	0	0	0	0	0	9.466	7.73566	13.9445	0	18.6266	0	0	0	0	0	0	0	0	0	0	20.7641	0	0.101785	0	0	0	12.1124	10.9928	0	0	0	0	0	30.4337	693.461	0	0	164.281
sample_NP_025	0	0	0	0	52.0301	0	0	0	0	0	0	0	0	0	0	0	0	0	6.9468	0	9.49868	0	0	0	0	0	0	0	0	0	0	0	0	0	0	0	0	0	4.11137	0	0	0	0	0	0	0	0	0	0
sample_NP_026	0	0	0	0	159.444	0	0	0	0	0	0	0	0	0	0	0	0	0	0	0	0	0	0	0	0	0	0	0	0	0	0	0	0	0	0	0	0	0	4.42503	0	0	0	0	0	0	0	0	0	279.063
sample_NP_027	0	0	0	0	134.51	0	0	0	0	0	0	0	0	0	0	0	0	0	0	0	0	0	0	0	0	0	0	0	0	0	0	0	0	0	0	0	0	0	3.19958	0	0	0	0	0	0	0	0	0	152.812
sample_NP_028	0	2.65075	0	0	189.459	0	3.90636	0	0	0	0	0	0	0	0	0	8.6498	0	8.09175	0	17.5786	0	0	0	0	0	0	0	0	0	0	0	0	0	0	0	0	7.5337	0	0	0	0	0	0	0	0	0	0	215.826
sample_NP_029	0	0	0	0	135.202	0	0	0	0	0	0	0	0	0	0	0	7.13497	0	0	0	0	0	0	0	0	0	0	0	0	0	0	0	0	0	0	0	0	0	0	0	0	0	0	0	0	0	0	0	64.9403
sample_NP_030	0	0	0	0	91.4961	0	0	52.2418	0	0	0	0	0	0	0	0	0	0	0	0	0	0	0	0	0	0	0	0	0	0	0	0	0	0	0	0	0	0	0	0	0	0	0	0	0	15.7601	0	0	356.645
sample_NP_031	0	65.4525	0	30.1176	55.1366	0	0	0	0	0	0	0	0	0	0	0	0	9.24872	0	0	0	0	0	0	0	0	0	0	0	0	0	0	0	0	0	0	0	0	4.74293	0	0	0	0	0	5.21723	89.1672	673.141	0	147.505
sample_NP_032	0	0	0	0	69.5314	0	0	95.9154	0	0	0	0	0	0	0	0	0	0	0	0	0	0	0	0	0	0	0	0	0	0	0	0	0	0	0	0	0	0	0	0	0	0	0	0	0	0	0	0	403.778
sample_NP_033	0	0	0	25.1787	104.523	0	2.64482	28.6698	0	0	0	0	0	0	0	0	0	0	18.4079	0	22.6397	0	0	0	0	0	0	0	0	0	0	15.0226	0	0	0	11.4256	0	0	0	0	0	0	0	0	0	0	0	0	258.663
sample_NP_034	0	0	0	0	53.8279	0	0	0	0	0	0	0	0	0	0	0	0	0	0	0	0	0	0	0	0	0	0	0	0	0	0	0	0	0	0	0	0	0	0	0	0	0	0	0	0	0	0	0	0
sample_NP_035	0	0	0	0	114.663	0	0	94.6058	0	0	0	0	0	0	0	0	0	0	12.4054	0.695631	23.9993	0	0	0	0	0	0	0	0	0	0	0	0	0	0	0	0	0	3.59409	0	0	0	0	0	0	0	0	0	230.833
sample_NP_036	0	35.7812	0	33.0372	154.43	0	0	0	0	0	0	6.25622	0	0	0	0	0	0	0	0	0	0	0	31.0616	0	0	0	0	0	0	0	0	0	0.109758	0	0	0	0	14.7076	0	0	0	0	0	10.3173	232.578	0	0	58.9402
sample_NP_037	0	0	0	0	85.2241	0	0	0	0	0	0	0	0	0	0	0	0	0	0	0	0	0	0	0	0	0	0	0	0	0	0	0	0	0	0	0	0	0	0	0	0	0	0	0	0	0	0	0	151.354
sample_NP_038	0	0	0	0	115.885	0	0	0	0	0	0	0	0	0.134126	0	0	0	8.44993	0	0	0	0	0	24.2768	0	0	0	0	0	0	0	0	0	0	0	0	0	0	5.09678	0	0	0	0	0	0	0	0	0	82.8898
sample_NP_039	0	24.7911	0	0	87.1412	0	0	0	0	0	0	0	0	0	0	0	0	8.51196	0	0	0	0	0	0	0	0	0	0	0	0	0	0	0	0	0	0	0	0	2.76639	0	0	0	0	0	0	0	0	0	166.196
sample_NP_040	0	0	0	0	123.035	0	0	0	0	0	0	0	0	0	0	0	0	0	0	0	0	0	0	0	0	0	0	0	0	0	0	0	0	0	0	0	0	0	8.16663	0	0	0	0	0	0	0	0	0	220.365
sample_NP_041	0	0	0	0	163.273	0	0	0	0	0	0	0	0	0	0	0	0	0	0	0	0	0	0	0	0	0	0	0	0	0	0	0	0	0	0	0	0	0	0	0	0	0	0	0	0	0	0	0	286.16
sample_NP_042	0	0	0	0	194.598	0	0	0	0	0	0	0	0	0	0	0	0	0	0	0	9.95616	0	0	0	0	0	0	0	0	0	0	0	0	0	0	0	0	0	0	0	0	0	0	0	0	0	0	0	371.998
sample_NP_043	0	0	0	0	197.36	0	0	0	0	0	0	0	0	0	0	0	9.54156	0	0	0	0	0	0	0	0	0	0	0	0	0	0	0	0.753281	0	0	0	0	0	9.41602	0	0	0	0	0	0	0	0	0	298.927
sample_NP_044	0	0	0	0	136.015	0	0	0	0	0	0	0	0	0	0	0	0	0	0	0	0	0	0	0	0	0	0	0	0	0	0	0	0	0	0	0	0	0	0	0	0	0	0	0	0	0	0	0	16.4501
sample_NP_045	0	0	0	0	110.31	0	0	0	0	0	0	0	0	0	0	0	0	0	0	0	0	0	0	0	0	0	0	0	0	0	0	0	0.648885	0	0	0	0	0	6.48885	0	0	0	0	0	0	0	0	0	0
sample_NP_046	0	0	0	0	198.928	0	0	0	0	0	0	0	0	0	0	0	9.05448	0	0	0	0	0	0	0	0	0	0	0	0	0	0	0	0	0	0	0	0	0	9.05448	0	0	0	0	0	0	0	0	0	196.226
sample_NP_047	0	0	0	0	147.23	0	0	0	0	0	0	0	0	0	0	0	9.35573	7.3861	0	0	0	0	0	0	0	0	0	0	0	0	0.369305	0	0.492407	0.369305	0.246203	0	0	0	9.60193	0	0	0	0	0	7.63231	147.476	0	0	191.546
sample_NP_048	0	0	0	0	90.8945	0	6.20676	0	0	2.34478	0	0	0	0	0	0	0	0	0	0	0	0	0	0	0	0	0	0	0	0	0	0	0	0	0	0	0	0	9.93082	0	0	0	0	0	0	0	741.915	0	149.1
sample_NP_049	0	84.8672	10.7742	66.634	170.232	0	17.0729	43.7597	0	0	0	0	0	0	0	0	0	0	0	0	0	0	0	0	0	0	0	0	0	0	0	0	0	0	0	0	0	0	0	0	0	0	0	0	10.9399	131.611	0	0	588.435
sample_NP_050	0	0	0	0	259.285	0	2.9261	0	0	0	0	0	0	0	0	0	9.59112	0	0	0	0	0	0	0	0	0	0	0	0	0	0.325123	0	0.162561	0.487684	0	0	0	0	13.4926	0	0	0	0	0	0	0	0	0	337.802
sample_NP_051	0	157.136	24.6101	92.0419	135.11	0	22.8874	0	0	0	0	0	0	0	0	0	0	0	6.64474	0.492203	11.8129	0	0	0	0	0	0	0	0	0	0	0	0	0	0	0	0	0	5.16813	0	0	0	0	0	13.2895	190.852	388.717	0	423.664
sample_NP_052	0	0	0	0	98.375	0	3.4585	43.5514	0	0	0	0	0	0	0	0	9.22265	0	0	0	0	0	0	0	0	0	0	0	0	0	0	0	0	0	0	0	0	0	5.37988	0	0	0	0	0	0	0	0	0	218.654
sample_NP_053	0	0	0	19.619	103.613	0	0	128.239	0	0	0	0	0	0	0	0	5.41567	0	25.6478	0.919643	50.8869	0	0	0	0	0	0	0	0	0	0	32.2897	0.102183	0.613095	0	9.19643	0	18.1885	8.1746	3.16766	1.32837	0	0	0	0	28.8155	596.542	0	279.367
sample_NP_054	0	0	0	0	201.245	0	0	0	0	0	0	0	0	0	0	0	0	0	11.931	1.43747	27.1681	0	0	0	0	0	0	0	0	0	0.143747	21.2745	0.718733	0.287493	0	0	0	8.04981	9.19979	0	0	0	0	0	0	0	789.169	0	381.647
sample_NP_055	0	0	0	0	174.32	0	0	0	0	0	0	0	0	0	0	0	0	9.39054	0	0	0	0	0	0	0	0	0	0	0	0	0	0	0	0	0	0	0	0	0	0	0	0	0	0	0	0	0	0	80.5471
sample_NP_056	0	0	0	0	107.963	0	0	0	0	0	0	0	0	0	0	0	0	0	0	0	0	0	0	0	0	0	0	0	0	0	0	0	0	0	0	0	0	0	0	0	0	0	0	0	0	0	0	0	147.223
sample_NP_057	0	0	0	0	292.275	0	0	0	0	0	0	0	0	0	0	0	0	0	0	0	0	0	0	0	0	0	0	0	0	0	0	0	1.0974	0	0	0	0	0	14.632	0	0	0	0	0	0	0	0	0	198.813
sample_NP_058	0	0	0	0	125.741	0	0	0	0	0	0	0	0	0	0	0	0	0	0	0	0	0	0	0	0	0	0	0	0	0	0	0	0	0	0	0	0	0	0	0	0	0	0	0	0	0	0	0	317.479
sample_NP_059	0	0.646401	0	0	24.3047	0	0	158.627	0	0	28.3124	0	0	0	0	0	0	0	0	0	0	0	0	0	0	0	0	0	0	0	0	0	0	0	0	0	0	0	0	0	0	0	0	0	0	0	0	12.1523	95.1502
sample_NP_060	0	0	0	0	175.308	0	0	0	0	0	0	1.92771	0	0	0	0	8.95817	0	0	0	0	0	0	0	0	0	0	0	0	0	0	0	1.47413	0	0	0	0	0	8.05101	0	0	0	0	0	0	0	0	0	401.757
sample_NP_061	0	0	0	0	104.303	0	0	0	0	0	0	0	0	0	0	0	0	0	0	0	0	0	0	0	0	0	0	0	0	0	0	0	0	0	0	0	0	0	0	0	0	0	0	0	0	0	0	0	121.612
sample_NP_062	0	0	0	0	186.387	0	0	60.9993	0	0	0	0	0	0	0	0	8.23006	0	5.51898	0	8.13324	0	0	0	0	0	0	0	0	0	0	0	0.290473	0	0	0	0	0	7.06817	0	0	0	0	0	0	0	0	0	363.575
sample_NP_063	0	0	0	0	124.79	0	0	0	0	0	0	0	0	0.132614	0	0	8.75254	0	0	0	0	14.455	0	0	0	0	0	0	0	0	0.795686	0	0	0	0	0	0	0	9.68084	0	0	0	0	0	0	0	0	0	233.269
sample_NP_064	0	0	0	0	80.6936	0	0	0	0	0	0	0	0	0	0	0	0	0	0	0	0	0	0	0	0	0	0	0	0	0	0	0	0	0	0	0	0	0	8.59662	0	0	0	0	0	0	0	0	0	59.0301
sample_NP_065	0	0	0	0	122.318	0	0	0	0	0	0	0	0	0	0	0	0	0	0	0	0	0	0	0	0	0	0	0	0	0	0	0	0	0	0	0	0	0	0	0	0	0	0	0	0	0	0	0	161.13
sample_NP_066	0	0	0	0	76.254	0	0	0	0	0	0	0	0	0	0	0	0	0	0	0	0	0	0	0	0	0	0	0	0	0	0	0	0	0	0	0	0	0	0	0	0	0	0	0	0	0	0	0	75.6036
sample_NP_067	0	53.4139	0	24.1971	144.153	0	5.92057	16.2172	0	0	0	0	0	0	0	0	0	0	0	0	0	0	0	0	0	0	0	0	0	0	0	0	0.128708	0.514833	0	0	0	0	21.1081	0	0	0	0	0	0	11.7124	1136.24	0	172.598
sample_NP_068	0	0	0	0	152.005	0	0	0	0	0	0	0	0	0	0	0	0	0	14.7406	1.76887	22.4057	0	0	0	0	0	0	0	0.117925	0	0	0	1.06132	0	0	0	0	11.5566	5.54247	0	0	0	0	0	0	0	0	0	410.85
sample_NP_069	0	0	0	0	131.732	0	0	50.4236	0	0	0	0	0	0	0	0	0	0	0	0	0	0	0	0	0	0	0	0	0	0	0	0	0	0	0	0	0	0	0	0	0	0	0	0	0	0	0	0	433.801
sample_NP_070	0	0	0	0	153.025	0	0	0	0	0	0	0	0	0	0	0	9.11639	0	0	0	0	0	0	0	0	0	0	0	0	0	0	0	0.130234	0.260468	0	0	0	0	8.72569	0	0	0	0	0	0	0	0	0	499.318
sample_NP_071	0	0	0	0	159.795	0	0	0	0	0	14.3716	0	0	0	0	0	0	0	0	0	0	0	0	0	0	0	0	0	0	0	0	0	0	0.284586	0	0	0	0	4.83796	0	0	0	0	0	0	0	0	0	0
sample_NP_072	0	44.6556	5.58195	36.8668	159.151	0	8.69746	0	0	0	0	0	0	0	0	0	0	0	0	0	12.0726	0	0	0	0	0	0	0	0	0	0	0	0	0	0	0	0	0	4.93289	0	0	0	0	0	0	6.23101	319.599	0	390.477
sample_NP_073	0	13.0019	0	0	209.967	0	9.12899	24.7589	0	0	0	0	0	0	0	0	0	0	13.1402	0	23.5141	0	0	0	0	0	0	0	0	0	0	0	0.414954	0.276636	0	0	0	0	4.42618	0	0	0	0	0	0	0	0	0	579.138
sample_NP_074	0	0	0	0	25.9256	0	0	0	0	0	0	0	0	0	0	0	0	0	0	0	0	0	0	0	0	0	0	0	0	0	0	0	0	0	0	0	0	0	0	0	0	0	0	0	0	0	0	0	37.3109
sample_NP_075	0	0	0	0	115.126	0	0	0	0	0	0	0	0	0	0	0	0	0	5.82484	0	0	0	0	0	0	0	0	0	0	0	0	0	0	0	0	0	0	0	0	0	0	0	0	0	0	0	7.99488	0	219.402
sample_NP_076	0	0	0	0	232.649	0	20.7224	0	0	0	0	0	0	0	0	0	8.37712	0	0	0	0	0	0	0	0	0	0	0	0	0	0	0	0.734835	0	0	0	0	0	9.25892	0	0	0	0	0	0	0	526.73	0	611.089
sample_NP_077	0	0	0	0	99.5224	0	0	0	0	0	0	0	0	0	0	0	0	0	14.5789	0	10.0004	0	0	0	0	0	0	0	0	0	0	0	0	0	0	0	0	0	5.42192	0	0	0	0	0	0	0	0	0	0
sample_NP_078	0	0	0	0	128.456	0	0	0	0	0	0	0	0	0	0	0	0	0	0	0	0	0	0	0	0	0	0	0	0	0	0.255126	0	0.255126	0	0	0	0	0	7.39865	0	0	0	0	0	0	0	0	0	380.01
sample_NP_079	0	0	0	0	130.702	0	2.87891	0	0	0	0	0	0	0	0	0	0	9.44281	0	0	0	0	0	0	0	0	0	0	0	0	0	0	0.92125	0	0	0	0	0	14.1642	0	0	0	0	0	0	0	0	0	214.076
sample_NP_080	0	0	0	0	121.066	0	1.94094	0	0	0	0	0	0	0	0	0	7.52114	6.42936	0	0	0	0	0	0	0	0	0	0	0	0	0	0	0.727852	0	0	0	0	0	3.88188	0	0	0	0	0	0	0	0	0	347.064
sample_NP_081	0	0	0	0	107.559	0	0	44.9331	0	0	0	0	0	0	0	0	6.74633	0	0	0	0	0	0	0	0	0	0	0	0	0	0	0	0	0	0	0	0	0	0	0	0	0	0	0	0	0	0	0	293.911
sample_NP_082	0	0	0	0	200.08	0	0	44.7689	0	0	0	10.2354	0	0	0	0	9.07838	0	11.3035	0	17.2667	0	7.65432	0	0	0	0	0	0	0	0	0	0	0	0.0890037	0	0	0	14.2406	0	0	0	0	0	0	0	0	0	240.755
sample_NP_083	0	0	0	0	264.525	0	0	6.10442	0	0	0	0	0	0	0	0	12.8193	8.03749	0	0	0	0	0	0	0	0	0	0	0	0	0	0	0.305221	0	0	0	0	0	8.34271	0	0	0	0	0	1.22088	0	0	0	616.343
sample_NP_084	0	0	0	0	80.0472	0	0	0	0	0	0	0	0	0	0	0	0	0	14.554	0	21.091	0	0	0	0	0	0	0	0	0	0	0.246679	0	0	0	7.03034	0	9.37379	0	0	0	0	0	0	0	0	0	0	222.628
sample_NP_085	0	0	0	0	150.78	0	0	50.8607	0	0	0	0	0	0.0819012	0	0	6.30639	5.89689	6.634	0	10.2377	0	0	0	0	0	0	0	0	0	0	0	0.491407	0	0	0	0	5.89689	5.89689	0	0	0	0	0	0	0	580.434	0	474.781
sample_NP_086	0	0	0	0	147.85	0	0	0	0	0	0	0	0	0	0	0	6.23257	6.57883	0	0	0	0	0	0	0	0	0	0	0	0	0.230836	0	1.38502	0	0	0	0	0	4.96297	0	0	0	0	0	0	0	0	0	138.732
sample_NP_087	0	95.661	11.902	64.9605	174.303	0	17.9086	0	0	0	0	0	0	0	0	0	0	0	0	0	0	0	0	0	0	0	0	0	0	0	0	0	0	0	0	0	0	0	5.89539	0	0	0	0	0	9.2324	111.567	0	0	322.8
sample_NP_088	0	0	0	0	125.182	0	0	70.8351	0	0	0	0	0	0	0	0	7.81031	0	7.81031	0	14.1019	0	0	0	0	0	0	0	0	0	0	0	0	0	0	0	0	0	0	0	0	0	0	0	0	0	0	0	220.316
sample_NP_089	0	0	0	0	80.3245	0	0	10.6649	0	0	0	0	0	0.404998	0	0	0	0	0	0	0	0	0	0	0	0	0	0	0	0	0	0	0	0	0	0	0	0	4.99497	0	0	0	0	0	0	54.2697	0	0	57.7796
sample_NP_090	0	0	0	0	148.366	0	0	0	0	0	0	0	0	0	0	0	0	0	0	0	0	0	0	0	0	0	0	0	0	0	0	0	0	0	0	0	0	0	8.81733	0	0	0	0	0	0	0	0	0	176.817
sample_NP_091	0	0	0	0	117.792	0	0	0	0	0	0	0	0	0	0	0	0	0	0	0	0	0	0	0	0	0	0	0	0	0	0	0	0	0	0	0	0	0	3.66667	0	0	0	0	0	0	0	0	0	397.949
sample_NP_092	0	0	0	0	67.348	0	0	0	0	0	0	0	0	0	0	0	0	0	0	0	0	2.9146	0	0	0	0	0	0	0	0	0	0	0	0	0	0	0	0	4.68417	0	0	0	0	0	0	0	0	0	271.786
sample_NP_093	0	10.7697	0	10.321	226.725	0	0	0	0	0	0	0	0	0	0	0	11.6672	0	5.8336	0	14.9205	0	0	0	0	0	0	0	0	0	0	0	0	0	0	0	0	0	6.5067	0	0	0	0	0	0	0	0	0	585.603
sample_NP_094	0	0	0	0	222.435	0	0	0	0	0	0	0	0	0	0	0	11.0216	0	0	0	0	0	0	0	0	0	0	0	0	0	0	0	0	0	0	0	0	0	5.1768	0	0	0	0	0	0	0	0	0	0
sample_NP_095	0	0	0	0	123.771	0	0	0	0	0	0	0	0	0.237336	0	0	7.00141	6.88274	0	0	0	0	0	0	0	0	0	0	0	0	0	0	0	0	0	0	0	0	0	0	0	0	0	0	0	0	0	0	19.6989
sample_NP_096	0	0	0	0	72.6273	0	0	57.0097	0	0	0	0	0	0	0	0	0	5.78834	19.6585	0	32.9826	0	0	0	0	0	0	0	0	0	0	25.6653	0.873712	0	0	12.6688	0	17.5835	5.56991	0	0	0	0	0	0	0	875.568	0	216.025
sample_NP_097	0	10.5378	0	10.1376	105.644	0	8.40354	0	0	0	0	0	0	0	0	0	0	0	11.8717	0	21.4757	0	0	0	0	0	0	0	0	0	0	0	0	0	0	0	0	0	3.86829	0	0	0	0	0	0	0	9.87082	0	376.825
sample_NP_098	0	0	0	0	79.2946	0	0	0	0	0	0	0	0	0	0	0	0	0	0	0	0	0	0	0	0	0	0	0	0	0	0	0	0	0	0	0	0	0	0	0	0	0	0	0	0	0	0	0	198.754
sample_NP_099	0	0	0	0	53.5337	0	0	0	0	0	0	0	0	0	0	0	0	0	0	0	0	0	0	0	0	0	0	0	0	0	0	0	0	0	0	0	0	0	0	0	0	0	0	0	0	0	0	0	31.7554
sample_NP_100	0	0	0	0	99.6938	0	0	0	0	0	0	0	0	0	0	0	7.08884	0	0	0	0	0	0	0	0	0	0	0	0	0	0	0	0	0	0	0	0	0	4.05076	0	0	0	0	0	0	0	0	0	128.499
sample_NP_101	0	0	0	0	130.282	0	0	0	0	0	0	0	0	0	0	0	7.46458	7.66363	0	0	0	0	0	0	0	0	0	0	0	0	0	0	0.0995277	0	0	0	0	0	13.9339	0	0	0	0	0	0	0	0	0	215.876
sample_NP_102	0	0	0	0	90.3496	0	0	22.0109	0	0	0	0	0	0	0	0	0	0	0	0	0	0	0	0	0	0	0	0	0	0	0	0	0	0.104814	0	0	0	0	7.44179	0	0	0	0	0	0	0	0	0	0
sample_NP_103	0	0	0	0	155.238	0	3.94672	0	0	0	0	0	0	0.47839	0	0	0	0	0	0	0	0	0	0	0	0	0	0	0	0	0	0	0.597988	0	0	0	0	0	7.65424	0	0	0	0	0	0	0	0	0	233.096
sample_NP_104	0	0	0	0	133.32	0	0	52.9146	0	0	0	0	0	0	0	0	0	7.66349	9.36649	0	18.6113	0	0	0	0	0	0	0	0	0	0.121643	0	0.608213	0	0	0	0	9.48813	7.54185	0	0	0	0	0	0	0	0	0	297.538
sample_NP_105	0	0	0	0	97.8886	0	0	0	0	0	0	0	0	0	0	0	0	0	0	0	0	0	0	0	0	0	0	0	0	0	0	0	0.394182	0	0	0	0	0	7.88364	0	0	0	0	0	0	0	0	0	109.057
sample_NP_106	0	0	0	0	119.5	0	0	0	0	0	0	0	0	0	0	0	0	0	0	0	0	0	0	0	0	0	0	0	0	0	0	0	0	0	0	0	0	0	0	0	0	0	0	0	0	0	0	0	106.549
sample_NP_107	0	0	0	0	127.265	0	2.27665	0	0	0	0	0	0	0.227665	0	0	0	0	0	0	0	0	0	0	0	0	0	0	0	0	0	0	0	0	0	0	0	0	9.78958	0	0	0	0	0	0	0	2434.08	0	345.367
sample_NP_108	0	0	0	0	70.8749	0	0	0	0	0	0	0	0	0	0	0	0	0	15.9988	0	16.3188	0	0	0	0	0	0	0	0	0	0	0	0.479965	0	0	0	0	0	0	0	0	0	0	0	0	0	0	0	233.743
sample_NP_109	0	44.6797	5.67361	31.7959	241.365	0	11.7018	0	0	0	0	0	0	0	0	0	9.33782	8.27402	0	0	0	0	0	0	0	0	0	0	0	0	0	0	0	0	0	0	0	0	13.002	0	0	0	0	0	4.01881	34.5145	0	0	459.917
sample_NP_110	0	0	0	0	87.727	0	0	0	0	0	0	0	0	0	0	0	0	0	0	0	0	0	0	0	0	0	0	0	0	0	0	0	0	0	0	0	0	0	5.24863	0	0	0	0	0	0	0	0	0	114.077
sample_NP_111	0	0	0	0	129.004	0	0	0	0	0	0	0	0	0	0	0	8.71055	0	0	0	0	0	0	0	0	0	0	0	0	0	0	0	0	0	0	0	0	0	6.83613	0	0	0	0	0	0	0	0	0	90.1928
sample_NP_112	0	10.0981	0	0	154.759	0	2.58324	0	0	0	0	0	0	0	0	0	0	0	5.51873	0	11.0375	0	0	0	0	0	0	0	0	0	0	0	0	0	0	0	0	0	6.81035	0	0	0	0	0	0	0	0	0	369.403
sample_NP_113	0	0	0	0	21.0794	0	0	0	0	0	0	0	0	0	0	0	0	0	0	0	0	0	0	0	0	0	0	0	0	0	0	0	0.252447	0	0	0	0	0	0	0	0	0	0	0	0	0	0	0	0
sample_NP_114	0	41.4403	0	36.7566	198.343	0	2.44365	0	0	21.5856	0	0	0	0	0	0	0	0	0	0	0	0	0	0	0	0	0	0	0	0	0	0	1.12001	0	0	0	0	0	13.3383	0	0	0	0	0	0	40.0148	30.8511	0	405.239
sample_NP_115	0	3.53584	2.80429	0	154.968	0	0	0	0	0	0	0	0	0	0	0	10.4856	0	0	0	0	0	0	0	0	0	0	0	0	0	0	0	0.243851	0	0	0	0	0	8.29095	0	0	0	0	0	0	2.68237	0	0	502.7
sample_NP_116	0	0	0	0	167.048	0	0	0	0	0	0	0	0	0	0	0	11.2494	7.98348	0	0	0	0	6.53194	0	0	0	0	0	0	0	0	0	0	0	0	0	0	0	10.4027	0	0	0	0	0	0	0	0	0	256.197
sample_NP_117	0	0	0	0	133.208	0	3.3302	173.4	0	1.49285	0	0	0	0	0	0	0	0	13.0911	0	18.3735	0	0	0	0	0	0	0	0	0	0.229669	13.4356	0	0	0	0	0	0	9.41642	0	0	0	0	0	0	0	0	0	277.555
sample_NP_118	0	0	0	0	158.802	0	2.17372	0	0	0	0	0	0	0	0	0	0	0	0	0	0	0	0	0	0	0	0	0	0	0	0	0	0	0	0	0	0	0	5.31353	0	0	0	0	0	0	0	0	0	457.688
sample_NP_119	0	29.6249	0	39.4999	156.068	0	6.01085	0	0	4.4008	0	0	0	0	0	0	0	0	3.97146	0	8.4796	0	0	0	0	0	0	0	0	0	0	0	0	0	0	0	0	0	8.4796	0	0	0	0	0	0	0	131.595	0	212.741
sample_NP_120	0	0	0	0	154.778	0	2.05793	164.309	0	0	36.0679	0	0	0	0	0	6.71535	0	5.95716	0	9.09821	0	0	0	0	4.54911	0	0	0	0	0	0	0	0.324936	0	0	0	0	6.06547	0	0	0	0	0	0	0	0	25.5616	239.695
sample_NP_121	0	0	0	0	122.226	0	0	0	0	0	0	0	0	0	0	0	0	0	0	0	0	0	0	0	0	0	0	0	0	0	0	0	0	0	0	0	0	0	0	0	0	0	0	0	0	0	0	0	0
sample_NP_122	0	46.1106	0	65.3326	104.221	0	8.9999	0	0	0	0	0	0	0	0	0	0	0	11.4443	0	19.6664	0	0	0	0	0	0	0	0	0	0	9.33323	0.777769	0.33333	0	0	0	7.99991	0	0	0	0	0	0	0	0	0	0	414.884
sample_NP_123	0	0	0	0	153.926	0	0	0	0	0	0	0	0	0	0	0	6.68257	0	0	0	11.5529	0	0	0	0	0	0	0	0	0	0	0	0	0	0	0	0	0	0	0	0	0	0	0	0	0	0	0	383.852
sample_NP_124	0	0	0	0	107.558	0	0	7.13335	0	0	0	0	0	0	0	0	0	0	0	0	0	0	0	0	0	0	0	0	0	0	0.222917	0	0.445834	0.668751	0	0	0	0	6.4646	0	0	0	0	0	0	0	0	0	90.3929
sample_NP_125	0	75.5328	9.23949	50.5862	121.961	0	11.4339	0	0	0	0	0	0	0	0	0	0	0	0	0	0	0	0	0	0	0	0	0	0	0	0	0	0	0	0	0	0	0	0	0	0	0	0	0	4.61974	33.0312	0	0	396.489
sample_NP_126	0	0	0	0	54.4411	0	0	0	0	0	0	0	0	0	0	0	0	0	0	0	0	0	0	0	0	0	0	0	0	0	0	0	0	0	0	0	0	0	0	0	0	0	0	0	0	0	0	0	46.0481
sample_NP_127	0	0	0	0	55.2863	0	0	153.04	0	0	185.284	0	108.292	0	13.7626	1.96609	3.85353	0	0	0	0	0	0	24.6154	5.66233	0	3.46031	14.1558	2.90981	51.2755	0	0	0	0	0	0	47.3433	0	3.85353	0	0	0	1.41558	0	0	65.8245	0	10.3809	28.4689
sample_NP_128	0	0	0	2.25889	252.013	0	0	0	0	0	0	6.18738	0	0	0	0	13.3569	0	0	0	0	0	0	0	0	0	0	0	0	0	0	0	0.687487	0.491062	0	0	0	0	12.7676	0	0	0	0	0	0	0	0	0	320.86
sample_NP_129	0	0	0	0	226.706	0	0	0	0	0	0	0	0	0	0	0	10.9479	0	0	0	0	0	0	0	0	0	0	0	0	0	0	0	0.336859	0	0	0	0	0	19.7062	0	0	0	0	0	0	0	0	0	114.027
sample_NP_130	0	0	0	0	199.081	0	0	0	0	38.2435	0	0	0	0	0	0	8.57799	0	0	0	0	0	0	0	0	0	0	0	0	0	0	0	2.26364	0	0	0	0	0	7.62488	0	0	0	0	0	0	0	0	0	6.07607
sample_NP_131	0	0	0	0	154.971	0	0	0	0	0	0	0	0	0	0	0	0	0	0	0	0	0	0	0	0	0	0	0	0	0	0	0	0	0	0	0	0	0	0	0	0	0	0	0	0	0	0	0	261.612
sample_NP_132	0	0	0	0	160.002	0	7.5373	0	0	0	0	0	0	0	0	0	0	0	0	0	0	0	0	0	0	0	0	0	0	0	0	0	0	0	0	0	0	0	0	0	0	0	0	0	0	0	0	0	34.7774
sample_NP_133	0	0	0	0	103.028	0	0	68.0906	0	0	0	0	0	0	0	0	0	0	0	0	0	0	0	0	0	0	0	0	0	0	0	0	0	0	0	0	0	0	4.5114	0	0	0	0	0	0	0	0	0	208.259
sample_NP_134	0	0	0	0	142.211	0	0	0	0	0	0	0	0	0	0	0	0	0	0	0	0	0	0	0	0	0	0	0	0	0	0	0	0	0	0	0	0	0	0	0	0	0	0	0	0	0	0	0	422.159
sample_NP_135	0	0	0	0	205.105	0	6.18061	0	0	0	0	0	0	0	0	0	9.72874	8.58418	0	0	0	0	0	0	0	0	0	0	0	0	0	0	0	0.228911	0	0	0	0	14.9937	0	0	0	0	0	0	43.2643	0	0	537.141
sample_NP_136	0	0	0	0	107.86	0	0	0	0	0	0	0	0	0	0	0	0	0	0	0	0	0	0	0	0	0	0	0	0	0	0	0	0	0	0	0	0	0	0	0	0	0	0	0	0	0	0	0	4.99352
sample_NP_137	0	0	0	0	103.361	0	0	0	0	0	0	0	0	0	0	0	0	0	0	0	10.0744	0	0	0	0	0	0	0	0	0	0	0	0	0	0	0	0	0	0	0	0	0	0	0	0	0	0	0	171.658
sample_NP_138	0	0	0	0	131.933	0	0	112.365	0	0	0	0	0	0	0	0	0	0	27.5179	1.07014	36.3848	0	0	0	0	0	0	0	0	0	0	0	0	0	0	0	0	0	0	0	0	0	0	0	0	0	0	0	167.095
sample_NP_139	0	39.6027	0	53.1745	154.962	0	0	0	0	0	0	0	0	0	0	0	8.00954	7.78705	27.4772	0	36.8216	0	0	0	0	0	0	0	0	0	0	0	0	0	0	0	0	18.6889	8.677	0	0	0	0	0	0	37.7116	0	0	379.007
sample_NP_140	0	0	0	0	147.047	0	0	0	0	0	0	0	0	0.131644	0	0	0	6.45057	0	0	0	0	0	0	0	0	0	0	0	0	0	0	0	0	0	0	0	0	0	0	0	0	0	0	0	0	0	0	198.256
sample_NP_141	0	55.8375	0	10.3321	152.014	0	0	0	0	0	0	0	0	0	0	0	0	0	0	0	0	0	0	0	0	0	0	0	0	0	0	0	0	0	0	0	0	0	4.83632	0	0	0	0	0	16.0478	330.848	42.2079	0	197.849
sample_NP_142	0	0	0	0	180.888	0	0	57.4471	0	0	0	0	0	0	0	0	7.00575	0	0	0	0	0	0	0	0	0	0	0	0	0	0	0	0	0	0	0	0	0	0	0	0	0	0	0	0	0	0	0	370.464
sample_NP_143	0	0	0	0	199.409	0	0	26.6192	0	0	0	0	0	0.235568	0	0	7.42041	7.77376	8.2449	0	17.3143	0	0	0	0	0	0	0	0	0	0	15.6653	0.471137	0.117784	0	0	0	0	0	0	0	0	0	0	0	0	130.505	0	447.933
sample_NP_144	0	0	0	0	139.209	0	0	0	0	0	0	0	0	0	0	0	0	0	6.75486	0	0	0	0	0	0	0	0	0	0	0	0	0	0.587379	0	0	0	0	0	0	0	0	0	0	0	0	0	439.947	0	313.22
sample_NP_145	0	0	0	0	124.288	0	0	0	0	0	0	0	0	0	0	0	0	0	0	0	0	0	0	0	0	0	0	0	0	0	0	0	0	0.159344	0	0	0	0	7.9672	0	0	0	0	0	0	0	0	0	388.321
sample_NP_146	0	0	0	0	81.4017	0	0	0	0	0	0	0	0	0	0	0	0	0	0	0	0	0	0	0	0	0	0	0	0	0	0	0	0	0	0	0	0	0	2.91879	0	0	0	0	0	0	0	0	0	0
sample_NP_147	0	0	0	0	186.065	0	0	0	0	0	0	0	0	0	0	0	0	9.72968	0	0	0	0	0	0	0	0	0	0	0	0	0	0	0	0	0	0	0	0	7.56753	0	0	0	0	0	0	0	0	0	196.035
sample_NP_148	0	3.73795	0	0	101.831	0	0	0	0	0	0	0	0	0	0	0	8.38206	0	0	0	0	0	0	0	0	0	0	0	0	0	0	0	0	0	0	0	0	0	0	0	0	0	0	0	0	0	0	0	220.086
sample_NP_149	0	379.813	72.5203	240.187	211.953	0	55.3088	0	4.35122	0	0	0	0	0	0	0	10.733	0	0	0	0	0	3.0942	0	0	0	0	0	0	0	0	0	0	0	0	0	0	0	5.89832	0	0	0	0	0	26.204	386.485	0	0	798.497
sample_NP_150	0	0	0	0	115.373	0	0	62.9308	0	0	0	0	0	0	0	0	7.43949	0	0	0	0	0	0	0	0	0	0	0	0	0	0	0	0	0	0	0	0	0	5.36619	0	0	0	0	0	0	0	0	0	122.691
[truncated: 10 more columns]
