# Supplementary material for: Mass azithromycin distribution and antibiotic resistance in the gut and nasopharynx: a cluster-randomized trial
Source: Nat Med. 2026 Mar 17;32(3):859–68. doi: 10.1038/s41591-026-04217-9 (PMC13004693; doi:10.1038/s41591-026-04217-9)
Supplement: Supplementary file 13 — Normalized count data for macrolide antibiotic resistance genes (ARGs) for all samples (rectal and NP), with treatment groups. [file 41591_2026_4217_MOESM13_ESM.xlsx]

## Sheet: rectal_rM_DE-ARGs
sample	arm	cfr	erma	ermf	ermx	lnua	mefe	mls23s	mpha	mphb	macab
sample_rectal_001	Placebo	0	0	17.662	0	0	0	117.527	0	6.27248	0
sample_rectal_002	Infant	0	0	4.52689	12.7319	0	0	80.4938	0	3.11224	0
sample_rectal_003	Infant	0	0	0	0	0	0	124.369	0	3.12879	0
sample_rectal_004	Child	0	0	7.05605	0	0	0	95.7821	0	4.50386	0
sample_rectal_005	Placebo	0	0	0	0	0	0	67.147	0	0	0
sample_rectal_006	Child	0	0	13.6262	2.51561	0	0	90.7715	0	10.2022	0
sample_rectal_007	Child	0	0	25.9503	0	0	0	78.5763	0	2.98187	0
sample_rectal_008	Placebo	0	0	17.4407	51.9911	0	0	89.8529	0	2.75961	0
sample_rectal_009	Infant	0	0	5.90723	0	0	0	83.8324	0	3.39352	0
sample_rectal_010	Placebo	0	0	9.70775	0	0	2.678	76.5238	0	3.0797	0
sample_rectal_011	Child	0	0	42.1056	3.95865	0	0	100.946	0	3.41883	0
sample_rectal_012	Child	0	0	41.6418	0	0	0	139.724	0	3.55618	0
sample_rectal_013	Placebo	0	0	15.8133	25.1153	0	0	132.811	0	7.02815	0
sample_rectal_014	Infant	0	0	0	9.64241	0	0	130.56	0	5.43078	0
sample_rectal_015	Placebo	0	0	14.4457	0	0	0	83.2664	0	5.33379	0
sample_rectal_016	Infant	0	0	12.2457	0	0	0	91.0687	0	4.92644	0
sample_rectal_017	Placebo	0	0	5.62371	0	0	0	147.663	0	5.14168	0
sample_rectal_018	Placebo	0	0	0	0	0	0	68.3036	0	0	0
sample_rectal_019	Placebo	0	0	16.6647	0	0	0	108.478	0	2.30581	0
sample_rectal_020	Placebo	0	0	11.4503	0	0	4.39115	74.7607	0	2.83479	0
sample_rectal_021	Child	0	0	41.2316	0	0	0	90.0545	0	2.53046	0
sample_rectal_022	Infant	0	0	3.06611	0	0	0	119.927	0	5.36569	0
sample_rectal_023	Child	0	0	34.6874	0	0	0	55.9998	0	1.5	0
sample_rectal_024	Placebo	0	0	5.49311	0	0	0	86.425	0	0	0
sample_rectal_025	Infant	0	0	40.9063	0	0	0	82.6596	0	2.202	0
sample_rectal_026	Child	0	0	29.6055	0	0	0	91.407	0	3.10858	0
sample_rectal_027	Child	0	0	52.2903	9.99177	0	0	124.98	0	4.99589	0
sample_rectal_028	Child	0	0	15.6118	0	0	0	126.453	1.55934	4.05429	0.201797
sample_rectal_029	Placebo	0	0	31.2008	0	0	0	95.7692	0	3.25009	0
sample_rectal_030	Infant	0	0	5.44036	0	0	0	191.237	0	8.90241	0
sample_rectal_031	Placebo	0	0	23.7578	0	0	0	111.299	0	3.97914	0
sample_rectal_032	Infant	0	0	33.3587	0	0	0	64.1757	0	0	0
sample_rectal_033	Child	0	2.75263	38.0363	0	0	0	102.348	0	2.50239	0
sample_rectal_034	Placebo	3.17727	0	26.0066	0	1.58864	0	132.21	0	2.82424	0
sample_rectal_035	Infant	0	0	8.40198	0	0	0	92.257	0	2.55354	0
sample_rectal_036	Child	0	0	19.4587	29.9142	1.64576	0	76.0924	0	3.19472	0
sample_rectal_037	Child	0	0	43.6672	0	0	0	91.624	0	3.86056	0
sample_rectal_038	Infant	0	0	32.5446	6.88444	0	0	77.9194	0	2.71205	0
sample_rectal_039	Infant	0	0	9.84676	0	0	0	79.0223	0	2.15139	0
sample_rectal_040	Child	0	0	22.1052	0	0	0	120.091	0	4.46355	0
sample_rectal_041	Infant	0	0	26.7247	0	0	0	77.1594	0	2.52581	0
sample_rectal_042	Placebo	0	0	38.3921	0	1.35792	3.51825	74.6239	0	2.16033	0
sample_rectal_043	Infant	0	0	18.5097	1.67319	0	3.97383	137.516	0	3.13724	0
sample_rectal_044	Infant	0	0	33.2325	0	0	0	107.682	0	3.88432	0
sample_rectal_045	Infant	0	0	10.6277	33.3757	2.08971	4.59737	93.3207	0	2.32854	0
sample_rectal_046	Infant	0	0	15.8125	0	0	0	106.549	0	4.88173	0
sample_rectal_047	Infant	0	0	0	0	0	0	166.644	0	3.48993	0
sample_rectal_048	Infant	0	0	0	0	0	0	163.87	0	8.86187	0
sample_rectal_049	Placebo	0	0	7.76285	0	0	0	108.521	0	4.11906	0
sample_rectal_050	Infant	0	0	28.0159	0	0	0	101.911	0	2.69878	0
sample_rectal_051	Child	0	0	20.8268	57.4315	0	0	81.4928	0	2.36668	0
sample_rectal_052	Child	0	0	19.0816	9.59863	0	0	78.6394	0	1.73469	0
sample_rectal_053	Placebo	0	0	2.24355	0	0	0	142.811	8.45645	5.35	0
sample_rectal_054	Infant	0	0	4.46083	0	0	0	76.6255	0	2.30236	0
sample_rectal_055	Placebo	0	0	0	0	0	0	99.6042	0	4.86439	0
sample_rectal_056	Child	0	0	25.7112	0	0	0	118.173	0	4.94446	0
sample_rectal_057	Placebo	0	0	9.55928	0	0	0	72.2419	0	0.948631	0
sample_rectal_058	Infant	0	0	15.3409	0	0	0	86.0188	0	2.3481	0
sample_rectal_059	Child	0	0	19.6961	0	0	0	88.5917	0	0	0
sample_rectal_060	Infant	0	0	13.6855	0	0	0	101.347	0	3.23643	0
sample_rectal_061	Placebo	0	0	14.1074	0	0	0	120.09	0	2.97744	0
sample_rectal_062	Placebo	0	0	2.84821	0	0	0	78.8661	0	0	0
sample_rectal_063	Placebo	0	0	0	0	0	0	93.0559	0	5.23644	0
sample_rectal_064	Infant	0	0	20.1189	0	0	0	129.011	0	2.72799	0
sample_rectal_065	Infant	0	0	15.246	0	0	0	76.7151	0	1.8711	0
sample_rectal_066	Placebo	0	0	5.24359	0	0	0	170.745	0	4.58815	0
sample_rectal_067	Child	0	0	49.6417	0	0	0	123.608	0	4.21955	0
sample_rectal_068	Infant	0	0	23.5137	0	0	0	159.843	0	3.33527	0
sample_rectal_069	Child	0	0	24.9394	0	0	0	80.5523	0	1.24352	0
sample_rectal_070	Child	0	0	40.5062	0	0	0	147.169	0	4.45667	0
sample_rectal_071	Child	0	0	31.5942	19.6335	0	0	93.5413	0	3.49793	0
sample_rectal_072	Child	0	0	15.1348	9.20195	0	0	103.159	0	3.99558	0
sample_rectal_073	Child	0	0	23.1592	16.587	0	0	90.0288	0	2.81666	0
sample_rectal_074	Placebo	0	0	10.6226	0	0	0	91.3547	0	2.8327	0
sample_rectal_075	Infant	0	0	15.5922	0	0	0	67.7178	0	0	0
sample_rectal_076	Placebo	0	0	0	0	0	0	114.068	0	4.12915	0
sample_rectal_077	Infant	0	0	0	0	0	0	98.0545	0	2.9676	0
sample_rectal_078	Placebo	0	0	5.82409	0	0	0	100.068	0	2.51495	0
sample_rectal_079	Child	0	0	50.7465	2.71662	0	0	83.2373	0	1.73864	0
sample_rectal_080	Placebo	0	0	0	64.4179	0	0	99.7733	0	3.54699	0
sample_rectal_081	Placebo	0	0	0	0	0	0	103.545	0	0	0
sample_rectal_082	Placebo	0	0	20.2296	0	1.56414	0	121.794	0	4.17104	0
sample_rectal_083	Infant	0	0	13.1479	0	0	0	101.88	0	3.43869	0
sample_rectal_084	Child	0	0	36.1101	0	1.57	0	98.8389	0	3.78228	0
sample_rectal_085	Infant	0	0	9.85472	4.52999	0	0	69.5393	0	3.01999	0
sample_rectal_086	Placebo	0	0	7.60123	0	1.69487	0	123.366	0	3.49246	0
sample_rectal_087	Placebo	0	0	1.56326	0	0	0	82.034	0	2.75432	0
sample_rectal_088	Child	0	0	13.3642	0	0	0	68.858	0	2.03722	0
sample_rectal_089	Infant	0	0	17.0072	0	0	0	127.652	0	4.78939	0
sample_rectal_090	Child	0	0	31.4035	0	0	0	96.1981	4.10763	2.51758	0
sample_rectal_091	Placebo	0	0	0	0	0	0	85.4787	0	4.11654	0
sample_rectal_092	Placebo	0	0	3.68562	0	0	0	136.368	0	7.51032	0
sample_rectal_093	Child	0	0	21.1144	3.56305	0	0	114.677	0	3.95895	0
sample_rectal_094	Child	0	0	38.0152	0	0	0	99.07	0	4.18901	0
sample_rectal_095	Infant	0	0	9.60414	17.2438	0	0	101.607	0	2.40104	0
sample_rectal_096	Infant	0	0	0	0	0	0	109.342	0	5.57759	0
sample_rectal_097	Child	0	0	31.8106	0	0	0	87.4791	0	2.47177	0
sample_rectal_098	Infant	0	0	0	0	0	0	123.949	0	5.68013	0
sample_rectal_099	Child	0	0	24.9572	0	0	0	165.216	0	6.32248	0
sample_rectal_100	Infant	0	0	3.11082	0	2.82802	0	87.9514	0	1.83821	0
sample_rectal_101	Infant	0	0	0	0	0	0	99.4547	0	6.2946	0
sample_rectal_102	Child	0	0	5.38987	0	0	0	150.502	0	6.42638	0
sample_rectal_103	Infant	0	0	4.83662	0	0	0	80.231	0	2.1338	0
sample_rectal_104	Infant	0	0	0	0	0	0	121.828	0	0	0
sample_rectal_105	Placebo	0	0	0	0	0	0	128.106	0	4.82041	0
sample_rectal_106	Child	0	0	11.9243	0	0	0	163.239	0	8.32642	0
sample_rectal_107	Child	0	0	17.6119	10.9962	0	0	97.6251	0	4.47002	0
sample_rectal_108	Placebo	0	0	14.214	0	0	0	134.467	0	3.64785	0
sample_rectal_109	Infant	0	0	3.22576	0	0	0	100.213	0	6.55904	0
sample_rectal_110	Child	0	0	5.30474	26.9918	0	0	145.724	13.5739	10.6095	0
sample_rectal_111	Child	0	3.83562	37.3101	0	0	0	124.483	0	5.92778	0
sample_rectal_112	Infant	0	0	5.03614	0	0	0	189.253	0	9.27711	0
sample_rectal_113	Placebo	0	0	11.6336	0	0	0	99.0692	0	3.55131	0
sample_rectal_114	Placebo	0	0	11.4056	0	0	0	105.074	0	0	0
sample_rectal_115	Infant	0	0	0	0	0	0	134.475	0	3.82489	0
sample_rectal_116	Infant	0	0	8.93684	0	0	0	98.7559	0	7.28465	0
sample_rectal_117	Placebo	0	0	0	47.1384	0	0	91.6408	0	3.56639	0
sample_rectal_118	Infant	0	0	12.2679	0	0	0	95.4034	0	3.93048	0
sample_rectal_119	Child	0	0	13.1119	0	0	0	118.518	0	4.59766	0
sample_rectal_120	Infant	0	0	16.3673	18.2176	0	0	143.463	3.70044	4.55439	0
sample_rectal_121	Placebo	0	0	18.1313	0	0	0	90.6565	0	4.9186	0
sample_rectal_122	Infant	0	0	44.6963	0	0	0	112.609	0	3.03761	0
sample_rectal_123	Infant	0	0	15.3513	0	0	0	107.622	0	0	0
sample_rectal_124	Child	0	0	71.1154	0	5.46353	19.8836	106.315	0	1.43306	0
sample_rectal_125	Placebo	0	0	16.2198	0	0	0	76.3961	0	3.64705	0
sample_rectal_126	Placebo	0	0	0	0	0	0	156.608	0	6.84037	0
sample_rectal_127	Child	0	0	28.2891	0	0	0	143.906	0	5.38109	0
sample_rectal_128	Placebo	0	0	7.55123	0	0	0	156.726	0	4.31499	0
sample_rectal_129	Child	0	0	44.5049	0	0	0	97.5261	0	4.94499	0
sample_rectal_130	Infant	0	0	16.1865	0	0	0	169.14	0	8.91167	0
sample_rectal_131	Child	0	0	34.1634	0	0	0	64.8771	0	0	0
sample_rectal_132	Placebo	0	0	3.06847	0	0	0	118.647	0	6.64834	0
sample_rectal_133	Placebo	0	0	5.61675	0	0	0	113.785	0	0	0
sample_rectal_134	Child	0	0	17.3806	28.4961	0	0	130.354	0	6.6693	0
sample_rectal_135	Placebo	0	0	5.1284	0	0	0	86.7303	0	0	0
sample_rectal_136	Child	0	0	23.4585	0	0	0	76.0146	0	0	0
sample_rectal_137	Placebo	0	0	4.34675	0	0	0	162.619	0	6.64797	0
sample_rectal_138	Child	0	0	71.7024	0	0	0	124.421	0	2.63023	0
sample_rectal_139	Infant	0	0	9.02282	0	0	0	155.381	0	7.34416	0
sample_rectal_140	Infant	0	0	30.8787	0	0	0	104.707	0	1.82465	0
sample_rectal_141	Child	0	3.14172	29.7342	2.80511	0	0	109.736	0	5.61022	0
sample_rectal_142	Placebo	0	0	12.5129	0	0	0	121.137	0	7.55086	0
sample_rectal_143	Child	0	0	21.8064	0	0	0	163.253	2.84858	5.79538	0
sample_rectal_144	Child	0	0	10.3661	0	0	0	126.639	0	7.60178	0
sample_rectal_145	Child	0	0	0	0	0	0	121.882	0	6.80903	0
sample_rectal_146	Infant	0	0	8.49406	0	0	0	109.723	81.6429	8.59399	0
sample_rectal_147	Placebo	0	0	5.98773	0	0	0	108.131	0	3.05257	0
sample_rectal_148	Child	0	0	29.2026	0	0	0	95.0932	0	5.26755	0
sample_rectal_149	Placebo	0	0	0	5.72133	0	0	115.321	0	3.93341	0
sample_rectal_150	Placebo	0	0	0	0	0	0	167.562	0	8.56478	0

## Sheet: NP_rM_DE_ARGs
sample	arm	ermb	ermf	ermx	mefa	mefe	mls23s	msrd	rlma	macab	rpld
sample_NP_001	Infant	0	0	0	0	0	0	0	8.17894	0	0
sample_NP_002	Infant	0	0	0	0	0	0	0	0	0	0
sample_NP_003	Child	0	0	0	0	0	0	0	7.92011	0	0
sample_NP_004	Placebo	0	0	0	0	0	0	0	4.51326	0	0
sample_NP_005	Infant	0	0	0	0	0	0	0	0	0	0
sample_NP_006	Placebo	0	0	0	0	0	0	0	6.50893	0	0
sample_NP_007	Infant	0	0	0	0	0	0	0	0	0	0
sample_NP_008	Placebo	0	0	0	0	0	0	0	0	0	0
sample_NP_009	Infant	0	0	0	0	0	0	0	5.75569	0	0
sample_NP_010	Infant	0	0	0	0	0	0	0	5.25138	0	0
sample_NP_011	Infant	0	0	0	0	0	0	0	4.10941	0	0
sample_NP_012	Infant	0	0	0	0	0	0	0	15.2835	0	0
sample_NP_013	Child	0	0	0	0	0	0	0	9.61898	0.75443	2.35759
sample_NP_014	Placebo	0	0	0	0	0	0	0	7.00679	0	0
sample_NP_015	Infant	0	0	0	0	0	0	0	5.57353	0	0
sample_NP_016	Child	0	0	0	0	0	0	0	0	0	0
sample_NP_017	Child	0	0	0	0	0	0	0	0	0.99196	0
sample_NP_018	Infant	0	0	0	0	0	0	0	0	0	0
sample_NP_019	Placebo	0	0	0	0	0	0	0	0	0	0
sample_NP_020	Infant	0	0	0	0	0	0	0	5.62527	0	0
sample_NP_021	Child	0	0	0	0	0	0	0	7.80244	0	0
sample_NP_022	Child	0	0	0	0	0	0	0	4.57718	0	0
sample_NP_023	Infant	0	0	0	0	0	0	0	0	0	0
sample_NP_024	Infant	0	0	0	0	0	0	0	10.9928	0	0
sample_NP_025	Placebo	0	0	0	0	0	0	0	4.11137	0	0
sample_NP_026	Child	0	0	0	0	0	0	0	4.42503	0	0
sample_NP_027	Infant	0	0	0	0	0	0	0	3.19958	0	0
sample_NP_028	Child	0	0	0	0	0	0	0	0	0	0
sample_NP_029	Placebo	0	0	0	0	0	0	0	0	0	0
sample_NP_030	Placebo	0	0	0	0	0	0	0	0	0	0
sample_NP_031	Child	0	0	0	0	0	0	0	4.74293	0	0
sample_NP_032	Placebo	0	0	0	0	0	0	0	0	0	0
sample_NP_033	Placebo	0	0	0	0	0	0	0	0	0	0
sample_NP_034	Placebo	0	0	0	0	0	0	0	0	0	0
sample_NP_035	Child	0	0	0	0	0	0	0	3.59409	0.695631	0
sample_NP_036	Placebo	0	0	6.25622	0	0	31.0616	0	14.7076	0	0
sample_NP_037	Placebo	0	0	0	0	0	0	0	0	0	0
sample_NP_038	Child	0	0	0	0	0	24.2768	0	5.09678	0	0
sample_NP_039	Placebo	0	0	0	0	0	0	0	2.76639	0	0
sample_NP_040	Placebo	0	0	0	0	0	0	0	8.16663	0	0
sample_NP_041	Infant	0	0	0	0	0	0	0	0	0	0
sample_NP_042	Placebo	0	0	0	0	0	0	0	0	0	0
sample_NP_043	Placebo	0	0	0	0	0	0	0	9.41602	0	0
sample_NP_044	Placebo	0	0	0	0	0	0	0	0	0	0
sample_NP_045	Child	0	0	0	0	0	0	0	6.48885	0	0
sample_NP_046	Placebo	0	0	0	0	0	0	0	9.05448	0	0
sample_NP_047	Infant	0	0	0	0	0	0	0	9.60193	0	0
sample_NP_048	Child	2.34478	0	0	0	0	0	0	9.93082	0	0
sample_NP_049	Placebo	0	0	0	0	0	0	0	0	0	0
sample_NP_050	Placebo	0	0	0	0	0	0	0	13.4926	0	0
sample_NP_051	Infant	0	0	0	0	0	0	0	5.16813	0.492203	0
sample_NP_052	Placebo	0	0	0	0	0	0	0	5.37988	0	0
sample_NP_053	Child	0	0	0	0	0	0	0	8.1746	0.919643	3.16766
sample_NP_054	Infant	0	0	0	0	0	0	0	9.19979	1.43747	0
sample_NP_055	Placebo	0	0	0	0	0	0	0	0	0	0
sample_NP_056	Placebo	0	0	0	0	0	0	0	0	0	0
sample_NP_057	Placebo	0	0	0	0	0	0	0	14.632	0	0
sample_NP_058	Child	0	0	0	0	0	0	0	0	0	0
sample_NP_059	Child	0	28.3124	0	0	0	0	0	0	0	0
sample_NP_060	Infant	0	0	1.92771	0	0	0	0	8.05101	0	0
sample_NP_061	Placebo	0	0	0	0	0	0	0	0	0	0
sample_NP_062	Child	0	0	0	0	0	0	0	7.06817	0	0
sample_NP_063	Child	0	0	0	14.455	0	0	0	9.68084	0	0
sample_NP_064	Infant	0	0	0	0	0	0	0	8.59662	0	0
sample_NP_065	Child	0	0	0	0	0	0	0	0	0	0
sample_NP_066	Infant	0	0	0	0	0	0	0	0	0	0
sample_NP_067	Infant	0	0	0	0	0	0	0	21.1081	0	0
sample_NP_068	Infant	0	0	0	0	0	0	0	5.54247	1.76887	0
sample_NP_069	Child	0	0	0	0	0	0	0	0	0	0
sample_NP_070	Placebo	0	0	0	0	0	0	0	8.72569	0	0
sample_NP_071	Child	0	14.3716	0	0	0	0	0	4.83796	0	0
sample_NP_072	Child	0	0	0	0	0	0	0	4.93289	0	0
sample_NP_073	Infant	0	0	0	0	0	0	0	4.42618	0	0
sample_NP_074	Child	0	0	0	0	0	0	0	0	0	0
sample_NP_075	Placebo	0	0	0	0	0	0	0	0	0	0
sample_NP_076	Placebo	0	0	0	0	0	0	0	9.25892	0	0
sample_NP_077	Child	0	0	0	0	0	0	0	5.42192	0	0
sample_NP_078	Child	0	0	0	0	0	0	0	7.39865	0	0
sample_NP_079	Placebo	0	0	0	0	0	0	0	14.1642	0	0
sample_NP_080	Child	0	0	0	0	0	0	0	3.88188	0	0
sample_NP_081	Child	0	0	0	0	0	0	0	0	0	0
sample_NP_082	Infant	0	0	10.2354	0	7.65432	0	0	14.2406	0	0
sample_NP_083	Infant	0	0	0	0	0	0	0	8.34271	0	0
sample_NP_084	Infant	0	0	0	0	0	0	0	0	0	0
sample_NP_085	Infant	0	0	0	0	0	0	0	5.89689	0	0
sample_NP_086	Child	0	0	0	0	0	0	0	4.96297	0	0
sample_NP_087	Placebo	0	0	0	0	0	0	0	5.89539	0	0
sample_NP_088	Infant	0	0	0	0	0	0	0	0	0	0
sample_NP_089	Child	0	0	0	0	0	0	0	4.99497	0	0
sample_NP_090	Child	0	0	0	0	0	0	0	8.81733	0	0
sample_NP_091	Placebo	0	0	0	0	0	0	0	3.66667	0	0
sample_NP_092	Infant	0	0	0	2.9146	0	0	0	4.68417	0	0
sample_NP_093	Infant	0	0	0	0	0	0	0	6.5067	0	0
sample_NP_094	Placebo	0	0	0	0	0	0	0	5.1768	0	0
sample_NP_095	Placebo	0	0	0	0	0	0	0	0	0	0
sample_NP_096	Infant	0	0	0	0	0	0	0	5.56991	0	0
sample_NP_097	Child	0	0	0	0	0	0	0	3.86829	0	0
sample_NP_098	Placebo	0	0	0	0	0	0	0	0	0	0
sample_NP_099	Child	0	0	0	0	0	0	0	0	0	0
sample_NP_100	Placebo	0	0	0	0	0	0	0	4.05076	0	0
sample_NP_101	Child	0	0	0	0	0	0	0	13.9339	0	0
sample_NP_102	Placebo	0	0	0	0	0	0	0	7.44179	0	0
sample_NP_103	Child	0	0	0	0	0	0	0	7.65424	0	0
sample_NP_104	Placebo	0	0	0	0	0	0	0	7.54185	0	0
sample_NP_105	Child	0	0	0	0	0	0	0	7.88364	0	0
sample_NP_106	Child	0	0	0	0	0	0	0	0	0	0
sample_NP_107	Infant	0	0	0	0	0	0	0	9.78958	0	0
sample_NP_108	Infant	0	0	0	0	0	0	0	0	0	0
sample_NP_109	Infant	0	0	0	0	0	0	0	13.002	0	0
sample_NP_110	Infant	0	0	0	0	0	0	0	5.24863	0	0
sample_NP_111	Placebo	0	0	0	0	0	0	0	6.83613	0	0
sample_NP_112	Placebo	0	0	0	0	0	0	0	6.81035	0	0
sample_NP_113	Placebo	0	0	0	0	0	0	0	0	0	0
sample_NP_114	Placebo	21.5856	0	0	0	0	0	0	13.3383	0	0
sample_NP_115	Infant	0	0	0	0	0	0	0	8.29095	0	0
sample_NP_116	Placebo	0	0	0	0	6.53194	0	0	10.4027	0	0
sample_NP_117	Infant	1.49285	0	0	0	0	0	0	9.41642	0	0
sample_NP_118	Infant	0	0	0	0	0	0	0	5.31353	0	0
sample_NP_119	Child	4.4008	0	0	0	0	0	0	8.4796	0	0
sample_NP_120	Infant	0	36.0679	0	0	0	0	0	6.06547	0	0
sample_NP_121	Placebo	0	0	0	0	0	0	0	0	0	0
sample_NP_122	Child	0	0	0	0	0	0	0	0	0	0
sample_NP_123	Child	0	0	0	0	0	0	0	0	0	0
sample_NP_124	Child	0	0	0	0	0	0	0	6.4646	0	0
sample_NP_125	Infant	0	0	0	0	0	0	0	0	0	0
sample_NP_126	Child	0	0	0	0	0	0	0	0	0	0
sample_NP_127	Child	0	185.284	0	0	0	24.6154	5.66233	3.85353	0	0
sample_NP_128	Placebo	0	0	6.18738	0	0	0	0	12.7676	0	0
sample_NP_129	Infant	0	0	0	0	0	0	0	19.7062	0	0
sample_NP_130	Child	38.2435	0	0	0	0	0	0	7.62488	0	0
sample_NP_131	Child	0	0	0	0	0	0	0	0	0	0
sample_NP_132	Infant	0	0	0	0	0	0	0	0	0	0
sample_NP_133	Infant	0	0	0	0	0	0	0	4.5114	0	0
sample_NP_134	Child	0	0	0	0	0	0	0	0	0	0
sample_NP_135	Child	0	0	0	0	0	0	0	14.9937	0	0
sample_NP_136	Infant	0	0	0	0	0	0	0	0	0	0
sample_NP_137	Placebo	0	0	0	0	0	0	0	0	0	0
sample_NP_138	Placebo	0	0	0	0	0	0	0	0	1.07014	0
sample_NP_139	Child	0	0	0	0	0	0	0	8.677	0	0
sample_NP_140	Infant	0	0	0	0	0	0	0	0	0	0
sample_NP_141	Infant	0	0	0	0	0	0	0	4.83632	0	0
sample_NP_142	Placebo	0	0	0	0	0	0	0	0	0	0
sample_NP_143	Placebo	0	0	0	0	0	0	0	0	0	0
sample_NP_144	Child	0	0	0	0	0	0	0	0	0	0
sample_NP_145	Child	0	0	0	0	0	0	0	7.9672	0	0
sample_NP_146	Infant	0	0	0	0	0	0	0	2.91879	0	0
sample_NP_147	Infant	0	0	0	0	0	0	0	7.56753	0	0
sample_NP_148	Placebo	0	0	0	0	0	0	0	0	0	0
sample_NP_149	Child	0	0	0	0	3.0942	0	0	5.89832	0	0
sample_NP_150	Infant	0	0	0	0	0	0	0	5.36619	0	0
