# Supplementary material for: Mass azithromycin distribution and antibiotic resistance in the gut and nasopharynx: a cluster-randomized trial
Source: Nat Med. 2026 Mar 17;32(3):859–68. doi: 10.1038/s41591-026-04217-9 (PMC13004693; doi:10.1038/s41591-026-04217-9)
Supplement: Supplementary file 14 — Kraken2/bracken derived raw counts at species and genus level for all samples, as well as the number of input reads for normalization. [file 41591_2026_4217_MOESM14_ESM.xlsx]

## Sheet: NP_kraken2_raw_genus
sample	Moraxella	Acinetobacter	Haemophilus	Actinobacillus	Aggregatibacter	Pseudomonas	Kosakonia	Pantoea	Xanthomonas	Zymobacter	Neisseria	Alysiella	Ralstonia	Bradyrhizobium	Methylobacterium	Ensifer	Aureimonas	Pseudodesulfovibrio	Sorangium	Archangium	Arcobacter	Campylobacter	Streptococcus	Dolosigranulum	Granulicatella	Limosilactobacillus	Lactobacillus	Abiotrophia	Staphylococcus	Mammaliicoccus	Paenibacillus	Exiguobacterium	Bacillus	Finegoldia	Helcococcus	Anaerococcus	Mycoplasma	Corynebacterium	Rhodococcus	Kocuria	Micrococcus	Rothia	Ornithinimicrobium	Jonesia	Brevibacterium	Janibacter	Streptomyces	Actinoalloteichus	Cutibacterium
sample_NP_001	11487	5	1794	3	1	3	1	1	1	1	45	2	8	2	2	1	1	2	1	1	1	1	630	170	1	2	1	1	7	2	2	1	1	1	1	2	101	39	2	15	4	1	1	1	1	1	2	2	1
sample_NP_002	11520	4	3002	58	1	5	0	0	0	0	1285	0	14	0	0	0	0	0	0	0	0	30	356	223	2	1	0	0	3	0	1	0	1	0	0	0	48	377	0	3	1	3	0	0	0	0	0	0	0
sample_NP_003	16836	11	9146	100	2	9	0	2	0	0	316	1	16	2	0	0	0	0	0	0	0	23	1227	554	0	4	10	0	3	1	0	0	0	1	0	0	907	429	4	10	9	2	2	0	1	0	0	0	0
sample_NP_004	12581	3	6533	170	8	6	0	1	0	1	76	1	20	0	0	0	0	0	0	0	0	16	649	110	1	4	1	0	9	1	2	1	1	0	0	0	202	30	4	11	4	1	0	0	2	1	0	0	1
sample_NP_005	10247	8	839	6	72	12	0	4	0	0	333	0	10	2	1	0	0	0	0	0	0	2	789	194	1	2	1	0	8	1	6	1	0	0	0	0	118	85	2	9	4	0	0	0	3	0	1	0	1
sample_NP_006	8886	5	8503	148	123	14	0	1	0	0	167	0	14	1	0	0	0	0	0	0	0	43	504	102	1	1	1	0	6	0	0	0	0	0	0	2	18	51	3	5	2	1	0	0	1	0	0	0	3
sample_NP_007	9527	10	5986	160	16	7	0	0	0	0	369	0	24	1	0	0	0	0	0	0	0	52	451	105	0	1	2	0	8	0	5	0	0	0	0	0	292	83	4	4	1	3	1	0	0	0	0	0	2
sample_NP_008	21301	7	10005	288	2	9	0	4	0	0	46	0	10	1	0	0	0	0	0	0	0	10	579	299	0	7	2	1	6	0	0	0	0	0	0	0	255	297	3	9	8	0	1	0	0	0	2	0	1
sample_NP_009	36951	14	10726	0	0	7	1	2	0	0	7	1	11	0	4	0	0	0	1	0	0	1	1284	932	0	7	4	2	24	0	2	4	1	0	0	0	12	712	1	18	7	7	2	0	0	0	0	0	1
sample_NP_010	18316	23	3349	0	0	12	0	0	0	0	411	0	10	0	1	0	0	0	0	0	0	91	908	455	3	3	5	0	7	0	1	1	1	0	0	0	26	581	2	5	4	3	0	1	0	0	0	0	0
sample_NP_011	35642	15	5990	385	9	2	0	2	0	0	50	0	25	0	0	0	0	0	0	0	0	2	936	206	1	1	0	0	3	0	4	1	0	0	0	0	24	250	0	5	5	1	1	0	0	0	0	0	2
sample_NP_012	31117	16	2701	951	3	10	0	2	0	0	118	0	15	1	0	0	0	0	0	0	0	17	2992	497	1	4	2	1	81	0	3	2	2	0	0	2	184	97	6	77	19	4	13	0	2	4	0	0	7
sample_NP_013	27081	19	21500	139	4	11	0	4	1	0	3145	2	11	2	1	0	0	0	0	0	0	1	2070	400	3	1	7	0	5	0	3	2	1	0	0	1	822	268	0	12	20	3	2	0	2	0	1	0	2
sample_NP_014	22042	6	18642	316	3	9	0	0	0	0	1040	2	21	1	0	0	0	0	0	0	0	57	1681	308	1	5	3	0	5	1	0	2	0	0	0	0	143	122	4	21	7	2	3	0	0	0	0	0	1
sample_NP_015	22370	6	6189	4	1	4	0	1	0	0	1175	0	20	0	1	0	0	0	1	2	0	13	502	75	2	1	0	2	7	0	2	1	0	0	0	0	56	84	4	9	4	0	0	0	0	1	1	0	3
sample_NP_016	8812	3	1281	6	37	5	0	1	0	0	238	0	13	1	0	0	0	0	0	0	0	196	272	234	1	1	2	0	4	0	4	0	0	0	0	0	108	359	4	7	4	3	3	0	0	0	0	0	2
sample_NP_017	7804	10	4721	0	18	8	0	0	0	0	3643	0	6	0	0	0	0	0	0	0	0	53	346	304	3	4	0	0	7	0	5	0	48	0	0	0	0	240	1	7	7	12	3	1	0	0	0	0	2
sample_NP_018	27292	13	9257	1	0	5	0	2	0	0	134	3	14	3	0	0	0	0	1	0	0	3	561	348	0	1	3	0	14	3	2	0	2	0	0	0	130	428	1	10	5	5	2	0	0	0	0	0	1
sample_NP_019	15933	18	8806	13	1	8	0	1	0	0	271	1	18	0	1	0	0	0	0	1	0	10	534	480	1	1	2	0	18	1	0	2	1	0	1	0	498	1197	3	4	2	0	0	1	0	1	0	0	0
sample_NP_020	18085	13	8400	0	11	9	0	0	0	0	26	2	21	0	1	0	0	0	3	1	0	60	788	392	0	1	0	0	12	0	0	1	2	0	0	0	75	386	0	17	10	2	1	0	0	0	0	0	2
sample_NP_021	13218	12	6491	0	0	14	0	1	0	0	7	0	7	1	0	0	0	0	0	0	0	0	746	434	4	5	5	0	10	0	1	0	0	0	0	0	0	210	2	13	4	4	1	0	1	1	0	0	3
sample_NP_022	8448	2	978	0	3	3	0	6	0	0	8	1	19	3	0	0	0	0	0	0	0	0	345	170	0	1	0	0	3	0	3	1	0	0	0	1	36	32	2	2	6	0	1	0	0	0	1	0	0
sample_NP_023	9695	4	1869	1	2	8	0	0	0	0	185	2	13	0	0	0	0	0	0	0	0	5	396	293	0	0	0	0	13	1	1	0	0	0	0	0	246	469	1	5	2	1	1	0	0	0	0	0	0
sample_NP_024	23754	7	7934	0	1	6	0	4	0	0	2388	1	10	0	0	0	0	0	4	1	0	0	1578	200	3	2	0	1	6	0	0	0	0	0	0	0	355	288	2	14	2	2	1	0	0	0	1	0	6
sample_NP_025	5038	6	4165	22	0	11	0	0	0	0	365	1	9	0	0	0	0	0	0	0	0	2	226	375	6	2	1	0	5	0	3	4	0	0	0	0	134	518	1	1	4	3	0	0	0	1	0	0	3
sample_NP_026	13488	3	3353	13	11	6	0	1	0	0	48	1	13	0	0	0	0	0	0	2	1	7	478	235	0	3	6	0	9	0	1	1	1	0	0	0	122	249	0	10	4	1	2	0	2	0	0	0	1
sample_NP_027	13043	9	2469	0	0	4	0	0	0	0	34	0	31	0	1	0	0	0	0	0	0	3	590	249	3	2	0	0	10	0	1	3	0	0	0	0	384	272	3	11	13	4	1	0	0	0	0	0	2
sample_NP_028	17345	0	3359	46	1	3	0	0	0	0	801	1	22	0	0	0	0	0	0	0	0	0	372	163	0	0	0	0	2	0	2	0	0	0	0	0	154	196	0	6	1	1	1	0	1	0	0	0	0
sample_NP_029	22966	10	2714	0	3	7	0	5	0	0	35	4	8	2	1	0	0	0	0	3	0	1	634	622	3	20	98	3	21	0	4	6	2	0	0	0	135	522	1	25	14	69	5	0	0	0	2	0	4
sample_NP_030	10215	1	1453	3	2	4	0	2	0	0	489	0	18	0	0	0	0	0	0	0	0	100	551	277	3	1	1	0	16	1	0	0	0	0	0	0	368	304	1	10	2	7	0	0	0	0	0	0	4
sample_NP_031	5489	5	15326	16	21	6	0	2	0	0	406	0	17	0	0	0	0	0	0	0	0	2	586	56	0	1	0	1	9	1	0	2	0	0	0	0	75	17	1	8	4	0	2	0	1	1	1	0	3
sample_NP_032	6727	1	3630	35	10	5	0	0	0	0	1546	0	19	0	1	0	0	0	0	0	0	44	395	122	1	0	3	0	0	0	1	0	0	0	0	0	14	140	2	1	0	0	0	0	0	0	0	0	1
sample_NP_033	14631	4	4527	8	1	4	0	1	0	0	2084	2	10	0	0	0	0	0	0	0	0	49	937	278	3	1	2	0	4	0	1	0	2	0	0	0	3	433	0	0	1	0	0	0	0	0	0	0	2
sample_NP_034	4946	3	3169	0	0	4	0	0	0	0	3	0	12	0	1	0	0	0	0	0	0	0	575	117	0	3	3	0	2	0	1	1	0	0	0	0	202	25	1	5	6	0	1	0	0	0	0	0	1
sample_NP_035	13636	4	2852	0	0	9	0	1	0	0	1261	0	15	0	0	0	0	0	0	0	0	3	517	324	1	1	1	0	15	0	1	0	0	0	1	0	194	401	2	3	2	6	2	0	1	0	0	0	3
sample_NP_036	24721	8	24514	157	1	13	0	1	0	0	91	2	21	0	0	0	0	0	0	0	0	0	1835	773	2	4	1	0	5	0	2	1	0	0	2	1	689	641	1	13	4	4	0	0	1	0	0	0	5
sample_NP_037	11739	1	3970	37	1	5	0	2	0	0	70	0	5	0	0	0	0	0	0	0	0	1	287	50	0	2	1	1	2	0	2	2	0	0	0	0	484	8	2	10	4	0	2	0	0	0	0	0	0
sample_NP_038	8024	6	11308	309	1	4	0	0	0	0	238	1	21	0	0	0	0	0	0	0	0	0	729	112	2	0	1	0	7	0	1	0	0	0	0	1	163	190	3	5	1	2	1	0	0	0	0	0	0
sample_NP_039	15833	7	8029	106	1	14	0	2	0	0	362	0	19	0	1	0	0	0	0	1	0	2	906	130	0	1	4	0	1	0	1	18	2	0	1	0	58	53	4	38	34	0	14	1	0	0	1	0	5
sample_NP_040	16008	6	7225	4	3	3	0	2	0	0	635	0	19	0	0	0	0	0	0	0	0	3	960	339	8	2	2	2	49	0	2	1	0	0	1	0	225	275	1	5	0	4	1	0	0	0	0	0	3
sample_NP_041	16405	3	1044	1	5	5	0	1	0	0	145	1	9	0	0	0	0	0	0	0	0	7	334	273	0	1	0	0	8	1	3	0	0	0	0	0	48	299	0	8	4	0	3	0	1	0	0	0	0
sample_NP_042	20674	3	6544	154	1	1	0	0	0	0	512	1	4	1	0	0	0	0	0	0	0	29	477	331	7	1	0	0	1	0	2	2	1	1	0	0	10	178	0	5	1	1	0	0	0	0	0	0	4
sample_NP_043	22538	7	7804	9	2	11	0	2	0	0	8	0	13	0	1	0	0	0	0	0	0	0	1399	918	1	0	13	1	25	0	1	0	0	1	0	0	0	752	1	5	5	13	0	0	0	0	0	0	2
sample_NP_044	11015	3	3772	53	1	4	0	0	0	0	215	1	11	0	0	0	0	0	0	0	0	0	309	233	0	1	0	0	7	0	0	0	0	0	0	0	136	167	1	1	4	0	2	0	1	0	0	0	1
sample_NP_045	12157	4	4274	1	8	1	0	0	0	0	384	0	9	0	1	0	0	0	0	0	0	14	1074	376	0	0	0	0	38	0	2	0	0	0	0	0	0	118	0	1	1	3	0	0	0	0	0	0	0
sample_NP_046	22474	3	6129	10	1	12	0	0	0	0	114	2	17	0	2	0	0	0	0	1	0	38	1201	363	2	0	1	1	5	0	2	3	1	0	1	1	346	216	0	10	6	10	5	0	1	0	0	0	3
sample_NP_047	17571	9	14234	288	0	4	0	0	0	0	208	0	7	0	0	0	0	0	0	0	0	0	1365	332	7	3	0	0	20	0	1	1	0	0	0	0	945	308	1	5	2	6	0	0	0	0	0	0	1
sample_NP_048	11296	6	4298	14	4	4	0	2	0	0	100	2	8	0	1	0	0	0	0	0	0	29	1037	106	1	5	2	0	10	0	2	3	1	0	0	0	29	23	5	14	3	0	3	0	0	0	0	0	1
sample_NP_049	11266	1	3698	5	0	5	0	0	0	0	29	1	4	1	0	0	0	0	0	0	0	1	258	102	0	1	1	0	0	0	1	0	0	0	0	0	10	101	3	2	10	1	1	0	0	0	0	0	2
sample_NP_050	19914	4	6541	45	10	9	0	0	0	0	27	1	3	0	0	0	0	0	0	0	0	1	1404	481	2	4	2	0	3	0	3	2	0	0	1	0	176	366	1	12	1	1	6	0	0	0	0	0	1
sample_NP_051	13506	4	6685	10	0	9	0	1	0	0	702	0	7	0	0	0	0	0	0	0	0	6	496	144	4	1	1	0	6	0	3	0	0	0	1	0	1083	158	0	2	2	1	2	0	0	0	0	0	1
sample_NP_052	15376	23	4084	53	0	7	0	1	0	0	140	0	25	0	0	0	0	0	0	0	0	1	529	576	0	12	10	1	60	2	1	4	3	0	0	0	251	604	2	30	16	2	3	0	1	2	3	0	5
sample_NP_053	19503	1	8785	66	19	5	0	0	0	0	6480	7	12	0	1	0	0	0	0	0	0	94	1119	254	47	1	2	0	4	0	3	0	1	0	0	0	300	162	2	6	0	3	1	0	0	0	0	0	1
sample_NP_054	16876	14	1071	18	2	1	0	1	0	0	1250	0	17	1	0	0	0	0	0	0	0	53	659	400	5	3	3	0	6	0	2	1	0	0	0	1	329	354	0	20	7	1	1	0	2	0	2	0	3
sample_NP_055	16079	17	11695	22	16	1	0	1	0	0	69	1	15	1	0	0	0	0	0	0	0	0	743	526	6	1	3	0	10	0	1	0	1	0	2	1	340	362	0	6	4	1	0	0	0	0	0	0	3
sample_NP_056	10407	3	5001	4	1	4	0	0	0	0	52	1	12	0	0	0	0	0	0	0	0	4	382	276	0	0	0	0	3	0	2	0	1	0	0	0	5	227	8	5	5	0	0	0	0	0	0	0	1
sample_NP_057	17305	8	2984	10	0	7	0	1	0	0	6	4	8	0	0	0	0	0	0	0	0	0	859	623	0	0	2	0	4	0	1	3	0	0	1	0	295	800	1	6	3	0	0	0	0	0	0	0	2
sample_NP_058	12710	2	2538	10	8	2	0	0	0	0	364	2	14	0	2	0	0	0	0	0	0	14	708	340	4	1	0	1	5	0	3	0	0	0	0	0	274	175	0	7	5	1	2	0	0	0	0	0	2
sample_NP_059	3756	4	1154	4	19	7	1	2	0	0	207	1	13	0	2	0	0	0	0	0	0	289	369	130	0	0	0	1	3	0	2	0	0	0	0	1	37	123	3	4	3	0	2	0	0	0	0	0	3
sample_NP_060	25382	10	7681	62	4	12	0	0	0	0	54	0	23	0	1	0	0	0	0	0	0	1	926	282	0	3	3	0	9	2	1	5	2	0	1	0	1670	368	3	14	5	6	6	2	1	0	1	0	2
sample_NP_061	11706	10	2246	11	0	9	0	4	0	0	110	3	3	0	0	0	0	0	0	0	0	4	517	213	2	1	2	0	3	0	0	1	2	0	0	0	275	88	1	9	2	1	3	0	0	0	0	0	0
sample_NP_062	41837	15	10733	2	4	9	0	1	0	0	806	1	16	1	0	0	0	0	0	0	0	28	1634	1130	2	6	1	0	18	0	2	1	2	0	0	1	22	695	4	18	10	4	4	0	1	0	0	0	3
sample_NP_063	20053	8	5213	23	2	12	0	2	0	0	673	7	17	1	0	0	0	0	0	0	0	0	1292	714	1	11	6	0	3	0	4	0	0	0	1	1	421	411	0	13	8	0	6	0	1	0	0	0	0
sample_NP_064	7399	19	8644	60	12	8	0	3	0	0	48	0	29	1	1	0	0	0	1	0	0	30	1341	211	1	4	6	0	17	1	2	0	0	0	0	1	181	35	13	9	2	2	4	0	2	0	4	0	2
sample_NP_065	8085	0	3925	1	1	4	0	0	0	0	275	0	4	1	0	0	0	0	0	0	0	0	581	68	0	0	0	2	3	0	0	0	0	0	0	0	10	38	0	1	0	2	0	0	0	0	1	0	1
sample_NP_066	4645	4	881	11	0	2	0	0	0	0	633	0	7	0	1	0	0	0	0	0	0	7	184	198	3	1	1	0	6	0	4	1	1	0	0	0	218	236	0	14	8	1	0	0	0	0	0	0	21
sample_NP_067	9822	7	13698	4	2	1	0	0	0	0	193	0	6	0	0	0	0	0	0	0	1	1	2360	240	2	0	2	0	5	0	3	1	2	0	1	1	387	157	2	4	4	1	0	0	0	0	0	0	3
sample_NP_068	17967	3	3598	141	1	3	0	0	0	0	1568	1	17	0	0	0	0	0	0	0	0	3	903	574	6	4	3	0	8	0	1	0	1	0	0	0	2	732	1	3	7	2	1	1	1	0	0	0	0
sample_NP_069	13792	10	2447	132	2	3	0	2	0	0	467	1	4	0	0	0	0	0	0	0	0	25	564	156	1	0	0	0	8	0	0	0	0	0	0	0	710	107	1	1	1	2	1	0	1	0	0	0	0
sample_NP_070	15484	15	2108	63	1	11	1	6	0	1	63	1	4	0	1	0	2	0	1	1	0	3	1168	351	0	12	10	0	38	2	1	0	1	0	0	0	139	45	2	60	10	6	6	0	3	0	1	0	0
sample_NP_071	13488	9	4372	13	2	3	0	3	0	1	62	0	14	0	0	0	0	0	0	0	0	2	626	100	0	3	3	2	8	0	0	4	0	0	0	0	181	31	2	11	4	4	1	0	1	0	1	0	3
sample_NP_072	18404	5	5684	0	0	1	0	0	0	0	354	0	12	1	0	0	0	0	2	0	0	1	649	105	2	1	1	0	6	1	1	1	0	0	0	0	22	98	0	10	3	1	4	0	0	0	1	0	0
sample_NP_073	15269	11	6555	0	5	4	1	1	0	0	984	0	8	0	0	0	0	0	0	0	0	3	628	286	0	0	1	2	7	0	2	4	0	0	0	1	104	311	2	20	4	3	7	1	1	1	1	0	1
sample_NP_073	0	7	0	0	0	26	0	0	1	0	0	0	116	3	0	0	0	0	0	0	0	0	0	0	0	5	0	0	3	0	12	0	0	0	0	1	0	0	10	5	0	0	0	0	0	0	0	0	7
sample_NP_074	5392	0	4550	143	1	5	0	0	0	0	30	0	7	0	0	0	0	0	0	0	0	0	371	71	0	1	2	0	0	0	4	0	0	0	1	1	206	48	0	4	0	0	0	0	0	0	0	0	0
sample_NP_075	18411	5	3033	77	0	9	0	0	0	0	709	0	11	0	0	0	0	0	0	0	0	9	392	511	1	0	1	0	16	0	1	1	1	1	0	0	195	215	3	10	1	4	1	0	0	0	0	0	1
sample_NP_076	18161	5	3410	23	2	9	0	2	0	0	14	0	9	0	2	0	0	0	0	0	0	11	651	728	0	1	1	0	20	0	0	0	0	0	0	0	225	887	4	10	5	1	1	0	0	2	0	0	3
sample_NP_077	13712	4	9595	89	0	8	0	0	0	0	1724	4	2	1	0	0	0	0	0	0	0	16	848	295	1	1	3	0	6	0	4	1	4	0	0	0	64	210	0	5	2	2	2	0	0	0	0	1	1
sample_NP_078	12664	5	4362	0	1	1	0	0	0	0	284	0	12	0	0	0	0	0	0	0	0	4	873	451	0	4	7	0	4	0	0	1	1	0	0	0	104	132	6	11	4	0	2	0	0	0	0	0	3
sample_NP_079	20982	9	18099	115	3	5	0	1	0	0	64	4	7	0	0	0	0	0	0	0	0	13	3468	440	8	1	1	0	8	1	4	3	0	0	0	0	484	300	1	12	7	4	3	0	0	0	0	0	1
sample_NP_080	19816	5	9363	329	6	5	0	1	0	0	10	4	9	0	0	0	0	0	0	0	0	11	790	238	0	2	2	1	10	0	3	5	1	0	0	0	3	281	0	10	3	1	3	0	1	0	1	0	1
sample_NP_081	15542	3	3354	0	0	2	0	0	0	0	568	2	9	0	0	0	0	0	0	0	0	6	430	262	0	0	0	0	0	0	2	1	0	0	0	0	9	565	1	4	5	4	0	0	0	0	0	0	0
sample_NP_082	35410	35	10315	13	6	13	0	19	0	0	1414	4	10	0	0	0	0	0	0	1	0	61	2591	641	3	3	6	2	259	0	4	1	2	1	0	0	94	852	7	19	8	8	7	1	0	0	3	0	3
sample_NP_083	49909	28	9271	46	1	9	0	0	0	0	594	9	7	0	0	0	0	0	0	0	0	37	1311	714	9	1	3	1	16	1	0	6	2	0	2	1	3026	711	2	24	28	3	5	0	0	0	1	0	8
sample_NP_084	11484	3	2802	6	0	4	0	0	0	0	1605	0	14	0	0	0	0	0	0	0	0	0	397	111	3	2	0	1	4	0	3	1	0	0	0	0	116	292	1	4	6	1	1	0	2	7	0	0	33
sample_NP_085	28771	2	16319	12	11	4	0	0	0	0	1483	0	15	1	3	0	0	0	0	0	0	40	993	276	13	1	3	1	9	0	1	0	1	1	0	0	166	279	1	30	4	3	10	0	1	0	1	0	0
sample_NP_086	21853	3	10951	314	8	9	0	0	0	0	370	1	5	0	0	0	0	0	0	0	0	1	972	643	18	2	0	1	28	0	2	0	0	0	0	0	70	498	0	17	3	5	6	0	1	1	0	0	5
sample_NP_087	29557	34	5084	0	3	36	0	3	0	0	21	3	8	0	1	0	0	0	0	2	0	15	905	631	2	12	5	2	34	1	2	10	2	0	2	1	89	580	3	43	9	8	10	0	1	0	2	0	5
sample_NP_088	21241	12	2232	3	3	7	0	3	0	0	1345	0	18	0	0	0	0	0	0	0	0	14	570	325	2	0	3	2	5	1	0	1	0	0	0	0	653	382	0	5	3	6	1	0	0	0	0	0	2
sample_NP_089	11988	3	8983	270	3	7	0	1	0	0	369	2	17	1	0	0	0	0	0	0	0	44	850	123	0	3	1	0	2	0	1	1	0	0	0	0	102	103	1	16	5	2	3	0	0	0	0	0	2
sample_NP_090	19603	4	10029	222	3	10	0	7	0	0	35	1	21	0	0	0	0	0	0	0	0	10	1132	302	0	7	4	1	7	1	0	3	2	0	0	0	250	41	3	26	3	2	7	0	1	1	2	0	3
sample_NP_091	14728	7	2924	15	0	2	0	0	0	0	180	0	20	0	0	0	0	0	0	0	0	2	368	234	1	0	2	1	5	1	1	0	0	0	2	0	2	214	1	1	0	2	1	0	0	0	0	0	4
sample_NP_092	13493	2	6381	57	4	5	0	0	0	0	664	0	20	0	0	0	0	0	0	0	0	0	683	169	5	1	0	4	11	0	3	0	0	1	0	0	0	254	2	2	2	1	1	0	0	0	0	0	1
sample_NP_093	34689	7	7893	203	5	8	0	1	0	0	1000	4	23	0	0	0	0	0	0	0	0	6	1189	485	1	2	0	2	13	0	2	1	0	0	0	1	813	366	1	15	7	4	1	1	1	1	0	1	2
sample_NP_094	18464	3	4784	121	0	8	0	1	0	0	5	1	16	0	1	0	0	0	0	0	0	0	423	331	0	0	2	1	6	1	1	2	1	0	0	1	473	270	3	15	8	0	1	0	0	0	0	0	2
sample_NP_095	20170	5	4130	16	0	7	0	0	0	0	20	7	16	0	0	0	0	0	0	0	0	0	437	358	0	1	1	1	6	0	4	0	1	0	0	3	66	185	4	7	10	1	1	0	0	0	1	0	2
sample_NP_096	10757	14	2910	17	2	9	0	0	0	0	3762	0	11	0	0	0	0	0	1	0	0	52	573	312	8	0	0	0	6	0	3	1	0	0	0	0	0	463	3	4	3	2	0	0	0	1	1	0	14
sample_NP_097	10349	11	4208	0	0	7	0	1	0	0	903	0	13	0	0	0	0	0	0	0	0	17	394	600	1	0	1	0	6	1	1	1	0	0	0	0	48	535	3	6	3	9	1	0	0	0	0	0	0
sample_NP_098	11085	11	2670	4	1	9	0	2	0	0	55	1	34	0	0	0	0	0	0	0	0	116	326	412	0	0	3	0	14	1	0	0	0	0	0	0	0	546	3	5	6	0	1	0	0	0	0	0	4
sample_NP_099	10984	3	2593	16	2	5	0	0	0	0	349	4	22	1	0	0	0	0	0	0	0	1	281	121	0	0	0	0	2	0	1	0	0	0	0	0	2285	142	2	0	0	0	4	0	0	0	0	0	1
sample_NP_100	20902	16	5119	27	1	5	0	0	0	0	10	1	19	1	0	0	0	0	0	1	0	47	740	473	1	2	0	0	18	0	3	0	1	0	0	2	438	361	2	5	1	2	2	0	0	0	0	0	0
sample_NP_101	18968	12	15646	6	0	5	0	3	1	0	17	1	19	0	0	0	0	0	0	0	1	0	2972	446	2	6	4	0	3	0	1	4	2	0	1	0	95	295	0	36	20	1	1	0	0	1	0	0	13
sample_NP_102	12238	13	3452	11	14	4	0	2	2	0	165	0	24	0	2	0	0	0	0	0	0	55	1676	129	2	2	4	0	3	0	2	0	1	0	0	0	0	57	6	9	12	2	1	0	0	2	1	0	6
sample_NP_103	24052	6	4648	1	5	6	0	1	0	0	98	0	17	0	0	0	0	0	0	0	0	5	1432	282	2	3	2	0	9	1	2	0	0	0	0	0	130	236	1	21	12	0	0	0	0	0	0	0	1
sample_NP_104	16160	3	10168	265	91	7	0	1	0	0	1407	1	9	0	0	0	0	0	0	0	0	225	1360	308	2	1	1	0	11	2	3	1	0	0	5	1	1153	298	1	7	7	3	2	0	1	0	0	0	2
sample_NP_105	10958	33	6762	48	1	8	0	3	0	1	3	0	12	0	1	0	0	0	0	0	0	0	1128	233	0	3	0	0	7	5	2	0	0	0	0	0	117	50	2	17	6	1	3	0	0	2	0	1	0
sample_NP_106	13065	7	5096	3	0	5	0	0	0	0	13	4	16	0	0	0	0	0	0	0	0	41	851	495	0	2	1	0	8	0	1	0	1	0	0	0	73	452	4	5	6	1	1	0	0	0	0	0	3
sample_NP_107	14255	11	14896	62	4	8	0	2	0	0	1220	1	8	1	1	0	0	0	0	0	0	29	1350	456	5	3	3	0	9	1	0	2	4	2	0	0	443	304	2	15	14	7	8	0	0	1	0	0	3
sample_NP_108	6351	4	4637	58	7	5	0	1	0	0	1073	1	14	0	0	0	0	0	0	0	0	9	740	127	2	0	1	0	4	0	1	2	0	0	0	0	189	60	1	3	1	1	1	0	0	0	0	0	4
sample_NP_109	27857	16	19089	1015	168	2	0	0	0	0	12	0	20	0	0	0	0	0	0	0	0	33	2249	907	4	2	3	0	9	0	2	0	0	0	0	0	0	220	0	2	0	3	0	0	1	0	0	0	4
sample_NP_110	13000	13	3161	313	4	8	0	4	0	0	125	1	16	0	2	0	0	0	2	1	0	3	734	580	1	5	7	0	29	0	1	1	0	0	1	0	0	546	4	21	4	2	4	0	0	0	0	0	0
sample_NP_111	15306	22	3835	0	77	5	3	0	0	0	17	0	16	0	0	0	0	0	0	0	0	2	935	798	1	0	0	0	12	0	1	2	1	0	1	1	140	588	3	22	17	2	25	0	0	1	0	0	0
sample_NP_112	18727	15	2814	0	2	4	0	0	0	0	559	0	7	0	0	0	0	0	1	0	0	0	1324	756	2	1	1	2	16	0	3	0	8	0	1	1	231	763	1	8	3	9	6	0	2	0	3	0	2
sample_NP_113	5312	2	5866	4	35	8	0	5	2	0	164	0	15	0	3	0	0	0	0	0	0	4	1038	60	1	1	2	4	3	0	1	1	0	0	0	0	2	26	4	16	3	1	2	0	1	0	1	0	3
sample_NP_114	30771	10	7464	7	0	12	0	0	0	0	202	0	15	0	1	0	0	0	0	0	0	7	2932	375	1	5	2	0	4	1	1	5	0	0	0	0	11	215	5	39	6	1	1	0	0	0	0	0	1
sample_NP_115	26582	11	3096	293	2	2	0	2	0	0	37	5	18	0	0	0	0	0	0	1	0	2	667	607	2	1	3	0	24	0	3	2	0	1	0	0	329	625	1	18	4	1	0	0	0	0	2	0	2
sample_NP_116	27537	16	10010	591	6	6	0	1	0	0	62	0	23	0	0	0	0	0	0	0	0	0	1640	923	3	9	3	0	22	0	0	1	0	0	2	2	1268	835	1	23	10	6	2	1	0	0	1	0	3
sample_NP_117	15598	11	9261	7	62	5	0	0	0	0	1483	2	21	0	0	0	0	0	0	0	0	221	815	471	2	0	3	0	23	0	1	1	9	0	0	0	126	357	1	4	4	2	2	0	0	0	0	0	3
sample_NP_118	16495	4	3446	99	6	5	0	0	0	0	57	0	19	0	0	0	0	0	0	0	0	27	749	246	0	3	4	0	3	0	2	0	0	0	0	0	0	167	6	2	2	5	1	0	0	0	0	0	1
sample_NP_119	19613	13	2327	16	1	8	0	1	0	0	672	1	18	0	0	0	0	0	0	0	0	3	1375	486	6	8	5	1	5	0	0	1	0	0	0	0	1	70	5	18	8	0	1	0	1	0	0	0	2
sample_NP_120	24755	4	13199	151	8	10	0	4	0	0	637	2	8	0	0	0	0	0	0	0	0	1334	1172	352	38	1	1	0	3	0	6	3	7	0	1	3	73	254	1	12	6	1	4	0	0	0	0	0	0
sample_NP_121	12753	3	840	3	3	4	0	2	0	0	188	0	14	0	1	0	0	0	0	0	0	81	370	155	0	1	2	0	12	0	2	0	1	0	0	0	0	228	0	1	3	2	0	0	0	0	0	0	1
sample_NP_122	11829	10	7468	51	7	6	0	0	0	0	1215	2	8	1	0	0	0	0	0	0	0	24	545	165	7	5	3	0	0	0	2	0	0	0	0	0	73	113	3	16	7	6	3	0	0	1	0	0	3
sample_NP_123	15735	4	3735	0	1	4	0	0	0	0	579	0	14	0	0	0	0	0	0	0	0	41	599	152	1	0	0	0	9	0	0	0	0	0	0	0	111	264	1	3	3	2	0	0	0	0	0	2	0
sample_NP_124	16740	7	11769	51	5	16	1	0	0	0	1085	3	21	0	0	0	0	0	1	2	0	9	1354	348	13	12	0	2	3	0	3	5	0	0	0	0	27	358	3	10	17	9	2	0	0	0	0	0	2
sample_NP_125	16014	21	5582	36	1	6	0	0	0	0	83	1	14	0	0	0	0	0	0	0	0	33	461	471	1	4	1	0	3	0	2	0	1	0	1	0	107	513	1	9	18	2	11	0	0	1	0	0	0
sample_NP_126	15018	12	2007	0	1	14	1	4	0	0	24	0	27	1	1	0	0	0	0	0	2	40	421	644	1	1	6	0	31	0	2	2	6	0	0	0	0	908	1	23	13	9	7	0	1	0	1	0	0
sample_NP_127	9654	7058	9621	62	1580	27177	0	0	0	0	468	1	18	0	0	0	0	0	0	0	0	2201	1142	221	2	2	3	0	592	0	3	1	0	0	2	1	85	387	78	9	4	2	3	0	0	0	0	0	5
sample_NP_128	46911	25	5014	18	0	11	0	3	0	0	158	5	21	2	0	0	0	0	1	0	0	3	2020	1186	5	2	13	0	49	1	1	0	0	0	1	0	595	1589	0	20	14	10	1	1	0	2	0	0	11
sample_NP_129	17989	14	1998	3	1	9	0	0	0	0	16	1	7	1	0	0	0	0	0	0	0	1	1669	978	0	4	0	6	16	0	0	0	1	0	0	0	0	928	1	9	20	5	0	0	1	0	0	0	1
sample_NP_130	21754	2	668	0	0	7	0	3	0	0	16	4	12	0	1	0	0	0	0	0	0	0	1460	539	1	1	0	0	10	0	2	1	0	0	0	0	619	501	2	3	1	1	0	0	0	0	0	0	1
sample_NP_131	10038	14	2014	0	0	13	0	1	0	0	29	0	14	1	0	0	0	0	0	1	0	3	274	117	0	1	0	0	3	0	1	2	0	0	0	2	334	74	2	5	1	0	0	0	0	0	1	0	3
sample_NP_132	14655	6	1993	51	3	7	0	14	0	0	12	4	19	0	2	0	0	0	0	0	0	8	656	431	1	3	3	0	11	0	2	3	0	0	1	1	248	85	3	11	4	4	2	0	0	0	0	0	2
sample_NP_133	12691	6	3616	320	0	8	0	1	0	0	247	0	23	0	0	0	0	0	0	0	0	4	847	253	0	2	0	0	5	2	1	0	0	0	0	0	260	296	1	3	2	0	0	0	0	0	0	0	0
sample_NP_134	14858	17	1282	3	7	31	0	0	0	0	117	1	6	0	0	0	0	0	0	0	0	76	287	324	0	0	1	0	8	0	3	0	1	0	0	0	323	361	1	5	1	1	1	0	0	0	0	0	4
sample_NP_135	26540	8	7165	34	2	3	0	0	0	0	41	1	9	0	1	0	0	0	0	0	0	2	2452	496	2	7	3	0	12	0	1	0	0	0	1	0	95	294	3	13	8	4	1	0	0	0	0	0	1
sample_NP_136	10105	2	2654	1	8	4	0	1	0	0	41	0	8	0	1	0	0	0	0	0	0	0	249	185	0	2	1	0	6	1	1	0	1	0	0	0	4	16	0	11	7	2	2	0	0	0	1	0	3
sample_NP_137	13688	3	5803	164	1	5	0	0	0	0	544	0	10	0	0	0	0	0	0	0	0	19	671	209	3	0	7	0	11	0	1	0	0	1	0	0	165	131	0	17	4	6	1	0	0	0	0	0	0
sample_NP_138	8844	18	3861	12	0	3	0	0	0	0	1662	0	14	0	0	0	0	0	0	0	0	49	340	106	7	1	0	0	1	1	1	0	1	0	0	0	367	167	1	6	6	0	2	0	0	0	0	0	1
sample_NP_139	21609	0	9961	68	1	17	0	0	0	0	3513	0	13	0	0	0	0	0	0	0	0	5	1067	509	18	2	0	0	5	0	3	1	0	1	1	0	477	121	2	15	6	1	2	0	0	1	0	0	1
sample_NP_140	19045	10	7903	14	3	5	0	3	0	0	97	1	11	0	0	0	0	0	0	0	0	20	357	285	1	4	2	0	14	0	0	1	1	0	0	0	581	175	0	6	2	0	2	0	0	0	0	0	4
sample_NP_141	23703	10	12012	45	3	4	0	1	0	0	8	1	13	1	0	0	0	0	0	1	0	0	704	365	0	3	2	0	11	0	0	3	6	0	1	0	204	541	3	16	2	1	0	0	1	0	3	0	2
sample_NP_142	16360	2	4182	2	4	5	0	1	0	0	282	1	12	0	1	0	0	0	0	0	0	517	454	204	1	0	1	0	10	0	1	0	0	0	0	0	75	253	1	1	4	1	2	0	0	0	0	0	0
sample_NP_143	26163	10	10021	0	2	1	0	1	0	0	1529	5	10	0	1	0	0	0	0	0	0	8	940	735	4	1	0	3	3	0	2	0	0	0	1	0	44	374	1	8	2	11	2	0	0	0	0	0	1
sample_NP_144	14010	4	2708	95	6	1	0	2	0	0	653	2	8	0	1	0	0	0	0	0	0	31	562	301	2	1	2	0	2	0	4	0	1	0	0	0	13	307	1	0	0	1	0	0	0	0	0	0	0
sample_NP_145	9070	2	2283	130	7	2	0	1	0	0	173	0	18	0	0	0	0	0	0	0	0	22	1222	258	3	0	2	0	4	0	3	1	1	0	0	0	204	163	0	5	6	4	1	0	0	0	1	0	0
sample_NP_146	11858	26	950	209	4	12	0	6	0	0	15	0	16	1	0	0	0	0	0	0	0	1	430	883	1	6	9	0	43	0	1	1	1	0	0	0	183	1320	1	42	22	4	7	0	1	0	0	0	5
sample_NP_147	18135	7	6993	165	21	10	0	0	0	0	226	2	18	1	1	0	0	0	0	0	0	13	571	324	1	2	0	0	7	0	3	0	3	0	0	0	242	278	1	9	1	5	0	0	1	0	0	0	2
sample_NP_148	27276	4	5121	12	4	1	0	0	0	0	743	2	13	0	0	0	0	0	0	0	0	27	1151	243	1	1	1	0	3	0	2	0	0	0	0	0	514	78	1	12	4	3	3	0	1	0	0	0	0
sample_NP_149	28019	17	14389	76	2	4	0	8	0	0	8	6	21	0	1	0	0	0	0	0	0	0	941	488	0	1	1	0	30	1	2	0	0	0	1	0	0	666	2	10	14	2	0	0	0	2	0	0	1
sample_NP_150	18967	12	5955	307	1	9	0	2	0	0	1182	0	10	0	0	0	0	0	0	0	0	7	1056	242	4	3	0	2	17	0	1	1	0	0	2	0	150	398	2	10	5	4	2	0	0	0	0	0	0
[truncated: 427 more columns]

## Sheet: NP_kraken2_raw_species
sample	Moraxella catarrhalis	Moraxella bovoculi	Moraxella cuniculi	Moraxella ovis	Moraxella nonliquefaciens	Moraxella bovis	Acinetobacter sp. NyZ410	Acinetobacter indicus	Haemophilus influenzae	Haemophilus parahaemolyticus	Haemophilus haemolyticus	Actinobacillus suis	Aggregatibacter actinomycetemcomitans	Kosakonia sp. SMBL-WEM22	Pantoea stewartii	Zymobacter palmae	Neisseria sp. oral taxon 014	Neisseria lactamica	Neisseria flavescens	Neisseria cinerea	Alysiella crassa	Ralstonia insidiosa	Bradyrhizobium sp. PSBB068	Methylobacterium tardum	Methylobacterium radiotolerans	Ensifer adhaerens	Aureimonas altamirensis	Pseudodesulfovibrio aespoeensis	Sorangium cellulosum	Archangium gephyra	Arcobacter suis	Campylobacter gracilis	Streptococcus pseudopneumoniae	Streptococcus toyakuensis	Streptococcus gallolyticus	Streptococcus mitis	Streptococcus pneumoniae	Streptococcus salivarius	Dolosigranulum pigrum	Granulicatella adiacens	Limosilactobacillus fermentum	Lactobacillus delbrueckii	Abiotrophia defectiva	Staphylococcus arlettae	Staphylococcus hominis	Staphylococcus epidermidis	Mammaliicoccus sciuri	Paenibacillus naphthalenovorans	Exiguobacterium mexicanum
sample_NP_001	8055	19	1	13	3369	29	1	2	1771	16	5	3	1	1	1	1	1	37	4	1	2	8	2	1	1	1	1	2	1	1	1	1	1	2	3	1	619	1	170	1	2	1	1	5	1	1	2	2	1
sample_NP_002	8795	7	1	8	2678	24	0	0	2887	72	22	44	0	0	0	0	0	370	525	6	0	14	0	0	0	0	0	0	0	0	0	0	6	0	0	21	314	0	223	0	0	0	0	0	1	2	0	1	0
sample_NP_003	13539	26	0	5	3229	27	0	0	8948	131	55	75	1	0	0	0	0	69	9	3	0	16	1	0	0	0	0	0	0	0	0	0	0	0	0	15	1166	0	554	0	3	9	0	1	2	0	1	0	0
sample_NP_004	10120	8	1	4	2414	29	0	0	6460	41	20	128	3	0	0	1	0	16	32	0	1	20	0	0	0	0	0	0	0	0	0	0	44	0	0	7	565	0	110	0	3	1	0	4	1	1	1	2	1
sample_NP_005	7715	5	0	1	2508	16	1	0	797	26	8	4	1	0	4	0	0	231	12	1	0	10	1	0	0	0	0	0	0	0	0	0	0	2	0	1	776	0	194	0	2	0	0	2	1	1	1	4	0
sample_NP_006	7764	4	0	6	1104	5	0	0	8108	35	57	119	3	0	0	0	0	80	41	0	0	12	0	0	0	0	0	0	0	0	0	0	0	0	0	5	461	0	102	0	0	1	0	0	3	0	0	0	0
sample_NP_007	8172	4	0	0	1340	10	1	0	5802	18	145	121	3	0	0	0	0	63	135	3	0	24	1	0	0	0	0	0	0	0	0	0	3	0	0	10	426	0	105	0	0	2	0	0	6	1	0	5	0
sample_NP_008	18871	5	4	26	2361	25	1	0	9956	5	26	222	1	0	4	0	0	3	14	0	0	10	0	0	0	0	0	0	0	0	0	0	0	0	0	0	571	0	299	0	7	1	1	0	3	2	0	0	0
sample_NP_009	28575	35	6	31	8236	50	0	1	10719	0	5	0	0	0	2	0	0	0	0	0	1	11	0	2	0	0	0	0	1	0	0	0	0	0	0	1	1271	0	932	0	7	2	2	0	15	2	0	1	4
sample_NP_010	15881	7	0	7	2394	21	0	1	3137	196	5	0	0	0	0	0	0	376	1	0	0	10	0	1	0	0	0	0	0	0	0	0	0	0	0	1	891	3	455	0	2	4	0	1	5	1	0	1	1
sample_NP_011	32513	11	1	5	3093	17	0	0	5909	4	26	288	9	0	0	0	0	45	3	0	0	25	0	0	0	0	0	0	0	0	0	0	1	0	0	10	901	0	206	0	1	0	0	0	1	0	0	3	1
sample_NP_012	23095	15	3	19	7899	72	0	5	2668	19	5	704	1	0	2	0	0	52	30	0	0	15	0	0	0	0	0	0	0	0	0	0	1	0	0	5	2971	0	497	0	3	2	1	4	15	3	0	0	2
sample_NP_013	19159	29	1	14	7805	54	2	2	21397	84	11	112	0	0	0	0	0	86	6	2	2	11	2	1	0	0	0	0	0	0	0	0	0	0	0	4	2049	0	400	0	1	5	0	0	1	1	0	3	2
sample_NP_014	16949	10	0	10	5039	29	0	2	18469	22	130	244	2	0	0	0	0	190	99	50	2	21	1	0	0	0	0	0	0	0	0	0	1	0	0	0	1506	1	308	0	5	2	0	0	2	0	1	0	1
sample_NP_015	19614	6	1	9	2722	14	0	1	5429	529	41	2	0	0	0	0	1	869	154	0	0	20	0	0	0	0	0	0	1	0	0	0	3	4	0	11	472	0	75	0	0	0	2	0	1	3	0	1	0
sample_NP_016	7718	5	0	0	1079	8	0	0	1194	73	6	3	28	0	0	0	0	31	99	4	0	13	1	0	0	0	0	0	0	0	0	5	1	2	0	5	178	0	234	0	1	1	0	1	3	0	0	4	0
sample_NP_017	5878	6	0	3	1904	10	0	1	2823	1737	109	0	5	0	0	0	3	2672	546	1	0	6	0	0	0	0	0	0	0	0	0	1	27	17	0	50	233	2	304	0	4	0	0	1	4	0	0	3	0
sample_NP_018	23826	13	0	6	3412	26	0	4	9222	0	24	0	0	0	1	0	0	122	0	0	3	14	1	0	0	0	0	0	1	0	0	0	1	0	0	3	553	0	348	0	1	3	0	1	11	0	3	1	0
sample_NP_019	11606	5	1	9	4260	48	0	6	8789	3	9	7	0	0	0	0	0	120	30	9	1	16	0	1	0	0	0	0	0	1	0	1	2	0	0	14	506	0	480	0	0	1	0	0	4	2	1	0	1
sample_NP_020	11040	25	2	17	6949	39	0	0	8398	0	0	0	0	0	0	0	0	1	1	0	2	21	0	0	0	0	0	0	3	1	0	0	0	0	0	7	772	1	392	0	0	0	0	0	3	2	0	0	1
sample_NP_021	9457	9	0	15	3708	25	0	3	6447	0	5	0	0	0	0	0	0	2	2	0	0	4	1	0	0	0	0	0	0	0	0	0	0	0	0	4	727	0	434	0	4	5	0	0	6	3	0	1	0
sample_NP_022	6883	6	0	3	1528	21	0	0	965	0	10	0	1	0	3	0	0	0	0	0	1	19	2	0	0	0	0	0	0	0	0	0	0	0	0	0	342	0	170	0	1	0	0	2	1	0	0	3	1
sample_NP_023	7800	5	3	4	1849	31	0	1	1782	76	3	1	0	0	0	0	0	115	26	0	2	13	0	0	0	0	0	0	0	0	0	0	1	0	0	1	380	0	293	0	0	0	0	0	0	0	1	1	0
sample_NP_024	19730	8	0	9	3970	36	0	0	7897	0	31	0	1	0	0	0	0	1688	358	2	1	10	0	0	0	0	0	0	4	1	0	0	7	0	0	18	1546	0	200	0	0	0	1	0	1	5	0	0	0
sample_NP_025	2707	5	1	7	2289	19	0	0	4111	1	43	15	0	0	0	0	0	115	8	20	1	9	0	0	0	0	0	0	0	0	0	0	4	0	0	10	205	0	375	0	1	0	0	0	3	2	0	3	0
sample_NP_026	11376	12	0	6	2068	23	0	0	3348	0	5	13	0	0	0	0	0	33	0	0	1	13	0	0	0	0	0	0	0	1	1	0	0	0	0	1	471	1	235	0	2	5	0	0	6	2	0	1	1
sample_NP_027	10402	15	1	9	2586	24	0	1	2284	1	55	0	0	0	0	0	0	27	0	0	0	31	0	1	0	0	0	0	0	0	0	0	0	4	0	6	562	0	249	1	0	0	0	0	9	0	0	1	2
sample_NP_028	15586	10	4	7	1536	194	0	0	3331	11	4	32	0	0	0	0	0	699	0	0	0	20	0	0	0	0	0	0	0	0	0	0	2	0	0	22	335	0	163	0	0	0	0	0	0	0	0	2	0
sample_NP_029	15776	15	2	15	7085	65	1	0	2697	11	2	0	2	0	1	0	1	12	3	0	4	8	2	1	0	0	0	0	0	1	0	0	0	2	0	6	557	3	622	3	5	1	3	0	8	3	0	3	5
sample_NP_030	7631	4	1	1	2551	22	0	0	1237	153	55	3	0	0	0	0	0	84	113	13	0	18	0	0	0	0	0	0	0	0	0	1	11	4	0	14	449	0	277	0	0	1	0	2	6	1	1	0	0
sample_NP_031	4785	1	0	4	679	15	1	1	15158	34	47	14	20	0	0	0	1	290	12	1	0	17	0	0	0	0	0	0	0	0	0	0	0	0	0	0	582	0	56	0	1	0	1	5	0	0	1	0	1
sample_NP_032	4523	5	1	12	2166	18	0	0	3429	4	189	28	1	0	0	0	0	69	1071	0	0	19	0	0	0	0	0	0	0	0	0	0	5	0	0	7	371	0	122	0	0	2	0	0	0	0	0	1	0
sample_NP_033	11573	9	0	5	3013	25	0	0	4431	16	67	8	0	0	1	0	2	1438	7	24	2	10	0	0	0	0	0	0	0	0	0	0	12	2	0	30	882	0	278	0	0	0	0	0	4	0	0	1	0
sample_NP_034	3666	2	0	2	1268	7	0	1	3150	0	7	0	0	0	0	0	0	0	0	0	0	12	0	1	0	0	0	0	0	0	0	0	0	0	0	1	562	1	117	0	3	3	0	1	0	0	0	1	0
sample_NP_035	11179	8	1	6	2414	23	0	1	2264	391	145	0	0	0	0	0	0	195	4	81	0	13	0	0	0	0	0	0	0	0	0	0	18	12	0	39	423	0	324	1	1	1	0	0	9	3	0	1	0
sample_NP_036	16853	26	3	13	7765	49	0	2	24451	7	16	106	0	0	1	0	0	37	0	0	1	21	0	0	0	0	0	0	0	0	0	0	0	0	0	1	1825	0	773	0	4	1	0	0	2	2	0	2	0
sample_NP_037	10232	5	0	6	1485	7	0	1	3904	39	19	28	1	0	2	0	0	17	17	2	0	5	0	0	0	0	0	0	0	0	0	0	11	0	0	1	271	0	50	0	1	0	1	0	0	0	0	2	2
sample_NP_038	6298	5	0	9	1695	10	0	0	11269	12	9	220	0	0	0	0	0	10	113	0	1	20	0	0	0	0	0	0	0	0	0	0	0	0	0	0	718	0	112	0	0	1	0	0	5	1	0	1	0
sample_NP_039	12323	8	0	8	3413	74	0	2	7992	13	11	77	0	0	0	0	0	5	2	0	0	19	0	0	0	0	0	0	0	1	0	0	0	0	0	9	754	0	130	0	0	2	0	0	1	0	0	0	17
sample_NP_040	12931	4	0	13	3037	20	0	2	7124	78	18	3	1	0	0	0	0	332	47	1	0	19	0	0	0	0	0	0	0	0	0	0	1	0	0	4	934	0	339	4	0	2	2	0	3	0	0	0	0
sample_NP_041	8733	25	0	14	7574	53	0	0	1005	2	34	1	0	0	1	0	0	17	3	8	1	9	0	0	0	0	0	0	0	0	0	0	3	0	0	4	321	0	273	0	0	0	0	1	5	0	1	3	0
sample_NP_042	14496	9	1	19	6097	47	0	0	6174	335	19	99	0	0	0	0	1	233	104	0	1	4	1	0	0	0	0	0	0	0	0	0	7	0	0	13	451	1	331	0	0	0	0	0	0	1	0	2	2
sample_NP_043	17370	22	4	23	5090	23	2	1	7796	0	1	7	0	0	1	0	0	0	0	0	0	13	0	0	1	0	0	0	0	0	0	0	0	0	0	5	1380	0	918	0	0	2	1	0	19	4	0	0	0
sample_NP_044	10247	9	0	1	713	37	0	1	3754	13	0	33	1	0	0	0	2	48	114	0	1	11	0	0	0	0	0	0	0	0	0	0	0	0	0	0	303	0	233	0	1	0	0	1	3	1	0	0	0
sample_NP_045	8229	13	0	15	3863	29	0	0	4263	0	7	0	1	0	0	0	0	2	0	0	0	9	0	0	0	0	0	0	0	0	0	0	0	0	0	2	1053	1	376	0	0	0	0	0	24	7	0	2	0
sample_NP_046	18161	9	1	10	4228	53	0	0	6057	33	22	5	0	0	0	0	1	55	0	1	2	17	0	0	1	0	0	0	0	1	0	0	3	0	0	3	1154	0	363	0	0	1	1	0	5	0	0	2	3
sample_NP_047	15677	10	0	8	1820	46	0	1	14166	37	21	235	0	0	0	0	0	12	34	0	0	7	0	0	0	0	0	0	0	0	0	0	5	2	0	11	1324	1	332	2	1	0	0	1	8	1	0	1	1
sample_NP_048	9035	3	0	2	2236	17	0	3	4057	228	6	10	2	0	0	0	0	13	59	0	2	8	0	1	0	0	0	0	0	0	0	0	0	0	0	6	1021	0	106	0	5	2	0	4	2	0	0	2	2
sample_NP_049	9302	7	0	2	1941	11	0	0	3675	9	10	3	0	0	0	0	0	3	1	0	1	4	1	0	0	0	0	0	0	0	0	0	0	0	0	6	212	0	102	0	1	0	0	0	0	0	0	1	0
sample_NP_050	14412	18	0	24	5418	32	1	1	6535	0	2	33	0	0	0	0	1	15	0	0	0	3	0	0	0	0	0	0	0	0	0	0	0	1	0	6	1378	0	481	0	2	1	0	0	3	0	0	3	2
sample_NP_051	9908	5	0	3	3557	27	1	0	6381	265	15	6	0	0	0	0	0	532	67	4	0	7	0	0	0	0	0	0	0	0	0	0	1	0	0	12	467	0	144	0	0	1	0	0	3	1	0	3	0
sample_NP_052	10438	16	1	8	4857	31	0	1	3974	91	5	44	0	0	0	0	0	92	7	0	0	25	0	0	0	0	0	0	0	0	0	0	3	0	0	3	487	0	576	0	11	9	1	14	31	9	2	1	2
sample_NP_053	14198	13	0	6	5218	54	0	0	7216	1408	114	50	4	0	0	0	4	3942	1160	99	6	12	0	0	0	0	0	0	0	0	0	0	19	7	0	36	1028	3	254	0	0	2	0	0	3	1	0	3	0
sample_NP_054	11185	13	0	13	5617	44	0	2	841	184	25	11	0	0	0	0	1	781	215	2	0	17	1	0	0	0	0	0	0	0	0	0	18	5	0	22	584	0	400	1	0	2	0	0	2	0	0	2	0
sample_NP_055	13070	15	1	15	2911	60	1	0	11659	9	8	13	7	0	0	0	0	4	7	0	1	15	0	0	0	0	0	0	0	0	0	0	0	0	0	6	722	3	526	0	1	3	0	0	6	3	0	1	0
sample_NP_056	5745	16	1	12	4584	40	1	2	4988	1	12	4	0	0	0	0	0	11	0	1	1	10	0	0	0	0	0	0	0	0	0	0	0	0	0	0	325	0	276	0	0	0	0	0	0	2	0	2	0
sample_NP_057	7733	18	0	17	9454	72	0	2	2980	0	1	3	0	0	0	0	0	1	0	0	4	8	0	0	0	0	0	0	0	0	0	0	1	0	0	4	848	0	623	0	0	2	0	0	2	1	0	1	1
sample_NP_058	7978	12	0	15	4657	45	0	0	2367	77	79	8	3	0	0	0	0	153	114	0	2	14	0	0	0	0	0	0	0	0	0	0	5	0	0	37	586	1	340	0	0	0	1	0	2	2	0	3	0
sample_NP_059	3212	0	0	2	534	6	1	0	1110	32	8	4	0	1	2	0	0	81	30	3	1	13	0	2	0	0	0	0	0	0	0	0	0	0	0	0	290	0	130	0	0	0	1	0	1	1	0	2	0
sample_NP_060	22760	10	3	20	2546	33	0	0	7603	12	5	44	1	0	0	0	1	35	0	0	0	23	0	1	0	0	0	0	0	0	0	0	1	0	0	1	905	3	282	0	1	2	0	0	6	1	2	1	3
sample_NP_061	9371	9	0	7	2280	35	1	4	2242	3	0	9	0	0	1	0	0	0	28	4	2	3	0	0	0	0	0	0	0	0	0	0	0	0	0	4	510	0	213	0	1	0	0	0	1	0	0	0	1
sample_NP_062	31822	24	1	18	9905	61	0	1	10256	342	51	2	0	0	0	0	1	47	107	0	1	16	1	0	0	0	0	0	0	0	0	0	9	0	0	17	1579	0	1130	1	6	1	0	0	1	14	0	2	1
sample_NP_063	14743	12	1	8	5248	31	0	1	4680	428	56	22	1	0	0	0	0	163	269	5	7	17	0	0	0	0	0	0	0	0	0	0	9	2	0	20	1245	0	714	0	8	6	0	0	1	0	0	3	0
sample_NP_064	5440	9	0	11	1902	32	0	8	8546	27	27	40	3	0	2	0	0	6	10	0	0	29	0	0	0	0	0	0	1	0	0	0	1	0	0	0	1308	0	211	0	4	2	0	8	3	0	1	2	0
sample_NP_065	6087	5	0	1	1976	13	0	0	3825	79	16	1	0	0	0	0	0	129	80	1	0	4	0	0	0	0	0	0	0	0	0	0	1	0	0	4	555	0	68	0	0	0	2	2	0	1	0	0	0
sample_NP_066	3775	3	0	0	855	7	0	1	847	29	1	7	0	0	0	0	0	591	11	1	0	7	0	0	1	0	0	0	0	0	0	2	2	0	0	0	174	0	198	1	0	1	0	0	3	3	0	4	0
sample_NP_067	6944	14	0	9	2816	25	0	1	13652	35	8	2	2	0	0	0	0	26	105	0	0	6	0	0	0	0	0	0	0	0	1	0	0	2	20	8	2320	0	240	0	0	1	0	0	1	4	0	3	1
sample_NP_068	14300	4	0	8	3631	20	0	1	3550	32	12	101	0	0	0	0	1	1350	4	2	1	17	0	0	0	0	0	0	0	0	0	0	1	0	0	8	887	1	574	0	4	2	0	3	2	3	0	1	0
sample_NP_069	11491	1	0	6	2282	10	0	2	2291	51	90	94	1	0	0	0	1	187	171	1	1	4	0	0	0	0	0	0	0	0	0	0	1	0	0	12	548	0	156	1	0	0	0	0	6	1	0	0	0
sample_NP_070	12357	10	0	7	3085	17	0	5	2091	4	4	42	1	1	0	1	0	10	35	0	1	4	0	0	0	0	2	0	1	0	0	0	10	0	0	1	1135	0	351	0	10	8	0	16	4	1	2	1	0
sample_NP_071	10379	2	0	5	3075	25	0	0	4224	95	47	9	0	0	3	1	0	46	4	0	0	14	0	0	0	0	0	0	0	0	0	0	1	0	0	4	609	0	100	0	1	3	2	6	2	0	0	0	3
sample_NP_072	15658	5	0	2	2722	11	0	0	5200	284	125	0	0	0	0	0	0	122	25	7	0	12	0	0	0	0	0	0	2	0	0	0	0	0	0	8	630	3	105	0	1	1	0	1	1	0	1	1	1
sample_NP_073	14296	3	0	7	941	16	0	2	5868	624	46	0	0	0	1	0	1	690	23	3	0	8	0	0	0	0	0	0	0	0	0	0	9	2	0	39	557	0	286	0	0	0	2	1	4	1	0	2	1
sample_NP_073	0	0	0	0	0	0	0	0	0	0	0	0	0	0	0	0	0	0	0	0	0	117	3	0	0	0	0	0	0	0	0	0	0	0	0	0	0	0	0	0	0	0	0	0	2	0	0	11	0
sample_NP_074	3663	3	1	3	1704	15	0	0	4546	1	1	100	1	0	0	0	0	6	0	0	0	6	0	0	0	0	0	0	0	0	0	0	0	0	0	0	366	0	71	0	0	1	0	0	0	0	0	4	0
sample_NP_075	15630	13	0	6	2734	21	0	0	1697	1229	46	45	0	0	0	0	2	77	69	4	0	11	0	0	0	0	0	0	0	0	0	0	2	0	0	16	363	0	511	0	0	0	0	0	11	0	0	1	1
sample_NP_076	14363	13	0	21	3727	25	0	1	3400	1	4	16	0	0	0	0	0	0	0	0	0	9	0	2	0	0	0	0	0	0	0	0	0	0	0	1	639	1	728	0	1	0	0	2	10	3	0	0	0
sample_NP_077	10136	10	0	16	3515	25	0	0	9563	10	10	69	0	0	0	0	0	78	1	0	2	2	0	0	0	0	0	0	0	0	0	0	5	0	0	1	818	1	295	0	1	3	0	0	3	2	0	4	1
sample_NP_078	9739	7	0	3	2891	19	0	0	4173	182	2	0	1	0	0	0	0	207	2	0	0	12	0	0	0	0	0	0	0	0	0	0	5	0	0	8	829	0	451	0	4	6	0	1	0	2	0	0	0
sample_NP_079	14159	21	0	16	6718	60	0	1	18059	10	15	86	1	0	0	0	0	8	14	7	4	7	0	0	0	0	0	0	0	0	0	0	7	0	0	7	3441	1	440	0	0	1	0	0	6	2	1	3	0
sample_NP_080	13774	14	0	17	5940	61	0	1	9321	20	15	254	5	0	0	0	0	5	0	0	4	9	0	0	0	0	0	0	0	0	0	0	0	0	0	3	784	0	238	0	2	0	1	0	7	1	0	3	5
sample_NP_081	11916	9	0	9	3562	38	0	1	3211	75	31	0	0	0	0	0	1	282	113	2	2	9	0	0	0	0	0	0	0	0	0	0	1	0	0	9	407	0	262	0	0	0	0	0	0	0	0	2	0
sample_NP_082	31148	14	1	22	4187	27	0	6	9975	80	198	7	2	0	0	0	0	171	29	1	4	10	0	0	0	0	0	0	0	1	0	0	1	0	0	4	2563	1	641	0	0	4	2	0	6	5	0	1	1
sample_NP_083	40037	25	0	32	9718	78	2	10	9133	79	23	37	1	0	0	0	0	32	215	25	7	7	0	0	0	0	0	0	0	0	0	0	7	0	0	20	1261	0	714	1	1	1	1	0	11	2	1	0	4
sample_NP_084	9868	5	0	5	1590	11	0	0	2409	368	11	6	0	0	0	0	3	991	188	0	0	14	0	0	0	0	0	0	0	0	0	0	15	7	0	20	345	0	111	0	0	0	1	0	0	2	0	3	1
sample_NP_085	23121	21	1	3	5576	42	0	0	15368	484	320	8	1	0	0	0	0	1232	116	0	0	15	0	1	0	0	0	0	0	0	0	0	30	2	0	10	909	0	276	1	0	2	1	0	1	1	0	1	0
sample_NP_086	18642	16	0	5	3167	17	0	0	10670	240	25	231	6	0	0	0	1	9	201	3	1	5	0	0	0	0	0	0	0	0	0	0	0	2	0	10	938	1	643	0	1	0	1	0	19	8	0	2	0
sample_NP_087	17394	25	2	34	12010	78	0	1	5078	0	0	0	0	0	1	0	0	0	0	2	3	8	0	0	0	0	0	0	0	0	0	0	5	0	0	5	881	0	631	1	12	5	2	0	24	8	1	1	7
sample_NP_088	17531	11	0	9	3649	38	0	2	1932	224	61	2	0	0	0	0	1	1172	28	2	0	18	0	0	0	0	0	0	0	0	0	0	8	2	0	27	507	3	325	0	0	0	2	0	2	1	1	0	1
sample_NP_089	9507	6	0	12	2434	22	0	0	8862	4	104	202	1	0	0	0	0	300	2	0	2	17	1	0	0	0	0	0	0	0	0	0	1	0	0	10	802	0	123	0	2	1	0	0	1	0	0	1	1
sample_NP_090	14819	12	1	12	4718	28	0	2	9929	57	24	178	0	0	0	0	0	29	0	0	1	21	0	0	0	0	0	0	0	0	0	0	3	0	3	1	1100	3	302	0	7	3	1	3	3	0	1	0	3
sample_NP_091	12645	11	0	3	2022	40	0	1	2880	35	4	12	0	0	0	0	0	8	91	5	0	20	0	0	0	0	0	0	0	0	0	0	0	0	0	1	360	0	234	0	0	2	1	0	2	0	1	1	0
sample_NP_092	11800	3	2	9	1669	8	0	0	6081	197	73	47	0	0	0	0	0	116	322	0	0	20	0	0	0	0	0	0	0	0	0	0	9	5	0	50	597	0	169	2	1	0	4	0	10	2	0	3	0
sample_NP_093	23069	37	1	22	11470	77	1	0	7747	2	122	154	0	0	1	0	0	544	0	18	4	23	0	0	0	0	0	0	0	0	0	0	9	6	0	65	1023	3	485	0	1	0	2	0	6	3	0	2	1
sample_NP_094	13500	28	2	30	4804	87	0	0	4771	1	4	89	0	0	0	0	0	1	1	0	1	16	0	0	0	0	0	0	0	0	0	0	0	0	0	1	408	0	331	0	0	2	1	0	2	2	1	0	2
sample_NP_095	13938	12	0	17	6153	42	0	0	4118	2	5	16	0	0	0	0	0	1	0	1	6	16	0	0	0	0	0	0	0	0	0	0	1	0	0	0	433	0	358	0	0	1	1	0	3	0	0	4	0
sample_NP_096	9216	2	0	7	1516	15	0	0	2051	704	113	14	0	0	0	0	0	3095	30	22	0	11	0	0	0	0	0	0	1	0	0	0	13	2	0	40	465	0	312	0	0	0	0	0	1	1	0	3	1
sample_NP_097	7560	4	0	9	2754	19	0	0	3978	76	127	0	0	0	1	0	0	176	94	16	0	13	0	0	0	0	0	0	0	0	0	0	11	2	0	31	314	0	600	0	0	1	0	2	2	0	1	1	1
sample_NP_098	8293	6	0	2	2773	6	0	0	2590	64	9	2	0	0	1	0	1	46	0	1	1	34	0	0	0	0	0	0	0	0	0	0	0	0	0	3	304	0	412	0	0	1	0	6	5	1	1	0	0
sample_NP_099	4415	12	0	18	6491	47	0	0	2548	20	16	9	0	0	0	0	0	117	127	1	4	22	1	0	0	0	0	0	0	0	0	0	6	2	0	28	228	0	121	0	0	0	0	0	2	0	0	1	0
sample_NP_100	14313	22	1	26	6352	173	0	8	5107	0	11	24	0	0	0	0	0	1	0	0	1	19	1	0	0	0	0	0	0	0	0	0	0	0	0	2	720	0	473	1	0	0	0	1	11	2	0	3	0
sample_NP_101	14369	25	0	16	4517	23	0	2	15611	0	13	6	0	0	1	0	0	0	0	0	1	19	0	0	0	0	0	0	0	0	1	0	0	0	0	3	2948	0	446	1	6	2	0	0	2	1	0	0	2
sample_NP_102	8039	10	1	3	4141	38	0	2	3322	72	17	8	0	0	2	0	0	98	0	0	0	24	0	1	1	0	0	0	0	0	0	1	3	0	0	1	1663	0	129	0	2	0	0	0	0	0	0	2	0
sample_NP_103	20743	15	0	6	3262	18	0	0	4582	1	32	0	0	0	0	0	1	1	10	2	0	17	0	0	0	0	0	0	0	0	0	0	48	2	0	5	1363	0	282	2	3	0	0	0	4	3	1	2	0
sample_NP_104	13113	12	8	21	2966	32	0	0	10022	95	11	195	6	0	0	0	0	1138	100	0	1	9	0	0	0	0	0	0	0	0	0	1	3	0	0	9	1279	0	308	1	0	0	0	0	6	1	2	2	1
sample_NP_105	7807	5	0	6	3092	40	0	13	6716	1	5	38	0	0	1	1	0	0	0	0	0	12	0	0	0	0	0	0	0	0	0	0	0	0	0	0	1089	0	233	0	3	0	0	4	0	0	5	2	0
sample_NP_106	8604	9	4	26	4387	26	0	3	5082	2	2	3	0	0	0	0	0	0	0	0	4	16	0	0	0	0	0	0	0	0	0	0	1	0	0	1	770	0	495	0	2	0	0	1	5	0	0	1	0
sample_NP_107	10187	10	0	11	4009	30	0	1	13520	967	28	42	2	0	0	0	1	329	606	3	1	8	0	0	0	0	0	0	0	0	0	0	1	0	0	7	1293	1	456	1	2	2	0	3	4	0	1	0	2
sample_NP_108	4806	5	2	5	1518	11	0	2	4459	143	22	45	1	0	0	0	0	306	28	1	1	14	0	0	0	0	0	0	0	0	0	0	1	0	0	10	702	0	127	0	0	1	0	0	0	1	0	1	1
sample_NP_109	21348	35	0	5	6419	35	0	0	18924	15	51	751	32	0	0	0	1	0	0	0	0	20	0	0	0	0	0	0	0	0	0	0	1	0	0	2	2231	0	907	0	0	1	0	0	5	0	0	2	0
sample_NP_110	9918	19	0	12	3013	21	0	1	3146	11	1	225	2	0	5	0	0	0	0	0	1	16	0	0	0	0	0	0	2	0	0	3	0	0	0	1	660	1	580	0	4	0	0	1	22	3	0	1	1
sample_NP_111	11526	11	1	13	3724	24	0	0	3780	1	8	0	76	0	0	0	0	5	0	2	0	16	0	0	0	0	0	0	0	0	0	0	0	0	0	1	925	0	798	0	0	0	0	0	9	0	0	1	0
sample_NP_112	14792	12	0	16	3867	32	0	1	2617	145	11	0	1	0	0	0	0	509	15	0	0	7	0	0	0	0	0	0	1	0	0	0	7	0	0	9	1284	0	756	0	1	1	2	0	9	3	0	3	0
sample_NP_113	4056	3	0	1	1237	7	0	0	5826	8	13	4	30	0	3	0	0	134	0	0	0	15	0	3	0	0	0	0	0	0	0	0	1	0	0	3	1015	0	60	0	0	0	4	2	0	0	0	1	0
sample_NP_114	14771	35	2	27	15860	67	0	1	7332	40	23	7	0	0	0	0	11	47	12	9	0	15	0	0	0	0	0	0	0	0	0	0	7	0	0	9	2878	1	375	0	3	1	0	1	1	0	1	0	3
sample_NP_115	19420	16	2	31	7034	63	2	0	3055	3	2	210	1	0	0	0	2	5	15	0	5	18	0	0	0	0	0	0	0	1	0	0	0	0	0	0	659	0	607	0	0	2	0	0	9	6	0	3	2
sample_NP_116	21270	19	1	12	6170	56	0	4	9863	15	82	425	3	0	1	0	0	18	7	0	0	23	0	0	0	0	0	0	0	0	0	0	0	0	0	6	1623	1	923	1	9	3	0	1	6	12	0	0	1
sample_NP_117	12421	6	5	20	3112	30	0	1	7116	1857	236	5	0	0	0	0	3	1027	200	10	2	21	0	0	0	0	0	0	0	0	0	1	57	5	0	96	609	0	471	0	0	1	0	0	8	7	0	1	1
sample_NP_118	13601	3	0	14	2861	13	0	0	3303	110	5	67	3	0	0	0	7	2	9	0	0	19	0	0	0	0	0	0	0	0	0	0	5	1	0	8	704	0	246	0	1	3	0	0	1	1	0	2	0
sample_NP_119	12032	13	0	12	7481	65	0	1	2285	13	22	9	0	0	1	0	4	618	2	0	1	18	0	0	0	0	0	0	0	0	0	0	1	0	0	7	1305	0	486	1	9	3	1	0	0	1	0	0	0
sample_NP_120	20843	6	0	6	3867	23	0	0	12787	327	39	98	1	0	4	0	0	525	77	0	1	8	0	0	0	0	0	0	0	0	0	4	5	0	0	9	1071	8	352	32	0	0	0	0	3	0	0	6	0
sample_NP_121	11042	8	1	9	1667	19	0	0	801	37	1	3	0	0	0	0	0	12	0	0	0	14	0	0	0	0	0	0	0	0	0	0	0	0	0	0	328	0	155	0	1	0	0	2	5	1	0	2	0
sample_NP_122	8856	9	1	14	2900	45	1	0	6744	587	109	32	2	0	0	0	0	838	27	16	2	8	1	0	0	0	0	0	0	0	0	0	5	0	0	16	519	0	165	0	3	3	0	0	0	0	0	2	0
sample_NP_123	13923	3	0	11	1788	8	2	1	3691	29	7	0	0	0	0	0	0	506	4	2	0	14	0	0	0	0	0	0	0	0	0	0	8	0	0	1	568	0	152	0	0	0	0	0	0	2	0	0	0
sample_NP_124	12002	6	0	13	4682	30	0	1	10954	764	26	37	0	1	0	0	1	91	650	6	3	21	0	0	0	0	0	0	1	0	0	0	13	2	0	21	1308	0	348	1	11	0	2	0	2	0	0	3	5
sample_NP_125	11507	11	2	10	4445	25	2	1	5521	48	4	25	1	0	0	0	2	59	4	1	1	14	0	0	0	0	0	0	0	0	0	0	1	0	0	0	451	0	471	0	3	0	0	0	1	0	0	2	0
sample_NP_126	7229	7	0	16	7723	37	1	0	2003	1	1	0	0	1	3	0	0	3	4	0	0	27	0	0	1	0	0	0	0	0	2	0	5	0	0	4	383	0	644	0	1	4	0	0	23	4	0	2	2
sample_NP_127	6810	5	0	8	2816	12	1	6374	9490	3	62	41	0	0	0	0	0	8	3	0	1	18	0	0	0	0	0	0	0	0	0	3	0	0	0	2	935	1	221	1	0	0	0	2	2	39	0	2	1
sample_NP_128	37047	20	3	37	9739	58	0	1	4980	8	5	15	0	0	0	0	0	108	0	1	3	21	1	0	0	0	0	0	1	0	0	0	0	0	10	4	1966	3	1186	3	2	13	0	0	27	2	1	1	0
sample_NP_129	10369	21	0	6	7529	55	0	1	1961	16	17	1	0	0	0	0	0	6	0	0	1	7	1	0	0	0	0	0	0	0	0	0	1	0	0	3	1638	0	978	0	3	0	6	0	16	0	0	0	0
sample_NP_130	15366	20	5	9	6290	58	0	0	666	1	0	0	0	0	0	0	0	7	4	0	4	12	0	1	0	0	0	0	0	0	0	0	7	0	0	0	1449	0	539	1	1	0	0	0	7	3	0	2	0
sample_NP_131	7795	5	0	3	2217	13	1	0	1997	16	0	0	0	0	0	0	0	0	18	0	0	14	1	0	0	0	0	0	0	0	0	0	0	0	0	0	269	0	117	0	1	0	0	0	2	0	0	1	0
sample_NP_132	8379	10	0	10	6188	61	2	0	1987	2	1	40	0	0	11	0	0	0	0	1	4	19	0	0	2	0	0	0	0	0	0	0	0	0	0	1	638	1	431	1	1	0	0	6	1	2	0	2	2
sample_NP_133	11876	8	1	5	796	4	0	2	3607	3	4	212	0	0	0	0	0	72	3	121	0	23	0	0	0	0	0	0	0	0	0	0	12	0	0	4	817	0	253	0	2	0	0	0	5	0	2	0	0
sample_NP_134	13301	14	0	9	1527	3	1	12	1217	18	38	3	0	0	0	0	0	7	60	0	1	6	0	0	0	0	0	0	0	0	0	0	3	0	0	5	253	0	324	0	0	0	0	0	6	1	0	3	0
sample_NP_135	21316	12	0	13	5147	40	0	3	7111	42	2	23	2	0	0	0	0	11	3	0	1	9	0	1	0	0	0	0	0	0	0	0	0	0	0	4	2442	0	496	0	7	2	0	0	9	2	0	1	0
sample_NP_136	9088	3	0	2	992	17	0	0	2567	83	2	1	2	0	0	0	0	5	23	5	0	8	0	0	0	0	0	0	0	0	0	0	0	0	0	0	242	0	185	0	0	1	0	1	3	0	1	1	0
sample_NP_137	11302	8	1	5	2336	34	0	0	5550	242	6	124	0	0	0	0	0	348	20	1	0	10	0	0	0	0	0	0	0	0	0	0	9	2	0	10	638	2	209	0	0	2	0	0	4	3	0	1	0
sample_NP_138	8142	1	0	0	697	1	0	1	3359	344	137	8	0	0	0	0	1	108	7	79	0	14	0	0	0	0	0	0	0	0	0	0	12	2	0	19	289	0	106	1	1	0	0	1	0	0	1	1	0
sample_NP_139	18507	26	0	7	3037	18	0	0	9492	420	25	57	0	0	0	0	1	2972	21	0	0	13	0	0	0	0	0	0	0	0	0	0	15	4	0	37	999	0	509	0	0	0	0	0	2	2	0	3	1
sample_NP_140	17164	4	1	6	1849	19	1	2	7857	9	2	9	3	0	2	0	0	3	60	0	1	11	0	0	0	0	0	0	0	0	0	0	0	0	0	1	348	0	285	0	4	2	0	0	9	4	0	0	1
sample_NP_141	17918	19	0	15	5718	26	1	1	11978	0	13	32	3	0	0	0	0	1	0	0	1	13	0	0	0	0	0	0	0	1	0	0	7	0	0	1	678	0	365	0	3	1	0	3	7	0	0	0	1
sample_NP_142	14630	3	0	10	1704	9	0	1	3946	57	55	2	0	0	0	0	0	37	77	5	1	12	0	0	0	0	0	0	0	0	0	484	0	0	0	3	426	0	204	0	0	0	0	0	3	7	0	1	0
sample_NP_143	21719	27	1	50	4158	133	0	1	9589	239	43	0	1	0	0	0	3	818	349	6	5	10	0	1	0	0	0	0	0	0	0	1	12	7	0	45	862	1	735	0	1	0	2	0	3	0	0	2	0
sample_NP_144	10277	8	0	5	3688	29	0	1	2196	471	17	70	0	0	2	0	0	106	261	7	2	8	0	0	0	0	0	0	0	0	0	1	6	0	0	10	512	0	301	0	1	0	0	0	2	0	0	3	0
sample_NP_145	7872	0	0	7	1177	10	0	0	2199	66	10	91	0	0	0	0	0	43	54	0	0	18	0	0	0	0	0	0	0	0	0	0	10	0	0	4	1194	0	258	0	0	0	0	0	0	0	0	3	0
sample_NP_146	7137	17	0	13	4660	17	0	4	942	7	0	168	4	0	1	0	0	0	0	0	0	16	1	0	0	0	0	0	0	0	0	0	0	0	0	5	410	3	883	0	6	7	0	0	30	5	0	1	0
sample_NP_147	13538	26	0	23	4367	172	0	1	6950	15	17	123	11	0	0	0	0	20	19	3	2	18	1	1	0	0	0	0	0	0	0	0	9	0	0	12	539	0	324	1	2	0	0	0	5	1	0	2	0
sample_NP_148	21401	7	3	7	5806	46	0	0	4839	271	6	5	1	0	0	0	1	644	29	0	2	13	0	0	0	0	0	0	0	0	0	20	1	2	0	2	1129	0	243	0	1	1	0	0	3	0	0	2	0
sample_NP_149	23077	17	2	12	4860	34	0	1	14381	1	4	64	1	0	4	0	0	1	1	0	6	18	0	0	0	0	0	0	0	0	0	0	0	0	0	0	915	0	488	0	1	1	0	0	7	2	1	2	0
sample_NP_150	13781	17	0	14	5122	25	1	2	5539	283	69	208	0	0	0	0	2	658	196	10	0	10	0	0	0	0	0	0	0	0	0	0	9	4	0	16	822	0	242	0	2	0	2	0	13	3	0	1	0
[truncated: 1,421 more columns]

## Sheet: input read counts
sample	n_input_reads
sample_NP_120	5539032
sample_NP_115	5997737
sample_NP_148	6448390
sample_NP_033	6759038
sample_NP_131	5228770
sample_NP_031	5990322
sample_NP_126	6759753
sample_NP_075	6530760
sample_NP_077	5823662
sample_NP_079	6260064
sample_NP_088	6244645
sample_NP_005	6875791
sample_NP_091	6855805
sample_NP_054	4931081
sample_NP_116	5730935
sample_NP_099	7236070
sample_NP_045	4474885
sample_NP_149	7152392
sample_NP_143	5611226
sample_NP_001	5275411
sample_NP_073	1431
sample_NP_028	4822696
sample_NP_073	4827097
sample_NP_096	6370129
sample_NP_032	4847548
sample_NP_015	5750025
sample_NP_122	6393693
sample_NP_117	6325681
sample_NP_036	6092316
sample_NP_144	4659506
sample_NP_048	5323544
sample_NP_068	6269599
sample_NP_051	5943413
sample_NP_076	4546799
sample_NP_059	5914877
sample_NP_102	7581908
sample_NP_147	6457898
sample_NP_022	5424793
sample_NP_146	7518163
sample_NP_150	5723063
sample_NP_012	6657125
sample_NP_058	5167820
sample_NP_024	5817554
sample_NP_007	6695655
sample_NP_061	5130060
sample_NP_106	6832283
sample_NP_081	4903389
sample_NP_093	6279488
sample_NP_128	7264340
sample_NP_071	5033813
sample_NP_127	6628222
sample_NP_038	5486217
sample_NP_100	6701427
sample_NP_074	5684191
sample_NP_030	5152452
sample_NP_123	6729548
sample_NP_101	6853518
sample_NP_145	4419530
sample_NP_056	5066937
sample_NP_057	3989420
sample_NP_060	6221201
sample_NP_108	4462982
sample_NP_027	6095302
sample_NP_137	5370230
sample_NP_109	4938327
sample_NP_083	6404985
sample_NP_042	4797269
sample_NP_053	5635601
sample_NP_013	6995039
sample_NP_118	5653052
sample_NP_124	6496817
sample_NP_046	5474793
sample_NP_011	7543095
sample_NP_121	5444375
sample_NP_066	4515584
sample_NP_063	5084219
sample_NP_136	5270758
sample_NP_129	4358127
sample_NP_052	5980393
sample_NP_114	6687698
sample_NP_119	6584226
sample_NP_049	4405606
sample_NP_029	6327178
sample_NP_125	6212471
sample_NP_080	5885177
sample_NP_141	6936083
sample_NP_138	4609917
sample_NP_133	7739597
sample_NP_087	6272718
sample_NP_085	7932398
sample_NP_086	5837885
sample_NP_104	5363472
sample_NP_010	6394113
sample_NP_041	4489664
sample_NP_084	5184958
sample_NP_098	7523043
sample_NP_134	5109735
sample_NP_090	6170788
sample_NP_034	4005394
sample_NP_050	3967999
sample_NP_132	5480707
sample_NP_112	5870385
sample_NP_006	6111694
sample_NP_008	7159602
sample_NP_111	6872977
sample_NP_067	5272662
sample_NP_025	5347858
sample_NP_094	3924689
sample_NP_026	4951482
sample_NP_009	6452800
sample_NP_105	5351935
sample_NP_082	7286671
sample_NP_072	5202410
sample_NP_016	5367214
sample_NP_003	6142877
sample_NP_017	5684032
sample_NP_047	5898068
sample_NP_089	5197629
sample_NP_043	5997351
sample_NP_039	7090441
sample_NP_021	5141615
sample_NP_004	6187163
sample_NP_055	5406707
sample_NP_002	5990870
sample_NP_113	6018798
sample_NP_130	6610821
sample_NP_135	5619741
sample_NP_142	5048791
sample_NP_018	5980663
sample_NP_044	5684800
sample_NP_095	6413051
sample_NP_035	6051338
sample_NP_103	5934919
sample_NP_078	5810515
sample_NP_040	5354335
sample_NP_064	6877412
sample_NP_097	5199634
sample_NP_092	7151641
sample_NP_062	7170921
sample_NP_069	4488005
sample_NP_037	5291033
sample_NP_140	5400024
sample_NP_019	6713222
sample_NP_110	7261682
sample_NP_023	5885825
sample_NP_139	6027180
sample_NP_020	7163868
sample_NP_107	6246694
sample_NP_065	4387005
sample_NP_014	6877471
sample_NP_070	6001221
