# Supplementary material for: Mass azithromycin distribution and antibiotic resistance in the gut and nasopharynx: a cluster-randomized trial
Source: Nat Med. 2026 Mar 17;32(3):859–68. doi: 10.1038/s41591-026-04217-9 (PMC13004693; doi:10.1038/s41591-026-04217-9)
Supplement: Supplementary file 15 — Gut nonmacrolide AMR class counts, reads-per-million (rM) and table with full ANOVA results. [file 41591_2026_4217_MOESM15_ESM.xlsx]

## Sheet: gut_non-macrolide_AMR_rM
sample	Aminocoumarins	Aminoglycosides	Bacitracin	betalactams	Cationic_antimicrobial_peptides	Elfamycins	Fluoroquinolones	Fosfomycin	Lipopeptides	Metronidazole	MLS	Multi-drug_resistance	Mupirocin	Nucleosides	Oxazolidinone	Phenicol	Rifampin	Spiropyrimidinetriones	Sulfonamides	Tetracyclines	Trimethoprim	poolID
sample_rectal_001	0	56.2873	2.97118	124.459	16.0113	0	55.7921	0.990392	7.42794	4.2917	141.461	29.5467	115.876	0	0	0	209.633	0	11.7196	510.877	11.8847	1
sample_rectal_002	0	29.5663	6.36595	86.1525	16.1271	0	3.25371	0	7.63913	5.94155	100.865	0	162.968	0	0	0	280.526	0	0	332.585	7.21474	2
sample_rectal_003	0	66.4867	0	114.722	15.1225	0	8.60416	0.521464	8.86489	12.5151	127.498	4.69318	92.5599	0	0	0	186.684	0	12.5151	181.73	4.95391	3
sample_rectal_004	0	81.8202	9.30798	68.1584	25.5219	0	11.1095	0.300257	9.15785	9.30798	107.342	33.1785	37.9826	0	0	0	90.3775	0	8.10695	295.904	4.65399	4
sample_rectal_005	0	20.1175	3.99685	13.1896	9.05952	0	0	0.266456	6.92787	6.66141	67.147	14.2554	163.737	0	0	0	245.273	0	0	122.303	9.05952	5
sample_rectal_006	0	146.953	17.9586	148.281	45.0014	0	18.5177	0.908414	11.6696	16.9105	117.116	57.0204	106.005	0	0	1.04817	211.73	0	41.1581	298.868	10.7612	6
sample_rectal_007	0	97.757	7.65616	108.395	24.9832	0	31.0276	0.402956	16.8435	18.2942	107.509	39.3285	59.7986	0	0	0	116.132	20.9537	9.0262	259.1	4.02956	7
sample_rectal_008	0	57.9518	0	90.8464	14.1292	12.8046	34.3296	0.331153	5.51922	17.6615	162.044	21.8561	116.124	0	0	0	183.68	0	9.16191	500.041	2.98038	8
sample_rectal_009	0	133.855	0	76.5426	14.3282	0	101.177	0.377057	5.53017	26.6454	93.1331	12.0658	65.4823	0	0	0	139.26	0	17.596	551.258	11.5631	9
sample_rectal_010	0	142.336	3.41445	221.738	21.9596	13.5908	0.06695	0.33475	4.1509	15.0637	91.9893	22.8969	67.9542	0	0	0	120.711	0	15.3985	690.187	24.7715	10
sample_rectal_011	0	133.694	8.72703	173.011	27.3507	0.359877	34.5482	0.539816	6.20788	24.2018	150.429	26.8109	53.8916	0	0	0	104.454	0	19.0735	451.106	13.9452	11
sample_rectal_012	0	116.322	9.06253	117.813	28.22	0.917725	22.0254	0	14.5689	25.811	184.922	27.9906	23.8608	0	0	0	64.2407	0	26.1552	439.246	9.75082	12
sample_rectal_013	0	171.363	12.6093	172.293	47.9568	13.8496	32.5569	0.826841	10.2322	22.7381	180.768	51.6776	147.591	0	0	0	234.616	0	26.8723	644.419	21.0844	13
sample_rectal_014	0	114.268	17.6223	176.002	40.8971	0	0.332497	0.554161	9.97491	9.75324	145.634	50.9829	101.079	0	0	0	155.719	0	31.8089	369.404	10.0857	14
sample_rectal_015	0	185.349	7.92661	113.862	26.669	0.444483	38.8922	0.222241	5.03747	14.9643	103.046	26.4467	69.3393	0	0	0	138.234	0	80.1551	388.7	20.0758	15
sample_rectal_016	0	134.21	11.0493	108.241	26.5324	14.4274	45.6751	0.351888	6.89701	21.8875	108.241	28.1511	42.2266	0	0	0	96.9804	0	36.6668	294.671	16.4684	16
sample_rectal_017	0	61.7001	10.444	115.366	29.0826	0	10.1227	0.321355	11.4081	19.442	158.428	32.6175	140.111	0	0	0	246.961	0	7.8732	432.062	8.67658	17
sample_rectal_018	0	13.1119	0	58.241	0	0	0	0	0	12.0446	68.3036	3.04927	168.625	0	0	0	281.295	0	0	396.252	0	18
sample_rectal_019	0	101.875	3.2491	120.322	27.3553	1.0481	20.3331	0	5.55491	21.6956	127.449	26.5168	25.5736	0	0	0	58.6934	0	6.07896	348.807	6.07896	19
sample_rectal_020	0	69.1467	6.94802	114.114	21.2332	1.3896	6.55893	0.222337	5.83634	10.6722	93.437	21.4555	74.7051	0	0	0	133.402	0	5.2805	365.521	6.00309	20
sample_rectal_021	0	127.565	3.27471	94.0734	15.6293	0	33.4913	0.14885	7.14482	36.6172	133.816	14.5873	66.9827	0	0	0	122.206	0	36.0218	307.971	0	21
sample_rectal_022	0	86.8266	9.26801	143.968	30.3127	2.2299	9.19833	0.557474	7.59559	9.61643	128.358	32.2638	31.1489	0	0	0	72.1929	0	16.9333	523.12	8.78022	22
sample_rectal_023	0	40.9999	1.375	107.812	5.68748	2.37499	8.74998	0.249999	2.49999	22.2499	92.1872	23.9999	91.4372	0	0	6.99998	188.874	0	1.99999	499.561	7.43748	23
sample_rectal_024	0	98.5099	8.78898	53.7105	6.83588	0	9.64347	0.610346	9.27726	15.5028	91.9181	26.9773	97.8995	0	0	0	165.282	0	17.8221	240.11	7.32415	24
sample_rectal_025	0	125.514	6.09784	197.333	25.1536	13.3814	44.0399	0.0846922	4.99684	23.8832	125.768	22.1047	43.2777	0	0	0	107.39	0	18.9711	549.568	18.9711	25
sample_rectal_026	0	112.501	8.80764	149.582	23.9065	4.36681	33.0842	1.70232	32.122	16.283	124.121	53.66	96.1439	0	0	0	161.276	0	25.0907	471.986	11.8422	26
sample_rectal_027	0	126.396	12.0734	167.612	36.1369	1.16571	21.1492	0.582853	7.74362	9.32565	192.258	42.0487	104.747	0	0	0	182.849	0	14.155	563.203	20.8995	27
sample_rectal_028	0	68.6477	8.47548	122.564	28.6002	12.1812	19.9412	0.476975	5.37514	12.0895	147.881	33.0213	39.699	0	0	1.06402	85.9656	0	14.6395	387.487	9.13591	28
sample_rectal_029	0	37.2677	0	130.22	16.1421	1.51671	8.88357	0.650017	0	27.5174	130.22	22.3173	65.8684	0	0	0	111.37	0	0	426.303	4.33345	29
sample_rectal_030	0	436.218	21.5966	120.347	64.1304	0	141.944	0	17.3103	15.4968	205.58	69.0761	102.872	0	0	0	197.831	0	231.298	207.723	5.60522	30
sample_rectal_031	0	193.106	10.0649	133.652	25.1622	1.52144	43.3025	0	5.85168	16.0336	139.036	33.2376	66.3581	0	0	0	118.087	0	64.8367	473.635	18.3743	31
sample_rectal_032	0	39.7127	0	58.8807	5.61273	0	21.0742	0	0	23.5099	97.5344	0	146.143	0	0	0	263.269	0	0	225.25	6.88353	32
sample_rectal_033	0	219.126	8.84177	184.343	30.6126	1.16778	47.462	0.417065	6.00573	18.5177	145.639	29.695	75.739	0	0	0	127.288	0	62.3929	616.672	20.2694	33
sample_rectal_034	0	163.159	5.64848	216.819	21.1818	1.58864	91.4937	0.117677	10.3556	31.302	165.807	40.3043	36.8328	0	0	0	83.8447	0	54.6608	519.778	28.6543	34
sample_rectal_035	0	54.7776	3.04778	125.371	20.4283	0.823723	0.329489	0.494234	5.51894	12.603	103.213	25.2059	28.0066	0	0	0	57.1664	0	0	274.794	2.88303	35
sample_rectal_036	0	72.5104	6.97029	102.909	17.4257	0	6.0022	0.0968096	4.55005	30.011	130.306	10.165	113.267	0	0	0	188.295	0	10.165	413.087	10.0682	36
sample_rectal_037	0	75.3238	9.43693	178.787	28.6539	1.7158	3.5174	0.686322	6.69164	18.3591	139.152	27.9676	131.945	0	0	1.7158	224.513	0	9.09376	581.744	8.06428	37
sample_rectal_038	0	110.464	8.03185	152.918	24.5128	0.417239	6.04997	0.521549	5.21549	13.8732	120.061	18.0456	79.2754	0	0	0	156.152	0	6.3629	611.881	9.49219	38
sample_rectal_039	0	53.5366	0	64.3763	7.61262	0	6.37143	0	3.55807	14.977	91.0205	0	65.121	0	0	0	116.092	0	7.69537	338.844	6.45418	39
sample_rectal_040	0	235.931	0	68.016	0	0	39.5343	0	9.56476	22.9554	146.66	15.9413	84.8075	0	0	0	150.06	0	85.8703	204.473	0	40
sample_rectal_041	0	76.752	5.1331	132.809	18.7399	0.7333	3.6665	0.488867	4.3998	80.9074	106.41	18.0881	98.0992	0	0	0	170.614	0	17.4362	646.526	14.0142	41
sample_rectal_042	0	72.4019	4.25893	207.083	19.9985	12.0361	9.62889	0.308618	5.43168	25.3684	120.053	17.8381	34.7504	0	0	0	66.9085	0	3.20963	619.15	14.0113	42
sample_rectal_043	0	64.1042	6.79735	206.012	29.49	0.313724	32.209	0.313724	5.01958	22.4835	164.81	34.7188	81.8819	0	0	0	152.993	0	12.7581	613.957	2.19607	43
sample_rectal_044	0	92.5763	6.15017	181.7	28.1613	0	39.3827	0.539489	3.45273	21.3638	144.799	23.4138	56.5384	0	0	0	97.5396	0	24.8165	390.806	16.8321	44
sample_rectal_045	0	76.4836	5.31385	144.071	20.4792	2.32854	4.8959	0.238825	3.64207	17.8521	146.34	17.673	78.4539	0	0	0	141.981	0	0.77618	663.693	5.67208	45
sample_rectal_046	0	118.01	9.76345	198.028	29.821	0	38.4171	1.16737	8.59608	33.1108	127.243	32.5802	66.4339	0	0	0	119.178	0	20.6943	620.616	12.0982	46
sample_rectal_047	0	120.839	0	47.1141	0	0.436242	11.7785	0	0	30.9732	170.134	0	0	0	0	0	52.349	0	6.10738	204.161	18.3222	47
sample_rectal_048	0	145.845	20.4274	108.595	50.768	0	33.3447	1.20161	11.7157	26.5856	172.731	56.9263	171.38	0	0	0	284.031	0	44.9102	434.082	3.60483	48
sample_rectal_049	0	121.433	10.1392	164.604	37.1508	0	39.844	0.792127	6.41623	15.6049	120.403	36.3586	177.04	0	0	0	293.246	0	13.387	602.571	10.3769	49
sample_rectal_050	0	99.7263	5.91161	172.015	23.3252	1.9277	22.3613	0.321283	4.75499	9.44573	132.626	23.2609	117.654	0	0	0	209.734	0	5.97587	456.029	10.9236	50
sample_rectal_051	0	75.0239	6.62671	101.136	17.5135	0	17.1979	0.157779	5.91671	16.5668	162.118	18.3024	134.664	0	0	0	251.5	0	16.8823	380.799	9.23007	51
sample_rectal_052	0	79.2176	2.77551	67.3061	5.20408	0	30.068	0.231292	5.43537	11.3333	109.054	16.0748	89.2788	0	0	0	156.701	0	14.4558	322.653	13.6462	52
sample_rectal_053	0	172.063	11.0452	217.797	35.4653	0.517742	1.38065	0.345161	7.67984	25.2831	158.861	43.2315	92.0718	0	0	0	156.876	0	30.6331	505.144	13.7202	53
sample_rectal_054	0	91.2312	5.46811	110.01	18.8506	1.07923	15.1812	0.431693	4.67668	24.8943	83.3887	18.5628	126.846	0	0	0	238.007	0	11.0082	702.797	7.26684	54
sample_rectal_055	0	62.5422	4.40112	53.7399	18.531	0	6.37004	0.231638	7.41241	18.2994	104.469	32.8925	181.141	0	0	0	315.838	0	9.26551	400.154	14.5932	55
sample_rectal_056	0	37.4131	3.79075	134.16	21.7556	0	20.4371	0.329631	8.07595	31.1501	148.828	34.1168	58.015	0	0	0	134.654	0	0	380.888	0	56
sample_rectal_057	0	82.9687	4.01344	76.3283	12.3322	1.16755	12.1863	0.291886	4.15938	12.4052	82.7498	17.0024	163.238	0	0	1.89726	297.213	0	0	393.244	2.69995	57
sample_rectal_058	0	53.1454	3.05253	114.196	11.9753	1.87848	12.3667	0.23481	4.14831	21.1329	103.708	15.8106	26.5336	0	0	0	60.4245	0	0	387.045	3.75696	58
sample_rectal_059	0	21.8035	1.94529	195.745	7.70011	0.405269	3.72847	0.324215	2.99899	51.3881	108.288	8.34854	57.2239	0	0.0810537	0	119.149	0	0	835.178	7.45694	59
sample_rectal_060	0	71.8488	2.77408	118.361	19.1412	0	24.3195	0.554817	6.56533	25.4291	118.268	25.2442	71.6639	0	0	0	144.53	0	6.75027	455.967	0	60
sample_rectal_061	0	102.013	7.23093	193.037	25.45	1.70139	5.31686	0.141783	5.03329	26.9387	137.175	26.8679	28.0021	0	0	0	60.8249	0	20.1332	483.976	10.5628	61
sample_rectal_062	0	31.8214	0	55.2946	0	0.883928	0	0	5.99107	18.7589	81.7143	6.1875	79.3571	0	0	0	170.795	0	1.76786	498.928	0	62
sample_rectal_063	0	53.3462	6.10918	131.893	22.6912	1.30911	0.218185	0.763647	7.74556	13.8547	98.2923	30.9823	165.821	0	0	0	268.586	0	0	336.987	4.69098	63
sample_rectal_064	0	171.067	8.52495	97.1845	25.0065	0	17.0499	0.454664	6.25163	16.1406	151.858	22.6195	127.761	0	0	0	202.894	0	29.6668	475.92	12.8443	64
sample_rectal_065	0	61.7463	2.4255	112.89	10.0485	14.6223	0	0.4158	2.9106	12.1275	93.8322	17.1864	67.6368	0	0	0	141.788	0	16.0083	490.159	5.8212	65
sample_rectal_066	0	173.202	6.06291	78.6539	36.869	0.983174	12.6174	0.983174	0	3.76883	180.576	33.5918	133.548	0	0	0	221.214	0	32.2809	369.51	3.11338	66
sample_rectal_067	0	133.412	9.80424	197.574	38.8447	0.496417	9.18372	0.372313	7.81857	50.014	177.469	34.0046	73.0974	0	0	0	134.777	0	11.2935	807.175	11.0453	67
sample_rectal_068	0	128.908	6.33702	196.531	19.5947	4.25248	14.6752	0.500291	6.00349	11.4233	186.692	21.7627	108.146	0	0	0	225.631	0	14.0082	528.808	14.0082	68
sample_rectal_069	0	66.5282	0	92.4349	16.2348	0	1.79619	0	0	13.6096	106.735	12.4352	78.3416	0	0	0	136.925	0	0	377.96	2.48704	69
sample_rectal_070	0	92.9958	6.04126	149.15	24.3631	2.27785	16.9353	0.693259	3.86244	12.7758	192.132	21.5901	42.9821	0	0	0	99.1361	0	14.7565	562.927	9.50756	70
sample_rectal_071	0	46.6014	4.73913	71.5383	24.3727	0	4.28778	0.225673	5.30331	17.941	148.267	23.1315	124.12	0	0	0	230.299	0	0	256.364	3.49793	71
sample_rectal_072	0	180.528	9.56518	106.065	23.0049	1.21078	5.20637	0	5.44852	17.1931	131.491	22.2784	216.004	0	0	0	363.598	0	34.6284	525.964	22.1573	72
sample_rectal_073	0	83.6652	0	70.5208	11.9969	12.3098	27.0191	0.312962	5.0074	16.587	132.592	21.5944	140.833	0	0	0	245.154	0	0	376.181	6.0506	73
sample_rectal_074	0	14.3052	0	44.1902	0	0	18.8375	0.849811	0	19.6873	104.81	0	94.8956	0	0	0	191.066	0	0	422.498	3.96579	74
sample_rectal_075	0	56.2229	0	46.3213	0	1.0243	0	0	0	18.096	83.31	0	70.4493	0	0	0	143.175	0	0	342.914	6.37344	75
sample_rectal_076	0	49.8079	0	93.164	24.7749	0	0	1.29036	5.41951	11.6132	118.197	21.1619	247.233	0	0	0	378.85	0	8.77445	270.201	0	76
sample_rectal_077	0	73.8191	0	73.6954	14.7144	0	3.2149	0.4946	6.55345	14.5907	101.022	25.101	169.648	0	0	0	283.777	0	0	389.25	1.85475	77
sample_rectal_078	0	86.0377	8.73614	75.1175	27.2012	3.44151	2.64731	0.132366	6.61829	11.9791	108.408	25.0171	31.834	0	0	0	82.4638	0	11.0525	380.353	13.6337	78
sample_rectal_079	0	109.1	2.49929	152.783	10.2145	0	2.1733	0.434659	4.34659	19.125	138.439	10.3232	68.3502	0	0	0	133.44	0	34.9901	388.26	21.8416	79
sample_rectal_080	0	54.4634	5.94978	91.4207	28.3759	0	2.28838	0.457676	6.86514	10.1833	167.738	27.2317	167.052	0	0	0	256.527	0	0	328.153	5.72095	80
sample_rectal_081	0	77.2456	0	98.5859	22.2419	0.45085	3.90737	0	6.16162	39.9754	103.545	28.8544	92.7248	0	0	0	153.89	0	1.95368	253.678	5.56048	81
sample_rectal_082	0	90.4074	4.69242	141.086	29.9272	2.08552	38.6864	0.312828	33.8897	25.2348	147.759	39.6249	89.886	0	0	0	162.358	0	15.4329	413.35	2.29407	82
sample_rectal_083	0	68.3018	10.788	116.376	29.4648	11.1252	6.06828	0.269701	8.02361	13.8222	118.466	27.5095	59.6039	0	0	0	123.051	0	0	541.29	5.79857	83
sample_rectal_084	0	127.527	6.7082	136.876	25.691	0.285455	12.0605	0.142728	6.06593	15.2005	140.301	27.261	31.6856	0	0.0713639	0	71.2925	0	18.1264	465.792	14.9864	84
sample_rectal_085	0	65.0888	5.56315	112.296	19.9479	0	4.84789	0.158947	5.88104	15.3384	86.944	20.5836	213.069	0	0	0	350.796	0	11.2852	423.991	7.07314	85
sample_rectal_086	0	85.9761	6.93356	121.774	20.0303	4.21149	1.84895	0.410877	5.03325	7.85803	136.155	21.7765	127.115	0	0	0	217.303	0	11.6073	517.962	8.73115	86
sample_rectal_087	0	67.1458	8.41184	70.049	22.5556	6.10417	1.86103	0.148882	8.03963	4.61535	86.3516	25.5333	124.912	0	0	0	208.063	0	4.1687	641.086	2.45655	87
sample_rectal_088	0	48.2413	0	51.1749	13.4456	0	17.4386	0.407444	16.2163	19.8833	84.2594	16.9497	38.9516	0	0	0	97.9495	0	6.27463	398.887	5.45975	88
sample_rectal_089	0	86.6	9.09007	99.0134	34.21	1.56388	0.195485	0.586456	6.15779	19.0598	149.449	35.1874	32.5483	0	0	0	88.4572	0	27.1725	353.535	3.51874	89
sample_rectal_090	0	85.4652	9.93782	173.316	23.5857	13.0517	6.82397	0.265008	10.4016	28.0246	134.227	25.7058	70.426	0	0	0	118.326	0	13.1842	585.801	7.884	90
sample_rectal_091	0	100.976	6.65911	78.6985	18.5244	0	3.51117	0.968597	7.86985	6.78018	89.5953	26.2732	170.594	0	0	0	277.14	0	23.1253	262.49	19.2509	91
sample_rectal_092	0	110.221	18.2195	190.122	34.0051	3.40746	24.0608	0.90402	11.8913	10.2919	147.564	53.6154	46.3137	0	0	0	107.161	0	48.8866	537.892	12.0304	92
sample_rectal_093	0	109.267	10.4252	203.16	29.8241	2.96921	18.0132	0.461877	7.39003	9.43549	143.314	29.8241	51.5983	0	0	0	124.641	0	15.4399	387.647	14.1202	93
sample_rectal_094	0	45.1365	9.63471	144.521	23.9821	1.2567	9.52999	0.20945	26.286	24.401	141.274	36.968	66.1863	0	0	0	136.352	0	10.0536	287.471	3.97956	94
sample_rectal_095	0	74.323	8.29449	138.824	22.8098	0	52.9319	0.327414	5.67518	11.4595	130.856	25.7566	116.232	0	0	0	235.411	0	7.96707	517.205	21.9367	95
sample_rectal_096	0	92.8194	12.3128	164.697	36.7279	13.8913	16.838	0.631425	33.8865	16.6275	114.919	34.0969	78.8229	0	0	0	122.496	0	2.42046	693.199	11.0499	96
sample_rectal_097	0	25.5774	3.65392	68.1348	14.2933	1.39709	0	0.537341	0	19.2368	121.761	19.4517	47.5009	0	0	0	118.43	0	0	290.056	2.79417	97
sample_rectal_098	0	152.958	12.7803	147.075	26.5749	0.202862	35.0951	0.608585	9.73736	10.3459	129.629	27.5892	142.003	0	0	0	226.799	0	54.7727	242.217	19.6776	98
sample_rectal_099	0	37.2694	8.48544	124.952	39.5987	0	11.1475	0.665525	11.3139	15.4734	196.496	48.7497	28.4512	0	0	0	35.2728	0	0	251.735	4.65867	99
sample_rectal_100	0	6.08024	0	40.8649	0	0	0	0	0	6.92865	95.7285	0	122.736	0	0	0	204.042	0	0	420.951	2.12101	100
sample_rectal_101	0	69.7442	14.0999	79.8155	13.8481	0	0	0	8.30887	8.81244	105.749	22.6606	349.98	0	0	0	516.409	0	25.1784	345.448	3.02141	101
sample_rectal_102	0	37.5218	11.1943	74.2143	20.1084	0	0	0	12.0236	8.70671	162.318	33.3757	0	0	0	0	49.9599	0	0	109.663	8.70671	102
sample_rectal_103	0	11.807	3.9831	73.9718	20.3423	1.13803	0	0	5.97465	5.54789	87.2014	15.6479	74.8254	0	0	0	130.589	0	0	202.285	4.26761	103
sample_rectal_104	0	15.1404	0	77.1106	0	0	28.1683	0	0	120.067	121.828	0	148.235	0	0	0	193.305	0	0	475.339	0	104
sample_rectal_105	0	61.6428	6.71936	84.7224	24.2481	1.31466	0	0.292146	7.15758	11.1016	132.926	36.8104	60.4742	0	0	0	130.881	0	2.33717	379.644	0	105
sample_rectal_106	0	98.4779	19.1199	156.352	49.7529	2.36429	62.6024	1.95311	11.7187	12.4382	183.49	54.1731	51.0893	0	0	0	101.151	0	30.633	441.095	23.129	106
sample_rectal_107	0	82.8741	8.49303	139.554	34.5085	0	22.9759	0.357601	7.59903	6.25802	130.703	27.6247	101.022	0	0	0	183.628	0	0	491.344	8.13543	107
sample_rectal_108	0.251576	65.9128	10.9435	149.184	15.0945	1.25788	0	0	5.53466	14.4656	152.329	30.818	66.2902	0	0	0	129.561	0	5.53466	604.913	5.66045	108
sample_rectal_109	0	21.7201	13.8707	119.891	37.7413	0	46.2358	0.967727	7.84934	16.7739	109.998	35.0532	75.8052	0	0	7.20419	157.309	0	0	209.244	0	109
sample_rectal_110	0	177.553	20.4388	120.761	50.7071	0	161.795	1.24817	10.6095	4.52463	202.204	54.7636	271.166	0	0	0	439.669	0	78.3229	466.817	35.1049	110
sample_rectal_111	0	58.0574	8.54297	169.116	25.9776	0	14.6451	0.348693	8.36863	16.3886	171.557	38.8793	72.8768	0	0	0	131.457	0	5.05605	356.713	8.36863	111
sample_rectal_112	0	98.0723	19.2169	176.132	75.9397	0	22.2651	1.45783	13.5181	8.08433	203.566	77.5301	114.639	0	0	0	179.313	0	1.45783	263.735	6.22891	112
sample_rectal_113	0	29.2677	3.55131	87.803	8.3272	0	8.08228	0.244918	6.61278	19.3485	114.254	22.5324	61.4743	0	0	0	110.58	0	0	404.359	0	113
sample_rectal_114	0	10.8353	3.13654	86.1121	18.2489	0	6.84335	0.28514	6.1305	16.253	116.48	20.3875	42.6284	0	0	0	80.6945	0	0	389.216	4.56223	114
sample_rectal_115	0	129.04	0	84.5502	21.3389	0	3.42227	0.40262	9.66288	19.3258	138.3	16.7087	120.987	0	0	0	224.259	0	0	390.743	0	115
sample_rectal_116	0	141.487	18.6998	144.642	46.9372	2.10279	10.4388	1.27669	13.0673	8.33605	114.977	43.5577	165.594	0	0	0	300.473	0	25.7591	545.222	10.6641	116
sample_rectal_117	0	170.877	3.10121	38.1449	21.5534	0	3.41133	0.465182	5.8923	8.52833	142.346	20.468	250.733	0	0	0	380.829	0	34.1133	239.413	0	117
sample_rectal_118	0	87.8998	7.98006	84.3266	16.6748	3.45406	7.02722	0.238211	7.14632	32.0394	111.602	10.6004	156.504	0	0	0	285.615	0	2.1439	446.526	2.263	118
sample_rectal_119	0	33.3756	5.44908	68.6244	12.7713	0	13.793	0.340568	7.66277	61.6427	136.227	30.3105	60.4508	0	0	0	124.477	0	0	341.76	4.08681	119
sample_rectal_120	0	276.822	5.12369	139.478	36.1505	0	45.9709	0.853948	10.6744	36.7198	186.303	44.5476	86.9604	0	0	0	155.846	0	55.7913	530.444	30.3152	120
sample_rectal_121	0	74.4541	10.5123	155.273	30.1867	0.482216	25.3645	0.578659	8.96921	29.9938	113.706	32.8871	102.133	0	0	0	172.055	0	9.25854	327.81	9.45142	121
sample_rectal_122	0	61.4031	6.61765	178.894	26.1451	0	0	0.325458	5.31582	23.8669	160.342	25.0603	21.9142	0	0	0	56.8467	0	0	545.902	6.29219	122
sample_rectal_123	0	24.66	4.2461	221.124	22.2103	0.489934	26.9464	0.326623	3.75616	32.1723	122.973	25.3133	0	0	0	0	23.3535	0	0	330.216	6.53246	123
sample_rectal_124	0	25.5263	5.28439	152.441	22.5706	0.537396	12.8079	0.089566	4.03047	25.7054	204.21	21.7645	43.7082	0	0	0	78.1015	0	1.07479	488.314	9.76269	124
sample_rectal_125	0	70.5417	7.39008	97.7026	19.6749	0.479875	20.1548	0.479875	5.47058	11.517	96.263	26.777	146.266	0	0	3.0712	243.585	0	2.11145	345.126	8.54178	125
sample_rectal_126	0	94.325	15.4808	151.748	33.4818	0	12.7807	0.540029	12.6007	17.4609	163.449	52.5628	161.289	0	0	0	261.734	0	17.6409	345.978	8.64046	126
sample_rectal_127	0	37.2064	14.7596	142.061	34.2852	0	11.0697	0.614981	7.53352	27.8279	177.576	44.1249	64.1118	0	0	0	131.76	0	0	604.373	7.37978	127
sample_rectal_128	0	181.075	11.0957	137.771	33.9035	1.84928	57.6359	1.07875	46.5402	13.5614	168.593	57.4818	79.2108	0	0	0	139.929	0	50.3929	444.906	11.2498	128
sample_rectal_129	0	78.433	8.65373	116.619	27.0601	0	9.88998	0.412082	6.86804	40.5214	146.976	28.159	98.625	0	0	0	193.679	0	9.34053	439.005	18.4063	129
sample_rectal_130	0	87.3889	21.6426	255.529	68.929	2.45526	40.0116	1.90964	13.0947	10.7304	194.238	66.3829	72.6574	0	0	0	143.951	0	48.2867	626.909	23.5523	130
sample_rectal_131	0	40.1726	0	137.767	16.0245	1.33538	1.55794	0.111282	3.67229	36.1665	99.0406	16.1358	67.3253	0	0	0	127.417	0	0	400.057	5.78664	131
sample_rectal_132	0	34.5202	15.0866	102.666	39.1229	0	7.54331	0.639264	9.97251	5.49767	128.364	40.5293	67.3784	0	0	0	130.282	0	1.27853	456.69	0	132
sample_rectal_133	0	13.0454	0	91.1363	0	0	0	0.362371	6.34149	34.2441	119.401	0	67.9446	0	0	0	144.224	0	0	284.099	0	133
sample_rectal_134	0	45.6746	8.8924	99.029	29.7087	0	52.7481	0.6063	8.8924	46.483	182.9	39.8137	254.242	0	0	0	389.245	0	0	403.796	0	134
sample_rectal_135	0	25.9437	0	58.3733	0	0	4.82673	0.301671	0	12.3685	91.8587	0	73.7585	0	0	0	167.578	0	0	304.537	8.29595	135
sample_rectal_136	0	23.5713	0	73.1951	11.2781	0	6.20297	0.338344	5.86463	14.7744	99.4731	9.13529	64.3981	0	0	0	134.435	0	0	399.81	4.28569	136
sample_rectal_137	0	115.189	14.9579	204.169	52.2888	0	52.161	0.894918	9.20488	16.2364	173.614	52.8002	68.9087	0	0	0	127.206	0	27.8703	563.799	0	137
sample_rectal_138	0	108.411	8.34813	210.876	15.5527	1.94409	3.31638	1.25794	4.57432	34.7648	198.754	29.2756	67.0138	0	0	0	139.745	0	12.0076	458.575	21.1562	138
sample_rectal_139	0	106.595	11.2261	137.126	54.6615	0.839332	31.1602	0.629499	13.5342	3.35733	171.748	60.8516	26.5439	0	0	0	66.9368	0	27.2783	475.902	8.49824	139
sample_rectal_140	0	82.2496	0	136.849	7.86003	3.36859	8.42146	0.280715	0	21.3344	137.41	8.14075	56.2834	0	0	0	108.777	0	0	449.566	2.38608	140
sample_rectal_141	0	133.187	12.2303	136.328	35.9054	0	25.9192	0.336613	6.05904	14.5866	151.027	38.7105	57.2243	0	0	0	112.429	0	19.2992	430.528	9.64958	141
sample_rectal_142	0	94.6015	13.5915	141.74	49.8357	0.647217	22.7605	0.647217	9.60038	15.2096	141.201	38.6173	39.5881	0	0	0	101.829	0	33.871	496.631	3.02034	142
sample_rectal_143	0	107.166	18.7613	202.249	59.1326	0	31.0397	0.785815	13.3589	1.76808	193.703	62.8652	147.144	0.982269	0	0	242.227	0	45.0861	422.375	18.0737	143
sample_rectal_144	0	90.012	8.46562	122.838	29.5433	0.691071	2.59152	0.518303	6.21964	24.3602	144.607	43.1919	99.8597	0	0	0	185.38	0	0	411.533	4.66473	144
sample_rectal_145	0	30.6406	0	63.5509	15.4338	0	0	1.36181	0	23.8316	128.691	19.2923	76.0342	0	0	0	141.401	0	0	409.223	0	145
sample_rectal_146	0	55.9609	15.8889	165.085	37.6737	0	42.3704	0.999302	12.0916	6.79525	208.454	32.5772	109.823	0	0	2.29839	190.167	0	1.89867	481.064	0.999302	146
sample_rectal_147	0	16.4369	5.4007	63.7517	7.51402	0	0.234813	0	6.45736	20.3113	117.172	24.4205	30.1735	0	0	0	77.6057	0	0.469626	365.604	2.34813	147
sample_rectal_148	0	97.2187	8.68684	176.509	34.4701	1.01655	26.3378	0.27724	7.57788	9.24132	129.563	34.5625	76.5181	0	0	0	164.958	0	0	424.639	8.13236	148
sample_rectal_149	0	15.7337	0	97.0838	23.9581	0	0	0.357583	6.79408	18.7731	124.975	35.7583	192.737	0	0	0	300.191	0	0	311.991	0	149
sample_rectal_150	0	75.985	23.9375	150.872	40.4082	0	19.1061	0	10.1021	72.032	176.127	57.977	45.8984	0	0	0	107.389	0	0	460.741	2.63532	150

## Sheet: ext_table_1_ANOVA_results_full
# ANOVA results, gut, non-macrolide AMR classes	child vs infant							child vs placebo							infant vs placebo
amr_class	a_b_diff	a_b_diff_med	a_b_lower	a_b_upper	a_b_lower_med	a_b_upper_med	a_b_wil	a_c_diff	a_c_diff_med	a_c_lower	a_c_upper	a_c_lower_med	a_c_upper_med	a_c_wil	b_c_diff	b_c_diff_med	b_c_lower	b_c_upper	b_c_lower_med	b_c_upper_med	b_c_wil
Aminocoumarins	-0.1	-0.02	-0.34	0.14	-0.25	0.17	0.85	-0.11	-0.09	-0.35	0.13	-0.33	0.13	0.414	-0.01	-0.07	-0.25	0.23	-0.29	0.15	0.501
Aminoglycosides	-0.03	-0.05	-0.41	0.36	-0.42	0.29	0.775	0.19	0.14	-0.21	0.59	-0.3	0.5	0.488	0.22	0.16	-0.21	0.65	-0.2	0.52	0.418
Bacitracin	0.31	0.1	-0.64	1.25	-0.36	0.61	0.608	0.35	0.23	-0.57	1.27	-0.24	0.66	0.354	0.05	0.11	-0.92	1.02	-0.39	0.64	0.733
Betalactams	0.02	0.01	-0.2	0.25	-0.21	0.26	0.904	0.23	0.2	-0.04	0.49	-0.07	0.43	0.139	0.2	0.19	-0.07	0.47	-0.09	0.44	0.208
Cationic_antimicrobial_peptides	0.32	0.04	-0.34	0.98	-0.29	0.37	0.785	0.56	0.1	-0.17	1.3	-0.21	0.39	0.484	0.25	0.04	-0.61	1.11	-0.27	0.4	0.738
Elfamycins	-0.35	-0.2	-1.25	0.55	-0.94	0.46	0.574	-0.49	-0.37	-1.35	0.37	-1.18	0.22	0.199	-0.14	-0.2	-1.04	0.76	-0.78	0.49	0.446
Fluoroquinolones	0.46	0.02	-0.53	1.45	-0.67	0.85	0.953	1.15	0.75	0.15	2.15	-0.09	1.69	0.083	0.7	0.63	-0.45	1.84	-0.26	1.6	0.184
Fosfomycin	-0.01	-0.05	-0.42	0.4	-0.42	0.33	0.801	0.08	0.04	-0.32	0.49	-0.38	0.44	0.807	0.09	0.08	-0.32	0.51	-0.33	0.5	0.682
Lipopeptides	0.35	0.16	-0.34	1.05	-0.16	0.49	0.336	0.2	0.06	-0.49	0.89	-0.21	0.33	0.662	-0.15	-0.09	-0.89	0.59	-0.38	0.19	0.48
Metronidazole	0.16	0.2	-0.21	0.52	-0.13	0.54	0.213	0.27	0.29	-0.07	0.62	-0.03	0.6	0.067	0.12	0.08	-0.23	0.46	-0.24	0.41	0.608
Multi_drug_resistance	1.08	0.3	0.31	1.86	-0.03	0.64	0.074	0.4	0.02	-0.18	0.98	-0.26	0.29	0.812	-0.68	-0.27	-1.61	0.24	-0.59	0.04	0.082
Mupirocin	-0.02	-0.22	-0.67	0.63	-0.56	0.1	0.167	-0.41	-0.31	-0.87	0.05	-0.67	0.02	0.062	-0.39	-0.12	-0.97	0.18	-0.49	0.22	0.467
Nucleosides	-0.03	0	-0.3	0.25	-0.23	0.21	0.981	-0.01	-0.05	-0.27	0.26	-0.28	0.18	0.627	0.02	-0.06	-0.21	0.25	-0.27	0.16	0.565
Oxazolidinone	-0.06	0.02	-0.3	0.18	-0.21	0.23	0.791	-0.04	-0.03	-0.26	0.19	-0.25	0.19	0.754	0.02	-0.06	-0.21	0.25	-0.27	0.16	0.565
Phenicol	0.11	0.07	-0.38	0.6	-0.17	0.31	0.528	0.15	0	-0.31	0.61	-0.24	0.26	0.964	0.04	-0.07	-0.41	0.48	-0.32	0.17	0.528
Rifampin	-0.09	-0.17	-0.39	0.2	-0.43	0.11	0.211	-0.21	-0.22	-0.48	0.06	-0.5	0.05	0.104	-0.12	-0.09	-0.42	0.18	-0.39	0.21	0.574
Spiropyrimidinetriones	0.06	0.01	-0.32	0.45	-0.23	0.21	0.937	0.08	-0.05	-0.29	0.46	-0.27	0.18	0.647	0.02	-0.06	-0.21	0.25	-0.27	0.16	0.565
Sulfonamides	-0.13	-0.02	-1.5	1.25	-0.84	0.74	0.959	-0.21	-0.03	-1.54	1.12	-0.91	0.77	0.937	-0.08	-0.03	-1.4	1.23	-0.88	0.93	0.904
Tetracyclines	-0.03	-0.07	-0.23	0.17	-0.25	0.13	0.471	0	0	-0.19	0.19	-0.17	0.17	0.975	0.03	0.06	-0.16	0.23	-0.14	0.25	0.497
Trimethoprim	0.21	0.28	-0.53	0.95	-0.25	0.73	0.275	0.82	0.47	-0.05	1.69	-0.06	1.01	0.078	0.61	0.23	-0.26	1.47	-0.36	0.88	0.43
