# Supplementary material for: Mass azithromycin distribution and antibiotic resistance in the gut and nasopharynx: a cluster-randomized trial
Source: Nat Med. 2026 Mar 17;32(3):859–68. doi: 10.1038/s41591-026-04217-9 (PMC13004693; doi:10.1038/s41591-026-04217-9)
Supplement: Supplementary file 16 — Nasopharyngeal nonmacrolide AMR class counts, reads-per-million (rM) and table with full ANOVA results. [file 41591_2026_4217_MOESM16_ESM.xlsx]

## Sheet: NP_non-macrolide_AMR_rM
sample	Aminocoumarins	Aminoglycosides	betalactams	Cationic_antimicrobial_peptides	Elfamycins	Fluoroquinolones	Lipopeptides	Metronidazole	MLS	Multi-drug_resistance	Phenicol	Sulfonamides	Tetracyclines	Trimethoprim	poolID
sample_NP_001	0	0	118.302	0	0.876314	0	0	0	8.17894	0	0	0	75.217	0	1
sample_NP_002	0	0	56.336	0	0.969221	0	0	0	0	0	3.39227	0	156.65	0	2
sample_NP_003	0	0	112.603	0	5.62443	0	7.00184	0	7.92011	0	0	0	186.869	0	3
sample_NP_004	0	0	91.191	0	3.35601	0	0	0	4.51326	0	0	0	243.022	0	4
sample_NP_005	0	0	54.549	0	0	0	0	0	0	0	0	0	1.46819	0	5
sample_NP_006	0	0	57.2295	0	3.80711	0	7.98265	0	6.50893	0	0	0	137.793	0	6
sample_NP_007	0	0	45.9324	0	3.17558	0	0	0	0	0	0	0	105.474	0	7
sample_NP_008	0	0	103.803	0	3.82097	0	14.647	0	0	0	0	0	73.129	0	8
sample_NP_009	0	0	147.656	0	5.75569	0	8.41217	0	5.75569	0	0	0	420.719	0	9
sample_NP_010	0	0	184.753	0	1.79024	0	0	0	5.25138	0	0	0	16.7089	0	10
sample_NP_011	0	45.3822	776.232	0	4.10941	0	9.64818	0	4.10941	0	2.68005	398.702	599.974	0	11
sample_NP_012	0	0	173.359	0	3.38421	0	8.84262	0	15.2835	0	0	0	315.387	0	12
sample_NP_013	0	1.22595	134.383	0	6.60126	0	13.3911	0	12.731	51.3012	0	0	225.103	0	13
sample_NP_014	0	0	214.875	0	7.81917	0	17.1615	0	7.00679	26.3008	0	446.302	128.255	0	14
sample_NP_015	0	0	161.013	0	6.81209	0.495425	14.9866	0	5.57353	20.684	0	0	242.387	0	15
sample_NP_016	0	0	73.6465	0	0.821336	0	7.52891	0	0	0	0	0	15.4685	0	16
sample_NP_017	0	65.6898	2019.19	0	2.75544	0	0	0	0.99196	62.273	0	109.887	292.077	0	17
sample_NP_018	0	0	174.34	0	5.57694	0	15.7609	0	0	0	0	0	472.585	0	18
sample_NP_019	0	0	113.338	0	2.83618	0	0	0	0	7.19954	0	0	199.187	0	19
sample_NP_020	0	0	114.628	0	5.20072	0	5.20072	0	5.62527	0	0	0	370.206	0	20
sample_NP_021	0	0	100.2	0	5.20162	0	0	0	7.80244	0	0	0	140.444	0	21
sample_NP_022	0	0	98.1233	0	1.85948	0	0	0	4.57718	0	0	0	68.5146	0	22
sample_NP_023	0	0	75.0682	0	1.8191	0	0	0	0	0	0	0	195.008	0	23
sample_NP_024	0	0	191.661	0	5.29282	0	17.2017	0	10.9928	44.6836	0	723.895	171.304	0	24
sample_NP_025	0	0	52.0301	0	4.25314	0	0	0	4.11137	16.4455	0	0	1.13417	0	25
sample_NP_026	0	0	159.444	0	4.28229	0	0	0	4.42503	0	0	0	294.622	0	26
sample_NP_027	0	0	134.51	0	2.55966	0	0	0	3.19958	0	0	0	157.675	0	27
sample_NP_028	0	2.65075	189.459	0	2.79026	0	8.6498	0	0	33.2041	3.90636	0	226.988	0	28
sample_NP_029	0	0	135.202	0	1.45118	0	7.13497	0	0	0	0	0	73.2846	0	29
sample_NP_030	0	0	143.738	0	2.04298	0	0	0	0	0	0	15.7601	371.676	0	30
sample_NP_031	0	95.5701	728.277	0	5.3358	0	9.24872	0	4.74293	0	0	94.3844	152.96	0	31
sample_NP_032	0	0	165.447	0	2.18652	0	0	0	0	0	0	0	441.823	0	32
sample_NP_033	0	25.1787	159.641	0	1.69268	0	0	0	0	41.0476	2.64482	0	305.212	0	33
sample_NP_034	0	0	53.8279	0	1.86256	0	0	0	0	0	0	0	0.931279	0	34
sample_NP_035	0	0	209.269	0	1.85501	0	0	0	4.28972	36.4047	0	0	236.978	0	35
sample_NP_036	0	68.8184	154.54	0	8.67091	0	0	0	52.0254	0	0	242.895	62.5622	0	36
sample_NP_037	0	0	85.2241	0	3.08885	0	0	0	0	0	0	0	160.058	0	37
sample_NP_038	0	0	115.885	0	4.6944	0.134126	8.44993	0	29.3736	0	0	0	89.9984	0	38
sample_NP_039	0	24.7911	87.1412	0	2.76639	0	8.51196	0	2.76639	0	0	0	175.027	0	39
sample_NP_040	0	0	123.035	0	4.41801	0	0	0	8.16663	0	0	0	227.595	0	40
sample_NP_041	0	0	163.273	0	1.25716	0	0	0	0	0	0	0	298.26	0	41
sample_NP_042	0	0	194.598	0	4.67638	0	0	0	0	9.95616	0	0	388.743	0	42
sample_NP_043	0	0	198.113	0	3.26422	0	9.54156	0	9.41602	0	0	0	362.203	0	43
sample_NP_044	0	0	136.015	0	4.01223	0	0	0	0	0	0	0	16.4501	0	44
sample_NP_045	0	0	110.959	0	1.94665	0	0	0	6.48885	0	0	0	0	0	45
sample_NP_046	0	0	198.928	0	6.21651	0	9.05448	0	9.05448	0	0	0	234.335	0	46
sample_NP_047	0	0	148.707	0	8.61712	0	16.7418	0	9.60193	0	0	155.108	227	0	47
sample_NP_048	0	0	832.809	0	4.27577	0	0	0	12.2756	0	6.20676	0	154.341	0	48
sample_NP_049	0	162.275	213.991	0	3.31513	0	0	0	0	0	17.0729	142.55	702.972	0	49
sample_NP_050	0	0	260.261	0	8.94087	0	9.59112	0	13.4926	0	2.9261	0	403.965	0	50
sample_NP_051	0	273.788	523.827	0	2.21491	0	0	0	5.66033	18.4576	22.8874	204.141	442.859	0	51
sample_NP_052	0	0	141.926	0	4.35514	0	9.22265	0	5.37988	0	3.4585	0	228.901	0	52
sample_NP_053	0	20.9474	870.595	0	8.7877	0	5.41567	0	12.2619	94.7232	0	28.8155	382.469	0	53
sample_NP_054	0	0	1012.84	0	1.00623	0	0	0	10.6373	47.1489	0	0	408.528	0	54
sample_NP_055	0	0	174.32	0	8.8615	0	9.39054	0	0	0	0	0	81.6051	0	55
sample_NP_056	0	0	107.963	0	2.70264	0	0	0	0	0	0	0	154.477	0	56
sample_NP_057	0	0	293.372	0	2.56061	0	0	0	14.632	0	0	0	205.946	0	57
sample_NP_058	0	0	125.741	0	2.77881	0	0	0	0	0	0	0	338.042	0	58
sample_NP_059	0	0.646401	182.931	0	1.16352	0	0	0	28.3124	0	0	0	229.86	0	59
sample_NP_060	0	0	176.782	0	6.12331	0	8.95817	0	9.97872	0	0	0	421.601	0	60
sample_NP_061	0	0	104.303	0	1.77536	0	0	0	0	0	0	0	132.117	0	61
sample_NP_062	0	0	247.677	0	6.29358	0	8.23006	0	7.06817	13.6522	0	0	427.866	0	62
sample_NP_063	0	0	125.586	0	5.5698	0.132614	8.75254	0	24.1358	0	0	0	327.425	0	63
sample_NP_064	0	0	80.6936	0	5.38722	0	0	0	8.59662	0	0	0	66.1367	0	64
sample_NP_065	0	0	122.318	0	4.87254	0	0	0	0	0	0	0	170.707	0	65
sample_NP_066	0	0	76.254	0	0.812942	0	0	0	0	0	0	0	83.0827	0	66
sample_NP_067	0	77.611	1297.25	0	5.53445	0	0	0	21.1081	0	5.92057	11.7124	180.964	0	67
sample_NP_068	0	0	153.066	0	1.17925	0.117925	0	0	7.31134	48.7029	0	0	429.128	0	68
sample_NP_069	0	0	182.155	0	1.57574	0	0	0	0	0	0	0	517.788	0	69
sample_NP_070	0	0	153.416	0	2.21398	0	9.11639	0	8.72569	0	0	0	525.104	0	70
sample_NP_071	0	0	160.079	0	1.84981	0	0	0	19.2095	0	0	0	0	0	71
sample_NP_072	0	87.1044	478.75	0	7.65896	0	0	0	4.93289	12.0726	8.69746	6.23101	408.781	0	72
sample_NP_073	0	13.0019	235.417	0	8.29909	0	0	0	4.42618	36.6543	9.12899	0	636.402	0	73
sample_NP_074	0	0	25.9256	0	3.29214	0	0	0	0	0	0	0	42.7978	0	74
sample_NP_075	0	0	123.121	0	2.62689	0	0	0	0	5.82484	0	0	230.709	0	75
sample_NP_076	0	0	760.114	0	4.99688	0	8.37712	0	9.25892	0	20.7224	0	633.869	0	76
sample_NP_077	0	0	99.5224	0	4.81949	0	0	0	5.42192	24.5794	0	0	4.33754	0	77
sample_NP_078	0	0	128.966	0	4.59227	0	0	0	7.39865	0	0	0	394.552	0	78
sample_NP_079	0	0	131.624	0	7.83063	0	9.44281	0	14.1642	0	2.87891	0	310.001	0	79
sample_NP_080	0	0	121.794	0	6.9146	0	13.9505	0	3.88188	0	1.94094	0	360.893	0	80
sample_NP_081	0	0	152.492	0	2.67307	0	6.74633	0	0	0	0	0	304.858	0	81
sample_NP_082	0	0	244.938	0	9.6124	0	9.07838	0	32.1303	28.5702	0	0	262.739	0	82
sample_NP_083	0	0	270.935	0	8.64793	0	20.8568	0	8.34271	0	0	1.22088	647.476	0	83
sample_NP_084	0	0	87.3243	0	2.34345	0	0	0	0	45.0189	0	0	234.715	0	84
sample_NP_085	0	0	782.566	0	9.99195	0.0819012	12.2033	0	5.89689	22.7685	0	0	499.679	0	85
sample_NP_086	0	0	149.466	0	7.38675	0	12.8114	0	4.96297	0	0	0	145.196	0	86
sample_NP_087	0	172.524	174.303	0	4.44935	0	0	0	5.89539	0	17.9086	120.8	339.819	0	87
sample_NP_088	0	0	196.017	0	1.8441	0	7.81031	0	0	21.9122	0	0	233.55	0	88
sample_NP_089	0	0	90.9894	0	6.34496	0.404998	0	0	4.99497	0	0	54.2697	116.774	0	89
sample_NP_090	0	0	148.366	0	6.81874	0	0	0	8.81733	0	0	0	184.576	0	90
sample_NP_091	0	0	117.792	0	1.48959	0	0	0	3.66667	0	0	0	419.49	0	91
sample_NP_092	0	0	67.348	0	1.66548	0	0	0	7.59877	0	0	0	282.924	0	92
sample_NP_093	0	21.0907	226.725	0	4.71175	0	11.6672	0	6.5067	20.7541	0	0	644.725	0	93
sample_NP_094	0	0	222.435	0	4.34183	0	11.0216	0	5.1768	0	0	0	0	0	94
sample_NP_095	0	0	123.771	0	2.37336	0.237336	13.8842	0	0	0	0	0	24.4456	0	95
sample_NP_096	0	0	1044.41	0	1.20135	0	5.78834	0	5.56991	70.2246	0	0	244.858	0	96
sample_NP_097	0	20.6754	115.515	0	4.40185	0	0	0	3.86829	33.3474	8.40354	0	390.698	0	97
sample_NP_098	0	0	79.2946	0	1.44925	0	0	0	0	0	0	0	210.348	0	98
sample_NP_099	0	0	53.5337	0	1.60923	0	0	0	0	0	0	0	35.9394	0	99
sample_NP_100	0	0	99.6938	0	3.37564	0	7.08884	0	4.05076	0	0	0	134.688	0	100
sample_NP_101	0	0	130.381	0	6.86741	0	15.1282	0	13.9339	0	0	0	227.52	0	101
sample_NP_102	0	0	112.465	0	0.838512	0	0	0	7.44179	0	0	0	0.209628	0	102
sample_NP_103	0	0	155.836	0	2.27235	0.47839	0	0	7.65424	0	3.94672	0	265.267	0	103
sample_NP_104	0	0	186.965	0	7.66349	0	7.66349	0	7.54185	37.4659	0	0	400.326	0	104
sample_NP_105	0	0	98.2827	0	5.12437	0	0	0	7.88364	0	0	0	115.364	0	105
sample_NP_106	0	0	119.5	0	1.88374	0	0	0	0	0	0	0	114.673	0	106
sample_NP_107	0	0	2561.34	0	8.53742	0.227665	0	0	9.78958	0	2.27665	0	372.801	0	107
sample_NP_108	0	0	71.3549	0	6.55953	0	0	0	0	32.3177	0	0	243.822	0	108
sample_NP_109	0	82.1492	241.365	0	12.411	0	17.6118	0	13.002	0	11.7018	38.5333	506.016	0	109
sample_NP_110	0	0	87.727	0	2.46364	0	0	0	5.24863	0	0	0	124.789	0	110
sample_NP_111	0	0	129.004	0	3.85911	0	8.71055	0	6.83613	0	0	0	96.2571	0	111
sample_NP_112	0	10.0981	154.759	0	1.99614	0	0	0	6.81035	16.5562	2.58324	0	386.311	0	112
sample_NP_113	0	0	21.3318	0	1.13601	0	0	0	0	0	0	0	1.89335	0	113
sample_NP_114	0	78.1969	230.314	0	5.19276	0	0	0	34.9239	0	2.44365	40.0148	603.887	0	114
sample_NP_115	0	6.34014	155.211	0	3.17007	0	10.4856	0	8.29095	0	0	2.68237	526.231	0	115
sample_NP_116	0	0	167.048	0	8.83021	0	19.2329	0	16.9346	0	0	0	267.688	0	116
sample_NP_117	0	0	320.273	0	7.0049	0	0	0	10.9093	31.4646	3.3302	0	442.112	0	117
sample_NP_118	0	0	158.802	0	2.89829	0	0	0	5.31353	0	2.17372	0	483.893	0	118
sample_NP_119	0	69.1248	287.662	0	2.14673	0	0	0	12.8804	12.4511	6.01085	0	226.158	0	119
sample_NP_120	0	0	319.412	0	8.34003	0	6.71535	4.54911	42.1334	15.0554	2.05793	0	506.792	0	120
sample_NP_121	0	0	122.226	0	0.541422	0	0	0	0	0	0	0	12.8588	0	121
sample_NP_122	0	111.443	114.665	0	9.22212	0	0	0	0	39.1107	8.9999	0	434.44	0	122
sample_NP_123	0	0	153.926	0	3.17139	0	6.68257	0	0	11.5529	0	0	404.919	0	123
sample_NP_124	0	0	116.028	0	4.23543	0	0	0	6.4646	0	0	0	240.305	0	124
sample_NP_125	0	135.358	121.961	0	3.34931	0	0	0	0	0	11.4339	37.6509	413.698	0	125
sample_NP_126	0	0	54.4411	0	0.680514	0	0	0	0	0	0	0	49.7909	0	126
sample_NP_127	51.2755	1.41558	225.943	0	34.3672	16.6724	51.1969	0	219.415	1.96609	108.292	65.8245	103.967	0	127
sample_NP_128	0	2.25889	253.192	0	2.06246	0	13.3569	0	18.955	0	0	0	393.243	0	128
sample_NP_129	0	0	227.043	0	2.35801	0	10.9479	0	19.7062	0	0	0	123.122	0	129
sample_NP_130	0	0	201.344	0	0.476555	0	8.57799	0	45.8684	0	0	0	58.4971	0	130
sample_NP_131	0	0	154.971	0	3.42162	0	0	0	0	0	0	0	277.437	0	131
sample_NP_132	0	0	160.002	0	1.85127	0	0	0	0	0	7.5373	0	41.1246	0	132
sample_NP_133	0	0	171.118	0	1.25899	0	0	0	4.5114	0	0	0	214.344	0	133
sample_NP_134	0	0	142.211	0	2.31003	0	0	0	0	0	0	0	445.836	0	134
sample_NP_135	0	0	205.334	0	5.60833	0	18.3129	0	14.9937	0	6.18061	43.2643	570.676	0	135
sample_NP_136	0	0	107.86	0	2.42543	0	0	0	0	0	0	0	7.41895	0	136
sample_NP_137	0	0	103.361	0	3.40175	0	0	0	0	10.0744	0	0	178.723	0	137
sample_NP_138	0	0	244.298	0	2.75179	0	0	0	1.07014	63.9027	0	0	177.491	0	138
sample_NP_139	0	92.7772	154.962	0	6.1184	0	15.7966	0	8.677	82.9877	0	37.7116	420.723	0	139
sample_NP_140	0	0	147.047	0	5.26577	0.131644	6.45057	0	0	0	0	0	211.421	0	140
sample_NP_141	0	66.1697	194.222	0	7.14456	0	0	0	4.83632	0	0	346.896	209.391	0	141
sample_NP_142	0	0	238.336	0	2.24184	0	7.00575	0	0	0	0	0	432.535	0	142
sample_NP_143	0	0	372.787	0	5.88921	0.235568	15.1942	0	0	25.5592	0	0	524.14	0	143
sample_NP_144	0	0	579.743	0	2.79005	0	0	0	0	6.75486	0	0	332.897	0	144
sample_NP_145	0	0	124.448	0	3.82426	0	0	0	7.9672	0	0	0	408.08	0	145
sample_NP_146	0	0	81.4017	0	0.864826	0	0	0	2.91879	0	0	0	0.432413	0	146
sample_NP_147	0	0	186.065	0	8.04801	0	9.72968	0	7.56753	0	0	0	205.765	0	147
sample_NP_148	0	3.73795	101.831	0	1.35925	0	8.38206	0	0	0	0	0	231.073	0	148
sample_NP_149	0	692.52	211.953	0	7.15533	0	10.733	0	8.99252	0	55.3088	412.689	840.268	4.35122	149
sample_NP_150	0	0	178.304	0	4.39052	0	7.43949	0	5.36619	0	0	0	157.937	0	150

## Sheet: ext_table_2_ANOVA_full_results
# ANOVA results, nasopharyngeal, non-macrolide AMR classes	child vs infant							child vs placebo							infant vs placebo
amr_class	a_b_diff	a_b_diff_med	a_b_lower	a_b_upper	a_b_lower_med	a_b_upper_med	a_b_wil	a_c_diff	a_c_diff_med	a_c_lower	a_c_upper	a_c_lower_med	a_c_upper_med	a_c_wil	b_c_diff	b_c_diff_med	b_c_lower	b_c_upper	b_c_lower_med	b_c_upper_med	b_c_wil
Aminocoumarins	0.25	0.09	-0.1	0.6	0	0.17	0.048	0.15	0	-0.2	0.51	-0.09	0.09	0.997	-0.1	-0.08	-0.18	-0.01	-0.18	0	0.062
Aminoglycosides	0.5	0.16	-0.9	1.91	0.03	0.31	0.022	0.54	0.04	-0.81	1.89	-0.09	0.18	0.574	0.04	-0.13	-1.27	1.34	-0.25	0	0.059
Betalactams	-0.19	-0.19	-0.64	0.27	-0.49	0.16	0.269	0.21	0.05	-0.17	0.58	-0.2	0.32	0.717	0.39	0.24	-0.02	0.8	-0.1	0.55	0.165
Cationic_antimicrobial_peptides	0.06	0.08	-0.02	0.15	-0.01	0.16	0.103	-0.03	-0.02	-0.12	0.05	-0.1	0.07	0.728	-0.1	-0.08	-0.18	-0.01	-0.18	0	0.062
Elfamycins	0.2	0.07	-0.26	0.65	-0.32	0.55	0.717	0.21	0.26	-0.16	0.59	-0.15	0.61	0.191	0.02	0.12	-0.41	0.45	-0.34	0.56	0.632
Fluoroquinolones	0.21	0.07	-0.13	0.54	-0.03	0.18	0.199	0.18	0.01	-0.14	0.51	-0.09	0.11	0.86	-0.02	-0.06	-0.19	0.15	-0.16	0.04	0.251
Lipopeptides	-0.32	0.01	-1.58	0.95	-0.21	0.22	0.893	-0.47	-0.06	-1.72	0.79	-0.33	0.14	0.551	-0.15	-0.05	-1.42	1.12	-0.32	0.17	0.672
Metronidazole	-0.05	0.07	-0.27	0.18	-0.03	0.15	0.18	-0.03	-0.02	-0.12	0.05	-0.1	0.07	0.728	0.01	-0.07	-0.22	0.24	-0.16	0.02	0.115
Multi_drug_resistance	-0.05	0.11	-1.49	1.4	-0.05	0.25	0.187	0.68	0.09	-0.63	2	-0.07	0.26	0.257	0.73	-0.01	-0.62	2.08	-0.16	0.15	0.893
Phenicol	0.13	0.09	-0.89	1.15	-0.06	0.24	0.243	0.37	0.03	-0.6	1.35	-0.1	0.18	0.603	0.25	-0.06	-0.67	1.16	-0.2	0.09	0.463
Sulfonamides	-0.1	0.08	-1.55	1.34	-0.05	0.21	0.237	0.41	0.03	-0.92	1.74	-0.08	0.16	0.546	0.51	-0.04	-0.89	1.91	-0.16	0.08	0.506
Tetracyclines	-0.36	-0.22	-1.25	0.54	-0.67	0.19	0.237	0.32	0.07	-0.72	1.37	-0.41	0.57	0.791	0.68	0.29	-0.29	1.65	-0.13	0.81	0.153
Trimethoprim	0.17	0.09	-0.05	0.39	0	0.17	0.051	0.08	0	-0.15	0.3	-0.09	0.09	0.997	-0.1	-0.08	-0.18	-0.01	-0.18	0	0.062
