# Supplementary material for: Mass azithromycin distribution and antibiotic resistance in the gut and nasopharynx: a cluster-randomized trial
Source: Nat Med. 2026 Mar 17;32(3):859–68. doi: 10.1038/s41591-026-04217-9 (PMC13004693; doi:10.1038/s41591-026-04217-9)
Supplement: Supplementary file 18 — Nasopharyngeal macrolide ARG counts, reads-per-million (rM) and table with full ANOVA results. [file 41591_2026_4217_MOESM18_ESM.xlsx]

## Sheet: NP_ARGs_rM
sample	A16S	APH3-DPRIME	APH3-PRIME	APH6	BRO	CAP16S	CATA	CFX	DFRA	ERMB	ERMF	ERMX	FLOR	GYRA	GYRB	HNS	ICR	LPSA	MACA	MACAB	MACB	MEFA	MEFE	MLS23S	MSRD	NIMA	OMPK36	OXY	PARC	PARE	PBP1A	PBP2	PBP2B	PBP2X	PBP3	PENA	PGBB	POR	RLMA	RPLD	RPSE	RPSJ	RPSL	RRSH	SULI	SULII	TEM	TET32	TETB
sample_NP_001	0	0	0	0	118.156	0	0	0	0	0	0	0	0	0	0	0	0	0	0	0	0	0	0	0	0	0	0	0	0	0	0	0	0	0.146052	0	0	0	0	8.17894	0	0	0	0	0	0	0	0	0	69.667
sample_NP_002	0	0	0	0	56.336	0	3.39227	0	0	0	0	0	0	0	0	0	0	0	0	0	0	0	0	0	0	0	0	0	0	0	0	0	0	0	0	0	0	0	0	0	0	0	0	0	0	0	0	0	150.714
sample_NP_003	0	0	0	0	112.603	0	0	0	0	0	0	0	0	0	0	0	0	7.00184	0	0	0	0	0	0	0	0	0	0	0	0	0	0	0	0	0	0	0	0	7.92011	0	0	0	0	0	0	0	0	0	175.964
sample_NP_004	0	0	0	0	91.191	0	0	0	0	0	0	0	0	0	0	0	0	0	0	0	0	0	0	0	0	0	0	0	0	0	0	0	0	0	0	0	0	0	4.51326	0	0	0	0	0	0	0	0	0	230.986
sample_NP_005	0	0	0	0	54.549	0	0	0	0	0	0	0	0	0	0	0	0	0	0	0	0	0	0	0	0	0	0	0	0	0	0	0	0	0	0	0	0	0	0	0	0	0	0	0	0	0	0	0	0
sample_NP_006	0	0	0	0	57.2295	0	0	0	0	0	0	0	0	0	0	0	0	7.98265	0	0	0	0	0	0	0	0	0	0	0	0	0	0	0	0	0	0	0	0	6.50893	0	0	0	0	0	0	0	0	0	127.845
sample_NP_007	0	0	0	0	45.9324	0	0	0	0	0	0	0	0	0	0	0	0	0	0	0	0	0	0	0	0	0	0	0	0	0	0	0	0	0	0	0	0	0	0	0	0	0	0	0	0	0	0	0	99.9172
sample_NP_008	0	0	0	0	103.803	0	0	0	0	0	0	0	0	0	0	0	7.32352	7.32352	0	0	0	0	0	0	0	0	0	0	0	0	0	0	0	0	0	0	0	0	0	0	0	0	0	0	0	0	0	0	68.2467
sample_NP_009	0	0	0	0	147.656	0	0	0	0	0	0	0	0	0	0	0	8.41217	0	0	0	0	0	0	0	0	0	0	0	0	0	0	0	0	0	0	0	0	0	5.75569	0	0	0	0	0	0	0	0	0	396.479
sample_NP_010	0	0	0	0	117.44	0	0	67.3131	0	0	0	0	0	0	0	0	0	0	0	0	0	0	0	0	0	0	0	0	0	0	0	0	0	0	0	0	0	0	5.25138	0	0	0	0	0	0	0	0	0	0
sample_NP_011	0	32.6966	0	12.6856	175.365	0	2.68005	0	0	0	0	0	0	0	0	0	9.64818	0	0	0	0	0	0	0	0	0	0	0	0	0	0	0	0	0	0	0	0	0	4.10941	0	0	0	0	0	18.403	380.299	600.867	0	569.243
sample_NP_012	0	0	0	0	173.032	0	0	0	0	0	0	0	0	0	0	0	8.84262	0	0	0	0	0	0	0	0	0	0	0	0	0	0	0	0.327504	0	0	0	0	0	15.2835	0	0	0	0	0	0	0	0	0	244.318
sample_NP_013	0	0	0	0	134.383	0	0	0	0	0	0	0	0	0	0	0	6.78987	6.60126	17.9177	0.75443	33.3835	0	0	0	0	0	0	0	0	0	0	0	0	0	0	0	0	0	9.61898	2.35759	1.22595	0	0	0	0	0	0	0	211.712
sample_NP_014	0	0	0	0	142.776	0	0	72.0988	0	0	0	0	0	0	0	0	7.00679	10.1548	10.561	0	15.7399	0	0	0	0	0	0	0	0	0	0	0	0	0	0	0	0	0	7.00679	0	0	0	0	0	20.5126	425.789	0	0	73.1143
sample_NP_015	0	0	0	0	161.013	0	0	0	0	0	0	0	0	0	0	0	9.78464	5.20196	6.81209	0	13.8719	0	0	0	0	0	0	0	0.495425	0	0	0	0	0	0	0	0	0	5.57353	0	0	0	0	0	0	0	0	0	233.964
sample_NP_016	0	0	0	0	73.6465	0	0	0	0	0	0	0	0	0	0	0	7.52891	0	0	0	0	0	0	0	0	0	0	0	0	0	0	0	0	0	0	0	0	0	0	0	0	0	0	0	0	0	0	0	0
sample_NP_017	0	32.7347	0	32.9551	62.7139	0	0	0	0	0	0	0	0	0	0	0	0	0	15.4305	0.99196	36.4821	0	0	0	0	0	0	0	0	0	0	16.5327	0	0	0	0	0	10.3605	0	0	0	0	0	0	5.18023	104.707	1939.94	0	267.058
sample_NP_018	0	0	0	0	174.219	0	0	0	0	0	0	0	0	0	0	0	8.9716	6.78932	0	0	0	0	0	0	0	0	0	0	0	0	0	0	0	0	0.121238	0	0	0	0	0	0	0	0	0	0	0	0	0	451.247
sample_NP_019	0	0	0	0	113.338	0	0	0	0	0	0	0	0	0	0	0	0	0	0	0	7.19954	0	0	0	0	0	0	0	0	0	0	0	0	0	0	0	0	0	0	0	0	0	0	0	0	0	0	0	191.115
sample_NP_020	0	0	0	0	114.628	0	0	0	0	0	0	0	0	0	0	0	0	5.20072	0	0	0	0	0	0	0	0	0	0	0	0	0	0	0	0	0	0	0	0	5.62527	0	0	0	0	0	0	0	0	0	349.722
sample_NP_021	0	0	0	0	100.2	0	0	0	0	0	0	0	0	0	0	0	0	0	0	0	0	0	0	0	0	0	0	0	0	0	0	0	0	0	0	0	0	0	7.80244	0	0	0	0	0	0	0	0	0	131.546
sample_NP_022	0	0	0	0	98.1233	0	0	0	0	0	0	0	0	0	0	0	0	0	0	0	0	0	0	0	0	0	0	0	0	0	0	0	0	0	0	0	0	0	4.57718	0	0	0	0	0	0	0	0	0	64.6527
sample_NP_023	0	0	0	0	75.0682	0	0	0	0	0	0	0	0	0	0	0	0	0	0	0	0	0	0	0	0	0	0	0	0	0	0	0	0	0	0	0	0	0	0	0	0	0	0	0	0	0	0	0	183.729
sample_NP_024	0	0	0	0	170.795	0	0	0	0	0	0	0	0	0	0	0	9.466	7.73566	13.9445	0	18.6266	0	0	0	0	0	0	0	0	0	0	20.7641	0	0.101785	0	0	0	12.1124	10.9928	0	0	0	0	0	30.4337	693.461	0	0	164.281
sample_NP_025	0	0	0	0	52.0301	0	0	0	0	0	0	0	0	0	0	0	0	0	6.9468	0	9.49868	0	0	0	0	0	0	0	0	0	0	0	0	0	0	0	0	0	4.11137	0	0	0	0	0	0	0	0	0	0
sample_NP_026	0	0	0	0	159.444	0	0	0	0	0	0	0	0	0	0	0	0	0	0	0	0	0	0	0	0	0	0	0	0	0	0	0	0	0	0	0	0	0	4.42503	0	0	0	0	0	0	0	0	0	279.063
sample_NP_027	0	0	0	0	134.51	0	0	0	0	0	0	0	0	0	0	0	0	0	0	0	0	0	0	0	0	0	0	0	0	0	0	0	0	0	0	0	0	0	3.19958	0	0	0	0	0	0	0	0	0	152.812
sample_NP_028	0	2.65075	0	0	189.459	0	3.90636	0	0	0	0	0	0	0	0	0	8.6498	0	8.09175	0	17.5786	0	0	0	0	0	0	0	0	0	0	0	0	0	0	0	0	7.5337	0	0	0	0	0	0	0	0	0	0	215.826
sample_NP_029	0	0	0	0	135.202	0	0	0	0	0	0	0	0	0	0	0	7.13497	0	0	0	0	0	0	0	0	0	0	0	0	0	0	0	0	0	0	0	0	0	0	0	0	0	0	0	0	0	0	0	64.9403
sample_NP_030	0	0	0	0	91.4961	0	0	52.2418	0	0	0	0	0	0	0	0	0	0	0	0	0	0	0	0	0	0	0	0	0	0	0	0	0	0	0	0	0	0	0	0	0	0	0	0	0	15.7601	0	0	356.645
sample_NP_031	0	65.4525	0	30.1176	55.1366	0	0	0	0	0	0	0	0	0	0	0	0	9.24872	0	0	0	0	0	0	0	0	0	0	0	0	0	0	0	0	0	0	0	0	4.74293	0	0	0	0	0	5.21723	89.1672	673.141	0	147.505
sample_NP_032	0	0	0	0	69.5314	0	0	95.9154	0	0	0	0	0	0	0	0	0	0	0	0	0	0	0	0	0	0	0	0	0	0	0	0	0	0	0	0	0	0	0	0	0	0	0	0	0	0	0	0	403.778
sample_NP_033	0	0	0	25.1787	104.523	0	2.64482	28.6698	0	0	0	0	0	0	0	0	0	0	18.4079	0	22.6397	0	0	0	0	0	0	0	0	0	0	15.0226	0	0	0	11.4256	0	0	0	0	0	0	0	0	0	0	0	0	258.663
sample_NP_034	0	0	0	0	53.8279	0	0	0	0	0	0	0	0	0	0	0	0	0	0	0	0	0	0	0	0	0	0	0	0	0	0	0	0	0	0	0	0	0	0	0	0	0	0	0	0	0	0	0	0
sample_NP_035	0	0	0	0	114.663	0	0	94.6058	0	0	0	0	0	0	0	0	0	0	12.4054	0.695631	23.9993	0	0	0	0	0	0	0	0	0	0	0	0	0	0	0	0	0	3.59409	0	0	0	0	0	0	0	0	0	230.833
sample_NP_036	0	35.7812	0	33.0372	154.43	0	0	0	0	0	0	6.25622	0	0	0	0	0	0	0	0	0	0	0	31.0616	0	0	0	0	0	0	0	0	0	0.109758	0	0	0	0	14.7076	0	0	0	0	0	10.3173	232.578	0	0	58.9402
sample_NP_037	0	0	0	0	85.2241	0	0	0	0	0	0	0	0	0	0	0	0	0	0	0	0	0	0	0	0	0	0	0	0	0	0	0	0	0	0	0	0	0	0	0	0	0	0	0	0	0	0	0	151.354
sample_NP_038	0	0	0	0	115.885	0	0	0	0	0	0	0	0	0.134126	0	0	0	8.44993	0	0	0	0	0	24.2768	0	0	0	0	0	0	0	0	0	0	0	0	0	0	5.09678	0	0	0	0	0	0	0	0	0	82.8898
sample_NP_039	0	24.7911	0	0	87.1412	0	0	0	0	0	0	0	0	0	0	0	0	8.51196	0	0	0	0	0	0	0	0	0	0	0	0	0	0	0	0	0	0	0	0	2.76639	0	0	0	0	0	0	0	0	0	166.196
sample_NP_040	0	0	0	0	123.035	0	0	0	0	0	0	0	0	0	0	0	0	0	0	0	0	0	0	0	0	0	0	0	0	0	0	0	0	0	0	0	0	0	8.16663	0	0	0	0	0	0	0	0	0	220.365
sample_NP_041	0	0	0	0	163.273	0	0	0	0	0	0	0	0	0	0	0	0	0	0	0	0	0	0	0	0	0	0	0	0	0	0	0	0	0	0	0	0	0	0	0	0	0	0	0	0	0	0	0	286.16
sample_NP_042	0	0	0	0	194.598	0	0	0	0	0	0	0	0	0	0	0	0	0	0	0	9.95616	0	0	0	0	0	0	0	0	0	0	0	0	0	0	0	0	0	0	0	0	0	0	0	0	0	0	0	371.998
sample_NP_043	0	0	0	0	197.36	0	0	0	0	0	0	0	0	0	0	0	9.54156	0	0	0	0	0	0	0	0	0	0	0	0	0	0	0	0.753281	0	0	0	0	0	9.41602	0	0	0	0	0	0	0	0	0	298.927
sample_NP_044	0	0	0	0	136.015	0	0	0	0	0	0	0	0	0	0	0	0	0	0	0	0	0	0	0	0	0	0	0	0	0	0	0	0	0	0	0	0	0	0	0	0	0	0	0	0	0	0	0	16.4501
sample_NP_045	0	0	0	0	110.31	0	0	0	0	0	0	0	0	0	0	0	0	0	0	0	0	0	0	0	0	0	0	0	0	0	0	0	0.648885	0	0	0	0	0	6.48885	0	0	0	0	0	0	0	0	0	0
sample_NP_046	0	0	0	0	198.928	0	0	0	0	0	0	0	0	0	0	0	9.05448	0	0	0	0	0	0	0	0	0	0	0	0	0	0	0	0	0	0	0	0	0	9.05448	0	0	0	0	0	0	0	0	0	196.226
sample_NP_047	0	0	0	0	147.23	0	0	0	0	0	0	0	0	0	0	0	9.35573	7.3861	0	0	0	0	0	0	0	0	0	0	0	0	0.369305	0	0.492407	0.369305	0.246203	0	0	0	9.60193	0	0	0	0	0	7.63231	147.476	0	0	191.546
sample_NP_048	0	0	0	0	90.8945	0	6.20676	0	0	2.34478	0	0	0	0	0	0	0	0	0	0	0	0	0	0	0	0	0	0	0	0	0	0	0	0	0	0	0	0	9.93082	0	0	0	0	0	0	0	741.915	0	149.1
sample_NP_049	0	84.8672	10.7742	66.634	170.232	0	17.0729	43.7597	0	0	0	0	0	0	0	0	0	0	0	0	0	0	0	0	0	0	0	0	0	0	0	0	0	0	0	0	0	0	0	0	0	0	0	0	10.9399	131.611	0	0	588.435
sample_NP_050	0	0	0	0	259.285	0	2.9261	0	0	0	0	0	0	0	0	0	9.59112	0	0	0	0	0	0	0	0	0	0	0	0	0	0.325123	0	0.162561	0.487684	0	0	0	0	13.4926	0	0	0	0	0	0	0	0	0	337.802
sample_NP_051	0	157.136	24.6101	92.0419	135.11	0	22.8874	0	0	0	0	0	0	0	0	0	0	0	6.64474	0.492203	11.8129	0	0	0	0	0	0	0	0	0	0	0	0	0	0	0	0	0	5.16813	0	0	0	0	0	13.2895	190.852	388.717	0	423.664
sample_NP_052	0	0	0	0	98.375	0	3.4585	43.5514	0	0	0	0	0	0	0	0	9.22265	0	0	0	0	0	0	0	0	0	0	0	0	0	0	0	0	0	0	0	0	0	5.37988	0	0	0	0	0	0	0	0	0	218.654
sample_NP_053	0	0	0	19.619	103.613	0	0	128.239	0	0	0	0	0	0	0	0	5.41567	0	25.6478	0.919643	50.8869	0	0	0	0	0	0	0	0	0	0	32.2897	0.102183	0.613095	0	9.19643	0	18.1885	8.1746	3.16766	1.32837	0	0	0	0	28.8155	596.542	0	279.367
sample_NP_054	0	0	0	0	201.245	0	0	0	0	0	0	0	0	0	0	0	0	0	11.931	1.43747	27.1681	0	0	0	0	0	0	0	0	0	0.143747	21.2745	0.718733	0.287493	0	0	0	8.04981	9.19979	0	0	0	0	0	0	0	789.169	0	381.647
sample_NP_055	0	0	0	0	174.32	0	0	0	0	0	0	0	0	0	0	0	0	9.39054	0	0	0	0	0	0	0	0	0	0	0	0	0	0	0	0	0	0	0	0	0	0	0	0	0	0	0	0	0	0	80.5471
sample_NP_056	0	0	0	0	107.963	0	0	0	0	0	0	0	0	0	0	0	0	0	0	0	0	0	0	0	0	0	0	0	0	0	0	0	0	0	0	0	0	0	0	0	0	0	0	0	0	0	0	0	147.223
sample_NP_057	0	0	0	0	292.275	0	0	0	0	0	0	0	0	0	0	0	0	0	0	0	0	0	0	0	0	0	0	0	0	0	0	0	1.0974	0	0	0	0	0	14.632	0	0	0	0	0	0	0	0	0	198.813
sample_NP_058	0	0	0	0	125.741	0	0	0	0	0	0	0	0	0	0	0	0	0	0	0	0	0	0	0	0	0	0	0	0	0	0	0	0	0	0	0	0	0	0	0	0	0	0	0	0	0	0	0	317.479
sample_NP_059	0	0.646401	0	0	24.3047	0	0	158.627	0	0	28.3124	0	0	0	0	0	0	0	0	0	0	0	0	0	0	0	0	0	0	0	0	0	0	0	0	0	0	0	0	0	0	0	0	0	0	0	0	12.1523	95.1502
sample_NP_060	0	0	0	0	175.308	0	0	0	0	0	0	1.92771	0	0	0	0	8.95817	0	0	0	0	0	0	0	0	0	0	0	0	0	0	0	1.47413	0	0	0	0	0	8.05101	0	0	0	0	0	0	0	0	0	401.757
sample_NP_061	0	0	0	0	104.303	0	0	0	0	0	0	0	0	0	0	0	0	0	0	0	0	0	0	0	0	0	0	0	0	0	0	0	0	0	0	0	0	0	0	0	0	0	0	0	0	0	0	0	121.612
sample_NP_062	0	0	0	0	186.387	0	0	60.9993	0	0	0	0	0	0	0	0	8.23006	0	5.51898	0	8.13324	0	0	0	0	0	0	0	0	0	0	0	0.290473	0	0	0	0	0	7.06817	0	0	0	0	0	0	0	0	0	363.575
sample_NP_063	0	0	0	0	124.79	0	0	0	0	0	0	0	0	0.132614	0	0	8.75254	0	0	0	0	14.455	0	0	0	0	0	0	0	0	0.795686	0	0	0	0	0	0	0	9.68084	0	0	0	0	0	0	0	0	0	233.269
sample_NP_064	0	0	0	0	80.6936	0	0	0	0	0	0	0	0	0	0	0	0	0	0	0	0	0	0	0	0	0	0	0	0	0	0	0	0	0	0	0	0	0	8.59662	0	0	0	0	0	0	0	0	0	59.0301
sample_NP_065	0	0	0	0	122.318	0	0	0	0	0	0	0	0	0	0	0	0	0	0	0	0	0	0	0	0	0	0	0	0	0	0	0	0	0	0	0	0	0	0	0	0	0	0	0	0	0	0	0	161.13
sample_NP_066	0	0	0	0	76.254	0	0	0	0	0	0	0	0	0	0	0	0	0	0	0	0	0	0	0	0	0	0	0	0	0	0	0	0	0	0	0	0	0	0	0	0	0	0	0	0	0	0	0	75.6036
sample_NP_067	0	53.4139	0	24.1971	144.153	0	5.92057	16.2172	0	0	0	0	0	0	0	0	0	0	0	0	0	0	0	0	0	0	0	0	0	0	0	0	0.128708	0.514833	0	0	0	0	21.1081	0	0	0	0	0	0	11.7124	1136.24	0	172.598
sample_NP_068	0	0	0	0	152.005	0	0	0	0	0	0	0	0	0	0	0	0	0	14.7406	1.76887	22.4057	0	0	0	0	0	0	0	0.117925	0	0	0	1.06132	0	0	0	0	11.5566	5.54247	0	0	0	0	0	0	0	0	0	410.85
sample_NP_069	0	0	0	0	131.732	0	0	50.4236	0	0	0	0	0	0	0	0	0	0	0	0	0	0	0	0	0	0	0	0	0	0	0	0	0	0	0	0	0	0	0	0	0	0	0	0	0	0	0	0	433.801
sample_NP_070	0	0	0	0	153.025	0	0	0	0	0	0	0	0	0	0	0	9.11639	0	0	0	0	0	0	0	0	0	0	0	0	0	0	0	0.130234	0.260468	0	0	0	0	8.72569	0	0	0	0	0	0	0	0	0	499.318
sample_NP_071	0	0	0	0	159.795	0	0	0	0	0	14.3716	0	0	0	0	0	0	0	0	0	0	0	0	0	0	0	0	0	0	0	0	0	0	0.284586	0	0	0	0	4.83796	0	0	0	0	0	0	0	0	0	0
sample_NP_072	0	44.6556	5.58195	36.8668	159.151	0	8.69746	0	0	0	0	0	0	0	0	0	0	0	0	0	12.0726	0	0	0	0	0	0	0	0	0	0	0	0	0	0	0	0	0	4.93289	0	0	0	0	0	0	6.23101	319.599	0	390.477
sample_NP_073	0	13.0019	0	0	209.967	0	9.12899	24.7589	0	0	0	0	0	0	0	0	0	0	13.1402	0	23.5141	0	0	0	0	0	0	0	0	0	0	0	0.414954	0.276636	0	0	0	0	4.42618	0	0	0	0	0	0	0	0	0	579.138
sample_NP_074	0	0	0	0	25.9256	0	0	0	0	0	0	0	0	0	0	0	0	0	0	0	0	0	0	0	0	0	0	0	0	0	0	0	0	0	0	0	0	0	0	0	0	0	0	0	0	0	0	0	37.3109
sample_NP_075	0	0	0	0	115.126	0	0	0	0	0	0	0	0	0	0	0	0	0	5.82484	0	0	0	0	0	0	0	0	0	0	0	0	0	0	0	0	0	0	0	0	0	0	0	0	0	0	0	7.99488	0	219.402
sample_NP_076	0	0	0	0	232.649	0	20.7224	0	0	0	0	0	0	0	0	0	8.37712	0	0	0	0	0	0	0	0	0	0	0	0	0	0	0	0.734835	0	0	0	0	0	9.25892	0	0	0	0	0	0	0	526.73	0	611.089
sample_NP_077	0	0	0	0	99.5224	0	0	0	0	0	0	0	0	0	0	0	0	0	14.5789	0	10.0004	0	0	0	0	0	0	0	0	0	0	0	0	0	0	0	0	0	5.42192	0	0	0	0	0	0	0	0	0	0
sample_NP_078	0	0	0	0	128.456	0	0	0	0	0	0	0	0	0	0	0	0	0	0	0	0	0	0	0	0	0	0	0	0	0	0.255126	0	0.255126	0	0	0	0	0	7.39865	0	0	0	0	0	0	0	0	0	380.01
sample_NP_079	0	0	0	0	130.702	0	2.87891	0	0	0	0	0	0	0	0	0	0	9.44281	0	0	0	0	0	0	0	0	0	0	0	0	0	0	0.92125	0	0	0	0	0	14.1642	0	0	0	0	0	0	0	0	0	214.076
sample_NP_080	0	0	0	0	121.066	0	1.94094	0	0	0	0	0	0	0	0	0	7.52114	6.42936	0	0	0	0	0	0	0	0	0	0	0	0	0	0	0.727852	0	0	0	0	0	3.88188	0	0	0	0	0	0	0	0	0	347.064
sample_NP_081	0	0	0	0	107.559	0	0	44.9331	0	0	0	0	0	0	0	0	6.74633	0	0	0	0	0	0	0	0	0	0	0	0	0	0	0	0	0	0	0	0	0	0	0	0	0	0	0	0	0	0	0	293.911
sample_NP_082	0	0	0	0	200.08	0	0	44.7689	0	0	0	10.2354	0	0	0	0	9.07838	0	11.3035	0	17.2667	0	7.65432	0	0	0	0	0	0	0	0	0	0	0	0.0890037	0	0	0	14.2406	0	0	0	0	0	0	0	0	0	240.755
sample_NP_083	0	0	0	0	264.525	0	0	6.10442	0	0	0	0	0	0	0	0	12.8193	8.03749	0	0	0	0	0	0	0	0	0	0	0	0	0	0	0.305221	0	0	0	0	0	8.34271	0	0	0	0	0	1.22088	0	0	0	616.343
sample_NP_084	0	0	0	0	80.0472	0	0	0	0	0	0	0	0	0	0	0	0	0	14.554	0	21.091	0	0	0	0	0	0	0	0	0	0	0.246679	0	0	0	7.03034	0	9.37379	0	0	0	0	0	0	0	0	0	0	222.628
sample_NP_085	0	0	0	0	150.78	0	0	50.8607	0	0	0	0	0	0.0819012	0	0	6.30639	5.89689	6.634	0	10.2377	0	0	0	0	0	0	0	0	0	0	0	0.491407	0	0	0	0	5.89689	5.89689	0	0	0	0	0	0	0	580.434	0	474.781
sample_NP_086	0	0	0	0	147.85	0	0	0	0	0	0	0	0	0	0	0	6.23257	6.57883	0	0	0	0	0	0	0	0	0	0	0	0	0.230836	0	1.38502	0	0	0	0	0	4.96297	0	0	0	0	0	0	0	0	0	138.732
sample_NP_087	0	95.661	11.902	64.9605	174.303	0	17.9086	0	0	0	0	0	0	0	0	0	0	0	0	0	0	0	0	0	0	0	0	0	0	0	0	0	0	0	0	0	0	0	5.89539	0	0	0	0	0	9.2324	111.567	0	0	322.8
sample_NP_088	0	0	0	0	125.182	0	0	70.8351	0	0	0	0	0	0	0	0	7.81031	0	7.81031	0	14.1019	0	0	0	0	0	0	0	0	0	0	0	0	0	0	0	0	0	0	0	0	0	0	0	0	0	0	0	220.316
sample_NP_089	0	0	0	0	80.3245	0	0	10.6649	0	0	0	0	0	0.404998	0	0	0	0	0	0	0	0	0	0	0	0	0	0	0	0	0	0	0	0	0	0	0	0	4.99497	0	0	0	0	0	0	54.2697	0	0	57.7796
sample_NP_090	0	0	0	0	148.366	0	0	0	0	0	0	0	0	0	0	0	0	0	0	0	0	0	0	0	0	0	0	0	0	0	0	0	0	0	0	0	0	0	8.81733	0	0	0	0	0	0	0	0	0	176.817
sample_NP_091	0	0	0	0	117.792	0	0	0	0	0	0	0	0	0	0	0	0	0	0	0	0	0	0	0	0	0	0	0	0	0	0	0	0	0	0	0	0	0	3.66667	0	0	0	0	0	0	0	0	0	397.949
sample_NP_092	0	0	0	0	67.348	0	0	0	0	0	0	0	0	0	0	0	0	0	0	0	0	2.9146	0	0	0	0	0	0	0	0	0	0	0	0	0	0	0	0	4.68417	0	0	0	0	0	0	0	0	0	271.786
sample_NP_093	0	10.7697	0	10.321	226.725	0	0	0	0	0	0	0	0	0	0	0	11.6672	0	5.8336	0	14.9205	0	0	0	0	0	0	0	0	0	0	0	0	0	0	0	0	0	6.5067	0	0	0	0	0	0	0	0	0	585.603
sample_NP_094	0	0	0	0	222.435	0	0	0	0	0	0	0	0	0	0	0	11.0216	0	0	0	0	0	0	0	0	0	0	0	0	0	0	0	0	0	0	0	0	0	5.1768	0	0	0	0	0	0	0	0	0	0
sample_NP_095	0	0	0	0	123.771	0	0	0	0	0	0	0	0	0.237336	0	0	7.00141	6.88274	0	0	0	0	0	0	0	0	0	0	0	0	0	0	0	0	0	0	0	0	0	0	0	0	0	0	0	0	0	0	19.6989
sample_NP_096	0	0	0	0	72.6273	0	0	57.0097	0	0	0	0	0	0	0	0	0	5.78834	19.6585	0	32.9826	0	0	0	0	0	0	0	0	0	0	25.6653	0.873712	0	0	12.6688	0	17.5835	5.56991	0	0	0	0	0	0	0	875.568	0	216.025
sample_NP_097	0	10.5378	0	10.1376	105.644	0	8.40354	0	0	0	0	0	0	0	0	0	0	0	11.8717	0	21.4757	0	0	0	0	0	0	0	0	0	0	0	0	0	0	0	0	0	3.86829	0	0	0	0	0	0	0	9.87082	0	376.825
sample_NP_098	0	0	0	0	79.2946	0	0	0	0	0	0	0	0	0	0	0	0	0	0	0	0	0	0	0	0	0	0	0	0	0	0	0	0	0	0	0	0	0	0	0	0	0	0	0	0	0	0	0	198.754
sample_NP_099	0	0	0	0	53.5337	0	0	0	0	0	0	0	0	0	0	0	0	0	0	0	0	0	0	0	0	0	0	0	0	0	0	0	0	0	0	0	0	0	0	0	0	0	0	0	0	0	0	0	31.7554
sample_NP_100	0	0	0	0	99.6938	0	0	0	0	0	0	0	0	0	0	0	7.08884	0	0	0	0	0	0	0	0	0	0	0	0	0	0	0	0	0	0	0	0	0	4.05076	0	0	0	0	0	0	0	0	0	128.499
sample_NP_101	0	0	0	0	130.282	0	0	0	0	0	0	0	0	0	0	0	7.46458	7.66363	0	0	0	0	0	0	0	0	0	0	0	0	0	0	0.0995277	0	0	0	0	0	13.9339	0	0	0	0	0	0	0	0	0	215.876
sample_NP_102	0	0	0	0	90.3496	0	0	22.0109	0	0	0	0	0	0	0	0	0	0	0	0	0	0	0	0	0	0	0	0	0	0	0	0	0	0.104814	0	0	0	0	7.44179	0	0	0	0	0	0	0	0	0	0
sample_NP_103	0	0	0	0	155.238	0	3.94672	0	0	0	0	0	0	0.47839	0	0	0	0	0	0	0	0	0	0	0	0	0	0	0	0	0	0	0.597988	0	0	0	0	0	7.65424	0	0	0	0	0	0	0	0	0	233.096
sample_NP_104	0	0	0	0	133.32	0	0	52.9146	0	0	0	0	0	0	0	0	0	7.66349	9.36649	0	18.6113	0	0	0	0	0	0	0	0	0	0.121643	0	0.608213	0	0	0	0	9.48813	7.54185	0	0	0	0	0	0	0	0	0	297.538
sample_NP_105	0	0	0	0	97.8886	0	0	0	0	0	0	0	0	0	0	0	0	0	0	0	0	0	0	0	0	0	0	0	0	0	0	0	0.394182	0	0	0	0	0	7.88364	0	0	0	0	0	0	0	0	0	109.057
sample_NP_106	0	0	0	0	119.5	0	0	0	0	0	0	0	0	0	0	0	0	0	0	0	0	0	0	0	0	0	0	0	0	0	0	0	0	0	0	0	0	0	0	0	0	0	0	0	0	0	0	0	106.549
sample_NP_107	0	0	0	0	127.265	0	2.27665	0	0	0	0	0	0	0.227665	0	0	0	0	0	0	0	0	0	0	0	0	0	0	0	0	0	0	0	0	0	0	0	0	9.78958	0	0	0	0	0	0	0	2434.08	0	345.367
sample_NP_108	0	0	0	0	70.8749	0	0	0	0	0	0	0	0	0	0	0	0	0	15.9988	0	16.3188	0	0	0	0	0	0	0	0	0	0	0	0.479965	0	0	0	0	0	0	0	0	0	0	0	0	0	0	0	233.743
sample_NP_109	0	44.6797	5.67361	31.7959	241.365	0	11.7018	0	0	0	0	0	0	0	0	0	9.33782	8.27402	0	0	0	0	0	0	0	0	0	0	0	0	0	0	0	0	0	0	0	0	13.002	0	0	0	0	0	4.01881	34.5145	0	0	459.917
sample_NP_110	0	0	0	0	87.727	0	0	0	0	0	0	0	0	0	0	0	0	0	0	0	0	0	0	0	0	0	0	0	0	0	0	0	0	0	0	0	0	0	5.24863	0	0	0	0	0	0	0	0	0	114.077
sample_NP_111	0	0	0	0	129.004	0	0	0	0	0	0	0	0	0	0	0	8.71055	0	0	0	0	0	0	0	0	0	0	0	0	0	0	0	0	0	0	0	0	0	6.83613	0	0	0	0	0	0	0	0	0	90.1928
sample_NP_112	0	10.0981	0	0	154.759	0	2.58324	0	0	0	0	0	0	0	0	0	0	0	5.51873	0	11.0375	0	0	0	0	0	0	0	0	0	0	0	0	0	0	0	0	0	6.81035	0	0	0	0	0	0	0	0	0	369.403
sample_NP_113	0	0	0	0	21.0794	0	0	0	0	0	0	0	0	0	0	0	0	0	0	0	0	0	0	0	0	0	0	0	0	0	0	0	0.252447	0	0	0	0	0	0	0	0	0	0	0	0	0	0	0	0
sample_NP_114	0	41.4403	0	36.7566	198.343	0	2.44365	0	0	21.5856	0	0	0	0	0	0	0	0	0	0	0	0	0	0	0	0	0	0	0	0	0	0	1.12001	0	0	0	0	0	13.3383	0	0	0	0	0	0	40.0148	30.8511	0	405.239
sample_NP_115	0	3.53584	2.80429	0	154.968	0	0	0	0	0	0	0	0	0	0	0	10.4856	0	0	0	0	0	0	0	0	0	0	0	0	0	0	0	0.243851	0	0	0	0	0	8.29095	0	0	0	0	0	0	2.68237	0	0	502.7
sample_NP_116	0	0	0	0	167.048	0	0	0	0	0	0	0	0	0	0	0	11.2494	7.98348	0	0	0	0	6.53194	0	0	0	0	0	0	0	0	0	0	0	0	0	0	0	10.4027	0	0	0	0	0	0	0	0	0	256.197
sample_NP_117	0	0	0	0	133.208	0	3.3302	173.4	0	1.49285	0	0	0	0	0	0	0	0	13.0911	0	18.3735	0	0	0	0	0	0	0	0	0	0.229669	13.4356	0	0	0	0	0	0	9.41642	0	0	0	0	0	0	0	0	0	277.555
sample_NP_118	0	0	0	0	158.802	0	2.17372	0	0	0	0	0	0	0	0	0	0	0	0	0	0	0	0	0	0	0	0	0	0	0	0	0	0	0	0	0	0	0	5.31353	0	0	0	0	0	0	0	0	0	457.688
sample_NP_119	0	29.6249	0	39.4999	156.068	0	6.01085	0	0	4.4008	0	0	0	0	0	0	0	0	3.97146	0	8.4796	0	0	0	0	0	0	0	0	0	0	0	0	0	0	0	0	0	8.4796	0	0	0	0	0	0	0	131.595	0	212.741
sample_NP_120	0	0	0	0	154.778	0	2.05793	164.309	0	0	36.0679	0	0	0	0	0	6.71535	0	5.95716	0	9.09821	0	0	0	0	4.54911	0	0	0	0	0	0	0	0.324936	0	0	0	0	6.06547	0	0	0	0	0	0	0	0	25.5616	239.695
sample_NP_121	0	0	0	0	122.226	0	0	0	0	0	0	0	0	0	0	0	0	0	0	0	0	0	0	0	0	0	0	0	0	0	0	0	0	0	0	0	0	0	0	0	0	0	0	0	0	0	0	0	0
sample_NP_122	0	46.1106	0	65.3326	104.221	0	8.9999	0	0	0	0	0	0	0	0	0	0	0	11.4443	0	19.6664	0	0	0	0	0	0	0	0	0	0	9.33323	0.777769	0.33333	0	0	0	7.99991	0	0	0	0	0	0	0	0	0	0	414.884
sample_NP_123	0	0	0	0	153.926	0	0	0	0	0	0	0	0	0	0	0	6.68257	0	0	0	11.5529	0	0	0	0	0	0	0	0	0	0	0	0	0	0	0	0	0	0	0	0	0	0	0	0	0	0	0	383.852
sample_NP_124	0	0	0	0	107.558	0	0	7.13335	0	0	0	0	0	0	0	0	0	0	0	0	0	0	0	0	0	0	0	0	0	0	0.222917	0	0.445834	0.668751	0	0	0	0	6.4646	0	0	0	0	0	0	0	0	0	90.3929
sample_NP_125	0	75.5328	9.23949	50.5862	121.961	0	11.4339	0	0	0	0	0	0	0	0	0	0	0	0	0	0	0	0	0	0	0	0	0	0	0	0	0	0	0	0	0	0	0	0	0	0	0	0	0	4.61974	33.0312	0	0	396.489
sample_NP_126	0	0	0	0	54.4411	0	0	0	0	0	0	0	0	0	0	0	0	0	0	0	0	0	0	0	0	0	0	0	0	0	0	0	0	0	0	0	0	0	0	0	0	0	0	0	0	0	0	0	46.0481
sample_NP_127	0	0	0	0	55.2863	0	0	153.04	0	0	185.284	0	108.292	0	13.7626	1.96609	3.85353	0	0	0	0	0	0	24.6154	5.66233	0	3.46031	14.1558	2.90981	51.2755	0	0	0	0	0	0	47.3433	0	3.85353	0	0	0	1.41558	0	0	65.8245	0	10.3809	28.4689
sample_NP_128	0	0	0	2.25889	252.013	0	0	0	0	0	0	6.18738	0	0	0	0	13.3569	0	0	0	0	0	0	0	0	0	0	0	0	0	0	0	0.687487	0.491062	0	0	0	0	12.7676	0	0	0	0	0	0	0	0	0	320.86
sample_NP_129	0	0	0	0	226.706	0	0	0	0	0	0	0	0	0	0	0	10.9479	0	0	0	0	0	0	0	0	0	0	0	0	0	0	0	0.336859	0	0	0	0	0	19.7062	0	0	0	0	0	0	0	0	0	114.027
sample_NP_130	0	0	0	0	199.081	0	0	0	0	38.2435	0	0	0	0	0	0	8.57799	0	0	0	0	0	0	0	0	0	0	0	0	0	0	0	2.26364	0	0	0	0	0	7.62488	0	0	0	0	0	0	0	0	0	6.07607
sample_NP_131	0	0	0	0	154.971	0	0	0	0	0	0	0	0	0	0	0	0	0	0	0	0	0	0	0	0	0	0	0	0	0	0	0	0	0	0	0	0	0	0	0	0	0	0	0	0	0	0	0	261.612
sample_NP_132	0	0	0	0	160.002	0	7.5373	0	0	0	0	0	0	0	0	0	0	0	0	0	0	0	0	0	0	0	0	0	0	0	0	0	0	0	0	0	0	0	0	0	0	0	0	0	0	0	0	0	34.7774
sample_NP_133	0	0	0	0	103.028	0	0	68.0906	0	0	0	0	0	0	0	0	0	0	0	0	0	0	0	0	0	0	0	0	0	0	0	0	0	0	0	0	0	0	4.5114	0	0	0	0	0	0	0	0	0	208.259
sample_NP_134	0	0	0	0	142.211	0	0	0	0	0	0	0	0	0	0	0	0	0	0	0	0	0	0	0	0	0	0	0	0	0	0	0	0	0	0	0	0	0	0	0	0	0	0	0	0	0	0	0	422.159
sample_NP_135	0	0	0	0	205.105	0	6.18061	0	0	0	0	0	0	0	0	0	9.72874	8.58418	0	0	0	0	0	0	0	0	0	0	0	0	0	0	0	0.228911	0	0	0	0	14.9937	0	0	0	0	0	0	43.2643	0	0	537.141
sample_NP_136	0	0	0	0	107.86	0	0	0	0	0	0	0	0	0	0	0	0	0	0	0	0	0	0	0	0	0	0	0	0	0	0	0	0	0	0	0	0	0	0	0	0	0	0	0	0	0	0	0	4.99352
sample_NP_137	0	0	0	0	103.361	0	0	0	0	0	0	0	0	0	0	0	0	0	0	0	10.0744	0	0	0	0	0	0	0	0	0	0	0	0	0	0	0	0	0	0	0	0	0	0	0	0	0	0	0	171.658
sample_NP_138	0	0	0	0	131.933	0	0	112.365	0	0	0	0	0	0	0	0	0	0	27.5179	1.07014	36.3848	0	0	0	0	0	0	0	0	0	0	0	0	0	0	0	0	0	0	0	0	0	0	0	0	0	0	0	167.095
sample_NP_139	0	39.6027	0	53.1745	154.962	0	0	0	0	0	0	0	0	0	0	0	8.00954	7.78705	27.4772	0	36.8216	0	0	0	0	0	0	0	0	0	0	0	0	0	0	0	0	18.6889	8.677	0	0	0	0	0	0	37.7116	0	0	379.007
sample_NP_140	0	0	0	0	147.047	0	0	0	0	0	0	0	0	0.131644	0	0	0	6.45057	0	0	0	0	0	0	0	0	0	0	0	0	0	0	0	0	0	0	0	0	0	0	0	0	0	0	0	0	0	0	198.256
sample_NP_141	0	55.8375	0	10.3321	152.014	0	0	0	0	0	0	0	0	0	0	0	0	0	0	0	0	0	0	0	0	0	0	0	0	0	0	0	0	0	0	0	0	0	4.83632	0	0	0	0	0	16.0478	330.848	42.2079	0	197.849
sample_NP_142	0	0	0	0	180.888	0	0	57.4471	0	0	0	0	0	0	0	0	7.00575	0	0	0	0	0	0	0	0	0	0	0	0	0	0	0	0	0	0	0	0	0	0	0	0	0	0	0	0	0	0	0	370.464
sample_NP_143	0	0	0	0	199.409	0	0	26.6192	0	0	0	0	0	0.235568	0	0	7.42041	7.77376	8.2449	0	17.3143	0	0	0	0	0	0	0	0	0	0	15.6653	0.471137	0.117784	0	0	0	0	0	0	0	0	0	0	0	0	130.505	0	447.933
sample_NP_144	0	0	0	0	139.209	0	0	0	0	0	0	0	0	0	0	0	0	0	6.75486	0	0	0	0	0	0	0	0	0	0	0	0	0	0.587379	0	0	0	0	0	0	0	0	0	0	0	0	0	439.947	0	313.22
sample_NP_145	0	0	0	0	124.288	0	0	0	0	0	0	0	0	0	0	0	0	0	0	0	0	0	0	0	0	0	0	0	0	0	0	0	0	0.159344	0	0	0	0	7.9672	0	0	0	0	0	0	0	0	0	388.321
sample_NP_146	0	0	0	0	81.4017	0	0	0	0	0	0	0	0	0	0	0	0	0	0	0	0	0	0	0	0	0	0	0	0	0	0	0	0	0	0	0	0	0	2.91879	0	0	0	0	0	0	0	0	0	0
sample_NP_147	0	0	0	0	186.065	0	0	0	0	0	0	0	0	0	0	0	0	9.72968	0	0	0	0	0	0	0	0	0	0	0	0	0	0	0	0	0	0	0	0	7.56753	0	0	0	0	0	0	0	0	0	196.035
sample_NP_148	0	3.73795	0	0	101.831	0	0	0	0	0	0	0	0	0	0	0	8.38206	0	0	0	0	0	0	0	0	0	0	0	0	0	0	0	0	0	0	0	0	0	0	0	0	0	0	0	0	0	0	0	220.086
sample_NP_149	0	379.813	72.5203	240.187	211.953	0	55.3088	0	4.35122	0	0	0	0	0	0	0	10.733	0	0	0	0	0	3.0942	0	0	0	0	0	0	0	0	0	0	0	0	0	0	0	5.89832	0	0	0	0	0	26.204	386.485	0	0	798.497
sample_NP_150	0	0	0	0	115.373	0	0	62.9308	0	0	0	0	0	0	0	0	7.43949	0	0	0	0	0	0	0	0	0	0	0	0	0	0	0	0	0	0	0	0	0	5.36619	0	0	0	0	0	0	0	0	0	122.691
[truncated: 9 more columns]

## Sheet: ext_table_5_ANOVA_full
# ANOVA results, NP, macrolide ARGs	child vs infant							child vs placebo							infant vs placebo
amr_class	a_b_diff	a_b_diff_med	a_b_lower	a_b_upper	a_b_lower_med	a_b_upper_med	a_b_wil	a_c_diff	a_c_diff_med	a_c_lower	a_c_upper	a_c_lower_med	a_c_upper_med	a_c_wil	b_c_diff	b_c_diff_med	b_c_lower	b_c_upper	b_c_lower_med	b_c_upper_med	b_c_wil
ermb	0.34	0.1	-0.11	0.79	0	0.18	0.056	0.17	0	-0.35	0.69	-0.1	0.09	0.953	-0.18	-0.09	-0.52	0.17	-0.19	0	0.052
ermf	0.41	0.09	-0.26	1.08	-0.01	0.18	0.071	0.48	0.01	-0.1	1.06	-0.08	0.1	0.828	0.07	-0.07	-0.27	0.41	-0.16	0.02	0.115
ermx	-0.16	0.05	-0.47	0.15	-0.04	0.14	0.299	-0.27	-0.04	-0.6	0.05	-0.14	0.05	0.34	-0.11	-0.09	-0.55	0.33	-0.18	0	0.065
mefa	0.1	0.07	-0.24	0.44	-0.03	0.16	0.165	0.1	-0.01	-0.19	0.39	-0.1	0.08	0.828	0	-0.07	-0.2	0.2	-0.16	0.02	0.122
mefe	0.03	0.08	-0.28	0.35	-0.02	0.16	0.106	-0.05	-0.01	-0.36	0.26	-0.1	0.08	0.85	-0.08	-0.08	-0.42	0.26	-0.17	0.01	0.096
mls23s	0.38	0.09	-0.05	0.81	0	0.18	0.042	0.12	-0.01	-0.42	0.65	-0.1	0.09	0.855	-0.26	-0.1	-0.59	0.07	-0.19	-0.01	0.035
msrd	0.19	0.09	-0.05	0.42	0	0.17	0.048	0.09	0	-0.15	0.32	-0.09	0.09	0.997	-0.1	-0.08	-0.18	-0.01	-0.18	0	0.062
rlma	-0.4	-0.12	-1.48	0.68	-0.51	0.21	0.414	0.69	0.1	-0.45	1.84	-0.21	0.54	0.524	1.09	0.23	-0.04	2.22	-0.14	1.07	0.199
macab	0.12	0.11	-0.21	0.45	0.01	0.21	0.027	0.16	0.04	-0.11	0.43	-0.06	0.13	0.45	0.04	-0.07	-0.24	0.32	-0.16	0.03	0.149
rpld	0.26	0.11	-0.01	0.52	0.01	0.19	0.024	0.16	0.01	-0.11	0.42	-0.08	0.11	0.754	-0.1	-0.08	-0.18	-0.01	-0.18	0	0.062
